# Supplementary material for: N-glycoproteomics of brain synapses and synaptic vesicles
Source: Cell Rep. Author manuscript; Available in PMC 2023 Oct 23. (PMC10560701; doi:10.1016/j.celrep.2023.112368)
Supplement: 3 [file NIHMS1895595-supplement-3.xlsx]

## Sheet: SV full
Protein	Protein ID	Entry Name	Gene	Protein Length	Coverage	Organism	Protein Existence	Description	Protein Probability	Top Peptide Probability	Combined Total Peptides	Combined Spectral Count	Combined Unique Spectral Count	Combined Total Spectral Count	SV_1 Spectral Count	SV_2 Spectral Count	SV_3 Spectral Count	SV_1 Unique Spectral Count	SV_2 Unique Spectral Count	SV_3 Unique Spectral Count	SV_1 Total Spectral Count	SV_2 Total Spectral Count	SV_3 Total Spectral Count	SV_1 Intensity	SV_2 Intensity	SV_3 Intensity	SV_1 Unique Intensity	SV_2 Unique Intensity	SV_3 Unique Intensity	SV_1 Total Intensity	SV_2 Total Intensity	SV_3 Total Intensity	SV_1 MaxLFQ Intensity	SV_2 MaxLFQ Intensity	SV_3 MaxLFQ Intensity	SV_1 MaxLFQ Unique Intensity	SV_2 MaxLFQ Unique Intensity	SV_3 MaxLFQ Unique Intensity	SV_1 MaxLFQ Total Intensity	SV_2 MaxLFQ Total Intensity	SV_3 MaxLFQ Total Intensity	Indistinguishable Proteins
sp|A2AGT5-2|CKAP5_MOUSE	A2AGT5-2	CKAP5_MOUSE	Ckap5	1972	3.2	Mus musculus OX=10090		Isoform 2 of Cytoskeleton-associated protein 5	1	0.9988	3	3	0	3	1	0	2	0	0	0	1	0	2	7570859	7771195	9013570	0	0	0	7570859	7771195	9013570	3580121	3.44815e+06	5.18446e+06	0	0	0	3580121	3.44815e+06	5.18446e+06	sp|A2AGT5-3|CKAP5_MOUSE, sp|A2AGT5|CKAP5_MOUSE
sp|A2AJT4|PNISR_MOUSE	A2AJT4	PNISR_MOUSE	Pnisr	805	4.1	Mus musculus OX=10090	1:Experimental evidence at protein level	Arginine/serine-rich protein PNISR	1	0.999	2	2	2	2	0	0	2	0	0	2	0	0	2	4530011	3.0623e+06	17277962	4530011	3.0623e+06	17277962	4530011	3.0623e+06	17277962	0	0	0	0	0	0	0	0	0
sp|A2ARS0|ANR63_MOUSE	A2ARS0	ANR63_MOUSE	Ankrd63	390	45.1	Mus musculus OX=10090	1:Experimental evidence at protein level	Ankyrin repeat domain-containing protein 63	1	0.999	13	35	35	35	10	13	12	10	13	12	10	13	12	89089456	120957232	108892224	89089456	120957232	108892224	89089456	120957232	108892224	31757094	42944240	46702180	31757094	42944240	46702180	31757094	42944240	46702180
sp|B2RRE7|OTUD4_MOUSE	B2RRE7	OTUD4_MOUSE	Otud4	1107	4.5	Mus musculus OX=10090	1:Experimental evidence at protein level	OTU domain-containing protein 4	1	0.999	2	2	2	2	0	0	2	0	0	2	0	0	2	2520147	1.35046e+06	6455663	2520147	1.35046e+06	6455663	2520147	1.35046e+06	6455663	1.37303e+06	0	3.566e+06	1.37303e+06	0	3.566e+06	1.37303e+06	0	3.566e+06
sp|B2RY56|RBM25_MOUSE	B2RY56	RBM25_MOUSE	Rbm25	838	30.5	Mus musculus OX=10090	1:Experimental evidence at protein level	RNA-binding protein 25	1	0.999	22	54	54	54	22	20	12	22	20	12	22	20	12	122037824	122376408	46522660	122037824	122376408	46522660	122037824	122376408	46522660	52816576	50611520	20250072	52816576	50611520	20250072	52816576	50611520	20250072
sp|B9EHT4|CLIP3_MOUSE	B9EHT4	CLIP3_MOUSE	Clip3	547	42.4	Mus musculus OX=10090	1:Experimental evidence at protein level	CAP-Gly domain-containing linker protein 3	1	0.999	19	48	48	48	17	18	13	17	18	13	17	18	13	45764288	48779928	53725412	45764288	48779928	53725412	45764288	48779928	53725412	16523754	18267236	17599114	16523754	18267236	17599114	16523754	18267236	17599114
sp|B9EJ86|OSBL8_MOUSE	B9EJ86	OSBL8_MOUSE	Osbpl8	889	6.3	Mus musculus OX=10090	1:Experimental evidence at protein level	Oxysterol-binding protein-related protein 8	1	0.999	4	7	7	7	4	2	1	4	2	1	4	2	1	10901933	9201716	6.37753e+06	10901933	9201716	6.37753e+06	10901933	9201716	6.37753e+06	5.22e+06	4899100	4736731	5.22e+06	4899100	4736731	5.22e+06	4899100	4736731
sp|B9EKI3|TMF1_MOUSE	B9EKI3	TMF1_MOUSE	Tmf1	1091	3.4	Mus musculus OX=10090	1:Experimental evidence at protein level	TATA element modulatory factor	1	0.999	2	2	2	2	0	0	2	0	0	2	0	0	2	0	0	0	0	0	0	0	0	0	0	0	0	0	0	0	0	0	0
sp|B9EKR1|PTPRZ_MOUSE	B9EKR1	PTPRZ_MOUSE	Ptprz1	2312	4.7	Mus musculus OX=10090	1:Experimental evidence at protein level	Receptor-type tyrosine-protein phosphatase zeta	1	0.999	9	18	18	18	8	6	4	8	6	4	8	6	4	16493322	15909754	18854918	16493322	15909754	18854918	16493322	15909754	18854918	7690596	6.94587e+06	7.63569e+06	7690596	6.94587e+06	7.63569e+06	7690596	6.94587e+06	7.63569e+06
sp|D3YVE8|S35G2_MOUSE	D3YVE8	S35G2_MOUSE	Slc35g2	412	20.9	Mus musculus OX=10090	1:Experimental evidence at protein level	Solute carrier family 35 member G2	1	0.999	8	26	26	26	8	8	10	8	8	10	8	8	10	278376608	304728192	179227776	278376608	304728192	179227776	278376608	304728192	179227776	94502472	102554152	97390928	94502472	102554152	97390928	94502472	102554152	97390928
sp|D3YVF0|AKAP5_MOUSE	D3YVF0	AKAP5_MOUSE	Akap5	745	77.9	Mus musculus OX=10090	1:Experimental evidence at protein level	A-kinase anchor protein 5	1	0.999	36	109	109	109	39	38	32	39	38	32	39	38	32	699132030	598051970	684272700	699132030	598051970	684272700	699132030	598051970	684272700	388473248	338788640	369184384	388473248	338788640	369184384	388473248	338788640	369184384
sp|D3YWQ0-2|DGKI_MOUSE	D3YWQ0-2	DGKI_MOUSE	Dgki	1050	6.4	Mus musculus OX=10090		Isoform 2 of Diacylglycerol kinase iota	1	0.999	5	11	0	11	3	3	5	0	0	0	3	3	5	11921712	12333157	20211790	0	0	0	11921712	12333157	20211790	4857232	4573843	7718453	0	0	0	4857232	4573843	7718453	sp|D3YWQ0|DGKI_MOUSE
sp|E9PUL5|PRRT2_MOUSE	E9PUL5	PRRT2_MOUSE	Prrt2	346	48	Mus musculus OX=10090	1:Experimental evidence at protein level	Proline-rich transmembrane protein 2	1	0.999	8	42	42	42	13	18	11	13	18	11	13	18	11	256356944	372559488	229674272	256356944	372559488	229674272	256356944	372559488	229674272	100351632	133099096	96761280	100351632	133099096	96761280	100351632	133099096	96761280
sp|E9PV24-2|FIBA_MOUSE	E9PV24-2	FIBA_MOUSE	Fga	557	48.5	Mus musculus OX=10090		Isoform 2 of Fibrinogen alpha chain	1	0.999	19	40	0	40	17	3	20	0	0	0	17	3	20	86900040	34044808	217946880	0	0	0	86900040	34044808	217946880	46655616	13845563	101275552	0	0	0	46655616	13845563	101275552	sp|E9PV24|FIBA_MOUSE
sp|E9Q401|RYR2_MOUSE	E9Q401	RYR2_MOUSE	Ryr2	4966	1.6	Mus musculus OX=10090	1:Experimental evidence at protein level	Ryanodine receptor 2	1	0.999	6	7	7	7	2	4	1	2	4	1	2	4	1	10212774	10166220	10928852	10212774	10166220	10928852	10212774	10166220	10928852	4.37507e+06	4.41302e+06	4870893	4.37507e+06	4.41302e+06	4870893	4.37507e+06	4.41302e+06	4870893
sp|E9Q414|APOB_MOUSE	E9Q414	APOB_MOUSE	Apob	4505	5.8	Mus musculus OX=10090	1:Experimental evidence at protein level	Apolipoprotein B-100	1	0.999	22	32	32	32	8	1	23	8	1	23	8	1	23	16199271	7.01966e+06	32272504	16199271	7.01966e+06	32272504	16199271	7.01966e+06	32272504	7227381	3.1594e+06	13371618	7227381	3.1594e+06	13371618	7227381	3.1594e+06	13371618
sp|E9Q4P1|WDFY1_MOUSE	E9Q4P1	WDFY1_MOUSE	Wdfy1	410	32	Mus musculus OX=10090	1:Experimental evidence at protein level	WD repeat and FYVE domain-containing protein 1	1	0.999	11	22	22	22	9	8	5	9	8	5	9	8	5	43796552	41211960	34636620	43796552	41211960	34636620	43796552	41211960	34636620	22824956	19881930	16963952	22824956	19881930	16963952	22824956	19881930	16963952
sp|E9Q5C9-2|NOLC1_MOUSE	E9Q5C9-2	NOLC1_MOUSE	Nolc1	664	3.8	Mus musculus OX=10090		Isoform 2 of Nucleolar and coiled-body phosphoprotein 1	1	0.999	2	4	0	4	2	1	1	0	0	0	2	1	1	8983646	7021276	6.27717e+06	0	0	0	8983646	7021276	6.27717e+06	5533997	4167062	4.09015e+06	0	0	0	5533997	4167062	4.09015e+06	sp|E9Q5C9|NOLC1_MOUSE
sp|E9Q735|UBE4A_MOUSE	E9Q735	UBE4A_MOUSE	Ube4a	1028	16.8	Mus musculus OX=10090	1:Experimental evidence at protein level	Ubiquitin conjugation factor E4 A	1	0.999	12	23	23	23	10	7	6	10	7	6	10	7	6	26535810	31314374	14248922	26535810	31314374	14248922	26535810	31314374	14248922	11938524	14399416	9478299	11938524	14399416	9478299	11938524	14399416	9478299
sp|E9Q7X7|NRX2A_MOUSE	E9Q7X7	NRX2A_MOUSE	Nrxn2	1710	8.5	Mus musculus OX=10090	1:Experimental evidence at protein level	Neurexin-2	1	0.999	11	15	13	24	7	4	4	6	4	3	10	7	7	33592824	35021668	30274374	33592824	35021668	30274374	36816056	34967928	38745096	15639493	14883033	17598314	15639493	14883033	17598314	16049618	15691953	16264604
sp|E9QAT4-2|SC16A_MOUSE	E9QAT4-2	SC16A_MOUSE	Sec16a	2377	17.5	Mus musculus OX=10090		Isoform 2 of Protein transport protein Sec16A	1	0.999	27	54	0	54	19	18	17	0	0	0	19	18	17	110213040	26055190	60942924	0	0	0	110213040	26055190	60942924	42477044	28357344	40102444	0	0	0	42477044	28357344	40102444	sp|E9QAT4|SC16A_MOUSE
sp|F8VPU2|FARP1_MOUSE	F8VPU2	FARP1_MOUSE	Farp1	1048	2.5	Mus musculus OX=10090	1:Experimental evidence at protein level	FERM, ARHGEF and pleckstrin domain-containing protein 1	1	0.999	2	5	5	5	2	1	2	2	1	2	2	1	2	8289943	6063158	8816187	8289943	6063158	8816187	8289943	6063158	8816187	4534754	3.29844e+06	4.79129e+06	4534754	3.29844e+06	4.79129e+06	4534754	3.29844e+06	4.79129e+06
sp|G5E829|AT2B1_MOUSE	G5E829	AT2B1_MOUSE	Atp2b1	1220	31.9	Mus musculus OX=10090	1:Experimental evidence at protein level	Plasma membrane calcium-transporting ATPase 1	1	0.999	27	42	25	70	13	10	19	7	4	14	24	20	26	72075840	70336400	60535000	36224080	30467604	36726584	122348416	116744640	110891408	41509844	37518560	47672920	12505280	10452451	14260147	47704944	42483396	46055956
sp|O08547|SC22B_MOUSE	O08547	SC22B_MOUSE	Sec22b	215	64.7	Mus musculus OX=10090	1:Experimental evidence at protein level	Vesicle-trafficking protein SEC22b	1	0.999	16	45	45	45	16	15	14	16	15	14	16	15	14	287565760	260690432	161092624	287565760	260690432	161092624	287565760	260690432	161092624	107881968	96957656	69247448	107881968	96957656	69247448	107881968	96957656	69247448
sp|O08553|DPYL2_MOUSE	O08553	DPYL2_MOUSE	Dpysl2	572	74.5	Mus musculus OX=10090	1:Experimental evidence at protein level	Dihydropyrimidinase-related protein 2	1	0.999	26	66	49	66	18	18	30	13	13	23	18	18	30	83181328	76866024	161068448	78854408	71438432	167899456	83181328	76866024	161068448	42840132	40869672	69235360	42097428	40095956	71816416	42840132	40869672	69235360
sp|O08579|EMD_MOUSE	O08579	EMD_MOUSE	Emd	259	31.3	Mus musculus OX=10090	1:Experimental evidence at protein level	Emerin	1	0.999	6	10	10	10	5	4	1	5	4	1	5	4	1	13317206	12932528	10310618	13317206	12932528	10310618	13317206	12932528	10310618	5.12673e+06	4783575	3.68168e+06	5.12673e+06	4783575	3.68168e+06	5.12673e+06	4783575	3.68168e+06
sp|O08581|KCNK1_MOUSE	O08581	KCNK1_MOUSE	Kcnk1	336	26.5	Mus musculus OX=10090	1:Experimental evidence at protein level	Potassium channel subfamily K member 1	1	0.999	5	11	11	11	5	4	2	5	4	2	5	4	2	89615296	99589760	68805024	89615296	99589760	68805024	89615296	99589760	68805024	71814192	65924168	54157964	71814192	65924168	54157964	71814192	65924168	54157964
sp|O08677-2|KNG1_MOUSE	O08677-2	KNG1_MOUSE	Kng1	432	26.9	Mus musculus OX=10090		Isoform LMW of Kininogen-1	1	0.999	10	23	0	23	7	8	8	0	0	0	7	8	8	31679412	26497888	44697956	0	0	0	31679412	26497888	44697956	13894144	13339871	20043220	0	0	0	13894144	13339871	20043220	sp|O08677-3|KNG1_MOUSE, sp|O08677|KNG1_MOUSE
sp|O08688|CAN5_MOUSE	O08688	CAN5_MOUSE	Capn5	640	12.3	Mus musculus OX=10090	1:Experimental evidence at protein level	Calpain-5	1	0.999	5	8	8	8	5	3	0	5	3	0	5	3	0	17734676	22881472	6254518	17734676	22881472	6254518	17734676	22881472	6254518	8.10088e+06	8633024	5372261	8.10088e+06	8633024	5372261	8.10088e+06	8633024	5372261
sp|O08709|PRDX6_MOUSE	O08709	PRDX6_MOUSE	Prdx6	224	24.6	Mus musculus OX=10090	1:Experimental evidence at protein level	Peroxiredoxin-6	1	0.999	3	3	3	3	0	2	1	0	2	1	0	2	1	2.32597e+06	18041950	2.61526e+06	2.32597e+06	18041950	2.61526e+06	2.32597e+06	18041950	2.61526e+06	1.80709e+06	13980161	3.2883e+06	1.80709e+06	13980161	3.2883e+06	1.80709e+06	13980161	3.2883e+06
sp|O08715-2|AKAP1_MOUSE	O08715-2	AKAP1_MOUSE	Akap1	544	12.5	Mus musculus OX=10090		Isoform 1 of A-kinase anchor protein 1, mitochondrial	1	0.999	3	6	0	6	1	2	3	0	0	0	1	2	3	14164090	16081512	18914992	0	0	0	14164090	16081512	18914992	6996109	7.88267e+06	9151595	0	0	0	6996109	7.88267e+06	9151595	sp|O08715-3|AKAP1_MOUSE, sp|O08715-4|AKAP1_MOUSE, sp|O08715-5|AKAP1_MOUSE, sp|O08715-6|AKAP1_MOUSE, sp|O08715|AKAP1_MOUSE
sp|O08749|DLDH_MOUSE	O08749	DLDH_MOUSE	Dld	509	17.5	Mus musculus OX=10090	1:Experimental evidence at protein level	Dihydrolipoyl dehydrogenase, mitochondrial	1	0.999	4	4	4	4	0	0	4	0	0	4	0	0	4	4.8164e+06	4.43324e+06	25167770	4.8164e+06	4.43324e+06	25167770	4.8164e+06	4.43324e+06	25167770	0	0	0	0	0	0	0	0	0
sp|O08784|TCOF_MOUSE	O08784	TCOF_MOUSE	Tcof1	1320	4.3	Mus musculus OX=10090	1:Experimental evidence at protein level	Treacle protein	1	0.999	4	5	5	5	0	4	1	0	4	1	0	4	1	4.08323e+06	6503110	7542539	4.08323e+06	6503110	7542539	4.08323e+06	6503110	7542539	1.59015e+06	2.45706e+06	2.6511e+06	1.59015e+06	2.45706e+06	2.6511e+06	1.59015e+06	2.45706e+06	2.6511e+06
sp|O08810|U5S1_MOUSE	O08810	U5S1_MOUSE	Eftud2	971	7.8	Mus musculus OX=10090	1:Experimental evidence at protein level	116 kDa U5 small nuclear ribonucleoprotein component	1	0.999	5	4	4	7	0	3	1	0	3	1	1	4	2	4.53367e+06	13523591	2426389	4.53367e+06	13523591	2426389	7992721	13829481	8.1706e+06	2.33617e+06	5562378	1.54478e+06	2.33617e+06	5562378	1.54478e+06	4.9523e+06	10213252	3.56761e+06
sp|O08842-2|GFRA2_MOUSE	O08842-2	GFRA2_MOUSE	Gfra2	331	12.1	Mus musculus OX=10090		Isoform 2 of GDNF family receptor alpha-2	1	0.999	4	9	0	9	4	3	2	0	0	0	4	3	2	19778166	17982468	19266520	0	0	0	19778166	17982468	19266520	10925534	10005179	10513314	0	0	0	10925534	10005179	10513314	sp|O08842-3|GFRA2_MOUSE, sp|O08842|GFRA2_MOUSE
sp|O08914|FAAH1_MOUSE	O08914	FAAH1_MOUSE	Faah	579	8.5	Mus musculus OX=10090	1:Experimental evidence at protein level	Fatty-acid amide hydrolase 1	1	0.999	3	7	7	7	2	3	2	2	3	2	2	3	2	14098161	12326568	10604538	14098161	12326568	10604538	14098161	12326568	10604538	5.85188e+06	6.01555e+06	5.2316e+06	5.85188e+06	6.01555e+06	5.2316e+06	5.85188e+06	6.01555e+06	5.2316e+06
sp|O08917|FLOT1_MOUSE	O08917	FLOT1_MOUSE	Flot1	428	30.6	Mus musculus OX=10090	1:Experimental evidence at protein level	Flotillin-1	1	0.999	10	21	21	21	8	8	5	8	8	5	8	8	5	31607240	31818970	26889812	31607240	31818970	26889812	31607240	31818970	26889812	12379790	11585201	12129282	12379790	11585201	12129282	12379790	11585201	12129282
sp|O08989|RASM_MOUSE	O08989	RASM_MOUSE	Mras	208	72.1	Mus musculus OX=10090	1:Experimental evidence at protein level	Ras-related protein M-Ras	1	0.999	14	48	48	48	14	17	17	14	17	17	14	17	17	282699904	318693120	242825248	282699904	318693120	242825248	282699904	318693120	242825248	173324880	194312608	176695824	173324880	194312608	176695824	173324880	194312608	176695824
sp|O09061|PSB1_MOUSE	O09061	PSB1_MOUSE	Psmb1	240	9.6	Mus musculus OX=10090	1:Experimental evidence at protein level	Proteasome subunit beta type-1	1	0.999	2	4	4	4	2	0	2	2	0	2	2	0	2	8.06666e+06	4232291	18519416	8.06666e+06	4232291	18519416	8.06666e+06	4232291	18519416	4.88422e+06	2.52618e+06	11308912	4.88422e+06	2.52618e+06	11308912	4.88422e+06	2.52618e+06	11308912
sp|O09114-2|PTGDS_MOUSE	O09114-2	PTGDS_MOUSE	Ptgds	126	26.2	Mus musculus OX=10090		Isoform 2 of Prostaglandin-H2 D-isomerase	1	0.999	3	9	0	9	3	3	3	0	0	0	3	3	3	76890272	64991668	56478252	0	0	0	76890272	64991668	56478252	56138356	51036596	42022240	0	0	0	56138356	51036596	42022240	sp|O09114|PTGDS_MOUSE
sp|O09117-2|SYPL1_MOUSE	O09117-2	SYPL1_MOUSE	Sypl1	243	25.5	Mus musculus OX=10090		Isoform 2 of Synaptophysin-like protein 1	1	0.999	4	10	0	10	3	5	2	0	0	0	3	5	2	38310076	39707484	41193044	0	0	0	38310076	39707484	41193044	20648304	20100686	25318446	0	0	0	20648304	20100686	25318446	sp|O09117|SYPL1_MOUSE
sp|O09167|RL21_MOUSE	O09167	RL21_MOUSE	Rpl21	160	32.5	Mus musculus OX=10090	1:Experimental evidence at protein level	60S ribosomal protein L21	1	0.999	5	10	10	10	2	4	4	2	4	4	2	4	4	70191280	49665848	71376792	70191280	49665848	71376792	70191280	49665848	71376792	34768468	30118210	39651096	34768468	30118210	39651096	34768468	30118210	39651096
sp|O35083|PLCA_MOUSE	O35083	PLCA_MOUSE	Agpat1	285	23.5	Mus musculus OX=10090	1:Experimental evidence at protein level	1-acyl-sn-glycerol-3-phosphate acyltransferase alpha	1	0.999	4	6	6	6	3	1	2	3	1	2	3	1	2	24935498	23646372	19373946	24935498	23646372	19373946	24935498	23646372	19373946	14612129	13193797	10323348	14612129	13193797	10323348	14612129	13193797	10323348
sp|O35098-2|DPYL4_MOUSE	O35098-2	DPYL4_MOUSE	Dpysl4	593	16.8	Mus musculus OX=10090		Isoform 2 of Dihydropyrimidinase-related protein 4	1	0.999	4	4	0	8	0	0	4	0	0	0	0	2	6	1.2847e+06	1.2967e+06	4.46933e+06	0	0	0	5346349	5.10869e+06	7.44336e+06	0	0	0	0	0	0	3.95813e+06	3.85241e+06	6317286	sp|O35098|DPYL4_MOUSE
sp|O35114|SCRB2_MOUSE	O35114	SCRB2_MOUSE	Scarb2	478	11.3	Mus musculus OX=10090	1:Experimental evidence at protein level	Lysosome membrane protein 2	1	0.999	3	7	7	7	2	3	2	2	3	2	2	3	2	13569858	13596542	5.16598e+06	13569858	13596542	5.16598e+06	13569858	13596542	5.16598e+06	7.21552e+06	7241765	0	7.21552e+06	7241765	0	7.21552e+06	7241765	0
sp|O35129|PHB2_MOUSE	O35129	PHB2_MOUSE	Phb2	299	22.1	Mus musculus OX=10090	1:Experimental evidence at protein level	Prohibitin-2	1	0.999	4	7	7	7	1	4	2	1	4	2	1	4	2	14799921	56547108	1.74605e+06	14799921	56547108	1.74605e+06	14799921	56547108	1.74605e+06	0	44595212	7.72301e+06	0	44595212	7.72301e+06	0	44595212	7.72301e+06
sp|O35136-2|NCAM2_MOUSE	O35136-2	NCAM2_MOUSE	Ncam2	727	10	Mus musculus OX=10090		Isoform Short of Neural cell adhesion molecule 2	1	0.999	5	11	0	11	4	3	4	0	0	0	4	3	4	21052084	25522438	17596438	0	0	0	21052084	25522438	17596438	8.12428e+06	9832698	11099114	0	0	0	8.12428e+06	9832698	11099114	sp|O35136|NCAM2_MOUSE
sp|O35153|BET1L_MOUSE	O35153	BET1L_MOUSE	Bet1l	111	44.1	Mus musculus OX=10090	3:Protein inferred from homology	BET1-like protein	1	0.999	3	7	7	7	3	2	2	3	2	2	3	2	2	21047208	10546626	19503572	21047208	10546626	19503572	21047208	10546626	19503572	9336299	10428463	6.60833e+06	9336299	10428463	6.60833e+06	9336299	10428463	6.60833e+06
sp|O35166|GOSR2_MOUSE	O35166	GOSR2_MOUSE	Gosr2	212	58.5	Mus musculus OX=10090	1:Experimental evidence at protein level	Golgi SNAP receptor complex member 2	1	0.999	7	14	14	14	8	5	1	8	5	1	8	5	1	18372972	12241272	7004872	18372972	12241272	7004872	18372972	12241272	7004872	7904337	7039195	4.96624e+06	7904337	7039195	4.96624e+06	7904337	7039195	4.96624e+06
sp|O35188|X3CL1_MOUSE	O35188	X3CL1_MOUSE	Cx3cl1	395	7.3	Mus musculus OX=10090	1:Experimental evidence at protein level	Fractalkine	1	0.999	3	7	7	7	3	3	1	3	3	1	3	3	1	11832304	11486958	10581871	11832304	11486958	10581871	11832304	11486958	10581871	6362044	6.18089e+06	5.73239e+06	6362044	6.18089e+06	5.73239e+06	6362044	6.18089e+06	5.73239e+06
sp|O35239|PTN9_MOUSE	O35239	PTN9_MOUSE	Ptpn9	593	65.1	Mus musculus OX=10090	1:Experimental evidence at protein level	Tyrosine-protein phosphatase non-receptor type 9	1	0.999	36	174	174	174	59	54	61	59	54	61	59	54	61	1131133700	1016177790	880870910	1131133700	1016177790	880870910	1131133700	1016177790	880870910	428081056	414801056	335729760	428081056	414801056	335729760	428081056	414801056	335729760
sp|O35286|DHX15_MOUSE	O35286	DHX15_MOUSE	Dhx15	795	15.8	Mus musculus OX=10090	1:Experimental evidence at protein level	Pre-mRNA-splicing factor ATP-dependent RNA helicase DHX15	1	0.999	7	10	10	10	1	9	0	1	9	0	1	9	0	5.44756e+06	11411870	1.9317e+06	5.44756e+06	11411870	1.9317e+06	5.44756e+06	11411870	1.9317e+06	3.71644e+06	7864988	0	3.71644e+06	7864988	0	3.71644e+06	7864988	0
sp|O35295|PURB_MOUSE	O35295	PURB_MOUSE	Purb	324	62.3	Mus musculus OX=10090	1:Experimental evidence at protein level	Transcriptional activator protein Pur-beta	1	0.999	12	46	43	46	16	13	17	15	12	16	16	13	17	129001520	668092990	475042560	129001520	668092990	475042560	129001520	668092990	475042560	201752624	183945056	284072448	197316160	182547648	292683040	201752624	183945056	284072448
sp|O35304|VACHT_MOUSE	O35304	VACHT_MOUSE	Slc18a3	530	16.8	Mus musculus OX=10090	1:Experimental evidence at protein level	Vesicular acetylcholine transporter	1	0.999	6	16	16	16	6	5	5	6	5	5	6	5	5	66124072	73496448	70672576	66124072	73496448	70672576	66124072	73496448	70672576	29320314	31114358	30886768	29320314	31114358	30886768	29320314	31114358	30886768
sp|O35344|IMA4_MOUSE	O35344	IMA4_MOUSE	Kpna3	521	4.8	Mus musculus OX=10090	1:Experimental evidence at protein level	Importin subunit alpha-4	1	0.999	1	2	2	2	0	2	0	0	2	0	0	2	0	1.06054e+06	8432688	0	1.06054e+06	8432688	0	1.06054e+06	8432688	0	0	0	0	0	0	0	0	0	0
sp|O35345|IMA7_MOUSE	O35345	IMA7_MOUSE	Kpna6	536	8	Mus musculus OX=10090	1:Experimental evidence at protein level	Importin subunit alpha-7	1	0.999	1	2	2	2	0	2	0	0	2	0	0	2	0	0	6713594	0	0	6713594	0	0	6713594	0	0	0	0	0	0	0	0	0	0
sp|O35405|PLD3_MOUSE	O35405	PLD3_MOUSE	Pld3	488	16.6	Mus musculus OX=10090	1:Experimental evidence at protein level	5'-3' exonuclease PLD3	1	0.999	6	15	15	15	5	6	4	5	6	4	5	6	4	59084460	48620256	49444056	59084460	48620256	49444056	59084460	48620256	49444056	24655908	20666390	18239624	24655908	20666390	18239624	24655908	20666390	18239624
sp|O35449|PRRT1_MOUSE	O35449	PRRT1_MOUSE	Prrt1	306	12.1	Mus musculus OX=10090	1:Experimental evidence at protein level	Proline-rich transmembrane protein 1	1	0.999	3	9	9	9	4	3	2	4	3	2	4	3	2	30730858	27137092	17599776	30730858	27137092	17599776	30730858	27137092	17599776	13665926	13621986	15667828	13665926	13621986	15667828	13665926	13621986	15667828
sp|O35454|CLCN6_MOUSE	O35454	CLCN6_MOUSE	Clcn6	870	15.9	Mus musculus OX=10090	1:Experimental evidence at protein level	Chloride transport protein 6	1	0.999	10	20	20	20	10	8	2	10	8	2	10	8	2	31680720	28090788	19358894	31680720	28090788	19358894	31680720	28090788	19358894	11975908	10938273	7.49475e+06	11975908	10938273	7.49475e+06	11975908	10938273	7.49475e+06
sp|O35465-2|FKBP8_MOUSE	O35465-2	FKBP8_MOUSE	Fkbp8	403	24.6	Mus musculus OX=10090		Isoform 2 of Peptidyl-prolyl cis-trans isomerase FKBP8	1	0.999	6	15	0	15	4	6	5	0	0	0	4	6	5	27851764	24810586	23735532	0	0	0	27851764	24810586	23735532	12658699	12062853	11981818	0	0	0	12658699	12062853	11981818	sp|O35465|FKBP8_MOUSE
sp|O35474|EDIL3_MOUSE	O35474	EDIL3_MOUSE	Edil3	480	6.7	Mus musculus OX=10090	1:Experimental evidence at protein level	EGF-like repeat and discoidin I-like domain-containing protein 3	1	0.999	3	7	7	7	2	3	2	2	3	2	2	3	2	11601300	11705926	12526358	11601300	11705926	12526358	11601300	11705926	12526358	4188878	4194562	5.47323e+06	4188878	4194562	5.47323e+06	4188878	4194562	5.47323e+06
sp|O35544|EAA4_MOUSE	O35544	EAA4_MOUSE	Slc1a6	561	6.4	Mus musculus OX=10090	1:Experimental evidence at protein level	Excitatory amino acid transporter 4	1	0.999	2	3	3	3	2	1	0	2	1	0	2	1	0	9515435	8351721	0	9515435	8351721	0	9515435	8351721	0	6577107	5307277	0	6577107	5307277	0	6577107	5307277	0
sp|O35609|SCAM3_MOUSE	O35609	SCAM3_MOUSE	Scamp3	349	48.7	Mus musculus OX=10090	1:Experimental evidence at protein level	Secretory carrier-associated membrane protein 3	1	0.999	15	122	122	122	33	44	45	33	44	45	33	44	45	3938218750	3929025020	3808879870	3938218750	3929025020	3808879870	3938218750	3929025020	3808879870	1618177920	1574810370	1538257410	1618177920	1574810370	1538257410	1618177920	1574810370	1538257410
sp|O35643|AP1B1_MOUSE	O35643	AP1B1_MOUSE	Ap1b1	943	61	Mus musculus OX=10090	1:Experimental evidence at protein level	AP-1 complex subunit beta-1	1	0.999	53	69	69	192	28	23	18	28	23	18	70	64	58	151311776	122448128	109465584	151311776	122448128	109465584	1426133120	1065499710	1049323140	67517368	51339468	34394336	67517368	51339468	34394336	625826560	449672160	333670880
sp|O35658|C1QBP_MOUSE	O35658	C1QBP_MOUSE	C1qbp	278	34.5	Mus musculus OX=10090	1:Experimental evidence at protein level	Complement component 1 Q subcomponent-binding protein, mitochondrial	1	0.999	4	5	5	5	0	3	2	0	3	2	0	3	2	1.19233e+06	4854623	0	1.19233e+06	4854623	0	1.19233e+06	4854623	0	0	0	0	0	0	0	0	0	0
sp|O35674|ADA19_MOUSE	O35674	ADA19_MOUSE	Adam19	920	4	Mus musculus OX=10090	2:Experimental evidence at transcript level	Disintegrin and metalloproteinase domain-containing protein 19	1	0.999	2	2	2	2	1	1	0	1	1	0	1	1	0	1.34304e+06	1.82244e+06	0	1.34304e+06	1.82244e+06	0	1.34304e+06	1.82244e+06	0	0	0	0	0	0	0	0	0	0
sp|O35681|SYT3_MOUSE	O35681	SYT3_MOUSE	Syt3	587	14.1	Mus musculus OX=10090	1:Experimental evidence at protein level	Synaptotagmin-3	1	0.999	4	6	6	6	4	2	0	4	2	0	4	2	0	12310537	13088554	6754365	12310537	13088554	6754365	12310537	13088554	6754365	5.48893e+06	6.28942e+06	3.85218e+06	5.48893e+06	6.28942e+06	3.85218e+06	5.48893e+06	6.28942e+06	3.85218e+06
sp|O35682|MYADM_MOUSE	O35682	MYADM_MOUSE	Myadm	320	15.6	Mus musculus OX=10090	1:Experimental evidence at protein level	Myeloid-associated differentiation marker	1	0.999	4	13	13	13	5	3	5	5	3	5	5	3	5	66454728	33804040	72186632	66454728	33804040	72186632	66454728	33804040	72186632	26057894	27139418	30833322	26057894	27139418	30833322	26057894	27139418	30833322
sp|O35684|NEUS_MOUSE	O35684	NEUS_MOUSE	Serpini1	410	14.1	Mus musculus OX=10090	1:Experimental evidence at protein level	Neuroserpin	1	0.999	4	10	10	10	4	4	2	4	4	2	4	4	2	17084358	15768658	10120671	17084358	15768658	10120671	17084358	15768658	10120671	6613117	5.80676e+06	3.93679e+06	6613117	5.80676e+06	3.93679e+06	6613117	5.80676e+06	3.93679e+06
sp|O35691|PININ_MOUSE	O35691	PININ_MOUSE	Pnn	725	4	Mus musculus OX=10090	1:Experimental evidence at protein level	Pinin	1	0.9986	3	4	4	4	1	1	2	1	1	2	1	1	2	2.66236e+06	1.94141e+06	10814814	2.66236e+06	1.94141e+06	10814814	2.66236e+06	1.94141e+06	10814814	0	0	0	0	0	0	0	0	0
sp|O35737|HNRH1_MOUSE	O35737	HNRH1_MOUSE	Hnrnph1	449	45.9	Mus musculus OX=10090	1:Experimental evidence at protein level	Heterogeneous nuclear ribonucleoprotein H	1	0.999	14	42	17	42	13	15	14	6	7	4	13	15	14	186761472	236726560	160016320	56698960	108122992	16960460	186761472	236726560	160016320	106373360	93592448	115375720	32882640	35710340	19907988	106373360	93592448	115375720
sp|O35841|API5_MOUSE	O35841	API5_MOUSE	Api5	504	9.1	Mus musculus OX=10090	1:Experimental evidence at protein level	Apoptosis inhibitor 5	1	0.999	3	4	4	4	1	3	0	1	3	0	1	3	0	8.02022e+06	14688132	5.84282e+06	8.02022e+06	14688132	5.84282e+06	8.02022e+06	14688132	5.84282e+06	5124396	8582126	4.27216e+06	5124396	8582126	4.27216e+06	5124396	8582126	4.27216e+06
sp|O35887|CALU_MOUSE	O35887	CALU_MOUSE	Calu	315	63.5	Mus musculus OX=10090	1:Experimental evidence at protein level	Calumenin	1	0.999	16	34	34	34	15	15	4	15	15	4	15	15	4	40430792	35594580	41125748	40430792	35594580	41125748	40430792	35594580	41125748	17635848	18557762	14269267	17635848	18557762	14269267	17635848	18557762	14269267
sp|O35926|CD5R2_MOUSE	O35926	CD5R2_MOUSE	Cdk5r2	369	35.2	Mus musculus OX=10090	1:Experimental evidence at protein level	Cyclin-dependent kinase 5 activator 2	1	0.999	10	25	25	25	8	8	9	8	8	9	8	8	9	41895952	35129480	49032608	41895952	35129480	49032608	41895952	35129480	49032608	18461236	18069552	18026822	18461236	18069552	18026822	18461236	18069552	18026822
sp|O35954|PITM1_MOUSE	O35954	PITM1_MOUSE	Pitpnm1	1243	1.7	Mus musculus OX=10090	1:Experimental evidence at protein level	Membrane-associated phosphatidylinositol transfer protein 1	1	0.999	2	2	2	2	0	0	2	0	0	2	0	0	2	2147189	1583393	3833142	2147189	1583393	3833142	2147189	1583393	3833142	0	0	0	0	0	0	0	0	0
sp|O54692|ZW10_MOUSE	O54692	ZW10_MOUSE	Zw10	779	4.9	Mus musculus OX=10090	1:Experimental evidence at protein level	Centromere/kinetochore protein zw10 homolog	1	0.999	3	5	5	5	2	2	1	2	2	1	2	2	1	12448848	17741020	15446992	12448848	17741020	15446992	12448848	17741020	15446992	5.49344e+06	7.23576e+06	7155133	5.49344e+06	7.23576e+06	7155133	5.49344e+06	7.23576e+06	7155133
sp|O54734|OST48_MOUSE	O54734	OST48_MOUSE	Ddost	441	17	Mus musculus OX=10090	1:Experimental evidence at protein level	Dolichyl-diphosphooligosaccharide--protein glycosyltransferase 48 kDa subunit	1	0.999	5	11	11	11	4	4	3	4	4	3	4	4	3	16494964	23312710	17669236	16494964	23312710	17669236	16494964	23312710	17669236	7873712	9833265	7158470	7873712	9833265	7158470	7873712	9833265	7158470
sp|O54774|AP3D1_MOUSE	O54774	AP3D1_MOUSE	Ap3d1	1199	24.2	Mus musculus OX=10090	1:Experimental evidence at protein level	AP-3 complex subunit delta-1	1	0.999	24	49	49	49	13	25	11	13	25	11	13	25	11	30396768	41823120	27123468	30396768	41823120	27123468	30396768	41823120	27123468	11383121	16836246	10343944	11383121	16836246	10343944	11383121	16836246	10343944
sp|O54818|TPD53_MOUSE	O54818	TPD53_MOUSE	Tpd52l1	204	74	Mus musculus OX=10090	1:Experimental evidence at protein level	Tumor protein D53	1	0.999	12	101	101	116	33	31	37	33	31	37	38	36	42	1539019140	1306348930	1024538370	1539019140	1306348930	1024538370	1539019140	1306348930	1024538370	602546240	492894368	436839552	602546240	492894368	436839552	588704510	478893280	460182464
sp|O54833|CSK22_MOUSE	O54833	CSK22_MOUSE	Csnk2a2	350	16.6	Mus musculus OX=10090	1:Experimental evidence at protein level	Casein kinase II subunit alpha'	1	0.999	4	5	5	7	1	3	1	1	3	1	2	4	1	10552748	18514372	11587188	10552748	18514372	11587188	17093298	20305118	6.82678e+06	5.77373e+06	7.40511e+06	6858469	5.77373e+06	7.40511e+06	6858469	6.28275e+06	7.55551e+06	7226660
sp|O54901|OX2G_MOUSE	O54901	OX2G_MOUSE	Cd200	278	28.4	Mus musculus OX=10090	1:Experimental evidence at protein level	OX-2 membrane glycoprotein	1	0.999	9	21	21	21	7	8	6	7	8	6	7	8	6	205783424	204721248	137380480	205783424	204721248	137380480	205783424	204721248	137380480	90536080	91664136	70060848	90536080	91664136	70060848	90536080	91664136	70060848
sp|O54991|CNTP1_MOUSE	O54991	CNTP1_MOUSE	Cntnap1	1385	16	Mus musculus OX=10090	1:Experimental evidence at protein level	Contactin-associated protein 1	1	0.999	17	32	32	32	9	15	8	9	15	8	9	15	8	29623268	31557128	23108852	29623268	31557128	23108852	29623268	31557128	23108852	11555215	11949888	10263845	11555215	11949888	10263845	11555215	11949888	10263845
sp|O55013|TPPC3_MOUSE	O55013	TPPC3_MOUSE	Trappc3	180	30.6	Mus musculus OX=10090	1:Experimental evidence at protein level	Trafficking protein particle complex subunit 3	1	0.999	5	14	14	14	5	5	4	5	5	4	5	5	4	106559008	116597392	85989112	106559008	116597392	85989112	106559008	116597392	85989112	45162180	51790492	44158156	45162180	51790492	44158156	45162180	51790492	44158156
sp|O55022|PGRC1_MOUSE	O55022	PGRC1_MOUSE	Pgrmc1	195	46.7	Mus musculus OX=10090	1:Experimental evidence at protein level	Membrane-associated progesterone receptor component 1	1	0.999	7	18	17	18	6	6	6	6	5	6	6	6	6	52460296	64072056	37986224	52460296	64072056	37986224	52460296	64072056	37986224	25234832	25869088	19411796	25234832	25869088	19411796	25234832	25869088	19411796
sp|O55029|COPB2_MOUSE	O55029	COPB2_MOUSE	Copb2	905	12.8	Mus musculus OX=10090	1:Experimental evidence at protein level	Coatomer subunit beta'	1	0.999	8	14	14	14	4	7	3	4	7	3	4	7	3	5568345	26976564	28183138	5568345	26976564	28183138	5568345	26976564	28183138	9943011	11501532	13667176	9943011	11501532	13667176	9943011	11501532	13667176
sp|O55042-2|SYUA_MOUSE	O55042-2	SYUA_MOUSE	Snca	121	51.2	Mus musculus OX=10090		Isoform 2 of Alpha-synuclein	1	0.999	6	13	0	13	4	4	5	0	0	0	4	4	5	19424358	18747252	40480916	0	0	0	19424358	18747252	40480916	8.37007e+06	8656570	15661636	0	0	0	8.37007e+06	8656570	15661636	sp|O55042|SYUA_MOUSE
sp|O55142|RL35A_MOUSE	O55142	RL35A_MOUSE	Rpl35a	110	46.4	Mus musculus OX=10090	1:Experimental evidence at protein level	60S ribosomal protein L35a	1	0.999	6	19	19	19	6	6	7	6	6	7	6	6	7	48859500	43645336	77518672	48859500	43645336	77518672	48859500	43645336	77518672	21202890	18435920	30973898	21202890	18435920	30973898	21202890	18435920	30973898
sp|O70133-2|DHX9_MOUSE	O70133-2	DHX9_MOUSE	Dhx9	1381	8.3	Mus musculus OX=10090		Isoform 2 of ATP-dependent RNA helicase A	1	0.999	6	17	0	17	7	7	3	0	0	0	7	7	3	27411544	60880160	11677804	0	0	0	27411544	60880160	11677804	12482538	24396944	12718796	0	0	0	12482538	24396944	12718796	sp|O70133-3|DHX9_MOUSE, sp|O70133|DHX9_MOUSE
sp|O70166|STMN3_MOUSE	O70166	STMN3_MOUSE	Stmn3	180	40.6	Mus musculus OX=10090	1:Experimental evidence at protein level	Stathmin-3	1	0.999	8	22	22	22	7	9	6	7	9	6	7	9	6	62216480	79578640	53891744	62216480	79578640	53891744	62216480	79578640	53891744	29899556	27200174	25824374	29899556	27200174	25824374	29899556	27200174	25824374
sp|O70172|PI42A_MOUSE	O70172	PI42A_MOUSE	Pip4k2a	405	20.2	Mus musculus OX=10090	1:Experimental evidence at protein level	Phosphatidylinositol 5-phosphate 4-kinase type-2 alpha	1	0.999	7	6	6	13	1	4	1	1	4	1	3	7	3	6297411	21850770	5.41997e+06	6297411	21850770	5.41997e+06	14971706	36106812	17892586	5.93299e+06	9287219	3104433	5.93299e+06	9287219	3104433	8.30749e+06	14915511	7888842
sp|O70194|EIF3D_MOUSE	O70194	EIF3D_MOUSE	Eif3d	548	8.9	Mus musculus OX=10090	1:Experimental evidence at protein level	Eukaryotic translation initiation factor 3 subunit D	1	0.999	3	6	6	6	2	2	2	2	2	2	2	2	2	15596716	14468024	20291656	15596716	14468024	20291656	15596716	14468024	20291656	6.22068e+06	5773714	8064518	6.22068e+06	5773714	8064518	6.22068e+06	5773714	8064518
sp|O70228|ATP9A_MOUSE	O70228	ATP9A_MOUSE	Atp9a	1047	37.2	Mus musculus OX=10090	1:Experimental evidence at protein level	Probable phospholipid-transporting ATPase IIA	1	0.999	31	88	75	88	32	30	26	27	26	22	32	30	26	114621928	119577496	89761088	99924680	102925184	83178448	114621928	119577496	89761088	45084476	45617632	37463592	36246640	37570440	29838486	45084476	45617632	37463592
sp|O70251|EF1B_MOUSE	O70251	EF1B_MOUSE	Eef1b	225	18.7	Mus musculus OX=10090	1:Experimental evidence at protein level	Elongation factor 1-beta	1	0.999	2	4	4	4	1	2	1	1	2	1	1	2	1	5283303	7518903	6760822	5283303	7518903	6760822	5283303	7518903	6760822	0	0	0	0	0	0	0	0	0
sp|O70252|HMOX2_MOUSE	O70252	HMOX2_MOUSE	Hmox2	315	29.5	Mus musculus OX=10090	1:Experimental evidence at protein level	Heme oxygenase 2	1	0.999	6	13	13	13	4	5	4	4	5	4	4	5	4	21133868	15961948	14544960	21133868	15961948	14544960	21133868	15961948	14544960	7601602	6.39275e+06	5.92004e+06	7601602	6.39275e+06	5.92004e+06	7601602	6.39275e+06	5.92004e+06
sp|O70325-2|GPX4_MOUSE	O70325-2	GPX4_MOUSE	Gpx4	170	28.8	Mus musculus OX=10090		Isoform Cytoplasmic of Phospholipid hydroperoxide glutathione peroxidase	1	0.999	5	6	0	6	2	2	2	0	0	0	2	2	2	12415670	10355630	16119633	0	0	0	12415670	10355630	16119633	15905278	12858102	21071930	0	0	0	15905278	12858102	21071930	sp|O70325-3|GPX4_MOUSE, sp|O70325|GPX4_MOUSE
sp|O70340|NPTX2_MOUSE	O70340	NPTX2_MOUSE	Nptx2	429	28.4	Mus musculus OX=10090	2:Experimental evidence at transcript level	Neuronal pentraxin-2	1	0.999	8	14	14	14	6	6	2	6	6	2	6	6	2	24003120	24573808	16559798	24003120	24573808	16559798	24003120	24573808	16559798	8837626	9614439	8149674	8837626	9614439	8149674	8837626	9614439	8149674
sp|O70401|TSN6_MOUSE	O70401	TSN6_MOUSE	Tspan6	245	26.1	Mus musculus OX=10090	1:Experimental evidence at protein level	Tetraspanin-6	1	0.999	6	16	16	16	6	6	4	6	6	4	6	6	4	29783676	29897356	23095692	29783676	29897356	23095692	29783676	29897356	23095692	16545958	16070279	15993167	16545958	16070279	15993167	16545958	16070279	15993167
sp|O70439|STX7_MOUSE	O70439	STX7_MOUSE	Stx7	261	68.2	Mus musculus OX=10090	1:Experimental evidence at protein level	Syntaxin-7	1	0.999	12	50	50	50	15	18	17	15	18	17	15	18	17	377912128	395702080	361137664	377912128	395702080	361137664	377912128	395702080	361137664	171081152	165481632	153975744	171081152	165481632	153975744	171081152	165481632	153975744
sp|O70493|SNX12_MOUSE	O70493	SNX12_MOUSE	Snx12	165	48.5	Mus musculus OX=10090	1:Experimental evidence at protein level	Sorting nexin-12	1	0.999	6	9	9	12	1	6	2	1	6	2	2	7	3	13060585	25211890	11509584	13060585	25211890	11509584	41167064	70251584	42576160	5.38812e+06	10624636	5764800	5.38812e+06	10624636	5764800	29926484	55650612	33782836
sp|O88196-2|TTC3_MOUSE	O88196-2	TTC3_MOUSE	Ttc3	1978	5.6	Mus musculus OX=10090		Isoform 2 of E3 ubiquitin-protein ligase TTC3	1	0.999	6	6	0	6	0	0	6	0	0	0	0	0	6	8522891	5722204	22621586	0	0	0	8522891	5722204	22621586	5344667	3535612	7.70398e+06	0	0	0	5344667	3535612	7.70398e+06	sp|O88196-3|TTC3_MOUSE, sp|O88196-4|TTC3_MOUSE, sp|O88196-5|TTC3_MOUSE, sp|O88196-6|TTC3_MOUSE, sp|O88196|TTC3_MOUSE
sp|O88307|SORL_MOUSE	O88307	SORL_MOUSE	Sorl1	2215	5.2	Mus musculus OX=10090	1:Experimental evidence at protein level	Sortilin-related receptor	1	0.999	9	11	11	11	3	6	2	3	6	2	3	6	2	16878416	16109727	13694357	16878416	16109727	13694357	16878416	16109727	13694357	6.54421e+06	6729862	5.70499e+06	6.54421e+06	6729862	5.70499e+06	6.54421e+06	6729862	5.70499e+06
sp|O88384|VTI1B_MOUSE	O88384	VTI1B_MOUSE	Vti1b	232	46.1	Mus musculus OX=10090	1:Experimental evidence at protein level	Vesicle transport through interaction with t-SNAREs homolog 1B	1	0.999	9	26	26	26	9	9	8	9	9	8	9	9	8	73161184	71417928	62202976	73161184	71417928	62202976	73161184	71417928	62202976	28146846	27529810	29287910	28146846	27529810	29287910	28146846	27529810	29287910
sp|O88507|CNTFR_MOUSE	O88507	CNTFR_MOUSE	Cntfr	372	25.8	Mus musculus OX=10090	1:Experimental evidence at protein level	Ciliary neurotrophic factor receptor subunit alpha	1	0.999	5	12	12	12	5	5	2	5	5	2	5	5	2	78758088	75934480	40705288	78758088	75934480	40705288	78758088	75934480	40705288	37348244	33711776	18138854	37348244	33711776	18138854	37348244	33711776	18138854
sp|O88569-2|ROA2_MOUSE	O88569-2	ROA2_MOUSE	Hnrnpa2b1	341	64.8	Mus musculus OX=10090		Isoform 2 of Heterogeneous nuclear ribonucleoproteins A2/B1	1	0.999	18	42	0	42	12	20	10	0	0	0	12	20	10	119796656	263699824	120674440	0	0	0	119796656	263699824	120674440	71434568	68113040	106145424	0	0	0	71434568	68113040	106145424	sp|O88569-3|ROA2_MOUSE, sp|O88569|ROA2_MOUSE
sp|O88630|GOSR1_MOUSE	O88630	GOSR1_MOUSE	Gosr1	250	21.6	Mus musculus OX=10090	1:Experimental evidence at protein level	Golgi SNAP receptor complex member 1	1	0.999	4	6	6	6	2	3	1	2	3	1	2	3	1	18044512	18827014	9970734	18044512	18827014	9970734	18044512	18827014	9970734	7665049	8.08308e+06	8228515	7665049	8.08308e+06	8228515	7665049	8.08308e+06	8228515
sp|O88653|LTOR3_MOUSE	O88653	LTOR3_MOUSE	Lamtor3	124	50	Mus musculus OX=10090	1:Experimental evidence at protein level	Ragulator complex protein LAMTOR3	1	0.999	4	11	11	11	4	4	3	4	4	3	4	4	3	127611136	110772448	68376616	127611136	110772448	68376616	127611136	110772448	68376616	47481036	42522064	38909844	47481036	42522064	38909844	47481036	42522064	38909844
sp|O88783|FA5_MOUSE	O88783	FA5_MOUSE	F5	2183	1.7	Mus musculus OX=10090	1:Experimental evidence at protein level	Coagulation factor V	1	0.999	3	25	25	25	10	9	6	10	9	6	10	9	6	595972100	862742400	761684290	595972100	862742400	761684290	595972100	862742400	761684290	559844990	575893700	583394180	559844990	575893700	583394180	559844990	575893700	583394180
sp|O88983|STX8_MOUSE	O88983	STX8_MOUSE	Stx8	236	42.8	Mus musculus OX=10090	1:Experimental evidence at protein level	Syntaxin-8	1	0.999	7	18	18	18	7	6	5	7	6	5	7	6	5	28612974	28239342	22782756	28612974	28239342	22782756	28612974	28239342	22782756	11805688	11311332	8.22645e+06	11805688	11311332	8.22645e+06	11805688	11311332	8.22645e+06
sp|O89001|CBPD_MOUSE	O89001	CBPD_MOUSE	Cpd	1377	18	Mus musculus OX=10090	1:Experimental evidence at protein level	Carboxypeptidase D	1	0.999	17	36	36	36	14	13	9	14	13	9	14	13	9	34167904	31257404	26380588	34167904	31257404	26380588	34167904	31257404	26380588	13779804	12857209	11074929	13779804	12857209	11074929	13779804	12857209	11074929
sp|O89032-2|SPD2A_MOUSE	O89032-2	SPD2A_MOUSE	Sh3pxd2a	1096	1.9	Mus musculus OX=10090		Isoform 2 of SH3 and PX domain-containing protein 2A	1	0.9987	2	3	0	3	1	1	1	0	0	0	1	1	1	3497614	3597145	4.9445e+06	0	0	0	3497614	3597145	4.9445e+06	1.85143e+06	1.91327e+06	2.62386e+06	0	0	0	1.85143e+06	1.91327e+06	2.62386e+06	sp|O89032-3|SPD2A_MOUSE, sp|O89032|SPD2A_MOUSE
sp|O89051|ITM2B_MOUSE	O89051	ITM2B_MOUSE	Itm2b	266	31.2	Mus musculus OX=10090	1:Experimental evidence at protein level	Integral membrane protein 2B	1	0.999	6	20	20	20	7	6	7	7	6	7	7	6	7	37686564	35187644	24285908	37686564	35187644	24285908	37686564	35187644	24285908	18166642	16093968	11996372	18166642	16093968	11996372	18166642	16093968	11996372
sp|O89086|RBM3_MOUSE	O89086	RBM3_MOUSE	Rbm3	153	32.7	Mus musculus OX=10090	1:Experimental evidence at protein level	RNA-binding protein 3	1	0.999	2	3	3	3	2	1	0	2	1	0	2	1	0	34604852	60323772	2.94674e+06	34604852	60323772	2.94674e+06	34604852	60323772	2.94674e+06	41440472	39185984	0	41440472	39185984	0	41440472	39185984	0
sp|O89104|SYPL2_MOUSE	O89104	SYPL2_MOUSE	Sypl2	264	17.4	Mus musculus OX=10090	1:Experimental evidence at protein level	Synaptophysin-like protein 2	1	0.999	2	4	4	4	1	2	1	1	2	1	1	2	1	10343872	11982654	6174033	10343872	11982654	6174033	10343872	11982654	6174033	7.00684e+06	8196194	3.49987e+06	7.00684e+06	8196194	3.49987e+06	7.00684e+06	8196194	3.49987e+06
sp|O89116|VTI1A_MOUSE	O89116	VTI1A_MOUSE	Vti1a	217	68.2	Mus musculus OX=10090	1:Experimental evidence at protein level	Vesicle transport through interaction with t-SNAREs homolog 1A	1	0.999	14	46	46	46	16	15	15	16	15	15	16	15	15	278222176	262168288	194830880	278222176	262168288	194830880	278222176	262168288	194830880	122098232	121061248	92762688	122098232	121061248	92762688	122098232	121061248	92762688
sp|P00397|COX1_MOUSE	P00397	COX1_MOUSE	Mtco1	514	19.1	Mus musculus OX=10090	1:Experimental evidence at protein level	Cytochrome c oxidase subunit 1	1	0.999	4	4	4	4	0	0	4	0	0	4	0	0	4	0	0	7.11157e+06	0	0	7.11157e+06	0	0	7.11157e+06	0	0	0	0	0	0	0	0	0
sp|P00405|COX2_MOUSE	P00405	COX2_MOUSE	Mtco2	227	30.8	Mus musculus OX=10090	1:Experimental evidence at protein level	Cytochrome c oxidase subunit 2	1	0.999	4	5	5	5	0	0	5	0	0	5	0	0	5	7084798	3.13795e+06	10733942	7084798	3.13795e+06	10733942	7084798	3.13795e+06	10733942	2889341	1.60757e+06	4.0123e+06	2889341	1.60757e+06	4.0123e+06	2889341	1.60757e+06	4.0123e+06
sp|P00441|SODC_HUMAN	P00441	SODC_HUMAN	SOD1	154	37	Homo sapiens	1:Experimental evidence at protein level	Superoxide dismutase [Cu-Zn]	1	0.999	4	7	7	7	3	4	0	3	4	0	3	4	0	18508924	37968332	0	18508924	37968332	0	18508924	37968332	0	7728814	17078774	0	7728814	17078774	0	7728814	17078774	0
sp|P01029|CO4B_MOUSE	P01029	CO4B_MOUSE	C4b	1738	15.4	Mus musculus OX=10090	1:Experimental evidence at protein level	Complement C4-B	1	0.999	17	41	41	41	17	10	14	17	10	14	17	10	14	30718028	28256094	33583236	30718028	28256094	33583236	30718028	28256094	33583236	13888835	13017035	13734638	13888835	13017035	13734638	13888835	13017035	13734638
sp|P01631|KV2A7_MOUSE	P01631	KV2A7_MOUSE		113	55.8	Mus musculus OX=10090	1:Experimental evidence at protein level	Ig kappa chain V-II region 26-10	1	0.999	2	9	9	9	3	3	3	3	3	3	3	3	3	371401408	412941952	387578272	371401408	412941952	387578272	371401408	412941952	387578272	351441824	401990400	258068576	351441824	401990400	258068576	351441824	401990400	258068576
sp|P01633|KV5A1_MOUSE	P01633	KV5A1_MOUSE	Igk-V19-17	149	30.9	Mus musculus OX=10090	1:Experimental evidence at protein level	Ig kappa chain V19-17	1	0.999	4	14	11	14	4	5	5	3	4	4	4	5	5	299107328	381275712	232679456	260813056	323157280	214128240	299107328	381275712	232679456	226026208	296562080	162877904	219380608	269412032	184723168	226026208	296562080	162877904
sp|P01635|KV5A3_MOUSE	P01635	KV5A3_MOUSE		115	27.8	Mus musculus OX=10090	1:Experimental evidence at protein level	Ig kappa chain V-V region K2 (Fragment)	1	0.999	3	8	8	8	3	3	2	3	3	2	3	3	2	175792912	272300896	145702336	175792912	272300896	145702336	175792912	272300896	145702336	73628872	118816008	60769220	73628872	118816008	60769220	73628872	118816008	60769220
sp|P01636|KV5A4_MOUSE	P01636	KV5A4_MOUSE		108	25.9	Mus musculus OX=10090	1:Experimental evidence at protein level	Ig kappa chain V-V region MOPC 149	1	0.999	2	5	5	5	2	2	1	2	2	1	2	2	1	95312288	119468576	84783464	95312288	119468576	84783464	95312288	119468576	84783464	102092872	132749472	50301004	102092872	132749472	50301004	102092872	132749472	50301004
sp|P01639|KV5A7_MOUSE	P01639	KV5A7_MOUSE	Gm5571	130	27.7	Mus musculus OX=10090	1:Experimental evidence at protein level	Ig kappa chain V-V region MOPC 41	1	0.999	3	9	9	9	3	3	3	3	3	3	3	3	3	76207128	115161840	113748424	76207128	115161840	113748424	76207128	115161840	113748424	52923772	74882696	38592304	52923772	74882696	38592304	52923772	74882696	38592304
sp|P01675|KV6A1_MOUSE	P01675	KV6A1_MOUSE		107	24.3	Mus musculus OX=10090	1:Experimental evidence at protein level	Ig kappa chain V-VI region XRPC 44	1	0.999	2	4	0	4	1	1	2	0	0	0	1	1	2	39559272	33532100	52202648	0	0	0	39559272	33532100	52202648	35455968	30061660	47788160	0	0	0	35455968	30061660	47788160	sp|P01676|KV6A2_MOUSE, sp|P01677|KV6A3_MOUSE, sp|P01678|KV6A4_MOUSE, sp|P01679|KV6A5_MOUSE
sp|P01831|THY1_MOUSE	P01831	THY1_MOUSE	Thy1	162	32.1	Mus musculus OX=10090	1:Experimental evidence at protein level	Thy-1 membrane glycoprotein	1	0.999	5	31	31	31	9	9	13	9	9	13	9	9	13	1777650940	2029569660	2060062460	1777650940	2029569660	2060062460	1777650940	2029569660	2060062460	736196860	800577410	708050240	736196860	800577410	708050240	736196860	800577410	708050240
sp|P01837|IGKC_MOUSE	P01837	IGKC_MOUSE	Igkc	107	88.8	Mus musculus OX=10090	1:Experimental evidence at protein level	Immunoglobulin kappa constant	1	0.999	10	183	183	183	67	73	43	67	73	43	67	73	43	5149898200	5530834900	3540883460	5149898200	5530834900	3540883460	5149898200	5530834900	3540883460	3077763580	3357900540	1635955460	3077763580	3357900540	1635955460	3077763580	3357900540	1635955460
sp|P01843|LAC1_MOUSE	P01843	LAC1_MOUSE		105	81	Mus musculus OX=10090	1:Experimental evidence at protein level	Ig lambda-1 chain C region	1	0.999	5	15	15	15	7	6	2	7	6	2	7	6	2	194710000	202992640	96699880	194710000	202992640	96699880	194710000	202992640	96699880	98363984	100946576	102195152	98363984	100946576	102195152	98363984	100946576	102195152
sp|P01867-2|IGG2B_MOUSE	P01867-2	IGG2B_MOUSE	Igh-3	335	63.6	Mus musculus OX=10090		Isoform 2 of Ig gamma-2B chain C region	1	0.999	14	116	0	144	35	41	40	0	0	0	46	53	45	4370175500	7098518000	1929452030	0	0	0	4370175500	7098518000	1929452030	2048844930	3071406340	1058599620	0	0	0	2094265470	3083437060	1031599810	sp|P01867|IGG2B_MOUSE
sp|P01868|IGHG1_MOUSE	P01868	IGHG1_MOUSE	Ighg1	324	70.1	Mus musculus OX=10090	1:Experimental evidence at protein level	Ig gamma-1 chain C region secreted form	1	0.999	17	185	0	185	64	64	57	0	0	0	64	64	57	5863197700	7249166300	4935210500	0	0	0	5863197700	7249166300	4935210500	3768911870	4698682900	1561652990	0	0	0	3768911870	4698682900	1561652990	sp|P01869|IGH1M_MOUSE
sp|P01878|IGHA_MOUSE	P01878	IGHA_MOUSE		344	41.3	Mus musculus OX=10090	1:Experimental evidence at protein level	Ig alpha chain C region	1	0.999	8	18	18	18	7	4	7	7	4	7	7	4	7	60921776	27586336	82495216	60921776	27586336	82495216	60921776	27586336	82495216	28924806	24622210	39106580	28924806	24622210	39106580	28924806	24622210	39106580
sp|P01887|B2MG_MOUSE	P01887	B2MG_MOUSE	B2m	119	22.7	Mus musculus OX=10090	1:Experimental evidence at protein level	Beta-2-microglobulin	1	0.999	3	9	9	9	3	3	3	3	3	3	3	3	3	30560448	29391630	31079560	30560448	29391630	31079560	30560448	29391630	31079560	15671443	15697846	16845412	15671443	15697846	16845412	15671443	15697846	16845412
sp|P02662|CASA1_BOVIN	P02662	CASA1_BOVIN	CSN1S1	214	19.2	Bos taurus	1:Experimental evidence at protein level	Alpha-S1-casein	1	0.999	6	11	11	11	5	5	1	5	5	1	5	5	1	158182240	171452128	3.55013e+06	158182240	171452128	3.55013e+06	158182240	171452128	3.55013e+06	81586664	83387720	0	81586664	83387720	0	81586664	83387720	0
sp|P02768|ALBU_HUMAN	P02768	ALBU_HUMAN	ALB	609	64	Homo sapiens	1:Experimental evidence at protein level	Serum albumin	1	0.999	38	39	39	63	33	0	6	33	0	6	43	5	15	115653304	3.67762e+06	42569808	115653304	3.67762e+06	42569808	269461888	170748768	431816576	34667180	4.82444e+06	26431472	34667180	4.82444e+06	26431472	279410784	46212132	225780832
sp|P02769|ALBU_BOVIN	P02769	ALBU_BOVIN	ALB	607	52.4	Bos taurus	1:Experimental evidence at protein level	Serum albumin	1	0.999	32	58	49	76	28	9	21	23	8	18	34	14	28	167326016	34648700	183027504	97610672	52727916	89560064	476883584	358554784	580600320	110498024	29630992	113639328	54004852	15895311	53262468	518760704	141986384	539094020
sp|P03921|NU5M_MOUSE	P03921	NU5M_MOUSE	Mtnd5	607	5.4	Mus musculus OX=10090	1:Experimental evidence at protein level	NADH-ubiquinone oxidoreductase chain 5	1	0.999	2	2	2	2	0	0	2	0	0	2	0	0	2	0	0	3.85895e+06	0	0	3.85895e+06	0	0	3.85895e+06	0	0	0	0	0	0	0	0	0
sp|P03987-2|IGHG3_MOUSE	P03987-2	IGHG3_MOUSE		329	68.7	Mus musculus OX=10090		Isoform 2 of Ig gamma-3 chain C region	1	0.999	15	66	0	66	22	12	32	0	0	0	22	12	32	610948100	305108928	1152728320	0	0	0	610948100	305108928	1152728320	290950272	138422000	524552256	0	0	0	290950272	138422000	524552256	sp|P03987|IGHG3_MOUSE
sp|P04117|FABP4_MOUSE	P04117	FABP4_MOUSE	Fabp4	132	10.6	Mus musculus OX=10090	1:Experimental evidence at protein level	Fatty acid-binding protein, adipocyte	1	0.999	2	2	2	2	0	0	2	0	0	2	0	0	2	0	0	15722508	0	0	15722508	0	0	15722508	0	0	0	0	0	0	0	0	0
sp|P04627|ARAF_MOUSE	P04627	ARAF_MOUSE	Araf	604	7.5	Mus musculus OX=10090	1:Experimental evidence at protein level	Serine/threonine-protein kinase A-Raf	1	0.999	4	10	10	10	4	3	3	4	3	3	4	3	3	23840324	19286650	25418914	23840324	19286650	25418914	23840324	19286650	25418914	11108268	9877360	11596818	11108268	9877360	11596818	11108268	9877360	11596818
sp|P04925|PRIO_MOUSE	P04925	PRIO_MOUSE	Prnp	254	32.7	Mus musculus OX=10090	1:Experimental evidence at protein level	Major prion protein	1	0.999	9	42	42	42	15	14	13	15	14	13	15	14	13	263478272	264249888	149529536	263478272	264249888	149529536	263478272	264249888	149529536	123299992	105631096	112704560	123299992	105631096	112704560	123299992	105631096	112704560
sp|P04940|KV6A6_MOUSE	P04940	KV6A6_MOUSE		107	7.5	Mus musculus OX=10090	2:Experimental evidence at transcript level	Ig kappa chain V-VI region NQ2-17.4.1	1	0.999	2	9	0	9	3	3	3	0	0	0	3	3	3	570511870	773998080	279413376	0	0	0	570511870	773998080	279413376	585139330	836304700	183510992	0	0	0	585139330	836304700	183510992	sp|P04941|KV6A7_MOUSE, sp|P04943|KV6A9_MOUSE, sp|P04944|KV6AA_MOUSE
sp|P05202|AATM_MOUSE	P05202	AATM_MOUSE	Got2	430	17.2	Mus musculus OX=10090	1:Experimental evidence at protein level	Aspartate aminotransferase, mitochondrial	1	0.999	4	6	6	6	0	2	4	0	2	4	0	2	4	3.88008e+06	12349388	2.80558e+06	3.88008e+06	12349388	2.80558e+06	3.88008e+06	12349388	2.80558e+06	3.24545e+06	11545013	6.20864e+06	3.24545e+06	11545013	6.20864e+06	3.24545e+06	11545013	6.20864e+06
sp|P05366|SAA1_MOUSE	P05366	SAA1_MOUSE	Saa1	122	26.2	Mus musculus OX=10090	1:Experimental evidence at protein level	Serum amyloid A-1 protein	1	0.999	3	7	4	7	2	3	2	1	2	1	2	3	2	21869168	16372756	23797868	15571011	11126181	17966800	21869168	16372756	23797868	15745177	12147619	16274024	0	0	0	15745177	12147619	16274024
sp|P06728|APOA4_MOUSE	P06728	APOA4_MOUSE	Apoa4	395	71.4	Mus musculus OX=10090	1:Experimental evidence at protein level	Apolipoprotein A-IV	1	0.999	23	61	61	61	21	21	19	21	21	19	21	21	19	78123456	131209600	81984928	78123456	131209600	81984928	78123456	131209600	81984928	39244944	63078036	38853808	39244944	63078036	38853808	39244944	63078036	38853808
sp|P06745|G6PI_MOUSE	P06745	G6PI_MOUSE	Gpi	558	22	Mus musculus OX=10090	1:Experimental evidence at protein level	Glucose-6-phosphate isomerase	1	0.999	6	7	7	7	0	0	7	0	0	7	0	0	7	1.69639e+06	2401444	9211846	1.69639e+06	2401444	9211846	1.69639e+06	2401444	9211846	0	0	0	0	0	0	0	0	0
sp|P06837|NEUM_MOUSE	P06837	NEUM_MOUSE	Gap43	227	74.4	Mus musculus OX=10090	1:Experimental evidence at protein level	Neuromodulin	1	0.999	13	49	49	49	18	15	16	18	15	16	18	15	16	433029216	351120512	426215744	433029216	351120512	426215744	433029216	351120512	426215744	279194368	243495856	302061536	279194368	243495856	302061536	279194368	243495856	302061536
sp|P06909|CFAH_MOUSE	P06909	CFAH_MOUSE	Cfh	1234	32.6	Mus musculus OX=10090	1:Experimental evidence at protein level	Complement factor H	1	0.999	30	70	70	70	24	22	24	24	22	24	24	22	24	46395404	42659836	79053544	46395404	42659836	79053544	46395404	42659836	79053544	40116640	35878104	59793228	40116640	35878104	59793228	40116640	35878104	59793228
sp|P07091|S10A4_MOUSE	P07091	S10A4_MOUSE	S100a4	101	16.8	Mus musculus OX=10090	1:Experimental evidence at protein level	Protein S100-A4	1	0.999	2	2	2	2	0	0	2	0	0	2	0	0	2	0	0	6804517	0	0	6804517	0	0	6804517	0	0	0	0	0	0	0	0	0
sp|P07309|TTHY_MOUSE	P07309	TTHY_MOUSE	Ttr	147	46.3	Mus musculus OX=10090	1:Experimental evidence at protein level	Transthyretin	1	0.999	5	15	15	15	5	5	5	5	5	5	5	5	5	61214864	57623400	79357976	61214864	57623400	79357976	61214864	57623400	79357976	27497390	25117430	27468198	27497390	25117430	27468198	27497390	25117430	27468198
sp|P07356|ANXA2_MOUSE	P07356	ANXA2_MOUSE	Anxa2	339	19.8	Mus musculus OX=10090	1:Experimental evidence at protein level	Annexin A2	1	0.999	6	10	10	10	3	4	3	3	4	3	3	4	3	11670118	33261224	18141364	11670118	33261224	18141364	11670118	33261224	18141364	12578421	38753836	0	12578421	38753836	0	12578421	38753836	0
sp|P07724|ALBU_MOUSE	P07724	ALBU_MOUSE	Alb	608	75.8	Mus musculus OX=10090	1:Experimental evidence at protein level	Albumin	1	0.999	46	238	210	238	72	68	98	63	60	87	72	68	98	2102177540	1824801280	3023893500	2102177540	1824801280	3023893500	2102177540	1824801280	3023893500	846326590	751026300	920505410	845969280	756271490	914507260	846326590	751026300	920505410
sp|P08113|ENPL_MOUSE	P08113	ENPL_MOUSE	Hsp90b1	802	42.6	Mus musculus OX=10090	1:Experimental evidence at protein level	Endoplasmin	1	0.999	27	61	61	64	21	26	14	21	26	14	22	27	15	50565688	68595648	30850984	50565688	68595648	30850984	72559240	77761136	79242256	19026250	20669312	23730344	19026250	20669312	23730344	37580000	40524980	47773440
sp|P08226|APOE_MOUSE	P08226	APOE_MOUSE	Apoe	311	64.6	Mus musculus OX=10090	1:Experimental evidence at protein level	Apolipoprotein E	1	0.999	22	197	197	197	45	88	64	45	88	64	45	88	64	2451297790	2480891650	2715700220	2451297790	2480891650	2715700220	2451297790	2480891650	2715700220	976515460	919194300	914011710	976515460	919194300	914011710	976515460	919194300	914011710
sp|P08228|SODC_MOUSE	P08228	SODC_MOUSE	Sod1	154	23.4	Mus musculus OX=10090	1:Experimental evidence at protein level	Superoxide dismutase [Cu-Zn]	1	0.999	3	5	5	5	1	1	3	1	1	3	1	1	3	10622853	5798053	25300080	10622853	5798053	25300080	10622853	5798053	25300080	4.54433e+06	3.53182e+06	9853285	4.54433e+06	3.53182e+06	9853285	4.54433e+06	3.53182e+06	9853285
sp|P08249|MDHM_MOUSE	P08249	MDHM_MOUSE	Mdh2	338	42.9	Mus musculus OX=10090	1:Experimental evidence at protein level	Malate dehydrogenase, mitochondrial	1	0.999	9	12	12	12	0	5	7	0	5	7	0	5	7	4723986	16271387	41117592	4723986	16271387	41117592	4723986	16271387	41117592	3.29512e+06	12698962	16516231	3.29512e+06	12698962	16516231	3.29512e+06	12698962	16516231
sp|P08607|C4BPA_MOUSE	P08607	C4BPA_MOUSE	C4bpa	469	13.6	Mus musculus OX=10090	1:Experimental evidence at protein level	C4b-binding protein	1	0.999	6	12	12	12	4	2	6	4	2	6	4	2	6	22998194	9184715	42374608	22998194	9184715	42374608	22998194	9184715	42374608	10349224	4.94096e+06	19285934	10349224	4.94096e+06	19285934	10349224	4.94096e+06	19285934
sp|P08758|ANXA5_HUMAN	P08758	ANXA5_HUMAN	ANXA5	320	20.3	Homo sapiens	1:Experimental evidence at protein level	Annexin A5	1	0.999	2	4	2	4	1	3	0	0	2	0	1	3	0	2692644	17240186	0	0	6599070	0	2692644	17240186	0	0	0	0	0	0	0	0	0	0
sp|P09103|PDIA1_MOUSE	P09103	PDIA1_MOUSE	P4hb	509	61.3	Mus musculus OX=10090	1:Experimental evidence at protein level	Protein disulfide-isomerase	1	0.999	23	56	56	56	19	19	18	19	19	18	19	19	18	37061852	43199888	54778028	37061852	43199888	54778028	37061852	43199888	54778028	19824834	19597732	19525014	19824834	19597732	19525014	19824834	19597732	19525014
sp|P09211|GSTP1_HUMAN	P09211	GSTP1_HUMAN	GSTP1	210	37.6	Homo sapiens	1:Experimental evidence at protein level	Glutathione S-transferase P	1	0.999	6	8	8	9	1	7	0	1	7	0	1	8	0	9091575	53641704	0	9091575	53641704	0	14606615	46382300	4.67123e+06	5.91281e+06	26149488	0	5.91281e+06	26149488	0	6014062	25709232	0
sp|P09405|NUCL_MOUSE	P09405	NUCL_MOUSE	Ncl	707	27.4	Mus musculus OX=10090	1:Experimental evidence at protein level	Nucleolin	1	0.999	18	39	39	39	13	12	14	13	12	14	13	12	14	53604380	198162176	133635008	53604380	198162176	133635008	53604380	198162176	133635008	76209496	56013548	115656608	76209496	56013548	115656608	76209496	56013548	115656608
sp|P09528|FRIH_MOUSE	P09528	FRIH_MOUSE	Fth1	182	42.3	Mus musculus OX=10090	1:Experimental evidence at protein level	Ferritin heavy chain	1	0.999	8	9	9	9	0	0	9	0	0	9	0	0	9	0	0	65503504	0	0	65503504	0	0	65503504	0	0	0	0	0	0	0	0	0
sp|P0C0A3|CHMP6_MOUSE	P0C0A3	CHMP6_MOUSE	Chmp6	200	38.5	Mus musculus OX=10090	1:Experimental evidence at protein level	Charged multivesicular body protein 6	1	0.999	6	18	18	18	5	5	8	5	5	8	5	5	8	80227328	84496496	56772692	80227328	84496496	56772692	80227328	84496496	56772692	47947488	51964424	27332282	47947488	51964424	27332282	47947488	51964424	27332282
sp|P0C7M9|CLC2L_MOUSE	P0C7M9	CLC2L_MOUSE	Clec2l	211	68.7	Mus musculus OX=10090	1:Experimental evidence at protein level	C-type lectin domain family 2 member L	1	0.999	14	46	46	46	16	17	13	16	17	13	16	17	13	151623872	165009856	108026696	151623872	165009856	108026696	151623872	165009856	108026696	61106168	66893060	38162564	61106168	66893060	38162564	61106168	66893060	38162564
sp|P0DP60|LYNX1_MOUSE	P0DP60	LYNX1_MOUSE	Lynx1	116	30.2	Mus musculus OX=10090	1:Experimental evidence at protein level	Ly-6/neurotoxin-like protein 1	1	0.999	3	8	8	8	3	3	2	3	3	2	3	3	2	41272052	46879860	31753132	41272052	46879860	31753132	41272052	46879860	31753132	23947180	26475688	18869230	23947180	26475688	18869230	23947180	26475688	18869230
sp|P10107|ANXA1_MOUSE	P10107	ANXA1_MOUSE	Anxa1	346	8.4	Mus musculus OX=10090	1:Experimental evidence at protein level	Annexin A1	1	0.999	2	2	2	2	0	0	2	0	0	2	0	0	2	1.01708e+06	1.6817e+06	7047245	1.01708e+06	1.6817e+06	7047245	1.01708e+06	1.6817e+06	7047245	0	0	0	0	0	0	0	0	0
sp|P10605|CATB_MOUSE	P10605	CATB_MOUSE	Ctsb	339	18.9	Mus musculus OX=10090	1:Experimental evidence at protein level	Cathepsin B	1	0.999	4	5	5	5	3	2	0	3	2	0	3	2	0	11308353	7183890	0	11308353	7183890	0	11308353	7183890	0	4.30932e+06	4075535	0	4.30932e+06	4075535	0	4.30932e+06	4075535	0
sp|P10630-2|IF4A2_MOUSE	P10630-2	IF4A2_MOUSE	Eif4a2	408	46.9	Mus musculus OX=10090		Isoform 2 of Eukaryotic initiation factor 4A-II	1	0.999	12	5	0	23	1	2	2	0	0	0	6	9	8	6335910	8794716	4892848	0	0	0	29692816	79887624	22014750	4.0695e+06	5.37724e+06	6865855	0	0	0	15223477	21901786	23292440	sp|P10630|IF4A2_MOUSE
sp|P11031|TCP4_MOUSE	P11031	TCP4_MOUSE	Sub1	127	44.9	Mus musculus OX=10090	1:Experimental evidence at protein level	Activated RNA polymerase II transcriptional coactivator p15	1	0.999	6	10	10	10	3	6	1	3	6	1	3	6	1	26709786	96244104	12688043	26709786	96244104	12688043	26709786	96244104	12688043	13973896	50396288	7.71322e+06	13973896	50396288	7.71322e+06	13973896	50396288	7.71322e+06
sp|P11103-2|PARP1_MOUSE	P11103-2	PARP1_MOUSE	Parp1	492	12.6	Mus musculus OX=10090		Isoform 2 of Poly [ADP-ribose] polymerase 1	1	0.999	3	6	0	6	3	3	0	0	0	0	3	3	0	6439026	25276992	0	0	0	0	6439026	25276992	0	0	0	0	0	0	0	0	0	0	sp|P11103|PARP1_MOUSE
sp|P11276|FINC_MOUSE	P11276	FINC_MOUSE	Fn1	2477	11.1	Mus musculus OX=10090	1:Experimental evidence at protein level	Fibronectin	1	0.999	17	17	17	17	1	0	16	1	0	16	1	0	16	10084784	1.22881e+06	27115308	10084784	1.22881e+06	27115308	10084784	1.22881e+06	27115308	4.22545e+06	1.53832e+06	8731428	4.22545e+06	1.53832e+06	8731428	4.22545e+06	1.53832e+06	8731428
sp|P11438|LAMP1_MOUSE	P11438	LAMP1_MOUSE	Lamp1	406	23.4	Mus musculus OX=10090	1:Experimental evidence at protein level	Lysosome-associated membrane glycoprotein 1	1	0.999	6	24	24	24	9	6	9	9	6	9	9	6	9	189510032	213756800	151242064	189510032	213756800	151242064	189510032	213756800	151242064	98464320	100504720	81219848	98464320	100504720	81219848	98464320	100504720	81219848
sp|P11627|L1CAM_MOUSE	P11627	L1CAM_MOUSE	L1cam	1260	23.1	Mus musculus OX=10090	1:Experimental evidence at protein level	Neural cell adhesion molecule L1	1	0.999	22	48	48	48	14	18	16	14	18	16	14	18	16	55800020	56299000	42697388	55800020	56299000	42697388	55800020	56299000	42697388	19733682	21698536	18137646	19733682	21698536	18137646	19733682	21698536	18137646
sp|P11859|ANGT_MOUSE	P11859	ANGT_MOUSE	Agt	477	15.9	Mus musculus OX=10090	1:Experimental evidence at protein level	Angiotensinogen	1	0.999	5	13	13	13	4	4	5	4	4	5	4	4	5	24684124	19742318	22715296	24684124	19742318	22715296	24684124	19742318	22715296	13400952	9579266	11906733	13400952	9579266	11906733	13400952	9579266	11906733
sp|P12367|KAP2_MOUSE	P12367	KAP2_MOUSE	Prkar2a	401	48.9	Mus musculus OX=10090	1:Experimental evidence at protein level	cAMP-dependent protein kinase type II-alpha regulatory subunit	1	0.999	15	40	40	50	16	16	8	16	16	8	19	20	11	121536112	128412176	106912576	121536112	128412176	106912576	227767312	242749568	177544464	65335020	59523096	35688560	65335020	59523096	35688560	111893264	106625528	66404128
sp|P12849|KAP1_MOUSE	P12849	KAP1_MOUSE	Prkar1b	381	25.7	Mus musculus OX=10090	1:Experimental evidence at protein level	cAMP-dependent protein kinase type I-beta regulatory subunit	1	0.999	8	19	12	19	6	7	6	4	4	4	6	7	6	34916616	33525432	33491794	24385244	27626912	21900746	34916616	33525432	33491794	13446659	13790798	15381688	11307377	13083956	13233147	13446659	13790798	15381688
sp|P12960|CNTN1_MOUSE	P12960	CNTN1_MOUSE	Cntn1	1020	59.3	Mus musculus OX=10090	1:Experimental evidence at protein level	Contactin-1	1	0.999	51	225	225	225	77	74	74	77	74	74	77	74	74	921931580	858192830	868901760	921931580	858192830	868901760	921931580	858192830	868901760	350560928	326671872	302833792	350560928	326671872	302833792	350560928	326671872	302833792
sp|P12970|RL7A_MOUSE	P12970	RL7A_MOUSE	Rpl7a	266	52.6	Mus musculus OX=10090	1:Experimental evidence at protein level	60S ribosomal protein L7a	1	0.999	16	43	43	43	15	14	14	15	14	14	15	14	14	105086360	81044440	222377104	105086360	81044440	222377104	105086360	81044440	222377104	42711328	34729284	86197232	42711328	34729284	86197232	42711328	34729284	86197232
sp|P14094|AT1B1_MOUSE	P14094	AT1B1_MOUSE	Atp1b1	304	53	Mus musculus OX=10090	1:Experimental evidence at protein level	Sodium/potassium-transporting ATPase subunit beta-1	1	0.999	15	46	46	46	15	14	17	15	14	17	15	14	17	1049068480	1102555520	1106411390	1049068480	1102555520	1106411390	1049068480	1102555520	1106411390	559477570	571387650	499631328	559477570	571387650	499631328	559477570	571387650	499631328
sp|P14106|C1QB_MOUSE	P14106	C1QB_MOUSE	C1qb	253	42.7	Mus musculus OX=10090	1:Experimental evidence at protein level	Complement C1q subcomponent subunit B	1	0.999	7	38	38	38	13	10	15	13	10	15	13	10	15	1375496450	1404599170	1368101630	1375496450	1404599170	1368101630	1375496450	1404599170	1368101630	509449120	528786048	516541728	509449120	528786048	516541728	509449120	528786048	516541728
sp|P14115|RL27A_MOUSE	P14115	RL27A_MOUSE	Rpl27a	148	28.4	Mus musculus OX=10090	1:Experimental evidence at protein level	60S ribosomal protein L27a	1	0.999	5	12	12	12	5	4	3	5	4	3	5	4	3	76367824	60968912	130074880	76367824	60968912	130074880	76367824	60968912	130074880	42913960	34739472	81558296	42913960	34739472	81558296	42913960	34739472	81558296
sp|P14131|RS16_MOUSE	P14131	RS16_MOUSE	Rps16	146	61	Mus musculus OX=10090	1:Experimental evidence at protein level	40S ribosomal protein S16	1	0.999	10	27	27	27	9	7	11	9	7	11	9	7	11	129575520	87796352	233430112	129575520	87796352	233430112	129575520	87796352	233430112	61888372	42404160	95449080	61888372	42404160	95449080	61888372	42404160	95449080
sp|P14152|MDHC_MOUSE	P14152	MDHC_MOUSE	Mdh1	334	32.6	Mus musculus OX=10090	1:Experimental evidence at protein level	Malate dehydrogenase, cytoplasmic	1	0.999	6	10	10	10	1	4	5	1	4	5	1	4	5	11800504	13491802	23508816	11800504	13491802	23508816	11800504	13491802	23508816	4.61991e+06	6.09665e+06	11787765	4.61991e+06	6.09665e+06	11787765	4.61991e+06	6.09665e+06	11787765
sp|P14206|RSSA_MOUSE	P14206	RSSA_MOUSE	Rpsa	295	57.3	Mus musculus OX=10090	1:Experimental evidence at protein level	40S ribosomal protein SA	1	0.999	11	24	24	24	9	9	6	9	9	6	9	9	6	45062724	49116880	61026572	45062724	49116880	61026572	45062724	49116880	61026572	18843974	22597594	19824260	18843974	22597594	19824260	18843974	22597594	19824260
sp|P14231|AT1B2_MOUSE	P14231	AT1B2_MOUSE	Atp1b2	290	45.9	Mus musculus OX=10090	1:Experimental evidence at protein level	Sodium/potassium-transporting ATPase subunit beta-2	1	0.999	9	18	18	18	7	6	5	7	6	5	7	6	5	38247072	39569900	28871278	38247072	39569900	28871278	38247072	39569900	28871278	17085406	19472150	17850642	17085406	19472150	17850642	17085406	19472150	17850642
sp|P14733|LMNB1_MOUSE	P14733	LMNB1_MOUSE	Lmnb1	588	15.1	Mus musculus OX=10090	1:Experimental evidence at protein level	Lamin-B1	1	0.999	7	11	11	11	3	5	3	3	5	3	3	5	3	10016494	11157301	12207458	10016494	11157301	12207458	10016494	11157301	12207458	3.92306e+06	4351400	5.07473e+06	3.92306e+06	4351400	5.07473e+06	3.92306e+06	4351400	5.07473e+06
sp|P14869|RLA0_MOUSE	P14869	RLA0_MOUSE	Rplp0	317	47.6	Mus musculus OX=10090	1:Experimental evidence at protein level	60S acidic ribosomal protein P0	1	0.999	11	30	30	30	10	9	11	10	9	11	10	9	11	141775136	116100112	173544736	141775136	116100112	173544736	141775136	116100112	173544736	58814844	41662412	83076336	58814844	41662412	83076336	58814844	41662412	83076336
sp|P14873|MAP1B_MOUSE	P14873	MAP1B_MOUSE	Map1b	2464	22.2	Mus musculus OX=10090	1:Experimental evidence at protein level	Microtubule-associated protein 1B	1	0.999	34	59	59	62	12	17	30	12	17	30	13	18	31	22127690	23620598	42969296	22127690	23620598	42969296	46230672	45465284	80727336	9504232	12000714	14119747	9504232	12000714	14119747	27943980	35387736	42581860
sp|P15105|GLNA_MOUSE	P15105	GLNA_MOUSE	Glul	373	10.5	Mus musculus OX=10090	1:Experimental evidence at protein level	Glutamine synthetase	1	0.999	4	8	8	8	3	2	3	3	2	3	3	2	3	21560398	11850387	34282732	21560398	11850387	34282732	21560398	11850387	34282732	10729856	8561448	15445056	10729856	8561448	15445056	10729856	8561448	15445056
sp|P15116|CADH2_MOUSE	P15116	CADH2_MOUSE	Cdh2	906	15.9	Mus musculus OX=10090	1:Experimental evidence at protein level	Cadherin-2	1	0.999	7	18	18	18	7	7	4	7	7	4	7	7	4	25091574	24840880	16167673	25091574	24840880	16167673	25091574	24840880	16167673	11038455	11594261	6430061	11038455	11594261	6430061	11038455	11594261	6430061
sp|P15532|NDKA_MOUSE	P15532	NDKA_MOUSE	Nme1	152	53.9	Mus musculus OX=10090	1:Experimental evidence at protein level	Nucleoside diphosphate kinase A	1	0.999	6	12	4	12	3	2	7	1	0	3	3	2	7	21341228	18355082	32948584	11186374	9546397	14674162	21341228	18355082	32948584	9223665	7.5193e+06	13440998	4.28144e+06	3729383	5.7709e+06	9223665	7.5193e+06	13440998
sp|P16014|SCG1_MOUSE	P16014	SCG1_MOUSE	Chgb	677	28.2	Mus musculus OX=10090	1:Experimental evidence at protein level	Secretogranin-1	1	0.999	16	31	31	31	12	12	7	12	12	7	12	12	7	41935200	39919728	19935808	41935200	39919728	19935808	41935200	39919728	19935808	22622472	23621326	12068932	22622472	23621326	12068932	22622472	23621326	12068932
sp|P16054|KPCE_MOUSE	P16054	KPCE_MOUSE	Prkce	737	39.2	Mus musculus OX=10090	1:Experimental evidence at protein level	Protein kinase C epsilon type	1	0.999	23	66	58	66	25	24	17	22	21	15	25	24	17	70673256	66313456	74267872	53471880	59622876	44559700	70673256	66313456	74267872	33386642	35705696	25658978	29534324	31586328	22698526	33386642	35705696	25658978
sp|P16254|SRP14_MOUSE	P16254	SRP14_MOUSE	Srp14	110	20.9	Mus musculus OX=10090	1:Experimental evidence at protein level	Signal recognition particle 14 kDa protein	1	0.999	3	5	5	5	1	1	3	1	1	3	1	1	3	14995830	27117726	24242930	14995830	27117726	24242930	14995830	27117726	24242930	14283920	14780567	25997948	14283920	14780567	25997948	14283920	14780567	25997948
sp|P16546-2|SPTN1_MOUSE	P16546-2	SPTN1_MOUSE	Sptan1	2452	18.6	Mus musculus OX=10090		Isoform 2 of Spectrin alpha chain, non-erythrocytic 1	1	0.999	26	42	0	42	8	13	21	0	0	0	8	13	21	89956616	136597936	9189211	0	0	0	89956616	136597936	9189211	39471692	47615944	65362828	0	0	0	39471692	47615944	65362828	sp|P16546|SPTN1_MOUSE
sp|P17156|HSP72_MOUSE	P17156	HSP72_MOUSE	Hspa2	633	38.4	Mus musculus OX=10090	1:Experimental evidence at protein level	Heat shock-related 70 kDa protein 2	1	0.999	20	19	19	77	7	6	6	7	6	6	24	25	28	42277512	34958592	8954718	42277512	34958592	8954718	1442595840	1523060220	1895455490	14162625	16883996	11327380	14162625	16883996	11327380	628372480	713592380	604659900
sp|P17225|PTBP1_MOUSE	P17225	PTBP1_MOUSE	Ptbp1	527	15.2	Mus musculus OX=10090	1:Experimental evidence at protein level	Polypyrimidine tract-binding protein 1	1	0.999	3	4	4	4	1	3	0	1	3	0	1	3	0	8095411	35845172	0	8095411	35845172	0	8095411	35845172	0	3.59007e+06	16191437	0	3.59007e+06	16191437	0	3.59007e+06	16191437	0
sp|P17426-2|AP2A1_MOUSE	P17426-2	AP2A1_MOUSE	Ap2a1	955	69.8	Mus musculus OX=10090		Isoform B of AP-2 complex subunit alpha-1	1	0.999	58	256	0	256	87	76	93	0	0	0	87	76	93	1432936450	863282620	846025220	0	0	0	1432936450	863282620	846025220	557203140	378753056	329938080	0	0	0	557203140	378753056	329938080	sp|P17426|AP2A1_MOUSE
sp|P17742|PPIA_MOUSE	P17742	PPIA_MOUSE	Ppia	164	34.8	Mus musculus OX=10090	1:Experimental evidence at protein level	Peptidyl-prolyl cis-trans isomerase A	1	0.999	5	9	9	16	3	3	3	3	3	3	5	6	5	10583729	9646797	49400668	10583729	9646797	49400668	28310720	30405796	67820536	7.21381e+06	6.38867e+06	31815436	7.21381e+06	6.38867e+06	31815436	15487261	16330449	24426482
sp|P17879|HS71B_MOUSE	P17879	HS71B_MOUSE	Hspa1b	642	33.9	Mus musculus OX=10090	1:Experimental evidence at protein level	Heat shock 70 kDa protein 1B	1	0.999	14	14	0	40	3	9	2	0	0	0	10	16	14	15787932	43307256	4043648	0	0	0	1409497470	1530043140	1559182210	8885153	12142976	8173700	0	0	0	612720260	718613630	615773380	sp|Q61696|HS71A_MOUSE
sp|P18052-2|PTPRA_MOUSE	P18052-2	PTPRA_MOUSE	Ptpra	794	8.4	Mus musculus OX=10090		Isoform 2 of Receptor-type tyrosine-protein phosphatase alpha	1	0.999	6	14	0	14	5	6	3	0	0	0	5	6	3	15799213	17799830	19984132	0	0	0	15799213	17799830	19984132	6970633	7.95144e+06	7.20349e+06	0	0	0	6970633	7.95144e+06	7.20349e+06	sp|P18052|PTPRA_MOUSE
sp|P18572-2|BASI_MOUSE	P18572-2	BASI_MOUSE	Bsg	273	36.6	Mus musculus OX=10090		Isoform 2 of Basigin	1	0.999	8	21	0	21	7	7	7	0	0	0	7	7	7	47531620	44149424	51398800	0	0	0	47531620	44149424	51398800	18753284	18523662	19109216	0	0	0	18753284	18523662	19109216	sp|P18572|BASI_MOUSE
sp|P18760|COF1_MOUSE	P18760	COF1_MOUSE	Cfl1	166	51.2	Mus musculus OX=10090	1:Experimental evidence at protein level	Cofilin-1	1	0.999	7	13	13	13	3	3	7	3	3	7	3	3	7	19178382	19345748	68974336	19178382	19345748	68974336	19178382	19345748	68974336	8511221	7437521	33273998	8511221	7437521	33273998	8511221	7437521	33273998
sp|P20029|BIP_MOUSE	P20029	BIP_MOUSE	Hspa5	655	60.9	Mus musculus OX=10090	1:Experimental evidence at protein level	Endoplasmic reticulum chaperone BiP	1	0.999	33	88	88	101	28	30	30	28	30	30	32	33	36	95870016	113905840	112757480	95870016	113905840	112757480	855824130	970864960	1102556800	35832232	40496304	40487332	35832232	40496304	40487332	468626944	532360928	534999232
sp|P20917-2|MAG_MOUSE	P20917-2	MAG_MOUSE	Mag	582	4	Mus musculus OX=10090		Isoform S-MAG of Myelin-associated glycoprotein	1	0.999	2	2	0	2	0	1	1	0	0	0	0	1	1	1337614	1.42913e+06	1.66698e+06	0	0	0	1337614	1.42913e+06	1.66698e+06	0	0	0	0	0	0	0	0	0	sp|P20917|MAG_MOUSE
sp|P20918|PLMN_MOUSE	P20918	PLMN_MOUSE	Plg	812	17	Mus musculus OX=10090	1:Experimental evidence at protein level	Plasminogen	1	0.999	11	18	18	18	6	10	2	6	10	2	6	10	2	17614668	24628176	11532947	17614668	24628176	11532947	17614668	24628176	11532947	7071114	9495139	5718804	7071114	9495139	5718804	7071114	9495139	5718804
sp|P21126|UBL4A_MOUSE	P21126	UBL4A_MOUSE	Ubl4a	157	38.2	Mus musculus OX=10090	1:Experimental evidence at protein level	Ubiquitin-like protein 4A	1	0.999	6	9	9	9	4	1	4	4	1	4	4	1	4	15490613	17639094	9913564	15490613	17639094	9913564	15490613	17639094	9913564	8794304	9472901	14397294	8794304	9472901	14397294	8794304	9472901	14397294
sp|P21460|CYTC_MOUSE	P21460	CYTC_MOUSE	Cst3	140	32.9	Mus musculus OX=10090	1:Experimental evidence at protein level	Cystatin-C	1	0.999	4	12	12	12	4	4	4	4	4	4	4	4	4	127033728	118096816	85898240	127033728	118096816	85898240	127033728	118096816	85898240	55742860	51312120	40419956	55742860	51312120	40419956	55742860	51312120	40419956
sp|P21614|VTDB_MOUSE	P21614	VTDB_MOUSE	Gc	476	14.5	Mus musculus OX=10090	1:Experimental evidence at protein level	Vitamin D-binding protein	1	0.999	6	10	10	10	4	2	4	4	2	4	4	2	4	19120116	10784027	36458272	19120116	10784027	36458272	19120116	10784027	36458272	8482378	5.18612e+06	15645113	8482378	5.18612e+06	15645113	8482378	5.18612e+06	15645113
sp|P21661|NEC2_MOUSE	P21661	NEC2_MOUSE	Pcsk2	637	21.5	Mus musculus OX=10090	1:Experimental evidence at protein level	Neuroendocrine convertase 2	1	0.999	10	23	23	23	9	9	5	9	9	5	9	9	5	90980680	95235688	38637188	90980680	95235688	38637188	90980680	95235688	38637188	41718900	41614128	28835726	41718900	41614128	28835726	41718900	41614128	28835726
sp|P21956-2|MFGM_MOUSE	P21956-2	MFGM_MOUSE	Mfge8	426	29.6	Mus musculus OX=10090		Isoform 2 of Lactadherin	1	0.999	10	19	0	19	7	8	4	0	0	0	7	8	4	34074984	30061610	10844034	0	0	0	34074984	30061610	10844034	12404953	13133321	10856702	0	0	0	12404953	13133321	10856702	sp|P21956|MFGM_MOUSE
sp|P21981|TGM2_MOUSE	P21981	TGM2_MOUSE	Tgm2	686	12.2	Mus musculus OX=10090	1:Experimental evidence at protein level	Protein-glutamine gamma-glutamyltransferase 2	1	0.999	6	6	6	6	0	0	6	0	0	6	0	0	6	10593458	3.24433e+06	21632440	10593458	3.24433e+06	21632440	10593458	3.24433e+06	21632440	4481842	2.06102e+06	8990670	4481842	2.06102e+06	8990670	4481842	2.06102e+06	8990670
sp|P23116|EIF3A_MOUSE	P23116	EIF3A_MOUSE	Eif3a	1344	10.9	Mus musculus OX=10090	1:Experimental evidence at protein level	Eukaryotic translation initiation factor 3 subunit A	1	0.999	10	17	17	17	2	5	10	2	5	10	2	5	10	11651460	15146556	15193136	11651460	15146556	15193136	11651460	15146556	15193136	6.00232e+06	6.64191e+06	6.85711e+06	6.00232e+06	6.64191e+06	6.85711e+06	6.00232e+06	6.64191e+06	6.85711e+06
sp|P23298|KPCL_MOUSE	P23298	KPCL_MOUSE	Prkch	683	16.3	Mus musculus OX=10090	1:Experimental evidence at protein level	Protein kinase C eta type	1	0.999	9	14	14	22	5	6	3	5	6	3	8	9	5	24490358	25594170	27428754	24490358	25594170	27428754	48417952	40382072	55543776	11732777	13230292	8377934	11732777	13230292	8377934	31699928	35744772	22635806
sp|P23506-2|PIMT_MOUSE	P23506-2	PIMT_MOUSE	Pcmt1	228	50.2	Mus musculus OX=10090		Isoform 2 of Protein-L-isoaspartate(D-aspartate) O-methyltransferase	1	0.999	8	22	0	22	7	9	6	0	0	0	7	9	6	37098584	55708932	40540944	0	0	0	37098584	55708932	40540944	16180906	23244324	22943118	0	0	0	16180906	23244324	22943118	sp|P23506|PIMT_MOUSE
sp|P24638|PPAL_MOUSE	P24638	PPAL_MOUSE	Acp2	423	8	Mus musculus OX=10090	1:Experimental evidence at protein level	Lysosomal acid phosphatase	1	0.999	3	5	5	5	3	2	0	3	2	0	3	2	0	13159254	12377895	9114732	13159254	12377895	9114732	13159254	12377895	9114732	6311207	4783616	4917650	6311207	4783616	4917650	6311207	4783616	4917650
sp|P24668|MPRD_MOUSE	P24668	MPRD_MOUSE	M6pr	278	33.5	Mus musculus OX=10090	1:Experimental evidence at protein level	Cation-dependent mannose-6-phosphate receptor	1	0.999	9	38	38	38	13	13	12	13	13	12	13	13	12	391981568	352965184	273322496	391981568	352965184	273322496	391981568	352965184	273322496	170111840	151817008	156061952	170111840	151817008	156061952	170111840	151817008	156061952
sp|P25206|MCM3_MOUSE	P25206	MCM3_MOUSE	Mcm3	812	5.5	Mus musculus OX=10090	1:Experimental evidence at protein level	DNA replication licensing factor MCM3	1	0.999	2	2	2	2	0	2	0	0	2	0	0	2	0	1519070	10119415	0	1519070	10119415	0	1519070	10119415	0	0	0	0	0	0	0	0	0	0
sp|P25444|RS2_MOUSE	P25444	RS2_MOUSE	Rps2	293	47.1	Mus musculus OX=10090	1:Experimental evidence at protein level	40S ribosomal protein S2	1	0.999	12	34	34	34	12	11	11	12	11	11	12	11	11	123672960	92207808	185043120	123672960	92207808	185043120	123672960	92207808	185043120	54039668	37492124	75743416	54039668	37492124	75743416	54039668	37492124	75743416
sp|P25785|TIMP2_MOUSE	P25785	TIMP2_MOUSE	Timp2	220	19.1	Mus musculus OX=10090	1:Experimental evidence at protein level	Metalloproteinase inhibitor 2	1	0.999	2	2	2	2	1	1	0	1	1	0	1	1	0	16821134	14027356	9248074	16821134	14027356	9248074	16821134	14027356	9248074	9782145	7.95346e+06	5.34322e+06	9782145	7.95346e+06	5.34322e+06	9782145	7.95346e+06	5.34322e+06
sp|P25976-2|UBF1_MOUSE	P25976-2	UBF1_MOUSE	Ubtf	728	11.7	Mus musculus OX=10090		Isoform UBF2 of Nucleolar transcription factor 1	1	0.999	6	7	0	7	2	0	5	0	0	0	2	0	5	14579348	2152904	18125562	0	0	0	14579348	2152904	18125562	6.04712e+06	1.31856e+06	6.36002e+06	0	0	0	6.04712e+06	1.31856e+06	6.36002e+06	sp|P25976|UBF1_MOUSE
sp|P26041|MOES_MOUSE	P26041	MOES_MOUSE	Msn	577	5.9	Mus musculus OX=10090	1:Experimental evidence at protein level	Moesin	1	0.999	2	2	2	2	0	2	0	0	2	0	0	2	0	0	10638202	0	0	10638202	0	0	10638202	0	0	0	0	0	0	0	0	0	0
sp|P26339|CMGA_MOUSE	P26339	CMGA_MOUSE	Chga	463	10.4	Mus musculus OX=10090	1:Experimental evidence at protein level	Chromogranin-A	1	0.999	5	13	13	13	4	4	5	4	4	5	4	4	5	48525516	44429796	34067460	48525516	44429796	34067460	48525516	44429796	34067460	24058206	22972080	20291174	24058206	22972080	20291174	24058206	22972080	20291174
sp|P26369|U2AF2_MOUSE	P26369	U2AF2_MOUSE	U2af2	475	26.9	Mus musculus OX=10090	1:Experimental evidence at protein level	Splicing factor U2AF 65 kDa subunit	1	0.999	8	15	15	15	4	7	4	4	7	4	4	7	4	23884076	26277092	20991346	23884076	26277092	20991346	23884076	26277092	20991346	10499465	11885585	10747420	10499465	11885585	10747420	10499465	11885585	10747420
sp|P26645|MARCS_MOUSE	P26645	MARCS_MOUSE	Marcks	309	16.8	Mus musculus OX=10090	1:Experimental evidence at protein level	Myristoylated alanine-rich C-kinase substrate	1	0.999	2	4	4	4	1	1	2	1	1	2	1	1	2	18255338	14236947	26780462	18255338	14236947	26780462	18255338	14236947	26780462	9196582	7.20212e+06	9221450	9196582	7.20212e+06	9221450	9196582	7.20212e+06	9221450
sp|P27659|RL3_MOUSE	P27659	RL3_MOUSE	Rpl3	403	48.4	Mus musculus OX=10090	1:Experimental evidence at protein level	60S ribosomal protein L3	1	0.999	17	56	56	56	18	19	19	18	19	19	18	19	19	67158832	134164800	81452544	67158832	134164800	81452544	67158832	134164800	81452544	48244432	37509528	73740104	48244432	37509528	73740104	48244432	37509528	73740104
sp|P27773|PDIA3_MOUSE	P27773	PDIA3_MOUSE	Pdia3	505	58.6	Mus musculus OX=10090	1:Experimental evidence at protein level	Protein disulfide-isomerase A3	1	0.999	27	75	75	75	26	27	22	26	27	22	26	27	22	93991976	89281664	101800832	93991976	89281664	101800832	93991976	89281664	101800832	36593416	36315632	38659280	36593416	36315632	38659280	36593416	36315632	38659280
sp|P28652|KCC2B_MOUSE	P28652	KCC2B_MOUSE	Camk2b	542	53.7	Mus musculus OX=10090	1:Experimental evidence at protein level	Calcium/calmodulin-dependent protein kinase type II subunit beta	1	0.999	22	39	24	48	17	10	12	11	6	7	20	13	15	70999904	56653384	36150164	59958400	49793348	30422228	196517888	173796304	118256480	31440390	26360978	18292230	32260478	25500914	18428484	95802584	83492456	57879888
sp|P28656|NP1L1_MOUSE	P28656	NP1L1_MOUSE	Nap1l1	391	29.4	Mus musculus OX=10090	1:Experimental evidence at protein level	Nucleosome assembly protein 1-like 1	1	0.999	6	10	10	13	4	2	4	4	2	4	5	3	5	43562192	21612556	65789540	43562192	21612556	65789540	45461172	22302902	73722928	25311898	13232088	28820860	25311898	13232088	28820860	24019138	12571711	31967464
sp|P28659-2|CELF1_MOUSE	P28659-2	CELF1_MOUSE	Celf1	482	13.9	Mus musculus OX=10090		Isoform 2 of CUGBP Elav-like family member 1	1	0.999	5	10	0	12	4	4	2	0	0	0	5	5	2	12075270	13038654	14094116	0	0	0	13566412	14934442	14547038	4.74628e+06	4863729	5665692	0	0	0	5431942	5.65589e+06	5696275	sp|P28659-3|CELF1_MOUSE, sp|P28659-4|CELF1_MOUSE, sp|P28659|CELF1_MOUSE
sp|P28663|SNAB_MOUSE	P28663	SNAB_MOUSE	Napb	298	84.9	Mus musculus OX=10090	1:Experimental evidence at protein level	Beta-soluble NSF attachment protein	1	0.999	26	101	101	120	29	35	37	29	35	37	35	40	45	470592640	774677890	486596736	470592640	774677890	486596736	470592640	774677890	486596736	197622960	329105536	188136672	197622960	329105536	188136672	206849968	343872512	197840832
sp|P28867-2|KPCD_MOUSE	P28867-2	KPCD_MOUSE	Prkcd	700	13.9	Mus musculus OX=10090		Isoform 2 of Protein kinase C delta type	1	0.999	10	11	0	21	3	7	1	0	0	0	6	11	4	23801772	27730018	15932402	0	0	0	52964480	44091408	55672916	8.14435e+06	9839827	6599652	0	0	0	29293912	33906092	25823294	sp|P28867|KPCD_MOUSE
sp|P29341|PABP1_MOUSE	P29341	PABP1_MOUSE	Pabpc1	636	59.7	Mus musculus OX=10090	1:Experimental evidence at protein level	Polyadenylate-binding protein 1	1	0.999	31	83	83	83	27	28	28	27	28	28	27	28	28	104480272	89530864	226882880	104480272	89530864	226882880	104480272	89530864	226882880	51839896	43675664	73254976	51839896	43675664	73254976	51839896	43675664	73254976
sp|P29387|GBB4_MOUSE	P29387	GBB4_MOUSE	Gnb4	340	49.7	Mus musculus OX=10090	1:Experimental evidence at protein level	Guanine nucleotide-binding protein subunit beta-4	1	0.999	13	21	21	43	8	6	7	8	6	7	14	14	15	36704984	28393612	27979184	36704984	28393612	27979184	656690370	809806140	698762300	14855769	15137134	13853555	14855769	15137134	13853555	608439420	618641920	519861056
sp|P29699|FETUA_MOUSE	P29699	FETUA_MOUSE	Ahsg	345	33.6	Mus musculus OX=10090	1:Experimental evidence at protein level	Alpha-2-HS-glycoprotein	1	0.999	7	25	25	25	7	7	11	7	7	11	7	7	11	109820256	103853328	149762528	109820256	103853328	149762528	109820256	103853328	149762528	67775816	57793280	104530624	67775816	57793280	104530624	67775816	57793280	104530624
sp|P30275|KCRU_MOUSE	P30275	KCRU_MOUSE	Ckmt1	418	27.5	Mus musculus OX=10090	1:Experimental evidence at protein level	Creatine kinase U-type, mitochondrial	1	0.999	4	9	9	9	0	0	9	0	0	9	0	0	9	2813639	849135	11123858	2813639	849135	11123858	2813639	849135	11123858	2.12654e+06	0	8822409	2.12654e+06	0	8822409	2.12654e+06	0	8822409
sp|P30416|FKBP4_MOUSE	P30416	FKBP4_MOUSE	Fkbp4	458	7	Mus musculus OX=10090	1:Experimental evidence at protein level	Peptidyl-prolyl cis-trans isomerase FKBP4	1	0.999	3	5	5	5	2	3	0	2	3	0	2	3	0	24292028	93555680	0	24292028	93555680	0	24292028	93555680	0	12529939	50209836	0	12529939	50209836	0	12529939	50209836	0
sp|P31230|AIMP1_MOUSE	P31230	AIMP1_MOUSE	Aimp1	310	18.4	Mus musculus OX=10090	1:Experimental evidence at protein level	Aminoacyl tRNA synthase complex-interacting multifunctional protein 1	1	0.999	4	4	4	4	0	3	1	0	3	1	0	3	1	10629023	13025521	7.88694e+06	10629023	13025521	7.88694e+06	10629023	13025521	7.88694e+06	3.91388e+06	4.58214e+06	4.32236e+06	3.91388e+06	4.58214e+06	4.32236e+06	3.91388e+06	4.58214e+06	4.32236e+06
sp|P31324|KAP3_MOUSE	P31324	KAP3_MOUSE	Prkar2b	416	72.4	Mus musculus OX=10090	1:Experimental evidence at protein level	cAMP-dependent protein kinase type II-beta regulatory subunit	1	0.999	24	84	74	84	29	27	28	26	23	25	29	27	28	482289024	489224512	266506512	482289024	489224512	266506512	482289024	489224512	266506512	202896848	172262352	122282280	209190096	170796720	119621320	202896848	172262352	122282280
sp|P31532|SAA4_MOUSE	P31532	SAA4_MOUSE	Saa4	130	20	Mus musculus OX=10090	1:Experimental evidence at protein level	Serum amyloid A-4 protein	1	0.999	2	3	3	3	2	0	1	2	0	1	2	0	1	3516494	1.40854e+06	10321885	3516494	1.40854e+06	10321885	3516494	1.40854e+06	10321885	0	0	0	0	0	0	0	0	0
sp|P31648|SC6A1_MOUSE	P31648	SC6A1_MOUSE	Slc6a1	599	21	Mus musculus OX=10090	1:Experimental evidence at protein level	Sodium- and chloride-dependent GABA transporter 1	1	0.999	6	16	16	16	6	6	4	6	6	4	6	6	4	57248316	62586708	54535168	57248316	62586708	54535168	57248316	62586708	54535168	41684696	52282456	32714446	41684696	52282456	32714446	41684696	52282456	32714446
sp|P31650|S6A11_MOUSE	P31650	S6A11_MOUSE	Slc6a11	627	8.1	Mus musculus OX=10090	1:Experimental evidence at protein level	Sodium- and chloride-dependent GABA transporter 3	1	0.999	2	2	2	2	0	0	2	0	0	2	0	0	2	0	0	9769551	0	0	9769551	0	0	9769551	0	0	0	0	0	0	0	0	0
sp|P31938|MP2K1_MOUSE	P31938	MP2K1_MOUSE	Map2k1	393	7.1	Mus musculus OX=10090	1:Experimental evidence at protein level	Dual specificity mitogen-activated protein kinase kinase 1	1	0.999	2	2	2	2	0	0	2	0	0	2	0	0	2	4.98616e+06	4879511	6748678	4.98616e+06	4879511	6748678	4.98616e+06	4879511	6748678	2.74293e+06	2725381	3.75021e+06	2.74293e+06	2725381	3.75021e+06	2.74293e+06	2725381	3.75021e+06
sp|P32037|GTR3_MOUSE	P32037	GTR3_MOUSE	Slc2a3	493	20.9	Mus musculus OX=10090	1:Experimental evidence at protein level	Solute carrier family 2, facilitated glucose transporter member 3	1	0.999	9	22	22	22	7	7	8	7	7	8	7	7	8	32378828	47362980	33631168	32378828	47362980	33631168	32378828	47362980	33631168	14013865	18983630	15892297	14013865	18983630	15892297	14013865	18983630	15892297
sp|P32067|LA_MOUSE	P32067	LA_MOUSE	Ssb	415	19	Mus musculus OX=10090	1:Experimental evidence at protein level	Lupus La protein homolog	1	0.999	8	16	16	16	4	4	8	4	4	8	4	4	8	15687964	15367691	15724330	15687964	15367691	15724330	15687964	15367691	15724330	5.80174e+06	5.5087e+06	6.65375e+06	5.80174e+06	5.5087e+06	6.65375e+06	5.80174e+06	5.5087e+06	6.65375e+06
sp|P33622|APOC3_MOUSE	P33622	APOC3_MOUSE	Apoc3	99	38.4	Mus musculus OX=10090	1:Experimental evidence at protein level	Apolipoprotein C-III	1	0.999	2	6	6	6	2	2	2	2	2	2	2	2	2	25744644	19568132	17226988	25744644	19568132	17226988	25744644	19568132	17226988	16302252	12456684	9352783	16302252	12456684	9352783	16302252	12456684	9352783
sp|P34928|APOC1_MOUSE	P34928	APOC1_MOUSE	Apoc1	88	30.7	Mus musculus OX=10090	1:Experimental evidence at protein level	Apolipoprotein C-I	1	0.999	4	15	15	15	5	5	5	5	5	5	5	5	5	359426912	394549888	203078128	359426912	394549888	203078128	359426912	394549888	203078128	179206256	196758160	98681768	179206256	196758160	98681768	179206256	196758160	98681768
sp|P35282|RAB21_MOUSE	P35282	RAB21_MOUSE	Rab21	222	65.8	Mus musculus OX=10090	1:Experimental evidence at protein level	Ras-related protein Rab-21	1	0.999	14	52	52	55	14	19	19	14	19	19	15	20	20	496828416	572058240	482235328	496828416	572058240	482235328	496828416	572058240	482235328	280894720	345493184	261572352	280894720	345493184	261572352	280894720	345493184	261572352
sp|P35285|RB22A_MOUSE	P35285	RB22A_MOUSE	Rab22a	194	60.8	Mus musculus OX=10090	1:Experimental evidence at protein level	Ras-related protein Rab-22A	1	0.999	9	21	21	26	7	7	7	7	7	7	9	8	9	33637536	39763756	38148248	33637536	39763756	38148248	92465344	114948328	96519136	15654835	16555583	15623529	15654835	16555583	15623529	55084964	67854368	59329788
sp|P35288|RAB23_MOUSE	P35288	RAB23_MOUSE	Rab23	237	57.8	Mus musculus OX=10090	1:Experimental evidence at protein level	Ras-related protein Rab-23	1	0.999	14	55	55	55	18	17	20	18	17	20	18	17	20	428700192	405162688	422087680	428700192	405162688	422087680	428700192	405162688	422087680	169800528	162152064	163889808	169800528	162152064	163889808	169800528	162152064	163889808
sp|P35290|RAB24_MOUSE	P35290	RAB24_MOUSE	Rab24	203	36.5	Mus musculus OX=10090	1:Experimental evidence at protein level	Ras-related protein Rab-24	1	0.999	6	12	12	12	5	5	2	5	5	2	5	5	2	32338396	35640796	13020480	32338396	35640796	13020480	32338396	35640796	13020480	13520830	13308687	11817519	13520830	13308687	11817519	13520830	13308687	11817519
sp|P35293|RAB18_MOUSE	P35293	RAB18_MOUSE	Rab18	206	75.7	Mus musculus OX=10090	1:Experimental evidence at protein level	Ras-related protein Rab-18	1	0.999	14	54	51	54	17	17	20	16	16	19	17	17	20	369226400	387771456	356515936	369226400	387771456	356515936	369226400	387771456	356515936	167306144	174238512	137550720	167306144	174238512	137550720	167306144	174238512	137550720
sp|P35486|ODPA_MOUSE	P35486	ODPA_MOUSE	Pdha1	390	47.9	Mus musculus OX=10090	1:Experimental evidence at protein level	Pyruvate dehydrogenase E1 component subunit alpha, somatic form, mitochondrial	1	0.999	15	21	21	21	3	1	17	3	1	17	3	1	17	32105208	18023016	70426344	32105208	18023016	70426344	32105208	18023016	70426344	34021404	19361760	77118272	34021404	19361760	77118272	34021404	19361760	77118272
sp|P35550|FBRL_MOUSE	P35550	FBRL_MOUSE	Fbl	327	16.2	Mus musculus OX=10090	1:Experimental evidence at protein level	rRNA 2'-O-methyltransferase fibrillarin	1	0.999	2	4	4	4	1	3	0	1	3	0	1	3	0	5578713	24899938	0	5578713	24899938	0	5578713	24899938	0	2.91763e+06	12357934	0	2.91763e+06	12357934	0	2.91763e+06	12357934	0
sp|P35564|CALX_MOUSE	P35564	CALX_MOUSE	Canx	591	36.7	Mus musculus OX=10090	1:Experimental evidence at protein level	Calnexin	1	0.999	19	57	57	57	20	22	15	20	22	15	20	22	15	157451088	154488928	146149120	157451088	154488928	146149120	157451088	154488928	146149120	85104776	79695056	72179104	85104776	79695056	72179104	85104776	79695056	72179104
sp|P35700|PRDX1_MOUSE	P35700	PRDX1_MOUSE	Prdx1	199	55.8	Mus musculus OX=10090	1:Experimental evidence at protein level	Peroxiredoxin-1	1	0.999	8	3	2	15	0	2	1	0	2	0	5	5	5	3.34505e+06	3.89779e+06	4806191	0	9305982	0	23039976	21331002	20969074	0	0	0	0	0	0	9994474	9717971	9717269
sp|P35802|GPM6A_MOUSE	P35802	GPM6A_MOUSE	Gpm6a	278	12.9	Mus musculus OX=10090	1:Experimental evidence at protein level	Neuronal membrane glycoprotein M6-a	1	0.999	5	14	14	14	3	4	7	3	4	7	3	4	7	46277352	37837036	181881216	46277352	37837036	181881216	46277352	37837036	181881216	19641028	18708798	48102860	19641028	18708798	48102860	19641028	18708798	48102860
sp|P35803-3|GPM6B_MOUSE	P35803-3	GPM6B_MOUSE	Gpm6b	269	7.8	Mus musculus OX=10090		Isoform 3 of Neuronal membrane glycoprotein M6-b	1	0.999	2	5	0	5	2	2	1	0	0	0	2	2	1	15825356	8864098	22841030	0	0	0	15825356	8864098	22841030	7253923	4.34616e+06	8492381	0	0	0	7253923	4.34616e+06	8492381	sp|P35803-8|GPM6B_MOUSE, sp|P35803|GPM6B_MOUSE
sp|P35951|LDLR_MOUSE	P35951	LDLR_MOUSE	Ldlr	862	3.8	Mus musculus OX=10090	1:Experimental evidence at protein level	Low-density lipoprotein receptor	1	0.999	2	5	5	5	3	1	1	3	1	1	3	1	1	8195010	6.75585e+06	4808567	8195010	6.75585e+06	4808567	8195010	6.75585e+06	4808567	0	0	0	0	0	0	0	0	0
sp|P35979|RL12_MOUSE	P35979	RL12_MOUSE	Rpl12	165	63.6	Mus musculus OX=10090	1:Experimental evidence at protein level	60S ribosomal protein L12	1	0.999	8	22	22	22	7	6	9	7	6	9	7	6	9	112792144	85869168	190125280	112792144	85869168	190125280	112792144	85869168	190125280	42223384	35012420	70286960	42223384	35012420	70286960	42223384	35012420	70286960
sp|P35980|RL18_MOUSE	P35980	RL18_MOUSE	Rpl18	188	33.5	Mus musculus OX=10090	1:Experimental evidence at protein level	60S ribosomal protein L18	1	0.999	6	19	19	19	5	6	8	5	6	8	5	6	8	155798912	86565816	282043232	155798912	86565816	282043232	155798912	86565816	282043232	69290040	43135300	139275968	69290040	43135300	139275968	69290040	43135300	139275968
sp|P36536|SAR1A_MOUSE	P36536	SAR1A_MOUSE	Sar1a	198	69.2	Mus musculus OX=10090	1:Experimental evidence at protein level	GTP-binding protein SAR1a	1	0.999	8	18	18	25	5	5	8	5	5	8	7	7	11	41828760	27278266	29779496	41828760	27278266	29779496	113343752	83939144	185283504	24873140	17151050	14768879	24873140	17151050	14768879	109382776	81303360	84137640
sp|P37040|NCPR_MOUSE	P37040	NCPR_MOUSE	Por	678	22	Mus musculus OX=10090	1:Experimental evidence at protein level	NADPH--cytochrome P450 reductase	1	0.999	10	25	25	25	8	10	7	8	10	7	8	10	7	24234170	34732704	15887260	24234170	34732704	15887260	24234170	34732704	15887260	16705601	19784076	12153671	16705601	19784076	12153671	16705601	19784076	12153671
sp|P38647|GRP75_MOUSE	P38647	GRP75_MOUSE	Hspa9	679	19	Mus musculus OX=10090	1:Experimental evidence at protein level	Stress-70 protein, mitochondrial	1	0.999	6	8	8	12	2	6	0	2	6	0	3	7	2	45249768	102484432	2496053	45249768	102484432	2496053	60367012	105606544	31695300	22405206	50936372	1.70657e+06	22405206	50936372	1.70657e+06	55917052	126010384	5880226
sp|P40142|TKT_MOUSE	P40142	TKT_MOUSE	Tkt	623	24.6	Mus musculus OX=10090	1:Experimental evidence at protein level	Transketolase	1	0.999	8	9	9	9	0	2	7	0	2	7	0	2	7	0	0	34437892	0	0	34437892	0	0	34437892	0	0	0	0	0	0	0	0	0
sp|P40336-2|VP26A_MOUSE	P40336-2	VP26A_MOUSE	Vps26a	359	57.5	Mus musculus OX=10090		Isoform 2 of Vacuolar protein sorting-associated protein 26A	1	0.999	17	34	0	36	13	16	5	0	0	0	14	17	5	50360180	96660928	33772884	0	0	0	50360180	96660928	33772884	19013426	34301844	15429136	0	0	0	19516096	33611780	15340340	sp|P40336|VP26A_MOUSE
sp|P41105|RL28_MOUSE	P41105	RL28_MOUSE	Rpl28	137	33.6	Mus musculus OX=10090	1:Experimental evidence at protein level	60S ribosomal protein L28	1	0.999	6	17	17	17	6	5	6	6	5	6	6	5	6	35100832	16587712	59113380	35100832	16587712	59113380	35100832	16587712	59113380	17814412	10151403	24639330	17814412	10151403	24639330	17814412	10151403	24639330
sp|P41234|ABCA2_MOUSE	P41234	ABCA2_MOUSE	Abca2	2434	1.4	Mus musculus OX=10090	1:Experimental evidence at protein level	ATP-binding cassette sub-family A member 2	1	0.999	2	2	2	2	1	0	1	1	0	1	1	0	1	8222525	7.29985e+06	5982403	8222525	7.29985e+06	5982403	8222525	7.29985e+06	5982403	4.60397e+06	4.13536e+06	3.42198e+06	4.60397e+06	4.13536e+06	3.42198e+06	4.60397e+06	4.13536e+06	3.42198e+06
sp|P41317|MBL2_MOUSE	P41317	MBL2_MOUSE	Mbl2	244	16	Mus musculus OX=10090	1:Experimental evidence at protein level	Mannose-binding protein C	1	0.999	3	4	4	4	1	0	3	1	0	3	1	0	3	0	0	19292272	0	0	19292272	0	0	19292272	0	0	0	0	0	0	0	0	0
sp|P42669|PURA_MOUSE	P42669	PURA_MOUSE	Pura	321	55.1	Mus musculus OX=10090	1:Experimental evidence at protein level	Transcriptional activator protein Pur-alpha	1	0.999	15	45	45	45	14	13	18	14	13	18	14	13	18	512196064	173285280	503399360	512196064	173285280	503399360	512196064	173285280	503399360	190873824	156495168	253572784	190873824	156495168	253572784	190873824	156495168	253572784
sp|P45591|COF2_MOUSE	P45591	COF2_MOUSE	Cfl2	166	10.2	Mus musculus OX=10090	1:Experimental evidence at protein level	Cofilin-2	1	0.999	2	2	2	2	0	2	0	0	2	0	0	2	0	5146186	35035072	0	5146186	35035072	0	5146186	35035072	0	2.73348e+06	18753790	0	2.73348e+06	18753790	0	2.73348e+06	18753790	0
sp|P45878|FKBP2_MOUSE	P45878	FKBP2_MOUSE	Fkbp2	140	42.1	Mus musculus OX=10090	1:Experimental evidence at protein level	Peptidyl-prolyl cis-trans isomerase FKBP2	1	0.999	4	9	9	9	3	3	3	3	3	3	3	3	3	31318930	27445468	24845188	31318930	27445468	24845188	31318930	27445468	24845188	16633288	16653550	12834893	16633288	16653550	12834893	16633288	16653550	12834893
sp|P46096|SYT1_MOUSE	P46096	SYT1_MOUSE	Syt1	421	71.3	Mus musculus OX=10090	1:Experimental evidence at protein level	Synaptotagmin-1	1	0.999	43	1345	989	1345	397	393	555	308	299	382	397	393	555	29446826000	29228343300	20179042300	29446826000	29228343300	20179042300	29446826000	29228343300	20179042300	10822513700	10479863800	8411335700	11765067800	10597094400	7651868200	10822513700	10479863800	8411335700
sp|P46097|SYT2_MOUSE	P46097	SYT2_MOUSE	Syt2	422	65.2	Mus musculus OX=10090	1:Experimental evidence at protein level	Synaptotagmin-2	1	0.999	32	300	300	632	77	105	118	77	105	118	160	192	280	8413655000	8908917800	8311709200	8413655000	8908917800	8311709200	15616069600	16806547500	11484810200	3403272700	3451956480	3040396540	3403272700	3451956480	3040396540	5757099500	5914744300	5498291700
sp|P47753|CAZA1_MOUSE	P47753	CAZA1_MOUSE	Capza1	286	53.8	Mus musculus OX=10090	1:Experimental evidence at protein level	F-actin-capping protein subunit alpha-1	1	0.999	10	18	18	33	6	6	6	6	6	6	11	11	11	90000152	90573632	86976240	90000152	90573632	86976240	315091584	307267904	289805664	49031704	53386540	39972072	49031704	53386540	39972072	252570496	277080032	185882480
sp|P47754|CAZA2_MOUSE	P47754	CAZA2_MOUSE	Capza2	286	80.1	Mus musculus OX=10090	1:Experimental evidence at protein level	F-actin-capping protein subunit alpha-2	1	0.999	19	96	81	96	30	33	33	25	28	28	30	33	33	704620480	650253180	590106560	612738560	571968190	462579840	704620480	650253180	590106560	302407872	290161088	213816400	301521152	283636768	219377952	302407872	290161088	213816400
sp|P47911|RL6_MOUSE	P47911	RL6_MOUSE	Rpl6	296	43.2	Mus musculus OX=10090	1:Experimental evidence at protein level	60S ribosomal protein L6	1	0.999	14	33	33	33	11	9	13	11	9	13	11	9	13	78463432	54459552	147140992	78463432	54459552	147140992	78463432	54459552	147140992	38094744	26687112	66780340	38094744	26687112	66780340	38094744	26687112	66780340
sp|P47915|RL29_MOUSE	P47915	RL29_MOUSE	Rpl29	160	18.8	Mus musculus OX=10090	1:Experimental evidence at protein level	60S ribosomal protein L29	1	0.999	3	12	12	12	4	4	4	4	4	4	4	4	4	23698080	22221968	47215772	23698080	22221968	47215772	23698080	22221968	47215772	16332443	16032024	29231174	16332443	16032024	29231174	16332443	16032024	29231174
sp|P47955|RLA1_MOUSE	P47955	RLA1_MOUSE	Rplp1	114	42.1	Mus musculus OX=10090	1:Experimental evidence at protein level	60S acidic ribosomal protein P1	1	0.999	3	11	11	11	3	5	3	3	5	3	3	5	3	128443656	302750912	8736122	128443656	302750912	8736122	128443656	302750912	8736122	51647436	195052992	14028774	51647436	195052992	14028774	51647436	195052992	14028774
sp|P47963|RL13_MOUSE	P47963	RL13_MOUSE	Rpl13	211	38.9	Mus musculus OX=10090	1:Experimental evidence at protein level	60S ribosomal protein L13	1	0.999	8	18	18	18	6	6	6	6	6	6	6	6	6	102444384	74185552	332570848	102444384	74185552	332570848	102444384	74185552	332570848	57406944	42307476	110290608	57406944	42307476	110290608	57406944	42307476	110290608
sp|P48318|DCE1_MOUSE	P48318	DCE1_MOUSE	Gad1	593	42.5	Mus musculus OX=10090	1:Experimental evidence at protein level	Glutamate decarboxylase 1	1	0.999	18	61	61	68	20	19	22	20	19	22	22	21	25	247250848	241540928	302140992	247250848	241540928	302140992	247250848	241540928	302140992	102193640	99533424	100219384	102193640	99533424	100219384	100338960	95318112	106585840
sp|P48320|DCE2_MOUSE	P48320	DCE2_MOUSE	Gad2	585	44.4	Mus musculus OX=10090	1:Experimental evidence at protein level	Glutamate decarboxylase 2	1	0.999	17	69	62	69	19	22	28	17	20	25	19	22	28	351110400	345300032	312595552	351110400	345300032	312595552	351110400	345300032	312595552	219161712	209780576	193645008	222121008	214844304	186561824	219161712	209780576	193645008
sp|P48722-2|HS74L_MOUSE	P48722-2	HS74L_MOUSE	Hspa4l	817	29.9	Mus musculus OX=10090		Isoform 2 of Heat shock 70 kDa protein 4L	1	0.999	19	40	0	43	14	13	13	0	0	0	15	14	14	17963976	26810532	22635908	0	0	0	17963976	26810532	22635908	9133437	11037059	9206945	0	0	0	9131888	11038931	9206945	sp|P48722|HS74L_MOUSE
sp|P49722|PSA2_MOUSE	P49722	PSA2_MOUSE	Psma2	234	8.5	Mus musculus OX=10090	1:Experimental evidence at protein level	Proteasome subunit alpha type-2	1	0.999	2	4	4	4	1	2	1	1	2	1	1	2	1	4.09342e+06	6.73292e+06	4.85501e+06	4.09342e+06	6.73292e+06	4.85501e+06	4.09342e+06	6.73292e+06	4.85501e+06	2437561	4.53395e+06	0	2437561	4.53395e+06	0	2437561	4.53395e+06	0
sp|P49962|SRP09_MOUSE	P49962	SRP09_MOUSE	Srp9	86	23.3	Mus musculus OX=10090	1:Experimental evidence at protein level	Signal recognition particle 9 kDa protein	1	0.999	2	4	4	4	1	1	2	1	1	2	1	1	2	6846400	5862787	7589875	6846400	5862787	7589875	6846400	5862787	7589875	0	0	0	0	0	0	0	0	0
sp|P50153|GBG4_MOUSE	P50153	GBG4_MOUSE	Gng4	75	41.3	Mus musculus OX=10090	1:Experimental evidence at protein level	Guanine nucleotide-binding protein G(I)/G(S)/G(O) subunit gamma-4	1	0.999	2	5	5	5	2	2	1	2	2	1	2	2	1	18890926	20186294	14020489	18890926	20186294	14020489	18890926	20186294	14020489	15357996	16937362	12097081	15357996	16937362	12097081	15357996	16937362	12097081
sp|P50396|GDIA_MOUSE	P50396	GDIA_MOUSE	Gdi1	447	23.3	Mus musculus OX=10090	1:Experimental evidence at protein level	Rab GDP dissociation inhibitor alpha	1	0.999	5	7	7	7	0	3	4	0	3	4	0	3	4	3760013	17881316	18932572	3760013	17881316	18932572	3760013	17881316	18932572	3.07092e+06	8582073	10504081	3.07092e+06	8582073	10504081	3.07092e+06	8582073	10504081
sp|P50544|ACADV_MOUSE	P50544	ACADV_MOUSE	Acadvl	656	43.1	Mus musculus OX=10090	1:Experimental evidence at protein level	Very long-chain specific acyl-CoA dehydrogenase, mitochondrial	1	0.999	22	51	51	51	19	20	12	19	20	12	19	20	12	61541196	53298256	43599424	61541196	53298256	43599424	61541196	53298256	43599424	22744686	20114128	19045968	22744686	20114128	19045968	22744686	20114128	19045968
sp|P51150|RAB7A_MOUSE	P51150	RAB7A_MOUSE	Rab7a	207	83.6	Mus musculus OX=10090	1:Experimental evidence at protein level	Ras-related protein Rab-7a	1	0.999	21	172	172	172	56	50	66	56	50	66	56	50	66	2938524930	3090457600	3349744130	2938524930	3090457600	3349744130	2938524930	3090457600	3349744130	1183106050	1256987780	1184319360	1183106050	1256987780	1184319360	1183106050	1256987780	1184319360
sp|P51410|RL9_MOUSE	P51410	RL9_MOUSE	Rpl9	192	54.2	Mus musculus OX=10090	1:Experimental evidence at protein level	60S ribosomal protein L9	1	0.999	6	18	18	18	7	5	6	7	5	6	7	5	6	64046984	71602640	69315712	64046984	71602640	69315712	64046984	71602640	69315712	32533642	26828546	34406124	32533642	26828546	34406124	32533642	26828546	34406124
sp|P51830|ADCY9_MOUSE	P51830	ADCY9_MOUSE	Adcy9	1353	4.1	Mus musculus OX=10090	1:Experimental evidence at protein level	Adenylate cyclase type 9	1	0.999	4	6	6	6	2	3	1	2	3	1	2	3	1	7595204	7340246	3.13313e+06	7595204	7340246	3.13313e+06	7595204	7340246	3.13313e+06	3.24246e+06	3.08877e+06	2337931	3.24246e+06	3.08877e+06	2337931	3.24246e+06	3.08877e+06	2337931
sp|P51863|VA0D1_MOUSE	P51863	VA0D1_MOUSE	Atp6v0d1	351	77.8	Mus musculus OX=10090	1:Experimental evidence at protein level	V-type proton ATPase subunit d 1	1	0.999	31	394	394	394	133	156	105	133	156	105	133	156	105	12932122600	12886251500	10657583100	12932122600	12886251500	10657583100	12932122600	12886251500	10657583100	6377286700	5197289500	3566710780	6377286700	5197289500	3566710780	6377286700	5197289500	3566710780
sp|P51910|APOD_MOUSE	P51910	APOD_MOUSE	Apod	189	26.5	Mus musculus OX=10090	1:Experimental evidence at protein level	Apolipoprotein D	1	0.999	4	10	10	10	3	3	4	3	3	4	3	3	4	71079832	90323128	56518672	71079832	90323128	56518672	71079832	90323128	56518672	43612072	42530088	32412810	43612072	42530088	32412810	43612072	42530088	32412810
sp|P52430|PON1_MOUSE	P52430	PON1_MOUSE	Pon1	355	16.6	Mus musculus OX=10090	1:Experimental evidence at protein level	Serum paraoxonase/arylesterase 1	1	0.999	4	6	6	6	1	1	4	1	1	4	1	1	4	6.71469e+06	4.92356e+06	9336449	6.71469e+06	4.92356e+06	9336449	6.71469e+06	4.92356e+06	9336449	0	0	0	0	0	0	0	0	0
sp|P52825|CPT2_MOUSE	P52825	CPT2_MOUSE	Cpt2	658	7.1	Mus musculus OX=10090	1:Experimental evidence at protein level	Carnitine O-palmitoyltransferase 2, mitochondrial	1	0.999	3	4	4	4	0	3	1	0	3	1	0	3	1	1.75873e+06	7884326	9898369	1.75873e+06	7884326	9898369	1.75873e+06	7884326	9898369	0	5.57749e+06	7.05578e+06	0	5.57749e+06	7.05578e+06	0	5.57749e+06	7.05578e+06
sp|P52912|TIA1_MOUSE	P52912	TIA1_MOUSE	Tia1	386	48.4	Mus musculus OX=10090	1:Experimental evidence at protein level	Nucleolysin TIA-1	1	0.999	14	33	33	48	12	9	12	12	9	12	16	14	18	79991744	60626728	103358752	79991744	60626728	103358752	477856128	467725920	647931710	32918378	30008672	33989368	32918378	30008672	33989368	235542640	206174688	272692608
sp|P53026|RL10A_MOUSE	P53026	RL10A_MOUSE	Rpl10a	217	40.6	Mus musculus OX=10090	1:Experimental evidence at protein level	60S ribosomal protein L10a	1	0.999	11	29	29	29	10	10	9	10	10	9	10	10	9	74492240	54935080	128430784	74492240	54935080	128430784	74492240	54935080	128430784	31639322	25836820	41617444	31639322	25836820	41617444	31639322	25836820	41617444
sp|P53395|ODB2_MOUSE	P53395	ODB2_MOUSE	Dbt	482	16.4	Mus musculus OX=10090	1:Experimental evidence at protein level	Lipoamide acyltransferase component of branched-chain alpha-keto acid dehydrogenase complex, mitochondrial	1	0.999	7	8	8	8	1	0	7	1	0	7	1	0	7	6790612	0	21703536	6790612	0	21703536	6790612	0	21703536	3.06803e+06	0	8386078	3.06803e+06	0	8386078	3.06803e+06	0	8386078
sp|P53810|PIPNA_MOUSE	P53810	PIPNA_MOUSE	Pitpna	271	55.4	Mus musculus OX=10090	1:Experimental evidence at protein level	Phosphatidylinositol transfer protein alpha isoform	1	0.999	13	28	25	28	10	11	7	9	10	6	10	11	7	36387668	24120638	30125564	36387668	24120638	30125564	36387668	24120638	30125564	12205713	13553599	12931628	12348449	13230453	13094347	12205713	13553599	12931628
sp|P54775|PRS6B_MOUSE	P54775	PRS6B_MOUSE	Psmc4	418	9.1	Mus musculus OX=10090	1:Experimental evidence at protein level	26S proteasome regulatory subunit 6B	1	0.999	3	4	4	4	0	3	1	0	3	1	0	3	1	7711044	15011191	8278191	7711044	15011191	8278191	7711044	15011191	8278191	4.32159e+06	8.38799e+06	4625036	4.32159e+06	8.38799e+06	4625036	4.32159e+06	8.38799e+06	4625036
sp|P54823|DDX6_MOUSE	P54823	DDX6_MOUSE	Ddx6	483	26.5	Mus musculus OX=10090	1:Experimental evidence at protein level	Probable ATP-dependent RNA helicase DDX6	1	0.999	8	13	13	13	3	4	6	3	4	6	3	4	6	14179478	18832568	33109208	14179478	18832568	33109208	14179478	18832568	33109208	7091094	9512563	16437687	7091094	9512563	16437687	7091094	9512563	16437687
sp|P55065|PLTP_MOUSE	P55065	PLTP_MOUSE	Pltp	493	21.3	Mus musculus OX=10090	1:Experimental evidence at protein level	Phospholipid transfer protein	1	0.999	7	14	14	14	6	3	5	6	3	5	6	3	5	15949340	12949976	25085172	15949340	12949976	25085172	15949340	12949976	25085172	6.56638e+06	5.86532e+06	7.34995e+06	6.56638e+06	5.86532e+06	7.34995e+06	6.56638e+06	5.86532e+06	7.34995e+06
sp|P55088-2|AQP4_MOUSE	P55088-2	AQP4_MOUSE	Aqp4	301	8.6	Mus musculus OX=10090		Isoform 1 of Aquaporin-4	1	0.999	2	3	0	3	0	0	3	0	0	0	0	0	3	0	0	15420627	0	0	0	0	0	15420627	0	0	0	0	0	0	0	0	0	sp|P55088-3|AQP4_MOUSE, sp|P55088|AQP4_MOUSE
sp|P55302|AMRP_MOUSE	P55302	AMRP_MOUSE	Lrpap1	360	15.8	Mus musculus OX=10090	1:Experimental evidence at protein level	Alpha-2-macroglobulin receptor-associated protein	1	0.999	4	8	8	8	3	3	2	3	3	2	3	3	2	10423920	12110673	17173984	10423920	12110673	17173984	10423920	12110673	17173984	4.21999e+06	5258873	6.99626e+06	4.21999e+06	5258873	6.99626e+06	4.21999e+06	5258873	6.99626e+06
sp|P56480|ATPB_MOUSE	P56480	ATPB_MOUSE	Atp5f1b	529	59.5	Mus musculus OX=10090	1:Experimental evidence at protein level	ATP synthase subunit beta, mitochondrial	1	0.999	20	59	59	59	6	21	32	6	21	32	6	21	32	14139565	35504452	176269632	14139565	35504452	176269632	14139565	35504452	176269632	12607948	29181224	53800056	12607948	29181224	53800056	12607948	29181224	53800056
sp|P56564|EAA1_MOUSE	P56564	EAA1_MOUSE	Slc1a3	543	27.4	Mus musculus OX=10090	1:Experimental evidence at protein level	Excitatory amino acid transporter 1	1	0.999	6	10	10	10	0	0	10	0	0	10	0	0	10	5.27891e+06	1.87574e+06	41444348	5.27891e+06	1.87574e+06	41444348	5.27891e+06	1.87574e+06	41444348	2.08833e+06	0	23253160	2.08833e+06	0	23253160	2.08833e+06	0	23253160
sp|P56695|WFS1_MOUSE	P56695	WFS1_MOUSE	Wfs1	890	10.3	Mus musculus OX=10090	1:Experimental evidence at protein level	Wolframin	1	0.999	5	12	12	12	3	4	5	3	4	5	3	4	5	18855240	17310348	17765846	18855240	17310348	17765846	18855240	17310348	17765846	8760654	8771184	8901964	8760654	8771184	8901964	8760654	8771184	8901964
sp|P56818|BACE1_MOUSE	P56818	BACE1_MOUSE	Bace1	501	28.3	Mus musculus OX=10090	1:Experimental evidence at protein level	Beta-secretase 1	1	0.999	14	33	33	33	12	13	8	12	13	8	12	13	8	160913408	186841680	123939376	160913408	186841680	123939376	160913408	186841680	123939376	76263432	79331928	60480168	76263432	79331928	60480168	76263432	79331928	60480168
sp|P56959|FUS_MOUSE	P56959	FUS_MOUSE	Fus	518	10.8	Mus musculus OX=10090	1:Experimental evidence at protein level	RNA-binding protein FUS	1	0.999	2	6	6	6	1	3	2	1	3	2	1	3	2	16505318	35832192	0	16505318	35832192	0	16505318	35832192	0	17261266	24585860	0	17261266	24585860	0	17261266	24585860	0
sp|P57716|NICA_MOUSE	P57716	NICA_MOUSE	Ncstn	708	8.3	Mus musculus OX=10090	1:Experimental evidence at protein level	Nicastrin	1	0.999	5	16	16	16	5	6	5	5	6	5	5	6	5	25759250	24692128	23166972	25759250	24692128	23166972	25759250	24692128	23166972	10191404	9229864	9183630	10191404	9229864	9183630	10191404	9229864	9183630
sp|P57759|ERP29_MOUSE	P57759	ERP29_MOUSE	Erp29	262	45.8	Mus musculus OX=10090	1:Experimental evidence at protein level	Endoplasmic reticulum resident protein 29	1	0.999	9	16	16	16	5	6	5	5	6	5	5	6	5	36402068	21865108	26930480	36402068	21865108	26930480	36402068	21865108	26930480	14981475	14924498	12157890	14981475	14924498	12157890	14981475	14924498	12157890
sp|P57784|RU2A_MOUSE	P57784	RU2A_MOUSE	Snrpa1	255	22	Mus musculus OX=10090	1:Experimental evidence at protein level	U2 small nuclear ribonucleoprotein A'	1	0.999	3	5	5	5	2	2	1	2	2	1	2	2	1	4.01145e+06	6030310	4.06858e+06	4.01145e+06	6030310	4.06858e+06	4.01145e+06	6030310	4.06858e+06	0	0	0	0	0	0	0	0	0
sp|P58021|TM9S2_MOUSE	P58021	TM9S2_MOUSE	Tm9sf2	662	11.6	Mus musculus OX=10090	1:Experimental evidence at protein level	Transmembrane 9 superfamily member 2	1	0.999	5	11	11	11	3	5	3	3	5	3	3	5	3	13624780	19102528	10708185	13624780	19102528	10708185	13624780	19102528	10708185	6.62203e+06	9457918	8.13515e+06	6.62203e+06	9457918	8.13515e+06	6.62203e+06	9457918	8.13515e+06
sp|P58252|EF2_MOUSE	P58252	EF2_MOUSE	Eef2	858	40.6	Mus musculus OX=10090	1:Experimental evidence at protein level	Elongation factor 2	1	0.999	18	46	43	46	13	22	11	12	21	10	13	22	11	57504224	171464496	6.76507e+06	57504224	171464496	6.76507e+06	57504224	171464496	6.76507e+06	24362998	48093704	13300112	26038878	50501656	11850765	24362998	48093704	13300112
sp|P58281-2|OPA1_MOUSE	P58281-2	OPA1_MOUSE	Opa1	997	9.4	Mus musculus OX=10090		Isoform 2 of Dynamin-like 120 kDa protein, mitochondrial	1	0.999	5	8	0	8	2	3	3	0	0	0	2	3	3	11617628	23906264	28301634	0	0	0	11617628	23906264	28301634	11428031	14505974	13426802	0	0	0	11428031	14505974	13426802	sp|P58281|OPA1_MOUSE
sp|P59267|ZDHC2_MOUSE	P59267	ZDHC2_MOUSE	Zdhhc2	366	16.4	Mus musculus OX=10090	1:Experimental evidence at protein level	Palmitoyltransferase ZDHHC2	1	0.999	6	11	10	11	3	5	3	3	4	3	3	5	3	15237585	15627557	11310855	15237585	15627557	11310855	15237585	15627557	11310855	6.11564e+06	6.49238e+06	4.17308e+06	5.85453e+06	6.11379e+06	4.62914e+06	6.11564e+06	6.49238e+06	4.17308e+06
sp|P59481|LMA2L_MOUSE	P59481	LMA2L_MOUSE	Lman2l	347	38	Mus musculus OX=10090	1:Experimental evidence at protein level	VIP36-like protein	1	0.999	11	27	27	27	11	10	6	11	10	6	11	10	6	72880176	60841992	44856808	72880176	60841992	44856808	72880176	60841992	44856808	27694338	25775004	16116866	27694338	25775004	16116866	27694338	25775004	16116866
sp|P59708|SF3B6_MOUSE	P59708	SF3B6_MOUSE	Sf3b6	125	20.8	Mus musculus OX=10090	1:Experimental evidence at protein level	Splicing factor 3B subunit 6	1	0.999	2	3	3	3	0	2	1	0	2	1	0	2	1	5.33783e+06	18198112	5930991	5.33783e+06	18198112	5930991	5.33783e+06	18198112	5930991	0	9828170	3.24745e+06	0	9828170	3.24745e+06	0	9828170	3.24745e+06
sp|P59913|PCMD1_MOUSE	P59913	PCMD1_MOUSE	Pcmtd1	357	21	Mus musculus OX=10090	1:Experimental evidence at protein level	Protein-L-isoaspartate O-methyltransferase domain-containing protein 1	1	0.999	7	18	18	18	5	6	7	5	6	7	5	6	7	31951536	36113308	74351056	31951536	36113308	74351056	31951536	36113308	74351056	14699059	14838822	31302556	14699059	14838822	31302556	14699059	14838822	31302556
sp|P59999|ARPC4_MOUSE	P59999	ARPC4_MOUSE	Arpc4	168	17.9	Mus musculus OX=10090	1:Experimental evidence at protein level	Actin-related protein 2/3 complex subunit 4	1	0.9986	2	2	2	2	0	0	2	0	0	2	0	0	2	9713361	8024995	11210530	9713361	8024995	11210530	9713361	8024995	11210530	5.24269e+06	4.32582e+06	6027246	5.24269e+06	4.32582e+06	6027246	5.24269e+06	4.32582e+06	6027246
sp|P60122|RUVB1_MOUSE	P60122	RUVB1_MOUSE	Ruvbl1	456	7.2	Mus musculus OX=10090	1:Experimental evidence at protein level	RuvB-like 1	1	0.999	2	2	2	2	0	1	1	0	1	1	0	1	1	4977110	7873777	3.95306e+06	4977110	7873777	3.95306e+06	4977110	7873777	3.95306e+06	3019858	4.52849e+06	0	3019858	4.52849e+06	0	3019858	4.52849e+06	0
sp|P60229|EIF3E_MOUSE	P60229	EIF3E_MOUSE	Eif3e	445	23.6	Mus musculus OX=10090	1:Experimental evidence at protein level	Eukaryotic translation initiation factor 3 subunit E	1	0.999	7	12	12	12	3	6	3	3	6	3	3	6	3	7626071	21135686	7755897	7626071	21135686	7755897	7626071	21135686	7755897	5916703	6.38723e+06	8640784	5916703	6.38723e+06	8640784	5916703	6.38723e+06	8640784
sp|P60761|NEUG_MOUSE	P60761	NEUG_MOUSE	Nrgn	78	60.3	Mus musculus OX=10090	1:Experimental evidence at protein level	Neurogranin	1	0.999	2	5	5	5	2	2	1	2	2	1	2	2	1	9810852	12280458	3.91361e+06	9810852	12280458	3.91361e+06	9810852	12280458	3.91361e+06	5256811	6.55393e+06	0	5256811	6.55393e+06	0	5256811	6.55393e+06	0
sp|P60824|CIRBP_MOUSE	P60824	CIRBP_MOUSE	Cirbp	172	14.5	Mus musculus OX=10090	1:Experimental evidence at protein level	Cold-inducible RNA-binding protein	1	0.999	2	2	2	2	0	1	1	0	1	1	0	1	1	7251000	11239122	8608186	7251000	11239122	8608186	7251000	11239122	8608186	3988793	6126289	4.76326e+06	3988793	6126289	4.76326e+06	3988793	6126289	4.76326e+06
sp|P60843|IF4A1_MOUSE	P60843	IF4A1_MOUSE	Eif4a1	406	40.6	Mus musculus OX=10090	1:Experimental evidence at protein level	Eukaryotic initiation factor 4A-I	1	0.999	12	24	12	30	7	13	4	4	8	0	9	15	6	32542348	151194240	0	28875000	147397952	0	32542348	151194240	0	16689133	46808088	19737484	14936090	61122348	0	15285808	35684424	28266976
sp|P60867|RS20_MOUSE	P60867	RS20_MOUSE	Rps20	119	28.6	Mus musculus OX=10090	1:Experimental evidence at protein level	40S ribosomal protein S20	1	0.999	4	10	10	10	3	3	4	3	3	4	3	3	4	82748528	55500912	165918480	82748528	55500912	165918480	82748528	55500912	165918480	45488092	30541404	87546760	45488092	30541404	87546760	45488092	30541404	87546760
sp|P60879-2|SNP25_MOUSE	P60879-2	SNP25_MOUSE	Snap25	206	73.3	Mus musculus OX=10090		Isoform 2 of Synaptosomal-associated protein 25	1	0.999	20	10	10	195	3	4	3	3	4	3	46	79	70	97774488	102859584	53873496	97774488	102859584	53873496	2035854080	2485147140	1530346500	44663788	46026868	29058920	44663788	46026868	29058920	878101820	893187900	682242300
sp|P60904|DNJC5_MOUSE	P60904	DNJC5_MOUSE	Dnajc5	198	59.1	Mus musculus OX=10090	1:Experimental evidence at protein level	DnaJ homolog subfamily C member 5	1	0.999	13	335	335	335	115	121	99	115	121	99	115	121	99	9025077200	9756446700	7299787800	9025077200	9756446700	7299787800	9025077200	9756446700	7299787800	4165999100	4386486300	4300289500	4165999100	4386486300	4300289500	4165999100	4386486300	4300289500
sp|P61089|UBE2N_MOUSE	P61089	UBE2N_MOUSE	Ube2n	152	42.1	Mus musculus OX=10090	1:Experimental evidence at protein level	Ubiquitin-conjugating enzyme E2 N	1	0.999	4	10	10	10	3	3	4	3	3	4	3	3	4	12659142	22844624	12797058	12659142	22844624	12797058	12659142	22844624	12797058	7.35692e+06	10804040	9776904	7.35692e+06	10804040	9776904	7.35692e+06	10804040	9776904
sp|P61164|ACTZ_MOUSE	P61164	ACTZ_MOUSE	Actr1a	376	20.5	Mus musculus OX=10090	1:Experimental evidence at protein level	Alpha-centractin	1	0.999	4	11	8	11	3	4	4	2	3	3	3	4	4	26226912	24801298	25087772	17116936	17612676	16750376	26226912	24801298	25087772	13625357	11972369	13158465	12358146	12224464	14208560	13625357	11972369	13158465
sp|P61211|ARL1_MOUSE	P61211	ARL1_MOUSE	Arl1	181	70.7	Mus musculus OX=10090	1:Experimental evidence at protein level	ADP-ribosylation factor-like protein 1	1	0.999	9	28	28	28	10	10	8	10	10	8	10	10	8	211845552	232566624	202022176	211845552	232566624	202022176	211845552	232566624	202022176	92532664	97790296	75854080	92532664	97790296	75854080	92532664	97790296	75854080
sp|P61255|RL26_MOUSE	P61255	RL26_MOUSE	Rpl26	145	39.3	Mus musculus OX=10090	1:Experimental evidence at protein level	60S ribosomal protein L26	1	0.999	7	17	17	17	5	4	8	5	4	8	5	4	8	58968032	46975176	104756568	58968032	46975176	104756568	58968032	46975176	104756568	33245296	24593530	63677480	33245296	24593530	63677480	33245296	24593530	63677480
sp|P61327|MGN_MOUSE	P61327	MGN_MOUSE	Magoh	146	43.8	Mus musculus OX=10090	2:Experimental evidence at transcript level	Protein mago nashi homolog	1	0.999	4	6	0	6	1	3	2	0	0	0	1	3	2	30868310	38758116	43443488	0	0	0	30868310	38758116	43443488	14799049	18807438	34602604	0	0	0	14799049	18807438	34602604	sp|Q9CQL1|MGN2_MOUSE
sp|P61358|RL27_MOUSE	P61358	RL27_MOUSE	Rpl27	136	49.3	Mus musculus OX=10090	1:Experimental evidence at protein level	60S ribosomal protein L27	1	0.999	7	21	21	21	7	7	7	7	7	7	7	7	7	85097928	63286988	137970048	85097928	63286988	137970048	85097928	63286988	137970048	35456244	25701920	49255920	35456244	25701920	49255920	35456244	25701920	49255920
sp|P61514|RL37A_MOUSE	P61514	RL37A_MOUSE	Rpl37a	92	18.5	Mus musculus OX=10090	1:Experimental evidence at protein level	60S ribosomal protein L37a	1	0.999	3	8	8	8	3	2	3	3	2	3	3	2	3	18111474	12875624	37263696	18111474	12875624	37263696	18111474	12875624	37263696	11138300	8432914	24953180	11138300	8432914	24953180	11138300	8432914	24953180
sp|P61759|PFD3_MOUSE	P61759	PFD3_MOUSE	Vbp1	196	22.4	Mus musculus OX=10090	1:Experimental evidence at protein level	Prefoldin subunit 3	1	0.999	2	2	2	2	0	2	0	0	2	0	0	2	0	1545911	2.33598e+06	729523	1545911	2.33598e+06	729523	1545911	2.33598e+06	729523	0	0	0	0	0	0	0	0	0
sp|P61807|SNN_MOUSE	P61807	SNN_MOUSE	Snn	88	44.3	Mus musculus OX=10090	1:Experimental evidence at protein level	Stannin	1	0.999	2	7	7	7	2	2	3	2	2	3	2	2	3	42156812	42354696	31273208	42156812	42354696	31273208	42156812	42354696	31273208	33074072	33490352	20208284	33074072	33490352	20208284	33074072	33490352	20208284
sp|P61809|CD5R1_MOUSE	P61809	CD5R1_MOUSE	Cdk5r1	307	40.1	Mus musculus OX=10090	1:Experimental evidence at protein level	Cyclin-dependent kinase 5 activator 1	1	0.999	8	12	12	12	4	6	2	4	6	2	4	6	2	26202722	32376302	20952556	26202722	32376302	20952556	26202722	32376302	20952556	10052125	14447763	13443233	10052125	14447763	13443233	10052125	14447763	13443233
sp|P61922-2|GABT_MOUSE	P61922-2	GABT_MOUSE	Abat	444	12.6	Mus musculus OX=10090		Isoform 2 of 4-aminobutyrate aminotransferase, mitochondrial	1	0.999	3	3	0	3	0	0	3	0	0	0	0	0	3	0	0	19555224	0	0	0	0	0	19555224	0	0	0	0	0	0	0	0	0	sp|P61922|GABT_MOUSE
sp|P62071|RRAS2_MOUSE	P62071	RRAS2_MOUSE	Rras2	204	51	Mus musculus OX=10090	1:Experimental evidence at protein level	Ras-related protein R-Ras2	1	0.999	9	26	20	26	9	9	8	7	7	6	9	9	8	74013344	69582080	58559396	51874264	45303000	33918052	74013344	69582080	58559396	35397960	31197030	33532340	19293050	17003340	18276908	35397960	31197030	33532340
sp|P62141|PP1B_MOUSE	P62141	PP1B_MOUSE	Ppp1cb	327	45	Mus musculus OX=10090	1:Experimental evidence at protein level	Serine/threonine-protein phosphatase PP1-beta catalytic subunit	1	0.999	10	26	8	28	9	10	7	3	3	2	10	11	7	45715680	53541868	49643876	29954828	34466652	31619132	45715680	53541868	49643876	18675678	22764784	23501478	11653922	13766037	17343258	18684234	22754358	23501478
sp|P62192|PRS4_MOUSE	P62192	PRS4_MOUSE	Psmc1	440	7.3	Mus musculus OX=10090	1:Experimental evidence at protein level	26S proteasome regulatory subunit 4	1	0.999	2	4	4	4	1	2	1	1	2	1	1	2	1	5.27707e+06	6492339	5434904	5.27707e+06	6492339	5434904	5.27707e+06	6492339	5434904	0	0	0	0	0	0	0	0	0
sp|P62196|PRS8_MOUSE	P62196	PRS8_MOUSE	Psmc5	406	9.1	Mus musculus OX=10090	1:Experimental evidence at protein level	26S proteasome regulatory subunit 8	1	0.999	2	2	2	2	0	2	0	0	2	0	0	2	0	5297689	9644853	1.03074e+06	5297689	9644853	1.03074e+06	5297689	9644853	1.03074e+06	3211466	5762286	0	3211466	5762286	0	3211466	5762286	0
sp|P62242|RS8_MOUSE	P62242	RS8_MOUSE	Rps8	208	49.5	Mus musculus OX=10090	1:Experimental evidence at protein level	40S ribosomal protein S8	1	0.999	10	27	27	27	9	9	9	9	9	9	9	9	9	136722848	94686728	230880912	136722848	94686728	230880912	136722848	94686728	230880912	55226684	40354904	88410520	55226684	40354904	88410520	55226684	40354904	88410520
sp|P62245|RS15A_MOUSE	P62245	RS15A_MOUSE	Rps15a	130	46.2	Mus musculus OX=10090	1:Experimental evidence at protein level	40S ribosomal protein S15a	1	0.999	5	14	14	14	5	4	5	5	4	5	5	4	5	57817448	52963624	49733992	57817448	52963624	49733992	57817448	52963624	49733992	27268300	24645588	31535460	27268300	24645588	31535460	27268300	24645588	31535460
sp|P62264|RS14_MOUSE	P62264	RS14_MOUSE	Rps14	151	67.5	Mus musculus OX=10090	1:Experimental evidence at protein level	40S ribosomal protein S14	1	0.999	10	27	27	27	9	9	9	9	9	9	9	9	9	106486728	85271000	203584080	106486728	85271000	203584080	106486728	85271000	203584080	54801208	44153396	66776348	54801208	44153396	66776348	54801208	44153396	66776348
sp|P62267|RS23_MOUSE	P62267	RS23_MOUSE	Rps23	143	49.7	Mus musculus OX=10090	1:Experimental evidence at protein level	40S ribosomal protein S23	1	0.999	8	25	25	25	9	8	8	9	8	8	9	8	8	55517724	65522872	83403920	55517724	65522872	83403920	55517724	65522872	83403920	33863604	23058452	66194944	33863604	23058452	66194944	33863604	23058452	66194944
sp|P62270|RS18_MOUSE	P62270	RS18_MOUSE	Rps18	152	53.3	Mus musculus OX=10090	1:Experimental evidence at protein level	40S ribosomal protein S18	1	0.999	10	27	27	27	9	9	9	9	9	9	9	9	9	106469344	79212816	185818032	106469344	79212816	185818032	106469344	79212816	185818032	47263788	32646160	63457592	47263788	32646160	63457592	47263788	32646160	63457592
sp|P62281|RS11_MOUSE	P62281	RS11_MOUSE	Rps11	158	57	Mus musculus OX=10090	1:Experimental evidence at protein level	40S ribosomal protein S11	1	0.999	10	27	27	27	9	8	10	9	8	10	9	8	10	58358656	41507048	124859848	58358656	41507048	124859848	58358656	41507048	124859848	25247744	19576084	37011336	25247744	19576084	37011336	25247744	19576084	37011336
sp|P62301|RS13_MOUSE	P62301	RS13_MOUSE	Rps13	151	55.6	Mus musculus OX=10090	1:Experimental evidence at protein level	40S ribosomal protein S13	1	0.999	9	29	29	29	11	8	10	11	8	10	11	8	10	112414832	76392488	205255776	112414832	76392488	205255776	112414832	76392488	205255776	55499652	36921736	80184392	55499652	36921736	80184392	55499652	36921736	80184392
sp|P62305|RUXE_MOUSE	P62305	RUXE_MOUSE	Snrpe	92	52.2	Mus musculus OX=10090	1:Experimental evidence at protein level	Small nuclear ribonucleoprotein E	1	0.999	3	10	10	10	3	4	3	3	4	3	3	4	3	31019244	44020020	6726775	31019244	44020020	6726775	31019244	44020020	6726775	17854944	21495860	5.38e+06	17854944	21495860	5.38e+06	17854944	21495860	5.38e+06
sp|P62307|RUXF_MOUSE	P62307	RUXF_MOUSE	Snrpf	86	40.7	Mus musculus OX=10090	1:Experimental evidence at protein level	Small nuclear ribonucleoprotein F	1	0.999	1	11	11	11	3	8	0	3	8	0	3	8	0	3089012	28878856	0	3089012	28878856	0	3089012	28878856	0	0	0	0	0	0	0	0	0	0
sp|P62309|RUXG_MOUSE	P62309	RUXG_MOUSE	Snrpg	76	67.1	Mus musculus OX=10090	1:Experimental evidence at protein level	Small nuclear ribonucleoprotein G	1	0.999	4	15	15	15	5	9	1	5	9	1	5	9	1	12112318	34952980	18083116	12112318	34952980	18083116	12112318	34952980	18083116	6.96419e+06	13684416	12317537	6.96419e+06	13684416	12317537	6.96419e+06	13684416	12317537
sp|P62311|LSM3_MOUSE	P62311	LSM3_MOUSE	Lsm3	102	33.3	Mus musculus OX=10090	1:Experimental evidence at protein level	U6 snRNA-associated Sm-like protein LSm3	1	0.999	1	3	3	3	0	3	0	0	3	0	0	3	0	0	15350294	0	0	15350294	0	0	15350294	0	0	0	0	0	0	0	0	0	0
sp|P62315|SMD1_MOUSE	P62315	SMD1_MOUSE	Snrpd1	119	37	Mus musculus OX=10090	1:Experimental evidence at protein level	Small nuclear ribonucleoprotein Sm D1	1	0.999	3	8	8	8	3	2	3	3	2	3	3	2	3	30772118	39973872	33988268	30772118	39973872	33988268	30772118	39973872	33988268	14181513	14814092	17721364	14181513	14814092	17721364	14181513	14814092	17721364
sp|P62317|SMD2_MOUSE	P62317	SMD2_MOUSE	Snrpd2	118	46.6	Mus musculus OX=10090	1:Experimental evidence at protein level	Small nuclear ribonucleoprotein Sm D2	1	0.999	5	12	12	12	3	5	4	3	5	4	3	5	4	29831868	34296692	39088548	29831868	34296692	39088548	29831868	34296692	39088548	12710588	15018640	18100800	12710588	15018640	18100800	12710588	15018640	18100800
sp|P62320|SMD3_MOUSE	P62320	SMD3_MOUSE	Snrpd3	126	47.6	Mus musculus OX=10090	1:Experimental evidence at protein level	Small nuclear ribonucleoprotein Sm D3	1	0.999	4	9	9	9	2	4	3	2	4	3	2	4	3	23242670	27790402	22258478	23242670	27790402	22258478	23242670	27790402	22258478	10682785	13211844	14270416	10682785	13211844	14270416	10682785	13211844	14270416
sp|P62702|RS4X_MOUSE	P62702	RS4X_MOUSE	Rps4x	263	54	Mus musculus OX=10090	1:Experimental evidence at protein level	40S ribosomal protein S4, X isoform	1	0.999	15	39	39	39	12	11	16	12	11	16	12	11	16	114529160	79750128	149236560	114529160	79750128	149236560	114529160	79750128	149236560	47206452	33519666	68269464	47206452	33519666	68269464	47206452	33519666	68269464
sp|P62715|PP2AB_MOUSE	P62715	PP2AB_MOUSE	Ppp2cb	309	28.2	Mus musculus OX=10090	1:Experimental evidence at protein level	Serine/threonine-protein phosphatase 2A catalytic subunit beta isoform	1	0.999	5	12	0	12	2	5	5	0	0	0	2	5	5	21699584	21508046	37168228	0	0	0	21699584	21508046	37168228	12325251	14225847	14450104	0	0	0	12325251	14225847	14450104	sp|P63330|PP2AA_MOUSE
sp|P62717|RL18A_MOUSE	P62717	RL18A_MOUSE	Rpl18a	176	38.6	Mus musculus OX=10090	1:Experimental evidence at protein level	60S ribosomal protein L18a	1	0.999	7	21	21	21	8	5	8	8	5	8	8	5	8	42194516	33464852	60523588	42194516	33464852	60523588	42194516	33464852	60523588	17649206	13158851	22198608	17649206	13158851	22198608	17649206	13158851	22198608
sp|P62743|AP2S1_MOUSE	P62743	AP2S1_MOUSE	Ap2s1	142	44.4	Mus musculus OX=10090	1:Experimental evidence at protein level	AP-2 complex subunit sigma	1	0.999	7	36	36	36	11	11	14	11	11	14	11	11	14	1029886660	714420220	740114560	1029886660	714420220	740114560	1029886660	714420220	740114560	660385540	420901728	210320768	660385540	420901728	210320768	660385540	420901728	210320768
sp|P62746|RHOB_MOUSE	P62746	RHOB_MOUSE	Rhob	196	68.4	Mus musculus OX=10090	1:Experimental evidence at protein level	Rho-related GTP-binding protein RhoB	1	0.999	12	25	25	39	9	8	8	9	8	8	13	13	13	286130144	253270080	228340544	286130144	253270080	228340544	883673340	947334720	470326880	113783344	121117464	108127248	113783344	121117464	108127248	539542210	558346820	435682240
sp|P62751|RL23A_MOUSE	P62751	RL23A_MOUSE	Rpl23a	156	42.3	Mus musculus OX=10090	1:Experimental evidence at protein level	60S ribosomal protein L23a	1	0.999	9	23	23	23	8	6	9	8	6	9	8	6	9	117180384	110658096	200197920	117180384	110658096	200197920	117180384	110658096	200197920	55706296	45660204	83701432	55706296	45660204	83701432	55706296	45660204	83701432
sp|P62754|RS6_MOUSE	P62754	RS6_MOUSE	Rps6	249	32.1	Mus musculus OX=10090	1:Experimental evidence at protein level	40S ribosomal protein S6	1	0.999	8	22	22	22	7	7	8	7	7	8	7	7	8	127385248	79315752	193277360	127385248	79315752	193277360	127385248	79315752	193277360	56991592	36490836	103036024	56991592	36490836	103036024	56991592	36490836	103036024
sp|P62761|VISL1_MOUSE	P62761	VISL1_MOUSE	Vsnl1	191	25.1	Mus musculus OX=10090	1:Experimental evidence at protein level	Visinin-like protein 1	1	0.999	4	9	9	9	3	3	3	3	3	3	3	3	3	18445442	17167684	16152114	18445442	17167684	16152114	18445442	17167684	16152114	9255606	7.81778e+06	10421003	9255606	7.81778e+06	10421003	9255606	7.81778e+06	10421003
sp|P62806|H4_MOUSE	P62806	H4_MOUSE	H4c1	103	53.4	Mus musculus OX=10090	1:Experimental evidence at protein level	Histone H4	1	0.999	10	34	34	34	9	14	11	9	14	11	9	14	11	83910264	208865392	135190944	83910264	208865392	135190944	83910264	208865392	135190944	48065220	69578920	102554288	48065220	69578920	102554288	48065220	69578920	102554288
sp|P62814|VATB2_MOUSE	P62814	VATB2_MOUSE	Atp6v1b2	511	89	Mus musculus OX=10090	1:Experimental evidence at protein level	V-type proton ATPase subunit B, brain isoform	1	0.999	45	954	759	954	258	267	429	211	219	329	258	267	429	11691454500	10868007900	10921984000	10366698500	10349797400	9408205800	11691454500	10868007900	10921984000	6052576300	5346929700	4048403970	6301126700	5636519400	3688920830	6052576300	5346929700	4048403970
sp|P62830|RL23_MOUSE	P62830	RL23_MOUSE	Rpl23	140	43.6	Mus musculus OX=10090	1:Experimental evidence at protein level	60S ribosomal protein L23	1	0.999	5	18	18	18	6	6	6	6	6	6	6	6	6	47512264	38050188	74985696	47512264	38050188	74985696	47512264	38050188	74985696	21414304	18989648	37250568	21414304	18989648	37250568	21414304	18989648	37250568
sp|P62835|RAP1A_MOUSE	P62835	RAP1A_MOUSE	Rap1a	184	78.3	Mus musculus OX=10090	1:Experimental evidence at protein level	Ras-related protein Rap-1A	1	0.999	15	59	15	69	21	21	17	5	6	4	25	25	19	556956930	427202656	482597120	149647760	131810688	87254688	529554144	423619328	544854020	266697632	236723248	162378656	126222896	114252200	73308128	255464064	234028640	171470800
sp|P62843|RS15_MOUSE	P62843	RS15_MOUSE	Rps15	145	49	Mus musculus OX=10090	1:Experimental evidence at protein level	40S ribosomal protein S15	1	0.999	6	14	14	14	5	5	4	5	5	4	5	5	4	43674108	30060540	73111680	43674108	30060540	73111680	43674108	30060540	73111680	19092788	13992683	34737536	19092788	13992683	34737536	19092788	13992683	34737536
sp|P62849-2|RS24_MOUSE	P62849-2	RS24_MOUSE	Rps24	130	36.2	Mus musculus OX=10090		Isoform 2 of 40S ribosomal protein S24	1	0.999	5	14	0	14	5	4	5	0	0	0	5	4	5	63812928	60862380	60854132	0	0	0	63812928	60862380	60854132	32658822	24769206	39189264	0	0	0	32658822	24769206	39189264	sp|P62849-3|RS24_MOUSE, sp|P62849|RS24_MOUSE
sp|P62852|RS25_MOUSE	P62852	RS25_MOUSE	Rps25	125	29.6	Mus musculus OX=10090	1:Experimental evidence at protein level	40S ribosomal protein S25	1	0.999	5	15	15	15	5	5	5	5	5	5	5	5	5	129568232	85179472	263693120	129568232	85179472	263693120	129568232	85179472	263693120	62598264	43527136	123572920	62598264	43527136	123572920	62598264	43527136	123572920
sp|P62855|RS26_MOUSE	P62855	RS26_MOUSE	Rps26	115	27	Mus musculus OX=10090	1:Experimental evidence at protein level	40S ribosomal protein S26	1	0.999	3	9	9	9	3	3	3	3	3	3	3	3	3	89645104	73180088	162587328	89645104	73180088	162587328	89645104	73180088	162587328	41381104	32458816	83208384	41381104	32458816	83208384	41381104	32458816	83208384
sp|P62858|RS28_MOUSE	P62858	RS28_MOUSE	Rps28	69	46.4	Mus musculus OX=10090	1:Experimental evidence at protein level	40S ribosomal protein S28	1	0.999	3	10	10	10	3	2	5	3	2	5	3	2	5	105780112	70001376	178434432	105780112	70001376	178434432	105780112	70001376	178434432	74581576	47695336	109578136	74581576	47695336	109578136	74581576	47695336	109578136
sp|P62869|ELOB_MOUSE	P62869	ELOB_MOUSE	Elob	118	66.9	Mus musculus OX=10090	1:Experimental evidence at protein level	Elongin-B	1	0.999	6	16	16	16	5	6	5	5	6	5	5	6	5	26634828	27394868	33597236	26634828	27394868	33597236	26634828	27394868	33597236	11148481	11114332	14975332	11148481	11114332	14975332	11148481	11114332	14975332
sp|P62889|RL30_MOUSE	P62889	RL30_MOUSE	Rpl30	115	67	Mus musculus OX=10090	1:Experimental evidence at protein level	60S ribosomal protein L30	1	0.999	7	19	19	19	6	6	7	6	6	7	6	6	7	52147892	41167168	67659112	52147892	41167168	67659112	52147892	41167168	67659112	20485766	17851998	25532218	20485766	17851998	25532218	20485766	17851998	25532218
sp|P62900|RL31_MOUSE	P62900	RL31_MOUSE	Rpl31	125	32.8	Mus musculus OX=10090	1:Experimental evidence at protein level	60S ribosomal protein L31	1	0.999	4	11	11	11	4	3	4	4	3	4	4	3	4	50555320	31944870	63087944	50555320	31944870	63087944	50555320	31944870	63087944	20923414	15136094	29932754	20923414	15136094	29932754	20923414	15136094	29932754
sp|P62908|RS3_MOUSE	P62908	RS3_MOUSE	Rps3	243	71.2	Mus musculus OX=10090	1:Experimental evidence at protein level	40S ribosomal protein S3	1	0.999	16	51	51	51	18	17	16	18	17	16	18	17	16	176457120	120221272	322731232	176457120	120221272	322731232	176457120	120221272	322731232	69363816	46238324	117419624	69363816	46238324	117419624	69363816	46238324	117419624
sp|P62918|RL8_MOUSE	P62918	RL8_MOUSE	Rpl8	257	50.6	Mus musculus OX=10090	1:Experimental evidence at protein level	60S ribosomal protein L8	1	0.999	11	34	34	34	13	11	10	13	11	10	13	11	10	81875888	53251684	185742048	81875888	53251684	185742048	81875888	53251684	185742048	49652668	35691712	94300848	49652668	35691712	94300848	49652668	35691712	94300848
sp|P62937|PPIA_HUMAN	P62937	PPIA_HUMAN	PPIA	165	29.1	Homo sapiens	1:Experimental evidence at protein level	Peptidyl-prolyl cis-trans isomerase A	1	0.999	5	12	5	12	4	6	2	2	3	0	4	6	2	31128092	58068728	33573044	16905764	56459248	344492	31128092	58068728	33573044	17103692	23326528	21959434	9875122	32462842	0	17103692	23326528	21959434
sp|P62962|PROF1_MOUSE	P62962	PROF1_MOUSE	Pfn1	140	21.4	Mus musculus OX=10090	1:Experimental evidence at protein level	Profilin-1	1	0.999	2	2	2	2	0	0	2	0	0	2	0	0	2	3.57442e+06	1.0275e+06	9581979	3.57442e+06	1.0275e+06	9581979	3.57442e+06	1.0275e+06	9581979	2.19315e+06	0	5941648	2.19315e+06	0	5941648	2.19315e+06	0	5941648
sp|P63017|HSP7C_MOUSE	P63017	HSP7C_MOUSE	Hspa8	646	80.8	Mus musculus OX=10090	1:Experimental evidence at protein level	Heat shock cognate 71 kDa protein	1	0.999	43	276	210	276	76	106	94	57	85	68	76	106	94	2042540290	2191655170	2157352700	2013346050	2259960580	1942920320	2042540290	2191655170	2157352700	754620670	856800190	784519040	763129410	859064260	773727230	754620670	856800190	784519040
sp|P63032|RHES_MOUSE	P63032	RHES_MOUSE	Rasd2	266	25.9	Mus musculus OX=10090	2:Experimental evidence at transcript level	GTP-binding protein Rhes	1	0.999	5	10	10	10	5	3	2	5	3	2	5	3	2	22044180	18654636	25786958	22044180	18654636	25786958	22044180	18654636	25786958	13168211	10594616	15389279	13168211	10594616	15389279	13168211	10594616	15389279
sp|P63037|DNJA1_MOUSE	P63037	DNJA1_MOUSE	Dnaja1	397	37.8	Mus musculus OX=10090	1:Experimental evidence at protein level	DnaJ homolog subfamily A member 1	1	0.999	9	22	22	22	8	8	6	8	8	6	8	8	6	55678368	58521232	54333164	55678368	58521232	54333164	55678368	58521232	54333164	32887230	34986140	37382588	32887230	34986140	37382588	32887230	34986140	37382588
sp|P63042|STMN4_MOUSE	P63042	STMN4_MOUSE	Stmn4	189	9.5	Mus musculus OX=10090	1:Experimental evidence at protein level	Stathmin-4	1	0.999	2	3	3	3	2	1	0	2	1	0	2	1	0	198773040	148001664	7376830	198773040	148001664	7376830	198773040	148001664	7376830	97012864	83835912	12941608	97012864	83835912	12941608	97012864	83835912	12941608
sp|P63073|IF4E_MOUSE	P63073	IF4E_MOUSE	Eif4e	217	28.1	Mus musculus OX=10090	1:Experimental evidence at protein level	Eukaryotic translation initiation factor 4E	1	0.999	4	9	9	9	3	3	3	3	3	3	3	3	3	12730692	23829490	27415656	12730692	23829490	27415656	12730692	23829490	27415656	0	9578330	11610087	0	9578330	11610087	0	9578330	11610087
sp|P63082|VATL_MOUSE	P63082	VATL_MOUSE	Atp6v0c	155	99.4	Mus musculus OX=10090	1:Experimental evidence at protein level	V-type proton ATPase 16 kDa proteolipid subunit	1	0.999	9	276	276	276	93	77	106	93	77	106	93	77	106	7703150600	4989139500	2806117890	7703150600	4989139500	2806117890	7703150600	4989139500	2806117890	5882337300	2060444540	1523256190	5882337300	2060444540	1523256190	5882337300	2060444540	1523256190
sp|P63089|PTN_MOUSE	P63089	PTN_MOUSE	Ptn	168	41.7	Mus musculus OX=10090	1:Experimental evidence at protein level	Pleiotrophin	1	0.999	6	13	13	13	4	4	5	4	4	5	4	4	5	74317680	49490328	66993680	74317680	49490328	66993680	74317680	49490328	66993680	50201236	43623792	44797768	50201236	43623792	44797768	50201236	43623792	44797768
sp|P63158|HMGB1_MOUSE	P63158	HMGB1_MOUSE	Hmgb1	215	16.3	Mus musculus OX=10090	1:Experimental evidence at protein level	High mobility group protein B1	1	0.999	3	3	2	3	0	3	0	0	2	0	0	3	0	1.74129e+06	8643159	3755097	1.74129e+06	8643159	3755097	1.74129e+06	8643159	3755097	0	0	0	0	0	0	0	0	0
sp|P63168|DYL1_MOUSE	P63168	DYL1_MOUSE	Dynll1	89	69.7	Mus musculus OX=10090	1:Experimental evidence at protein level	Dynein light chain 1, cytoplasmic	1	0.999	6	12	3	12	5	3	4	1	1	1	5	3	4	48148008	81598240	43720532	38513532	52856796	19048532	48148008	81598240	43720532	32347834	45144664	26553640	0	0	0	32347834	45144664	26553640
sp|P63216|GBG3_MOUSE	P63216	GBG3_MOUSE	Gng3	75	81.3	Mus musculus OX=10090	1:Experimental evidence at protein level	Guanine nucleotide-binding protein G(I)/G(S)/G(O) subunit gamma-3	1	0.999	4	11	11	11	4	5	2	4	5	2	4	5	2	47869680	53803168	31578312	47869680	53803168	31578312	47869680	53803168	31578312	21205550	25587890	15938175	21205550	25587890	15938175	21205550	25587890	15938175
sp|P63239|NEC1_MOUSE	P63239	NEC1_MOUSE	Pcsk1	753	15.1	Mus musculus OX=10090	1:Experimental evidence at protein level	Neuroendocrine convertase 1	1	0.999	8	11	11	11	3	7	1	3	7	1	3	7	1	12732968	14034302	11822058	12732968	14034302	11822058	12732968	14034302	11822058	5.55935e+06	5.55527e+06	4.50633e+06	5.55935e+06	5.55527e+06	4.50633e+06	5.55935e+06	5.55527e+06	4.50633e+06
sp|P63276|RS17_MOUSE	P63276	RS17_MOUSE	Rps17	135	57	Mus musculus OX=10090	1:Experimental evidence at protein level	40S ribosomal protein S17	1	0.999	8	26	26	26	11	9	6	11	9	6	11	9	6	47581660	37436988	73694528	47581660	37436988	73694528	47581660	37436988	73694528	26359652	18773054	31145248	26359652	18773054	31145248	26359652	18773054	31145248
sp|P63323|RS12_MOUSE	P63323	RS12_MOUSE	Rps12	132	50.8	Mus musculus OX=10090	1:Experimental evidence at protein level	40S ribosomal protein S12	1	0.999	5	23	23	23	5	8	10	5	8	10	5	8	10	83710992	129813696	62036432	83710992	129813696	62036432	83710992	129813696	62036432	45355732	43227456	43821060	45355732	43227456	43821060	45355732	43227456	43821060
sp|P63325|RS10_MOUSE	P63325	RS10_MOUSE	Rps10	165	37	Mus musculus OX=10090	1:Experimental evidence at protein level	40S ribosomal protein S10	1	0.999	6	23	23	23	7	6	10	7	6	10	7	6	10	79306152	66125744	105712240	79306152	66125744	105712240	79306152	66125744	105712240	40459624	27053994	51282356	40459624	27053994	51282356	40459624	27053994	51282356
sp|P67778|PHB_MOUSE	P67778	PHB_MOUSE	Phb	272	23.5	Mus musculus OX=10090	1:Experimental evidence at protein level	Prohibitin	1	0.999	3	5	5	5	1	2	2	1	2	2	1	2	2	6.44502e+06	21374112	7.87317e+06	6.44502e+06	21374112	7.87317e+06	6.44502e+06	21374112	7.87317e+06	0	12410287	6.02295e+06	0	12410287	6.02295e+06	0	12410287	6.02295e+06
sp|P67871|CSK2B_MOUSE	P67871	CSK2B_MOUSE	Csnk2b	215	37.7	Mus musculus OX=10090	1:Experimental evidence at protein level	Casein kinase II subunit beta	1	0.999	6	16	16	16	5	6	5	5	6	5	5	6	5	33029376	39905868	42611140	33029376	39905868	42611140	33029376	39905868	42611140	14413587	16677830	15274418	14413587	16677830	15274418	14413587	16677830	15274418
sp|P67984|RL22_MOUSE	P67984	RL22_MOUSE	Rpl22	128	42.2	Mus musculus OX=10090	1:Experimental evidence at protein level	60S ribosomal protein L22	1	0.999	3	8	8	8	3	3	2	3	3	2	3	3	2	30942994	51608732	35668804	30942994	51608732	35668804	30942994	51608732	35668804	16573102	30044124	19867154	16573102	30044124	19867154	16573102	30044124	19867154
sp|P68433|H31_MOUSE	P68433	H31_MOUSE	H3c1	136	52.9	Mus musculus OX=10090	1:Experimental evidence at protein level	Histone H3.1	1	0.999	8	9	9	28	3	6	0	3	6	0	5	17	6	140770224	467001984	0	140770224	467001984	0	153361920	483511648	83210600	88889872	300581632	0	88889872	300581632	0	63546624	91617472	381876192
sp|P70168|IMB1_MOUSE	P70168	IMB1_MOUSE	Kpnb1	876	25.1	Mus musculus OX=10090	1:Experimental evidence at protein level	Importin subunit beta-1	1	0.999	12	20	20	20	4	12	4	4	12	4	4	12	4	14224880	27405404	9736390	14224880	27405404	9736390	14224880	27405404	9736390	6.78314e+06	8544656	6.36097e+06	6.78314e+06	8544656	6.36097e+06	6.78314e+06	8544656	6.36097e+06
sp|P70211-2|DCC_MOUSE	P70211-2	DCC_MOUSE	Dcc	1427	4.3	Mus musculus OX=10090		Isoform C of Netrin receptor DCC	1	0.999	2	3	0	3	1	2	0	0	0	0	1	2	0	3.78272e+06	4679821	3.32921e+06	0	0	0	3.78272e+06	4679821	3.32921e+06	0	0	0	0	0	0	0	0	0	sp|P70211-3|DCC_MOUSE, sp|P70211|DCC_MOUSE
sp|P70213|FV1_MOUSE	P70213	FV1_MOUSE	Fv1	459	31.6	Mus musculus OX=10090	4:Protein predicted	Friend virus susceptibility protein 1	1	0.999	9	18	18	18	5	5	8	5	5	8	5	5	8	19905480	19214060	27116366	19905480	19214060	27116366	19905480	19214060	27116366	9911173	9595386	11237234	9911173	9595386	11237234	9911173	9595386	11237234
sp|P70232-2|NCHL1_MOUSE	P70232-2	NCHL1_MOUSE	Chl1	1150	4.7	Mus musculus OX=10090		Isoform 2 of Neural cell adhesion molecule L1-like protein	1	0.999	3	5	0	5	1	2	2	0	0	0	1	2	2	9537262	11301010	8670826	0	0	0	9537262	11301010	8670826	4.63444e+06	5.39274e+06	5323244	0	0	0	4.63444e+06	5.39274e+06	5323244	sp|P70232|NCHL1_MOUSE
sp|P70280|VAMP7_MOUSE	P70280	VAMP7_MOUSE	Vamp7	220	54.1	Mus musculus OX=10090	1:Experimental evidence at protein level	Vesicle-associated membrane protein 7	1	0.999	12	41	41	41	12	13	16	12	13	16	12	13	16	330340352	318127040	322467712	330340352	318127040	322467712	330340352	318127040	322467712	139725232	125210464	110947800	139725232	125210464	110947800	139725232	125210464	110947800
sp|P70288|HDAC2_MOUSE	P70288	HDAC2_MOUSE	Hdac2	488	16.4	Mus musculus OX=10090	1:Experimental evidence at protein level	Histone deacetylase 2	1	0.999	3	4	4	4	1	2	1	1	2	1	1	2	1	10399438	11505194	5951170	10399438	11505194	5951170	10399438	11505194	5951170	6.51405e+06	7192619	0	6.51405e+06	7192619	0	6.51405e+06	7192619	0
sp|P70296|PEBP1_MOUSE	P70296	PEBP1_MOUSE	Pebp1	187	34.2	Mus musculus OX=10090	1:Experimental evidence at protein level	Phosphatidylethanolamine-binding protein 1	1	0.999	3	3	3	3	0	0	3	0	0	3	0	0	3	0	6100668	16991586	0	6100668	16991586	0	6100668	16991586	0	3038662	7875196	0	3038662	7875196	0	3038662	7875196
sp|P70318|TIAR_MOUSE	P70318	TIAR_MOUSE	Tial1	392	58.9	Mus musculus OX=10090	1:Experimental evidence at protein level	Nucleolysin TIAR	1	0.999	17	82	67	82	27	28	27	23	23	21	27	28	27	595136450	547947710	913268160	593020670	527918496	865188420	595136450	547947710	913268160	267729504	231936368	336178080	274469312	230593216	329833024	267729504	231936368	336178080
sp|P70333|HNRH2_MOUSE	P70333	HNRH2_MOUSE	Hnrnph2	449	40.5	Mus musculus OX=10090	1:Experimental evidence at protein level	Heterogeneous nuclear ribonucleoprotein H2	1	0.999	13	14	14	35	6	5	3	6	5	3	12	12	11	36421960	27091168	13222196	36421960	27091168	13222196	188087648	173192640	213581520	16610059	12517186	8405017	16610059	12517186	8405017	103936880	91547608	120717832
sp|P70372|ELAV1_MOUSE	P70372	ELAV1_MOUSE	Elavl1	326	26.7	Mus musculus OX=10090	1:Experimental evidence at protein level	ELAV-like protein 1	1	0.999	7	13	13	13	5	3	5	5	3	5	5	3	5	15163302	17269340	25442596	15163302	17269340	25442596	15163302	17269340	25442596	6.8761e+06	7.70052e+06	9832394	6.8761e+06	7.70052e+06	9832394	6.8761e+06	7.70052e+06	9832394
sp|P70398|USP9X_MOUSE	P70398	USP9X_MOUSE	Usp9x	2559	2.1	Mus musculus OX=10090	1:Experimental evidence at protein level	Probable ubiquitin carboxyl-terminal hydrolase FAF-X	1	0.999	2	3	3	3	0	2	1	0	2	1	0	2	1	0	4.71702e+06	4083144	0	4.71702e+06	4083144	0	4.71702e+06	4083144	0	0	0	0	0	0	0	0	0
sp|P70414|NAC1_MOUSE	P70414	NAC1_MOUSE	Slc8a1	970	20.1	Mus musculus OX=10090	1:Experimental evidence at protein level	Sodium/calcium exchanger 1	1	0.999	15	39	36	39	14	14	11	13	13	10	14	14	11	67412648	70917808	64733576	67412648	70917808	64733576	67412648	70917808	64733576	38079732	40763764	35079868	37833284	41467788	34708928	38079732	40763764	35079868
sp|P70663|SPRL1_MOUSE	P70663	SPRL1_MOUSE	Sparcl1	650	31.1	Mus musculus OX=10090	1:Experimental evidence at protein level	SPARC-like protein 1	1	0.999	13	27	27	27	10	9	8	10	9	8	10	9	8	58267576	54828152	47349020	58267576	54828152	47349020	58267576	54828152	47349020	24038304	24102274	18191334	24038304	24102274	18191334	24038304	24102274	18191334
sp|P70670|NACAM_MOUSE	P70670	NACAM_MOUSE	Naca	2187	26.5	Mus musculus OX=10090	1:Experimental evidence at protein level	Nascent polypeptide-associated complex subunit alpha, muscle-specific form	1	0.999	4	6	0	6	1	3	2	0	0	0	1	3	2	9593799	15321743	15575496	0	0	0	9593799	15321743	15575496	3.86837e+06	6.41224e+06	9602939	0	0	0	3.86837e+06	6.41224e+06	9602939	sp|Q60817|NACA_MOUSE
sp|P70699|LYAG_MOUSE	P70699	LYAG_MOUSE	Gaa	953	24.7	Mus musculus OX=10090	1:Experimental evidence at protein level	Lysosomal alpha-glucosidase	1	0.999	17	41	41	41	15	18	8	15	18	8	15	18	8	44128072	45215064	15882905	44128072	45215064	15882905	44128072	45215064	15882905	18308758	19887028	8428911	18308758	19887028	8428911	18308758	19887028	8428911
sp|P80313|TCPH_MOUSE	P80313	TCPH_MOUSE	Cct7	544	23.3	Mus musculus OX=10090	1:Experimental evidence at protein level	T-complex protein 1 subunit eta	1	0.999	8	15	15	15	4	7	4	4	7	4	4	7	4	36047080	104174672	22509926	36047080	104174672	22509926	36047080	104174672	22509926	24346848	66720412	18401012	24346848	66720412	18401012	24346848	66720412	18401012
sp|P80314|TCPB_MOUSE	P80314	TCPB_MOUSE	Cct2	535	20.9	Mus musculus OX=10090	1:Experimental evidence at protein level	T-complex protein 1 subunit beta	1	0.999	6	12	12	12	1	7	4	1	7	4	1	7	4	10550820	28572176	13666144	10550820	28572176	13666144	10550820	28572176	13666144	3.79103e+06	11074571	4.65573e+06	3.79103e+06	11074571	4.65573e+06	3.79103e+06	11074571	4.65573e+06
sp|P80315|TCPD_MOUSE	P80315	TCPD_MOUSE	Cct4	539	15.6	Mus musculus OX=10090	1:Experimental evidence at protein level	T-complex protein 1 subunit delta	1	0.999	4	6	6	6	1	2	3	1	2	3	1	2	3	11792850	20089748	13682786	11792850	20089748	13682786	11792850	20089748	13682786	7.38849e+06	8575266	5.89649e+06	7.38849e+06	8575266	5.89649e+06	7.38849e+06	8575266	5.89649e+06
sp|P80316|TCPE_MOUSE	P80316	TCPE_MOUSE	Cct5	541	11.6	Mus musculus OX=10090	1:Experimental evidence at protein level	T-complex protein 1 subunit epsilon	1	0.999	3	3	3	3	0	2	1	0	2	1	0	2	1	4.16404e+06	20585038	6362492	4.16404e+06	20585038	6362492	4.16404e+06	20585038	6362492	2.96611e+06	26762640	3544679	2.96611e+06	26762640	3544679	2.96611e+06	26762640	3544679
sp|P80317|TCPZ_MOUSE	P80317	TCPZ_MOUSE	Cct6a	531	29	Mus musculus OX=10090	1:Experimental evidence at protein level	T-complex protein 1 subunit zeta	1	0.999	9	14	14	14	3	5	6	3	5	6	3	5	6	10367768	38543176	15970935	10367768	38543176	15970935	10367768	38543176	15970935	8164138	8.29254e+06	9828926	8164138	8.29254e+06	9828926	8164138	8.29254e+06	9828926
sp|P80318|TCPG_MOUSE	P80318	TCPG_MOUSE	Cct3	545	11	Mus musculus OX=10090	1:Experimental evidence at protein level	T-complex protein 1 subunit gamma	1	0.999	3	5	5	5	1	2	2	1	2	2	1	2	2	12662891	19181494	12380724	12662891	19181494	12380724	12662891	19181494	12380724	5.87695e+06	8097894	5.745e+06	5.87695e+06	8097894	5.745e+06	5.87695e+06	8097894	5.745e+06
sp|P80560|PTPR2_MOUSE	P80560	PTPR2_MOUSE	Ptprn2	1001	53.7	Mus musculus OX=10090	1:Experimental evidence at protein level	Receptor-type tyrosine-protein phosphatase N2	1	0.999	40	108	105	108	34	42	32	33	41	31	34	42	32	184492096	191810624	372922880	184492096	191810624	372922880	184492096	191810624	372922880	132464784	140081616	97675664	132833128	140977696	96785688	132464784	140081616	97675664
sp|P81117|NUCB2_MOUSE	P81117	NUCB2_MOUSE	Nucb2	420	39.5	Mus musculus OX=10090	1:Experimental evidence at protein level	Nucleobindin-2	1	0.999	12	23	23	23	12	7	4	12	7	4	12	7	4	45620784	38307112	20704412	45620784	38307112	20704412	45620784	38307112	20704412	18953368	14051245	10418675	18953368	14051245	10418675	18953368	14051245	10418675
sp|P83882|RL36A_MOUSE	P83882	RL36A_MOUSE	Rpl36a	106	23.6	Mus musculus OX=10090	3:Protein inferred from homology	60S ribosomal protein L36a	1	0.999	4	11	11	11	4	4	3	4	4	3	4	4	3	23273498	15418272	41015600	23273498	15418272	41015600	23273498	15418272	41015600	12926191	9096301	23534956	12926191	9096301	23534956	12926191	9096301	23534956
sp|P83940|ELOC_MOUSE	P83940	ELOC_MOUSE	Eloc	112	58	Mus musculus OX=10090	1:Experimental evidence at protein level	Elongin-C	1	0.999	5	12	12	12	4	5	3	4	5	3	4	5	3	19408042	22135508	21465564	19408042	22135508	21465564	19408042	22135508	21465564	8459466	8868518	10980130	8459466	8868518	10980130	8459466	8868518	10980130
sp|P84091|AP2M1_MOUSE	P84091	AP2M1_MOUSE	Ap2m1	435	65.3	Mus musculus OX=10090	1:Experimental evidence at protein level	AP-2 complex subunit mu	1	0.999	25	134	134	134	45	43	46	45	43	46	45	43	46	1741858430	1238543360	959605380	1741858430	1238543360	959605380	1741858430	1238543360	959605380	805937150	579416640	441739680	805937150	579416640	441739680	805937150	579416640	441739680
sp|P84099|RL19_MOUSE	P84099	RL19_MOUSE	Rpl19	196	35.2	Mus musculus OX=10090	1:Experimental evidence at protein level	60S ribosomal protein L19	1	0.999	7	15	15	15	5	4	6	5	4	6	5	4	6	72668264	54864368	86665680	72668264	54864368	86665680	72668264	54864368	86665680	37120776	28650030	50415276	37120776	28650030	50415276	37120776	28650030	50415276
sp|P84228|H32_MOUSE	P84228	H32_MOUSE	H3c2	136	52.9	Mus musculus OX=10090	1:Experimental evidence at protein level	Histone H3.2	1	0.999	8	29	10	29	5	17	7	3	6	1	5	17	7	136267360	499562464	83210600	123675664	483052800	0	136267360	499562464	83210600	57201584	82471448	343753856	71370816	273061184	0	57201584	82471448	343753856
sp|P97290|IC1_MOUSE	P97290	IC1_MOUSE	Serping1	504	11.7	Mus musculus OX=10090	1:Experimental evidence at protein level	Plasma protease C1 inhibitor	1	0.999	3	5	5	5	2	0	3	2	0	3	2	0	3	11654319	6809734	10250124	11654319	6809734	10250124	11654319	6809734	10250124	8223657	4697828	7381448	8223657	4697828	7381448	8223657	4697828	7381448
sp|P97318-2|DAB1_MOUSE	P97318-2	DAB1_MOUSE	Dab1	555	10.7	Mus musculus OX=10090		Isoform DAB555 of Disabled homolog 1	1	0.999	2	2	0	2	0	0	2	0	0	0	0	0	2	5.88936e+06	4.20442e+06	7.19053e+06	0	0	0	5.88936e+06	4.20442e+06	7.19053e+06	3.76043e+06	3.00614e+06	4.94283e+06	0	0	0	3.76043e+06	3.00614e+06	4.94283e+06	sp|P97318-3|DAB1_MOUSE, sp|P97318-4|DAB1_MOUSE, sp|P97318-5|DAB1_MOUSE, sp|P97318-6|DAB1_MOUSE, sp|P97318-8|DAB1_MOUSE, sp|P97318|DAB1_MOUSE
sp|P97350|PKP1_MOUSE	P97350	PKP1_MOUSE	Pkp1	728	4.7	Mus musculus OX=10090	1:Experimental evidence at protein level	Plakophilin-1	1	0.999	3	3	3	3	3	0	0	3	0	0	3	0	0	10657158	1.07949e+06	0	10657158	1.07949e+06	0	10657158	1.07949e+06	0	0	0	0	0	0	0	0	0	0
sp|P97351|RS3A_MOUSE	P97351	RS3A_MOUSE	Rps3a	264	53.8	Mus musculus OX=10090	1:Experimental evidence at protein level	40S ribosomal protein S3a	1	0.999	15	40	40	40	13	13	14	13	13	14	13	13	14	96520832	80001056	166126272	96520832	80001056	166126272	96520832	80001056	166126272	43938244	32291404	57372724	43938244	32291404	57372724	43938244	32291404	57372724
sp|P97352|S10AD_MOUSE	P97352	S10AD_MOUSE	S100a13	98	28.6	Mus musculus OX=10090	1:Experimental evidence at protein level	Protein S100-A13	1	0.999	2	2	2	2	0	0	2	0	0	2	0	0	2	0	0	748873	0	0	748873	0	0	748873	0	0	0	0	0	0	0	0	0
sp|P97370|AT1B3_MOUSE	P97370	AT1B3_MOUSE	Atp1b3	278	21.6	Mus musculus OX=10090	1:Experimental evidence at protein level	Sodium/potassium-transporting ATPase subunit beta-3	1	0.999	5	8	8	8	2	5	1	2	5	1	2	5	1	14956717	15406064	7610566	14956717	15406064	7610566	14956717	15406064	7610566	17962262	19274786	22632538	17962262	19274786	22632538	17962262	19274786	22632538
sp|P97427|DPYL1_MOUSE	P97427	DPYL1_MOUSE	Crmp1	572	64	Mus musculus OX=10090	1:Experimental evidence at protein level	Dihydropyrimidinase-related protein 1	1	0.999	20	37	31	47	8	10	19	8	7	16	11	13	23	27738842	25575082	48817924	27738842	25575082	48817924	58192800	56888296	80103632	11399729	10343259	16692219	10663477	10094409	18284634	22091600	20044252	32347134
sp|P97441|ZNT3_MOUSE	P97441	ZNT3_MOUSE	Slc30a3	388	53.6	Mus musculus OX=10090	1:Experimental evidence at protein level	Zinc transporter 3	1	0.999	16	62	62	62	22	21	19	22	21	19	22	21	19	1332904960	1231949440	1324734210	1332904960	1231949440	1324734210	1332904960	1231949440	1324734210	507171136	451008416	604349700	507171136	451008416	604349700	507171136	451008416	604349700
sp|P97461|RS5_MOUSE	P97461	RS5_MOUSE	Rps5	204	56.9	Mus musculus OX=10090	1:Experimental evidence at protein level	40S ribosomal protein S5	1	0.999	10	22	22	22	9	7	6	9	7	6	9	7	6	65252464	49106120	92314136	65252464	49106120	92314136	65252464	49106120	92314136	33768764	27146328	36857200	33768764	27146328	36857200	33768764	27146328	36857200
sp|P97467|AMD_MOUSE	P97467	AMD_MOUSE	Pam	979	36.8	Mus musculus OX=10090	1:Experimental evidence at protein level	Peptidyl-glycine alpha-amidating monooxygenase	1	0.999	23	52	52	52	21	19	12	21	19	12	21	19	12	71190216	76520408	51357424	71190216	76520408	51357424	71190216	76520408	51357424	25948832	26942952	22655988	25948832	26942952	22655988	25948832	26942952	22655988
sp|P97762|RP9_MOUSE	P97762	RP9_MOUSE	rp9	213	16.4	Mus musculus OX=10090	1:Experimental evidence at protein level	Retinitis pigmentosa 9 protein homolog	1	0.999	4	5	5	5	0	4	1	0	4	1	0	4	1	7844783	19009772	5.89905e+06	7844783	19009772	5.89905e+06	7844783	19009772	5.89905e+06	2966235	7.28307e+06	3.88611e+06	2966235	7.28307e+06	3.88611e+06	2966235	7.28307e+06	3.88611e+06
sp|P97798-2|NEO1_MOUSE	P97798-2	NEO1_MOUSE	Neo1	1473	6.9	Mus musculus OX=10090		Isoform 2 of Neogenin	1	0.999	6	14	0	14	6	4	4	0	0	0	6	4	4	16629182	16822208	4.20918e+06	0	0	0	16629182	16822208	4.20918e+06	6197103	5985618	4522803	0	0	0	6197103	5985618	4522803	sp|P97798-3|NEO1_MOUSE, sp|P97798-4|NEO1_MOUSE, sp|P97798-5|NEO1_MOUSE, sp|P97798|NEO1_MOUSE
sp|P97807-2|FUMH_MOUSE	P97807-2	FUMH_MOUSE	Fh	467	12.8	Mus musculus OX=10090		Isoform Cytoplasmic of Fumarate hydratase, mitochondrial	1	0.999	4	5	0	5	0	2	3	0	0	0	0	2	3	2953515	3.67435e+06	7.21101e+06	0	0	0	2953515	3.67435e+06	7.21101e+06	0	3.75972e+06	7378545	0	0	0	0	3.75972e+06	7378545	sp|P97807|FUMH_MOUSE
sp|P97822-2|AN32E_MOUSE	P97822-2	AN32E_MOUSE	Anp32e	248	14.1	Mus musculus OX=10090		Isoform 2 of Acidic leucine-rich nuclear phosphoprotein 32 family member E	1	0.999	2	4	0	4	0	4	0	0	0	0	0	4	0	3.25569e+06	14127690	0	0	0	0	3.25569e+06	14127690	0	1.89324e+06	8629906	0	0	0	0	1.89324e+06	8629906	0	sp|P97822|AN32E_MOUSE
sp|P97855|G3BP1_MOUSE	P97855	G3BP1_MOUSE	G3bp1	465	9	Mus musculus OX=10090	1:Experimental evidence at protein level	Ras GTPase-activating protein-binding protein 1	1	0.999	3	5	5	8	2	1	2	2	1	2	3	2	3	14019837	15382130	15238447	14019837	15382130	15238447	24105602	24902486	25746516	8555830	0	10196193	8555830	0	10196193	10914284	13541112	11030589
sp|P97950|RB33A_MOUSE	P97950	RB33A_MOUSE	Rab33a	237	76.4	Mus musculus OX=10090	2:Experimental evidence at transcript level	Ras-related protein Rab-33A	1	0.999	14	30	30	37	12	11	7	12	11	7	14	13	10	230064448	320150144	249865200	230064448	320150144	249865200	292800480	382933760	361712576	148463424	160948336	133578856	148463424	160948336	133578856	144928368	160704208	145997664
sp|P98086|C1QA_MOUSE	P98086	C1QA_MOUSE	C1qa	245	44.9	Mus musculus OX=10090	1:Experimental evidence at protein level	Complement C1q subcomponent subunit A	1	0.999	10	45	45	45	14	12	19	14	12	19	14	12	19	1209058180	1383563780	977536640	1209058180	1383563780	977536640	1209058180	1383563780	977536640	505398336	543006270	397347552	505398336	543006270	397347552	505398336	543006270	397347552
sp|P98195-2|ATP9B_MOUSE	P98195-2	ATP9B_MOUSE	Atp9b	1135	31.3	Mus musculus OX=10090		Isoform 2 of Probable phospholipid-transporting ATPase IIB	1	0.999	27	63	0	76	21	21	21	0	0	0	26	25	25	71501992	66664640	65544360	0	0	0	101544792	95465472	87414864	39150028	41209384	34077100	0	0	0	59970240	61383456	51453188	sp|P98195|ATP9B_MOUSE
sp|P98200|AT8A2_MOUSE	P98200	AT8A2_MOUSE	Atp8a2	1148	27.2	Mus musculus OX=10090	1:Experimental evidence at protein level	Phospholipid-transporting ATPase IB	1	0.999	25	62	62	71	24	23	15	24	23	15	27	25	19	88891144	87840144	79118544	88891144	87840144	79118544	487126624	485625600	560194500	31991452	31965316	28087252	31991452	31965316	28087252	471154496	464515392	417603136
sp|P99026|PSB4_MOUSE	P99026	PSB4_MOUSE	Psmb4	264	15.5	Mus musculus OX=10090	1:Experimental evidence at protein level	Proteasome subunit beta type-4	1	0.999	3	5	5	5	1	0	4	1	0	4	1	0	4	11826033	5434785	21045450	11826033	5434785	21045450	11826033	5434785	21045450	4709219	3.19521e+06	8467962	4709219	3.19521e+06	8467962	4709219	3.19521e+06	8467962
sp|P99027|RLA2_MOUSE	P99027	RLA2_MOUSE	Rplp2	115	69.6	Mus musculus OX=10090	1:Experimental evidence at protein level	60S acidic ribosomal protein P2	1	0.999	4	7	7	7	3	2	2	3	2	2	3	2	2	19956628	9090789	37674080	19956628	9090789	37674080	19956628	9090789	37674080	7951303	16642223	11595743	7951303	16642223	11595743	7951303	16642223	11595743
sp|Q00493|CBPE_MOUSE	Q00493	CBPE_MOUSE	Cpe	476	62.6	Mus musculus OX=10090	1:Experimental evidence at protein level	Carboxypeptidase E	1	0.999	25	106	106	106	35	35	36	35	35	36	35	35	36	921947140	900299010	647337470	921947140	900299010	647337470	921947140	900299010	647337470	512328512	484273984	335861632	512328512	484273984	335861632	512328512	484273984	335861632
sp|Q00560|IL6RB_MOUSE	Q00560	IL6RB_MOUSE	Il6st	917	6.4	Mus musculus OX=10090	1:Experimental evidence at protein level	Interleukin-6 receptor subunit beta	1	0.999	3	4	4	4	1	1	2	1	1	2	1	1	2	1.31213e+06	4.94234e+06	4596989	1.31213e+06	4.94234e+06	4596989	1.31213e+06	4.94234e+06	4596989	0	0	0	0	0	0	0	0	0
sp|Q00PI9|HNRL2_MOUSE	Q00PI9	HNRL2_MOUSE	Hnrnpul2	745	9.9	Mus musculus OX=10090	1:Experimental evidence at protein level	Heterogeneous nuclear ribonucleoprotein U-like protein 2	1	0.999	4	6	6	6	1	3	2	1	3	2	1	3	2	16448585	20517528	16979322	16448585	20517528	16979322	16448585	20517528	16979322	10151386	12456202	14706724	10151386	12456202	14706724	10151386	12456202	14706724
sp|Q01339|APOH_MOUSE	Q01339	APOH_MOUSE	Apoh	345	18.3	Mus musculus OX=10090	1:Experimental evidence at protein level	Beta-2-glycoprotein 1	1	0.999	5	7	7	7	2	0	5	2	0	5	2	0	5	16066050	1.81972e+06	21095836	16066050	1.81972e+06	21095836	16066050	1.81972e+06	21095836	5917501	3.05016e+06	8.06921e+06	5917501	3.05016e+06	8.06921e+06	5917501	3.05016e+06	8.06921e+06
sp|Q01405|SC23A_MOUSE	Q01405	SC23A_MOUSE	Sec23a	765	52.4	Mus musculus OX=10090	1:Experimental evidence at protein level	Protein transport protein Sec23A	1	0.999	28	71	65	71	28	28	15	26	25	14	28	28	15	126189056	137883008	75957048	118555896	131685960	80743960	126189056	137883008	75957048	71509200	79967496	37593052	71206248	79360096	38041944	71509200	79967496	37593052
sp|Q01768|NDKB_MOUSE	Q01768	NDKB_MOUSE	Nme2	152	33.6	Mus musculus OX=10090	1:Experimental evidence at protein level	Nucleoside diphosphate kinase B	1	0.999	4	4	4	12	1	2	1	1	2	1	3	4	5	5.2363e+06	5.17182e+06	8667675	5.2363e+06	5.17182e+06	8667675	21341228	18355082	32948584	3.31811e+06	3.04678e+06	5651505	3.31811e+06	3.04678e+06	5651505	8690767	7336753	14620107
sp|Q01853|TERA_MOUSE	Q01853	TERA_MOUSE	Vcp	806	28	Mus musculus OX=10090	1:Experimental evidence at protein level	Transitional endoplasmic reticulum ATPase	1	0.999	12	25	25	25	6	12	7	6	12	7	6	12	7	17913518	33692836	19874504	17913518	33692836	19874504	17913518	33692836	19874504	7503343	12003728	9122483	7503343	12003728	9122483	7503343	12003728	9122483
sp|Q02105|C1QC_MOUSE	Q02105	C1QC_MOUSE	C1qc	246	43.5	Mus musculus OX=10090	1:Experimental evidence at protein level	Complement C1q subcomponent subunit C	1	0.999	8	35	35	35	12	11	12	12	11	12	12	11	12	1232428930	1431070720	1405895300	1232428930	1431070720	1405895300	1232428930	1431070720	1405895300	543536130	641496060	556233540	543536130	641496060	556233540	543536130	641496060	556233540
sp|Q02111|KPCT_MOUSE	Q02111	KPCT_MOUSE	Prkcq	707	32.7	Mus musculus OX=10090	1:Experimental evidence at protein level	Protein kinase C theta type	1	0.999	21	53	49	59	19	18	16	18	16	15	21	20	18	98976784	103609880	114063256	98976784	103609880	114063256	107317656	105974648	140254320	77943824	61801564	63873612	78214512	61587680	63873612	78062416	61228304	64373696
sp|Q02248|CTNB1_MOUSE	Q02248	CTNB1_MOUSE	Ctnnb1	781	33.8	Mus musculus OX=10090	1:Experimental evidence at protein level	Catenin beta-1	1	0.999	17	37	33	37	13	14	10	11	13	9	13	14	10	31716928	33417944	21579580	31716928	33417944	21579580	31716928	33417944	21579580	13563172	12279815	11269997	13329183	12413212	11344599	13563172	12279815	11269997
sp|Q02819|NUCB1_MOUSE	Q02819	NUCB1_MOUSE	Nucb1	459	50.8	Mus musculus OX=10090	1:Experimental evidence at protein level	Nucleobindin-1	1	0.999	18	37	37	37	18	16	3	18	16	3	18	16	3	62289568	44384240	39585564	62289568	44384240	39585564	62289568	44384240	39585564	46470840	32537824	11269851	46470840	32537824	11269851	46470840	32537824	11269851
sp|Q03157|APLP1_MOUSE	Q03157	APLP1_MOUSE	Aplp1	653	17.2	Mus musculus OX=10090	1:Experimental evidence at protein level	Amyloid-like protein 1	1	0.999	9	21	21	21	8	7	6	8	7	6	8	7	6	25686852	23259876	18618772	25686852	23259876	18618772	25686852	23259876	18618772	10008476	8071530	7957576	10008476	8071530	7957576	10008476	8071530	7957576
sp|Q03265|ATPA_MOUSE	Q03265	ATPA_MOUSE	Atp5f1a	553	43.6	Mus musculus OX=10090	1:Experimental evidence at protein level	ATP synthase subunit alpha, mitochondrial	1	0.999	17	31	31	31	6	5	20	6	5	20	6	5	20	22242614	34385496	158142800	22242614	34385496	158142800	22242614	34385496	158142800	22876432	16498448	40943596	22876432	16498448	40943596	22876432	16498448	40943596
sp|Q03517|SCG2_MOUSE	Q03517	SCG2_MOUSE	Scg2	617	13.9	Mus musculus OX=10090	1:Experimental evidence at protein level	Secretogranin-2	1	0.999	4	5	5	5	0	4	1	0	4	1	0	4	1	6458576	8489638	2956921	6458576	8489638	2956921	6458576	8489638	2956921	3.00891e+06	3.75578e+06	1633465	3.00891e+06	3.75578e+06	1633465	3.00891e+06	3.75578e+06	1633465
sp|Q04447|KCRB_MOUSE	Q04447	KCRB_MOUSE	Ckb	381	45.9	Mus musculus OX=10090	1:Experimental evidence at protein level	Creatine kinase B-type	1	0.999	13	29	29	29	2	7	20	2	7	20	2	7	20	15705893	32081486	123075112	15705893	32081486	123075112	15705893	32081486	123075112	10368714	18977646	44600180	10368714	18977646	44600180	10368714	18977646	44600180
sp|Q04886|SOX8_MOUSE	Q04886	SOX8_MOUSE	Sox8	464	11.9	Mus musculus OX=10090	2:Experimental evidence at transcript level	Transcription factor SOX-8	1	0.999	2	3	3	3	1	1	1	1	1	1	1	1	1	5806498	5.81992e+06	5.409e+06	5806498	5.81992e+06	5.409e+06	5806498	5.81992e+06	5.409e+06	3.66777e+06	3.6648e+06	0	3.66777e+06	3.6648e+06	0	3.66777e+06	3.6648e+06	0
sp|Q05186|RCN1_MOUSE	Q05186	RCN1_MOUSE	Rcn1	325	21.5	Mus musculus OX=10090	1:Experimental evidence at protein level	Reticulocalbin-1	1	0.999	5	8	8	8	3	4	1	3	4	1	3	4	1	15132509	16449168	9392867	15132509	16449168	9392867	15132509	16449168	9392867	6828828	6.79361e+06	5.75961e+06	6828828	6.79361e+06	5.75961e+06	6828828	6.79361e+06	5.75961e+06
sp|Q06180-2|PTN2_MOUSE	Q06180-2	PTN2_MOUSE	Ptpn2	382	46.6	Mus musculus OX=10090		Isoform 2 of Tyrosine-protein phosphatase non-receptor type 2	1	0.999	14	35	0	35	13	13	9	0	0	0	13	13	9	44424244	31356518	44267428	0	0	0	44424244	31356518	44267428	18854102	20826238	18823778	0	0	0	18854102	20826238	18823778	sp|Q06180|PTN2_MOUSE
sp|Q06830|PRDX1_HUMAN	Q06830	PRDX1_HUMAN	PRDX1	199	45.7	Homo sapiens	1:Experimental evidence at protein level	Peroxiredoxin-1	1	0.999	8	17	2	17	7	5	5	1	1	0	7	5	5	33901632	21397934	22696880	3.00766e+06	11886851	0	33901632	21397934	22696880	17222402	11100155	10853430	0	0	0	17222402	11100155	10853430
sp|Q06890|CLUS_MOUSE	Q06890	CLUS_MOUSE	Clu	448	34.8	Mus musculus OX=10090	1:Experimental evidence at protein level	Clusterin	1	0.999	15	45	45	45	16	16	13	16	16	13	16	16	13	264456064	200951344	329130912	264456064	200951344	329130912	264456064	200951344	329130912	114222768	87235320	150784704	114222768	87235320	150784704	114222768	87235320	150784704
sp|Q07076|ANXA7_MOUSE	Q07076	ANXA7_MOUSE	Anxa7	463	45.1	Mus musculus OX=10090	1:Experimental evidence at protein level	Annexin A7	1	0.999	23	90	87	90	29	31	30	28	30	29	29	31	30	288880352	199547680	446196512	288880352	199547680	446196512	288880352	199547680	446196512	145669472	112508752	168956880	146409456	113007568	167360912	145669472	112508752	168956880
sp|Q07079|IBP5_MOUSE	Q07079	IBP5_MOUSE	Igfbp5	271	8.1	Mus musculus OX=10090	1:Experimental evidence at protein level	Insulin-like growth factor-binding protein 5	1	0.999	2	2	2	2	1	1	0	1	1	0	1	1	0	4.206e+06	4814266	0	4.206e+06	4814266	0	4.206e+06	4814266	0	0	0	0	0	0	0	0	0	0
sp|Q07113|MPRI_MOUSE	Q07113	MPRI_MOUSE	Igf2r	2483	35.6	Mus musculus OX=10090	1:Experimental evidence at protein level	Cation-independent mannose-6-phosphate receptor	1	0.999	63	163	163	163	61	60	42	61	60	42	61	60	42	89948208	83630936	104869880	89948208	83630936	104869880	89948208	83630936	104869880	48955868	46666696	36213292	48955868	46666696	36213292	48955868	46666696	36213292
sp|Q0PMG2|MDGA1_MOUSE	Q0PMG2	MDGA1_MOUSE	Mdga1	956	6.8	Mus musculus OX=10090	2:Experimental evidence at transcript level	MAM domain-containing glycosylphosphatidylinositol anchor protein 1	1	0.999	3	4	4	4	0	2	2	0	2	2	0	2	2	10989445	12807645	5.11221e+06	10989445	12807645	5.11221e+06	10989445	12807645	5.11221e+06	5.13216e+06	5.81755e+06	4.74959e+06	5.13216e+06	5.81755e+06	4.74959e+06	5.13216e+06	5.81755e+06	4.74959e+06
sp|Q0VBF8|STUM_MOUSE	Q0VBF8	STUM_MOUSE	Stum	141	21.3	Mus musculus OX=10090	1:Experimental evidence at protein level	Protein stum homolog	1	0.999	2	6	6	6	2	2	2	2	2	2	2	2	2	33664340	32824816	33951600	33664340	32824816	33951600	33664340	32824816	33951600	26507720	24639036	28485456	26507720	24639036	28485456	26507720	24639036	28485456
sp|Q0VGU4|VGF_MOUSE	Q0VGU4	VGF_MOUSE	Vgf	617	48.6	Mus musculus OX=10090	1:Experimental evidence at protein level	Neurosecretory protein VGF	1	0.999	20	52	52	52	20	21	11	20	21	11	20	21	11	119178520	117834968	56281296	119178520	117834968	56281296	119178520	117834968	56281296	52760244	60739024	37968616	52760244	60739024	37968616	52760244	60739024	37968616
sp|Q14BB9|MA6D1_MOUSE	Q14BB9	MA6D1_MOUSE	Map6d1	191	74.9	Mus musculus OX=10090	1:Experimental evidence at protein level	MAP6 domain-containing protein 1	1	0.999	9	18	18	18	4	3	11	4	3	11	4	3	11	48079144	30562048	77170480	48079144	30562048	77170480	48079144	30562048	77170480	18927958	12435379	31220868	18927958	12435379	31220868	18927958	12435379	31220868
sp|Q2TBE6|P4K2A_MOUSE	Q2TBE6	P4K2A_MOUSE	Pi4k2a	479	68.1	Mus musculus OX=10090	1:Experimental evidence at protein level	Phosphatidylinositol 4-kinase type 2-alpha	1	0.999	29	94	94	94	33	30	31	33	30	31	33	30	31	300044192	280794368	226623600	300044192	280794368	226623600	300044192	280794368	226623600	138117936	127367616	94651208	138117936	127367616	94651208	138117936	127367616	94651208
sp|Q3TFQ1|SPRY7_MOUSE	Q3TFQ1	SPRY7_MOUSE	Spryd7	196	72.4	Mus musculus OX=10090	1:Experimental evidence at protein level	SPRY domain-containing protein 7	1	0.999	10	27	27	27	11	9	7	11	9	7	11	9	7	94416672	76698808	72206648	94416672	76698808	72206648	94416672	76698808	72206648	34171708	32977430	29157816	34171708	32977430	29157816	34171708	32977430	29157816
sp|Q3TLI0|TPC10_MOUSE	Q3TLI0	TPC10_MOUSE	Trappc10	1258	16.9	Mus musculus OX=10090	1:Experimental evidence at protein level	Trafficking protein particle complex subunit 10	1	0.999	13	24	24	24	9	12	3	9	12	3	9	12	3	36412152	35206440	23185788	36412152	35206440	23185788	36412152	35206440	23185788	16058035	15538232	8680572	16058035	15538232	8680572	16058035	15538232	8680572
sp|Q3TVA9-2|CC136_MOUSE	Q3TVA9-2	CC136_MOUSE	Ccdc136	950	12.3	Mus musculus OX=10090		Isoform 2 of Coiled-coil domain-containing protein 136	1	0.999	7	15	0	15	6	5	4	0	0	0	6	5	4	18839888	17812396	18583486	0	0	0	18839888	17812396	18583486	7286490	6.67162e+06	6533556	0	0	0	7286490	6.67162e+06	6533556	sp|Q3TVA9|CC136_MOUSE
sp|Q3TWI9|CSCL2_MOUSE	Q3TWI9	CSCL2_MOUSE	Tmem63b	832	6.1	Mus musculus OX=10090	1:Experimental evidence at protein level	CSC1-like protein 2	1	0.999	5	10	10	10	4	4	2	4	4	2	4	4	2	24498820	21614602	16606143	24498820	21614602	16606143	24498820	21614602	16606143	11302818	9453656	8.05094e+06	11302818	9453656	8.05094e+06	11302818	9453656	8.05094e+06
sp|Q3TWL2|PP4P1_MOUSE	Q3TWL2	PP4P1_MOUSE	Pip4p1	284	39.8	Mus musculus OX=10090	1:Experimental evidence at protein level	Type 1 phosphatidylinositol 4,5-bisphosphate 4-phosphatase	1	0.999	7	17	17	17	6	8	3	6	8	3	6	8	3	85593992	89070488	32525222	85593992	89070488	32525222	85593992	89070488	32525222	40244336	42427644	22785538	40244336	42427644	22785538	40244336	42427644	22785538
sp|Q3TXS7|PSMD1_MOUSE	Q3TXS7	PSMD1_MOUSE	Psmd1	953	4	Mus musculus OX=10090	1:Experimental evidence at protein level	26S proteasome non-ATPase regulatory subunit 1	1	0.999	2	2	2	2	0	2	0	0	2	0	0	2	0	1.47317e+06	8813099	1.09507e+06	1.47317e+06	8813099	1.09507e+06	1.47317e+06	8813099	1.09507e+06	0	0	0	0	0	0	0	0	0
sp|Q3TY60-2|F131B_MOUSE	Q3TY60-2	F131B_MOUSE	Fam131b	348	20.1	Mus musculus OX=10090		Isoform 2 of Protein FAM131B	1	0.999	6	17	3	17	6	6	5	1	1	1	6	6	5	31201862	26439894	28700492	15137161	12691317	11340583	31201862	26439894	28700492	12877285	11510690	14698088	0	0	0	12877285	11510690	14698088
sp|Q3TY60|F131B_MOUSE	Q3TY60	F131B_MOUSE	Fam131b	332	23.8	Mus musculus OX=10090	1:Experimental evidence at protein level	Protein FAM131B	1	0.999	6	2	2	16	1	1	0	1	1	0	6	6	4	6463542	5338396	0	6463542	5338396	0	22886836	18936450	25312814	0	0	0	0	0	0	8725479	7642889	10377140
sp|Q3U0V1|FUBP2_MOUSE	Q3U0V1	FUBP2_MOUSE	Khsrp	748	41	Mus musculus OX=10090	1:Experimental evidence at protein level	Far upstream element-binding protein 2	1	0.999	22	62	57	62	22	21	19	20	19	18	22	21	19	69157456	60842672	117054048	69157456	60842672	117054048	69157456	60842672	117054048	25646642	24445304	37709820	25677608	24610926	37410876	25646642	24445304	37709820
sp|Q3UDF0-2|GTR6_MOUSE	Q3UDF0-2	GTR6_MOUSE	Slc2a6	443	17.6	Mus musculus OX=10090		Isoform 2 of Solute carrier family 2, facilitated glucose transporter member 6	1	0.999	4	5	0	5	3	2	0	0	0	0	3	2	0	24903598	18981546	5.13599e+06	0	0	0	24903598	18981546	5.13599e+06	8.14556e+06	7699358	5.8856e+06	0	0	0	8.14556e+06	7699358	5.8856e+06	sp|Q3UDF0|GTR6_MOUSE
sp|Q3UDR8|YIPF3_MOUSE	Q3UDR8	YIPF3_MOUSE	Yipf3	347	10.1	Mus musculus OX=10090	1:Experimental evidence at protein level	Protein YIPF3	1	0.999	2	2	2	2	0	2	0	0	2	0	0	2	0	4963260	4.96317e+06	0	4963260	4.96317e+06	0	4963260	4.96317e+06	0	0	0	0	0	0	0	0	0	0
sp|Q3UE31|K0930_MOUSE	Q3UE31	K0930_MOUSE		404	34.9	Mus musculus OX=10090	1:Experimental evidence at protein level	Uncharacterized protein KIAA0930 homolog	1	0.999	12	25	25	25	9	11	5	9	11	5	9	11	5	31985406	39948760	30936830	31985406	39948760	30936830	31985406	39948760	30936830	14117887	18064200	13912178	14117887	18064200	13912178	14117887	18064200	13912178
sp|Q3UEZ8|NTCP4_MOUSE	Q3UEZ8	NTCP4_MOUSE	Slc10a4	437	12.1	Mus musculus OX=10090	2:Experimental evidence at transcript level	Sodium/bile acid cotransporter 4	1	0.999	4	11	11	11	4	5	2	4	5	2	4	5	2	62756824	70434656	19046126	62756824	70434656	19046126	62756824	70434656	19046126	39425488	34162216	16242671	39425488	34162216	16242671	39425488	34162216	16242671
sp|Q3UGY8|BIG3_MOUSE	Q3UGY8	BIG3_MOUSE	Arfgef3	2170	20.2	Mus musculus OX=10090	1:Experimental evidence at protein level	Brefeldin A-inhibited guanine nucleotide-exchange protein 3	1	0.999	32	62	62	62	26	20	16	26	20	16	26	20	16	36787168	37336668	36327472	36787168	37336668	36327472	36787168	37336668	36327472	15321644	15014123	14920116	15321644	15014123	14920116	15321644	15014123	14920116
sp|Q3UHB8|CC177_MOUSE	Q3UHB8	CC177_MOUSE	Ccdc177	706	16.1	Mus musculus OX=10090	1:Experimental evidence at protein level	Coiled-coil domain-containing protein 177	1	0.999	9	13	13	13	4	2	7	4	2	7	4	2	7	14185888	14033003	18681720	14185888	14033003	18681720	14185888	14033003	18681720	5.71992e+06	5676208	9557233	5.71992e+06	5676208	9557233	5.71992e+06	5676208	9557233
sp|Q3UHD2|GFOD1_MOUSE	Q3UHD2	GFOD1_MOUSE	Gfod1	390	41.8	Mus musculus OX=10090	1:Experimental evidence at protein level	Glucose-fructose oxidoreductase domain-containing protein 1	1	0.999	12	29	27	29	13	12	4	12	11	4	13	12	4	65904344	46503884	19390696	65904344	46503884	19390696	65904344	46503884	19390696	28208802	18537198	11325406	28705898	18530562	11133271	28208802	18537198	11325406
sp|Q3UHD9-2|AGAP2_MOUSE	Q3UHD9-2	AGAP2_MOUSE	Agap2	1166	5.4	Mus musculus OX=10090		Isoform 2 of Arf-GAP with GTPase, ANK repeat and PH domain-containing protein 2	1	0.9989	6	11	0	11	1	4	6	0	0	0	1	4	6	5655031	7823992	12377779	0	0	0	5655031	7823992	12377779	4241998	5.97598e+06	9241872	0	0	0	4241998	5.97598e+06	9241872	sp|Q3UHD9|AGAP2_MOUSE
sp|Q3UHJ0-2|AAK1_MOUSE	Q3UHJ0-2	AAK1_MOUSE	Aak1	878	9	Mus musculus OX=10090		Isoform 2 of AP2-associated protein kinase 1	1	0.999	6	9	0	9	2	3	4	0	0	0	2	3	4	13296968	12134652	9602100	0	0	0	13296968	12134652	9602100	5533454	5062763	4.35585e+06	0	0	0	5533454	5062763	4.35585e+06	sp|Q3UHJ0|AAK1_MOUSE
sp|Q3UHK1|MYCT_MOUSE	Q3UHK1	MYCT_MOUSE	Slc2a13	637	24.8	Mus musculus OX=10090	1:Experimental evidence at protein level	Proton myo-inositol cotransporter	1	0.999	16	54	54	54	20	18	16	20	18	16	20	18	16	982341310	1090263550	186450816	982341310	1090263550	186450816	982341310	1090263550	186450816	468156192	430251488	340758816	468156192	430251488	340758816	468156192	430251488	340758816
sp|Q3UHL1|CAMKV_MOUSE	Q3UHL1	CAMKV_MOUSE	Camkv	512	51.4	Mus musculus OX=10090	1:Experimental evidence at protein level	CaM kinase-like vesicle-associated protein	1	0.999	19	54	54	54	18	19	17	18	19	17	18	19	17	150871088	160640544	107644208	150871088	160640544	107644208	150871088	160640544	107644208	60725316	62617888	47132524	60725316	62617888	47132524	60725316	62617888	47132524
sp|Q3UMR0-2|ANR27_MOUSE	Q3UMR0-2	ANR27_MOUSE	Ankrd27	993	4.9	Mus musculus OX=10090		Isoform 2 of Ankyrin repeat domain-containing protein 27	1	0.999	5	5	0	5	0	3	2	0	0	0	0	3	2	9912765	8813784	10423190	0	0	0	9912765	8813784	10423190	4051753	3736454	4743773	0	0	0	4051753	3736454	4743773	sp|Q3UMR0-3|ANR27_MOUSE, sp|Q3UMR0|ANR27_MOUSE
sp|Q3UNH4|GRIN1_MOUSE	Q3UNH4	GRIN1_MOUSE	Gprin1	932	27.5	Mus musculus OX=10090	1:Experimental evidence at protein level	G protein-regulated inducer of neurite outgrowth 1	1	0.999	20	43	43	43	16	11	16	16	11	16	16	11	16	27752084	26433232	31951776	27752084	26433232	31951776	27752084	26433232	31951776	11901102	10804629	15184502	11901102	10804629	15184502	11901102	10804629	15184502
sp|Q3UPH1|PRRC1_MOUSE	Q3UPH1	PRRC1_MOUSE	Prrc1	443	42	Mus musculus OX=10090	1:Experimental evidence at protein level	Protein PRRC1	1	0.999	11	31	31	31	13	12	6	13	12	6	13	12	6	88532696	96998272	37335604	88532696	96998272	37335604	88532696	96998272	37335604	36883424	37627252	13567380	36883424	37627252	13567380	36883424	37627252	13567380
sp|Q3UTZ3|TPC14_MOUSE	Q3UTZ3	TPC14_MOUSE	Trappc14	580	19	Mus musculus OX=10090	1:Experimental evidence at protein level	Trafficking protein particle complex subunit 14	1	0.999	7	16	16	16	5	5	6	5	5	6	5	5	6	22732750	20876676	19185398	22732750	20876676	19185398	22732750	20876676	19185398	9153430	8929667	9222810	9153430	8929667	9222810	9153430	8929667	9222810
sp|Q3UZP4|SVIP_MOUSE	Q3UZP4	SVIP_MOUSE	Svip	77	32.5	Mus musculus OX=10090	3:Protein inferred from homology	Small VCP/p97-interacting protein	1	0.999	2	2	2	2	0	2	0	0	2	0	0	2	0	7486411	9391790	7410746	7486411	9391790	7410746	7486411	9391790	7410746	4571409	5729950	4.59476e+06	4571409	5729950	4.59476e+06	4571409	5729950	4.59476e+06
sp|Q4QQM4|P5I11_MOUSE	Q4QQM4	P5I11_MOUSE	Trp53i11	189	10.1	Mus musculus OX=10090	1:Experimental evidence at protein level	Tumor protein p53-inducible protein 11	1	0.999	2	6	6	6	2	2	2	2	2	2	2	2	2	4517340	3.77328e+06	3679017	4517340	3.77328e+06	3679017	4517340	3.77328e+06	3679017	0	0	0	0	0	0	0	0	0
sp|Q52KF3-2|SPIR1_MOUSE	Q52KF3-2	SPIR1_MOUSE	Spire1	599	15.4	Mus musculus OX=10090		Isoform 2 of Protein spire homolog 1	1	0.999	7	13	0	13	4	5	4	0	0	0	4	5	4	8599472	10653656	22982642	0	0	0	8599472	10653656	22982642	6.21824e+06	7776818	6.85958e+06	0	0	0	6.21824e+06	7776818	6.85958e+06	sp|Q52KF3-3|SPIR1_MOUSE, sp|Q52KF3|SPIR1_MOUSE
sp|Q52KI8-2|SRRM1_MOUSE	Q52KI8-2	SRRM1_MOUSE	Srrm1	897	9.4	Mus musculus OX=10090		Isoform 2 of Serine/arginine repetitive matrix protein 1	1	0.999	6	7	0	7	2	5	0	0	0	0	2	5	0	26262440	34670656	6546836	0	0	0	26262440	34670656	6546836	14704306	20971210	5.77056e+06	0	0	0	14704306	20971210	5.77056e+06	sp|Q52KI8|SRRM1_MOUSE
sp|Q569Z6|TR150_MOUSE	Q569Z6	TR150_MOUSE	Thrap3	951	5.5	Mus musculus OX=10090	1:Experimental evidence at protein level	Thyroid hormone receptor-associated protein 3	1	0.999	5	6	6	6	0	2	4	0	2	4	0	2	4	6807164	9007004	20213502	6807164	9007004	20213502	6807164	9007004	20213502	4672097	6499088	14273802	4672097	6499088	14273802	4672097	6499088	14273802
sp|Q59J78|NDUF2_MOUSE	Q59J78	NDUF2_MOUSE	Ndufaf2	168	69.6	Mus musculus OX=10090	1:Experimental evidence at protein level	NADH dehydrogenase [ubiquinone] 1 alpha subcomplex assembly factor 2	1	0.999	12	38	38	38	13	14	11	13	14	11	13	14	11	118488992	117389792	105289040	118488992	117389792	105289040	118488992	117389792	105289040	50854860	50273032	48189968	50854860	50273032	48189968	50854860	50273032	48189968
sp|Q5DTL9-10|S4A10_MOUSE	Q5DTL9-10	S4A10_MOUSE	Slc4a10	1115	6.1	Mus musculus OX=10090		Isoform 10 of Sodium-driven chloride bicarbonate exchanger	1	0.999	3	4	0	4	1	2	1	0	0	0	1	2	1	7663766	9028928	6742066	0	0	0	7663766	9028928	6742066	4.82956e+06	4.08963e+06	5.22776e+06	0	0	0	4.82956e+06	4.08963e+06	5.22776e+06	sp|Q5DTL9-2|S4A10_MOUSE, sp|Q5DTL9-3|S4A10_MOUSE, sp|Q5DTL9-4|S4A10_MOUSE, sp|Q5DTL9-5|S4A10_MOUSE, sp|Q5DTL9-6|S4A10_MOUSE, sp|Q5DTL9-7|S4A10_MOUSE, sp|Q5DTL9-8|S4A10_MOUSE, sp|Q5DTL9-9|S4A10_MOUSE, sp|Q5DTL9|S4A10_MOUSE
sp|Q5H8C4-2|VP13A_MOUSE	Q5H8C4-2	VP13A_MOUSE	Vps13a	3061	2.3	Mus musculus OX=10090		Isoform 2 of Vacuolar protein sorting-associated protein 13A	1	0.999	6	5	0	9	2	2	1	0	0	0	3	3	3	13447584	16154260	2.84153e+06	0	0	0	12100557	17679588	9093872	5059000	5.67132e+06	5043697	0	0	0	5457278	6623489	6.5529e+06	sp|Q5H8C4|VP13A_MOUSE
sp|Q5NCF2|TPPC1_MOUSE	Q5NCF2	TPPC1_MOUSE	Trappc1	145	59.3	Mus musculus OX=10090	1:Experimental evidence at protein level	Trafficking protein particle complex subunit 1	1	0.999	8	22	22	22	8	7	7	8	7	7	8	7	7	57051628	49592564	49681640	57051628	49592564	49681640	57051628	49592564	49681640	24304730	22037066	18951948	24304730	22037066	18951948	24304730	22037066	18951948
sp|Q5RJH6-2|SMG7_MOUSE	Q5RJH6-2	SMG7_MOUSE	Smg7	1146	2.6	Mus musculus OX=10090		Isoform 2 of Protein SMG7	1	0.999	2	2	0	2	0	0	2	0	0	0	0	0	2	1.36881e+06	1.98039e+06	4.91227e+06	0	0	0	1.36881e+06	1.98039e+06	4.91227e+06	0	0	0	0	0	0	0	0	0	sp|Q5RJH6-3|SMG7_MOUSE, sp|Q5RJH6|SMG7_MOUSE
sp|Q5SUR0|PUR4_MOUSE	Q5SUR0	PUR4_MOUSE	Pfas	1337	3.4	Mus musculus OX=10090	1:Experimental evidence at protein level	Phosphoribosylformylglycinamidine synthase	1	0.999	2	2	2	2	0	2	0	0	2	0	0	2	0	2.75836e+06	8244749	0	2.75836e+06	8244749	0	2.75836e+06	8244749	0	0	0	0	0	0	0	0	0	0
sp|Q5SV85-2|SYNRG_MOUSE	Q5SV85-2	SYNRG_MOUSE	Synrg	1138	12	Mus musculus OX=10090		Isoform 2 of Synergin gamma	1	0.999	8	11	0	11	3	1	7	0	0	0	3	1	7	15708018	10649143	20613750	0	0	0	15708018	10649143	20613750	5.51784e+06	3.95197e+06	9019444	0	0	0	5.51784e+06	3.95197e+06	9019444	sp|Q5SV85|SYNRG_MOUSE
sp|Q5XJV6|LMTK3_MOUSE	Q5XJV6	LMTK3_MOUSE	Lmtk3	1424	7.2	Mus musculus OX=10090	1:Experimental evidence at protein level	Serine/threonine-protein kinase LMTK3	1	0.999	5	11	10	11	4	5	2	4	4	2	4	5	2	14149739	13147188	9658413	14149739	13147188	9658413	14149739	13147188	9658413	6.1842e+06	5.51086e+06	4.0007e+06	6.19113e+06	5.50469e+06	4.0007e+06	6.1842e+06	5.51086e+06	4.0007e+06
sp|Q5XJY5|COPD_MOUSE	Q5XJY5	COPD_MOUSE	Arcn1	511	14.7	Mus musculus OX=10090	1:Experimental evidence at protein level	Coatomer subunit delta	1	0.999	6	10	10	10	2	6	2	2	6	2	2	6	2	10498246	12783989	9847077	10498246	12783989	9847077	10498246	12783989	9847077	5.0157e+06	6.65226e+06	4410706	5.0157e+06	6.65226e+06	4410706	5.0157e+06	6.65226e+06	4410706
sp|Q5Y5T1-2|ZDH20_MOUSE	Q5Y5T1-2	ZDH20_MOUSE	Zdhhc20	368	18.5	Mus musculus OX=10090		Isoform 2 of Palmitoyltransferase ZDHHC20	1	0.999	5	10	0	11	4	4	2	0	0	0	4	5	2	26510218	30388874	19042848	0	0	0	26510218	30388874	19042848	10582383	12186028	9029753	0	0	0	10662379	12202935	8949589	sp|Q5Y5T1|ZDH20_MOUSE
sp|Q60648|SAP3_MOUSE	Q60648	SAP3_MOUSE	Gm2a	193	16.6	Mus musculus OX=10090	1:Experimental evidence at protein level	Ganglioside GM2 activator	1	0.999	2	3	3	3	0	1	2	0	1	2	0	1	2	8499865	8173530	8374075	8499865	8173530	8374075	8499865	8173530	8374075	3.26225e+06	3.05713e+06	3.59122e+06	3.26225e+06	3.05713e+06	3.59122e+06	3.26225e+06	3.05713e+06	3.59122e+06
sp|Q60668-2|HNRPD_MOUSE	Q60668-2	HNRPD_MOUSE	Hnrnpd	336	18.5	Mus musculus OX=10090		Isoform 2 of Heterogeneous nuclear ribonucleoprotein D0	1	0.999	5	10	0	10	2	5	3	0	0	0	2	5	3	27817246	27267070	24306378	0	0	0	27817246	27267070	24306378	13171693	30252072	15300841	0	0	0	13171693	30252072	15300841	sp|Q60668-3|HNRPD_MOUSE, sp|Q60668-4|HNRPD_MOUSE, sp|Q60668|HNRPD_MOUSE
sp|Q60673|PTPRN_MOUSE	Q60673	PTPRN_MOUSE	Ptprn	979	25.5	Mus musculus OX=10090	1:Experimental evidence at protein level	Receptor-type tyrosine-protein phosphatase-like N	1	0.999	18	39	39	42	17	13	9	17	13	9	18	14	10	38012852	36167116	28229234	38012852	36167116	28229234	79073088	86831776	75983384	14619446	13963255	10802928	14619446	13963255	10802928	39534992	40326384	32286230
sp|Q60737|CSK21_MOUSE	Q60737	CSK21_MOUSE	Csnk2a1	391	53.7	Mus musculus OX=10090	1:Experimental evidence at protein level	Casein kinase II subunit alpha	1	0.999	17	45	43	45	18	15	12	17	14	12	18	15	12	50749284	55371784	56782672	50749284	55371784	56782672	50749284	55371784	56782672	20609910	24509958	19743004	20567214	24560838	19743004	20609910	24509958	19743004
sp|Q60738|ZNT1_MOUSE	Q60738	ZNT1_MOUSE	Slc30a1	503	10.5	Mus musculus OX=10090	1:Experimental evidence at protein level	Zinc transporter 1	1	0.999	4	7	7	7	2	3	2	2	3	2	2	3	2	10965804	13764025	9845985	10965804	13764025	9845985	10965804	13764025	9845985	4.33155e+06	6301191	7.77462e+06	4.33155e+06	6301191	7.77462e+06	4.33155e+06	6301191	7.77462e+06
sp|Q60864|STIP1_MOUSE	Q60864	STIP1_MOUSE	Stip1	543	9.9	Mus musculus OX=10090	1:Experimental evidence at protein level	Stress-induced-phosphoprotein 1	1	0.999	5	6	6	6	0	5	1	0	5	1	0	5	1	9798769	14807048	13462885	9798769	14807048	13462885	9798769	14807048	13462885	4451073	6.6731e+06	7269476	4451073	6.6731e+06	7269476	4451073	6.6731e+06	7269476
sp|Q60865|CAPR1_MOUSE	Q60865	CAPR1_MOUSE	Caprin1	707	37.3	Mus musculus OX=10090	1:Experimental evidence at protein level	Caprin-1	1	0.999	13	40	40	40	13	13	14	13	13	14	13	13	14	86439696	97789336	96953256	86439696	97789336	96953256	86439696	97789336	96953256	34956800	37130800	38055668	34956800	37130800	38055668	34956800	37130800	38055668
sp|Q60870|REEP5_MOUSE	Q60870	REEP5_MOUSE	Reep5	185	15.7	Mus musculus OX=10090	1:Experimental evidence at protein level	Receptor expression-enhancing protein 5	1	0.999	3	7	7	7	3	2	2	3	2	2	3	2	2	74009632	67267896	82470408	74009632	67267896	82470408	74009632	67267896	82470408	51191620	50422112	54895872	51191620	50422112	54895872	51191620	50422112	54895872
sp|Q60930|VDAC2_MOUSE	Q60930	VDAC2_MOUSE	Vdac2	295	45.1	Mus musculus OX=10090	1:Experimental evidence at protein level	Voltage-dependent anion-selective channel protein 2	1	0.999	10	27	27	27	8	9	10	8	9	10	8	9	10	42346808	42259084	57383160	42346808	42259084	57383160	42346808	42259084	57383160	17899468	16959538	22609090	17899468	16959538	22609090	17899468	16959538	22609090
sp|Q60931|VDAC3_MOUSE	Q60931	VDAC3_MOUSE	Vdac3	283	31.4	Mus musculus OX=10090	1:Experimental evidence at protein level	Voltage-dependent anion-selective channel protein 3	1	0.999	7	9	9	15	3	3	3	3	3	3	5	5	5	33765888	38681404	35219272	33765888	38681404	35219272	59409512	61733760	70710448	16384626	18877542	18923142	16384626	18877542	18923142	32926810	36124308	40073356
sp|Q60963|PAFA_MOUSE	Q60963	PAFA_MOUSE	Pla2g7	440	47.5	Mus musculus OX=10090	1:Experimental evidence at protein level	Platelet-activating factor acetylhydrolase	1	0.999	16	53	53	53	18	19	16	18	19	16	18	19	16	201046608	242866656	263795872	201046608	242866656	263795872	201046608	242866656	263795872	74180328	87992368	100994008	74180328	87992368	100994008	74180328	87992368	100994008
sp|Q60989|XIAP_MOUSE	Q60989	XIAP_MOUSE	Xiap	496	8.1	Mus musculus OX=10090	1:Experimental evidence at protein level	E3 ubiquitin-protein ligase XIAP	1	0.999	2	4	4	4	2	2	0	2	2	0	2	2	0	17597148	5994147	8116898	17597148	5994147	8116898	17597148	5994147	8116898	9885314	0	4.64466e+06	9885314	0	4.64466e+06	9885314	0	4.64466e+06
sp|Q61072|ADAM9_MOUSE	Q61072	ADAM9_MOUSE	Adam9	845	21.5	Mus musculus OX=10090	1:Experimental evidence at protein level	Disintegrin and metalloproteinase domain-containing protein 9	1	0.999	13	34	34	34	11	14	9	11	14	9	11	14	9	51213080	51443688	47399060	51213080	51443688	47399060	51213080	51443688	47399060	23416444	22840828	19031516	23416444	22840828	19031516	23416444	22840828	19031516
sp|Q61074|PPM1G_MOUSE	Q61074	PPM1G_MOUSE	Ppm1g	542	17	Mus musculus OX=10090	1:Experimental evidence at protein level	Protein phosphatase 1G	1	0.999	4	4	4	4	0	3	1	0	3	1	0	3	1	0	13062154	0	0	13062154	0	0	13062154	0	0	0	0	0	0	0	0	0	0
sp|Q61081|CDC37_MOUSE	Q61081	CDC37_MOUSE	Cdc37	379	21.6	Mus musculus OX=10090	1:Experimental evidence at protein level	Hsp90 co-chaperone Cdc37	1	0.999	6	14	14	14	5	5	4	5	5	4	5	5	4	37248848	44823044	33690216	37248848	44823044	33690216	37248848	44823044	33690216	14512679	17798954	14021679	14512679	17798954	14021679	14512679	17798954	14021679
sp|Q61147|CERU_MOUSE	Q61147	CERU_MOUSE	Cp	1061	34.3	Mus musculus OX=10090	1:Experimental evidence at protein level	Ceruloplasmin	1	0.999	26	59	59	59	17	25	17	17	25	17	17	25	17	43750200	51654736	45754504	43750200	51654736	45754504	43750200	51654736	45754504	18177662	21368032	15951746	18177662	21368032	15951746	18177662	21368032	15951746
sp|Q61166|MARE1_MOUSE	Q61166	MARE1_MOUSE	Mapre1	268	17.9	Mus musculus OX=10090	1:Experimental evidence at protein level	Microtubule-associated protein RP/EB family member 1	1	0.999	3	3	2	3	0	2	1	0	2	0	0	2	1	2.77072e+06	11974129	4.82562e+06	0	33578572	2.10052e+06	2.77072e+06	11974129	4.82562e+06	0	11282734	5.76331e+06	0	0	0	0	11282734	5.76331e+06
sp|Q61171|PRDX2_MOUSE	Q61171	PRDX2_MOUSE	Prdx2	198	42.9	Mus musculus OX=10090	1:Experimental evidence at protein level	Peroxiredoxin-2	1	0.999	5	5	5	8	0	1	4	0	1	4	1	2	5	6.49218e+06	13051236	18371442	6.49218e+06	13051236	18371442	22662268	20691106	20953946	4197063	7.37985e+06	12070178	4197063	7.37985e+06	12070178	9220534	12969085	16432491
sp|Q61207|SAP_MOUSE	Q61207	SAP_MOUSE	Psap	557	7.5	Mus musculus OX=10090	1:Experimental evidence at protein level	Prosaposin	1	0.999	4	10	10	10	4	3	3	4	3	3	4	3	3	15812440	13446060	16538762	15812440	13446060	16538762	15812440	13446060	16538762	7.47797e+06	6.73139e+06	7556105	7.47797e+06	6.73139e+06	7556105	7.47797e+06	6.73139e+06	7556105
sp|Q61247|A2AP_MOUSE	Q61247	A2AP_MOUSE	Serpinf2	491	7.7	Mus musculus OX=10090	1:Experimental evidence at protein level	Alpha-2-antiplasmin	1	0.999	3	4	4	4	1	0	3	1	0	3	1	0	3	10171573	8.07274e+06	16476502	10171573	8.07274e+06	16476502	10171573	8.07274e+06	16476502	4521909	3.3698e+06	6.90362e+06	4521909	3.3698e+06	6.90362e+06	4521909	3.3698e+06	6.90362e+06
sp|Q61268|APOC4_MOUSE	Q61268	APOC4_MOUSE	Apoc4	124	8.9	Mus musculus OX=10090	1:Experimental evidence at protein level	Apolipoprotein C-IV	1	0.999	1	3	3	3	1	1	1	1	1	1	1	1	1	8.00854e+06	9488810	10327924	8.00854e+06	9488810	10327924	8.00854e+06	9488810	10327924	4553985	5277936	0	4553985	5277936	0	4553985	5277936	0
sp|Q61330|CNTN2_MOUSE	Q61330	CNTN2_MOUSE	Cntn2	1040	5.2	Mus musculus OX=10090	1:Experimental evidence at protein level	Contactin-2	1	0.999	4	7	7	7	2	3	2	2	3	2	2	3	2	15523025	15161960	21988700	15523025	15161960	21988700	15523025	15161960	21988700	6.66771e+06	6.66916e+06	7840143	6.66771e+06	6.66916e+06	7840143	6.66771e+06	6.66916e+06	7840143
sp|Q61335|BAP31_MOUSE	Q61335	BAP31_MOUSE	Bcap31	245	42.9	Mus musculus OX=10090	1:Experimental evidence at protein level	B-cell receptor-associated protein 31	1	0.999	7	16	16	16	6	5	5	6	5	5	6	5	5	23875764	23308432	23547388	23875764	23308432	23547388	23875764	23308432	23547388	10624423	9793010	9525724	10624423	9793010	9525724	10624423	9793010	9525724
sp|Q61361|PGCB_MOUSE	Q61361	PGCB_MOUSE	Bcan	883	4.2	Mus musculus OX=10090	1:Experimental evidence at protein level	Brevican core protein	1	0.999	3	4	4	4	1	1	2	1	1	2	1	1	2	7818123	8219064	4.97609e+06	7818123	8219064	4.97609e+06	7818123	8219064	4.97609e+06	5048251	5284955	0	5048251	5284955	0	5048251	5284955	0
sp|Q61418|CLCN4_MOUSE	Q61418	CLCN4_MOUSE	Clcn4	747	34.5	Mus musculus OX=10090	2:Experimental evidence at transcript level	H(+)/Cl(-) exchange transporter 4	1	0.999	19	54	54	63	20	17	17	20	17	17	23	20	20	224159728	212748912	125258000	224159728	212748912	125258000	224159728	212748912	125258000	116966448	105273304	54778112	116966448	105273304	54778112	103996776	96249120	67386048
sp|Q61490|CD166_MOUSE	Q61490	CD166_MOUSE	Alcam	583	20.4	Mus musculus OX=10090	1:Experimental evidence at protein level	CD166 antigen	1	0.999	9	20	20	20	8	8	4	8	8	4	8	8	4	30990916	28423344	32831648	30990916	28423344	32831648	30990916	28423344	32831648	13599064	13984099	11070191	13599064	13984099	11070191	13599064	13984099	11070191
sp|Q61545|EWS_MOUSE	Q61545	EWS_MOUSE	Ewsr1	655	7.2	Mus musculus OX=10090	1:Experimental evidence at protein level	RNA-binding protein EWS	1	0.999	3	6	6	6	3	1	2	3	1	2	3	1	2	22684110	17630272	36644020	22684110	17630272	36644020	22684110	17630272	36644020	17605860	13039772	26304338	17605860	13039772	26304338	17605860	13039772	26304338
sp|Q61548-2|AP180_MOUSE	Q61548-2	AP180_MOUSE	Snap91	896	29.8	Mus musculus OX=10090		Isoform Short of Clathrin coat assembly protein AP180	1	0.999	20	51	0	51	17	17	17	0	0	0	17	17	17	82511024	72444856	44547112	0	0	0	82511024	72444856	44547112	29990984	32792576	24662198	0	0	0	29990984	32792576	24662198	sp|Q61548-3|AP180_MOUSE, sp|Q61548|AP180_MOUSE
sp|Q61553|FSCN1_MOUSE	Q61553	FSCN1_MOUSE	Fscn1	493	14	Mus musculus OX=10090	1:Experimental evidence at protein level	Fascin	1	0.999	4	6	6	6	0	4	2	0	4	2	0	4	2	2.41902e+06	14813242	33037684	2.41902e+06	14813242	33037684	2.41902e+06	14813242	33037684	0	15272287	11907756	0	15272287	11907756	0	15272287	11907756
sp|Q61584-2|FXR1_MOUSE	Q61584-2	FXR1_MOUSE	Fxr1	539	13.9	Mus musculus OX=10090		Isoform A of Fragile X mental retardation syndrome-related protein 1	1	0.999	6	11	0	14	3	3	5	0	0	0	4	4	6	18835090	15508500	21019858	0	0	0	30660476	18440116	52636296	8464326	11596092	12019818	0	0	0	17816332	15309383	23576386	sp|Q61584-3|FXR1_MOUSE, sp|Q61584-4|FXR1_MOUSE, sp|Q61584-5|FXR1_MOUSE, sp|Q61584-6|FXR1_MOUSE, sp|Q61584-7|FXR1_MOUSE, sp|Q61584|FXR1_MOUSE
sp|Q61598|GDIB_MOUSE	Q61598	GDIB_MOUSE	Gdi2	445	6.3	Mus musculus OX=10090	1:Experimental evidence at protein level	Rab GDP dissociation inhibitor beta	1	0.999	1	2	2	2	0	2	0	0	2	0	0	2	0	0	0	0	0	0	0	0	0	0	0	0	0	0	0	0	0	0	0
sp|Q61646|HPT_MOUSE	Q61646	HPT_MOUSE	Hp	347	36.3	Mus musculus OX=10090	1:Experimental evidence at protein level	Haptoglobin	1	0.999	9	26	26	26	9	8	9	9	8	9	9	8	9	57945676	31251568	75001392	57945676	31251568	75001392	57945676	31251568	75001392	25595328	20569928	25190192	25595328	20569928	25190192	25595328	20569928	25190192
sp|Q61699-2|HS105_MOUSE	Q61699-2	HS105_MOUSE	Hsph1	814	31.6	Mus musculus OX=10090		Isoform HSP105-beta of Heat shock protein 105 kDa	1	0.999	18	47	0	47	16	17	14	0	0	0	16	17	14	40054412	52094584	27574032	0	0	0	40054412	52094584	27574032	16207424	18411318	19982790	0	0	0	16207424	18411318	19982790	sp|Q61699|HS105_MOUSE
sp|Q61702|ITIH1_MOUSE	Q61702	ITIH1_MOUSE	Itih1	907	13.5	Mus musculus OX=10090	1:Experimental evidence at protein level	Inter-alpha-trypsin inhibitor heavy chain H1	1	0.999	6	10	10	10	3	2	5	3	2	5	3	2	5	11704525	19224588	18640004	11704525	19224588	18640004	11704525	19224588	18640004	7693902	6723335	9827714	7693902	6723335	9827714	7693902	6723335	9827714
sp|Q61703|ITIH2_MOUSE	Q61703	ITIH2_MOUSE	Itih2	946	7	Mus musculus OX=10090	1:Experimental evidence at protein level	Inter-alpha-trypsin inhibitor heavy chain H2	1	0.999	5	10	10	10	3	2	5	3	2	5	3	2	5	8992640	7721798	16573948	8992640	7721798	16573948	8992640	7721798	16573948	5.06335e+06	3.81475e+06	8429464	5.06335e+06	3.81475e+06	8429464	5.06335e+06	3.81475e+06	8429464
sp|Q61704|ITIH3_MOUSE	Q61704	ITIH3_MOUSE	Itih3	889	28.6	Mus musculus OX=10090	1:Experimental evidence at protein level	Inter-alpha-trypsin inhibitor heavy chain H3	1	0.999	14	40	40	40	15	14	11	15	14	11	15	14	11	54039700	65408284	42390256	54039700	65408284	42390256	54039700	65408284	42390256	24408400	23690376	22586098	24408400	23690376	22586098	24408400	23690376	22586098
sp|Q61735-2|CD47_MOUSE	Q61735-2	CD47_MOUSE	Cd47	324	26.2	Mus musculus OX=10090		Isoform 2 of Leukocyte surface antigen CD47	1	0.999	6	23	4	23	6	7	10	1	1	2	6	7	10	136268960	134509824	114506088	11011994	12346656	9323505	136268960	134509824	114506088	103960520	101281984	89398568	0	0	0	103960520	101281984	89398568
sp|Q61735|CD47_MOUSE	Q61735	CD47_MOUSE	Cd47	303	22.4	Mus musculus OX=10090	1:Experimental evidence at protein level	Leukocyte surface antigen CD47	1	0.999	6	2	2	21	0	1	1	0	1	1	5	7	9	7.0912e+06	8315935	6653708	7.0912e+06	8315935	6653708	136268960	134509824	114506088	0	0	0	0	0	0	101741296	101733856	90942832
sp|Q61753|SERA_MOUSE	Q61753	SERA_MOUSE	Phgdh	533	7.9	Mus musculus OX=10090	1:Experimental evidence at protein level	D-3-phosphoglycerate dehydrogenase	1	0.999	3	5	5	5	1	3	1	1	3	1	1	3	1	7139877	7018031	8774122	7139877	7018031	8774122	7139877	7018031	8774122	7.42532e+06	7346487	9183847	7.42532e+06	7346487	9183847	7.42532e+06	7346487	9183847
sp|Q61805|LBP_MOUSE	Q61805	LBP_MOUSE	Lbp	481	7.5	Mus musculus OX=10090	1:Experimental evidence at protein level	Lipopolysaccharide-binding protein	1	0.999	3	3	3	3	0	0	3	0	0	3	0	0	3	1.88704e+06	1.06984e+06	11283940	1.88704e+06	1.06984e+06	11283940	1.88704e+06	1.06984e+06	11283940	0	0	0	0	0	0	0	0	0
sp|Q61937|NPM_MOUSE	Q61937	NPM_MOUSE	Npm1	292	34.2	Mus musculus OX=10090	1:Experimental evidence at protein level	Nucleophosmin	1	0.999	6	13	13	13	3	9	1	3	9	1	3	9	1	16419152	51533688	5.19975e+06	16419152	51533688	5.19975e+06	16419152	51533688	5.19975e+06	7.34545e+06	14406102	9546607	7.34545e+06	14406102	9546607	7.34545e+06	14406102	9546607
sp|Q62083|PICK1_MOUSE	Q62083	PICK1_MOUSE	Pick1	416	15.4	Mus musculus OX=10090	1:Experimental evidence at protein level	PRKCA-binding protein	1	0.999	5	11	11	11	3	5	3	3	5	3	3	5	3	15579816	19460106	14815204	15579816	19460106	14815204	15579816	19460106	14815204	6.9435e+06	7.68599e+06	6856137	6.9435e+06	7.68599e+06	6856137	6.9435e+06	7.68599e+06	6856137
sp|Q62093|SRSF2_MOUSE	Q62093	SRSF2_MOUSE	Srsf2	221	11.3	Mus musculus OX=10090	1:Experimental evidence at protein level	Serine/arginine-rich splicing factor 2	1	0.999	2	2	2	2	0	2	0	0	2	0	0	2	0	1.62698e+06	4.89069e+06	1.46129e+06	1.62698e+06	4.89069e+06	1.46129e+06	1.62698e+06	4.89069e+06	1.46129e+06	0	0	0	0	0	0	0	0	0
sp|Q62186|SSRD_MOUSE	Q62186	SSRD_MOUSE	Ssr4	172	17.4	Mus musculus OX=10090	1:Experimental evidence at protein level	Translocon-associated protein subunit delta	1	0.999	2	2	2	2	0	1	1	0	1	1	0	1	1	6984885	4635559	8.21824e+06	6984885	4635559	8.21824e+06	6984885	4635559	8.21824e+06	4.02092e+06	0	4.6702e+06	4.02092e+06	0	4.6702e+06	4.02092e+06	0	4.6702e+06
sp|Q62188|DPYL3_MOUSE	Q62188	DPYL3_MOUSE	Dpysl3	570	43.3	Mus musculus OX=10090	1:Experimental evidence at protein level	Dihydropyrimidinase-related protein 3	1	0.999	14	21	21	34	8	5	8	8	5	8	11	9	14	22097346	19186328	41074648	22097346	19186328	41074648	40323484	46622736	60115176	9667065	8.23313e+06	15679082	9667065	8.23313e+06	15679082	18259198	17756608	26561042
sp|Q62191|RO52_MOUSE	Q62191	RO52_MOUSE	Trim21	470	25.1	Mus musculus OX=10090	1:Experimental evidence at protein level	E3 ubiquitin-protein ligase TRIM21	1	0.999	10	12	12	12	1	10	1	1	10	1	1	10	1	12291172	46680220	10032525	12291172	46680220	10032525	12291172	46680220	10032525	5074204	19254126	4448936	5074204	19254126	4448936	5074204	19254126	4448936
sp|Q62193|RFA2_MOUSE	Q62193	RFA2_MOUSE	Rpa2	270	47.8	Mus musculus OX=10090	1:Experimental evidence at protein level	Replication protein A 32 kDa subunit	1	0.999	8	16	16	16	6	7	3	6	7	3	6	7	3	60276792	87787808	53676200	60276792	87787808	53676200	60276792	87787808	53676200	27867630	39399788	25546684	27867630	39399788	25546684	27867630	39399788	25546684
sp|Q62277|SYPH_MOUSE	Q62277	SYPH_MOUSE	Syp	314	72.9	Mus musculus OX=10090	1:Experimental evidence at protein level	Synaptophysin	1	0.999	29	821	821	821	266	262	293	266	262	293	266	262	293	36118016000	36732273000	39928816000	36118016000	36732273000	39928816000	36118016000	36732273000	39928816000	44046934000	22955614200	14708376600	44046934000	22955614200	14708376600	44046934000	22955614200	14708376600
sp|Q62283|TSN7_MOUSE	Q62283	TSN7_MOUSE	Tspan7	249	28.9	Mus musculus OX=10090	1:Experimental evidence at protein level	Tetraspanin-7	1	0.999	5	21	21	21	7	8	6	7	8	6	7	8	6	183805296	164876224	95006640	183805296	164876224	95006640	183805296	164876224	95006640	81171848	77342696	37880820	81171848	77342696	37880820	81171848	77342696	37880820
sp|Q62351|TFR1_MOUSE	Q62351	TFR1_MOUSE	Tfrc	763	48.1	Mus musculus OX=10090	1:Experimental evidence at protein level	Transferrin receptor protein 1	1	0.999	31	80	80	80	31	27	22	31	27	22	31	27	22	151680576	133412896	112017576	151680576	133412896	112017576	151680576	133412896	112017576	67352952	54410756	39198924	67352952	54410756	39198924	67352952	54410756	39198924
sp|Q62415|ASPP1_MOUSE	Q62415	ASPP1_MOUSE	Ppp1r13b	1087	5.4	Mus musculus OX=10090	1:Experimental evidence at protein level	Apoptosis-stimulating of p53 protein 1	1	0.999	4	8	8	8	3	2	3	3	2	3	3	2	3	9147190	8648928	12890968	9147190	8648928	12890968	9147190	8648928	12890968	4.22686e+06	4.17579e+06	6093841	4.22686e+06	4.17579e+06	6093841	4.22686e+06	4.17579e+06	6093841
sp|Q62421|SH3G3_MOUSE	Q62421	SH3G3_MOUSE	Sh3gl3	347	7.2	Mus musculus OX=10090	1:Experimental evidence at protein level	Endophilin-A3	1	0.999	2	2	2	2	1	1	0	1	1	0	1	1	0	4724347	4.31555e+06	5541937	4724347	4.31555e+06	5541937	4724347	4.31555e+06	5541937	2.50061e+06	2.27535e+06	2.9354e+06	2.50061e+06	2.27535e+06	2.9354e+06	2.50061e+06	2.27535e+06	2.9354e+06
sp|Q62425|NDUA4_MOUSE	Q62425	NDUA4_MOUSE	Ndufa4	82	30.5	Mus musculus OX=10090	1:Experimental evidence at protein level	Cytochrome c oxidase subunit NDUFA4	1	0.999	2	8	8	8	0	0	8	0	0	8	0	0	8	0	0	10436810	0	0	10436810	0	0	10436810	0	0	0	0	0	0	0	0	0
sp|Q62433|NDRG1_MOUSE	Q62433	NDRG1_MOUSE	Ndrg1	394	33.8	Mus musculus OX=10090	1:Experimental evidence at protein level	Protein NDRG1	1	0.999	7	16	16	16	6	7	3	6	7	3	6	7	3	42891616	41903336	49673308	42891616	41903336	49673308	42891616	41903336	49673308	19581054	18984158	16886026	19581054	18984158	16886026	19581054	18984158	16886026
sp|Q62443|NPTX1_MOUSE	Q62443	NPTX1_MOUSE	Nptx1	432	45.8	Mus musculus OX=10090	1:Experimental evidence at protein level	Neuronal pentraxin-1	1	0.999	18	55	55	55	19	21	15	19	21	15	19	21	15	149270816	152145888	106163104	149270816	152145888	106163104	149270816	152145888	106163104	71180576	74637864	52415168	71180576	74637864	52415168	71180576	74637864	52415168
sp|Q62465|VAT1_MOUSE	Q62465	VAT1_MOUSE	Vat1	406	52.7	Mus musculus OX=10090	1:Experimental evidence at protein level	Synaptic vesicle membrane protein VAT-1 homolog	1	0.999	18	61	61	61	20	25	16	20	25	16	20	25	16	308658528	597693120	308455456	308658528	597693120	308455456	308658528	597693120	308455456	134865984	267691392	97483176	134865984	267691392	97483176	134865984	267691392	97483176
sp|Q63912|OMGP_MOUSE	Q63912	OMGP_MOUSE	Omg	440	16.6	Mus musculus OX=10090	1:Experimental evidence at protein level	Oligodendrocyte-myelin glycoprotein	1	0.999	6	15	15	15	6	5	4	6	5	4	6	5	4	33559568	35667700	38694652	33559568	35667700	38694652	33559568	35667700	38694652	22073802	21459620	20223730	22073802	21459620	20223730	22073802	21459620	20223730
sp|Q64096|MCF2L_MOUSE	Q64096	MCF2L_MOUSE	Mcf2l	1149	14.5	Mus musculus OX=10090	1:Experimental evidence at protein level	Guanine nucleotide exchange factor DBS	1	0.999	11	16	16	16	7	5	4	7	5	4	7	5	4	17344220	18076136	10843712	17344220	18076136	10843712	17344220	18076136	10843712	6.83353e+06	6.62246e+06	5.10002e+06	6.83353e+06	6.62246e+06	5.10002e+06	6.83353e+06	6.62246e+06	5.10002e+06
sp|Q640M6|GDPD5_MOUSE	Q640M6	GDPD5_MOUSE	Gdpd5	607	18.3	Mus musculus OX=10090	1:Experimental evidence at protein level	Glycerophosphodiester phosphodiesterase domain-containing protein 5	1	0.999	11	34	34	34	12	11	11	12	11	11	12	11	11	215436688	212871872	181996832	215436688	212871872	181996832	215436688	212871872	181996832	95382880	104198672	75266496	95382880	104198672	75266496	95382880	104198672	75266496
sp|Q64152-2|BTF3_MOUSE	Q64152-2	BTF3_MOUSE	Btf3	162	44.4	Mus musculus OX=10090		Isoform 2 of Transcription factor BTF3	1	0.999	3	3	0	3	0	3	0	0	0	0	0	3	0	4905601	21734820	1.15891e+06	0	0	0	4905601	21734820	1.15891e+06	2817029	14547665	0	0	0	0	2817029	14547665	0	sp|Q64152|BTF3_MOUSE
sp|Q64237|DOPO_MOUSE	Q64237	DOPO_MOUSE	Dbh	622	18.5	Mus musculus OX=10090	1:Experimental evidence at protein level	Dopamine beta-hydroxylase	1	0.999	9	19	19	19	7	8	4	7	8	4	7	8	4	27262096	32760972	21195858	27262096	32760972	21195858	27262096	32760972	21195858	11140070	12842384	9205728	11140070	12842384	9205728	11140070	12842384	9205728
sp|Q64310|SURF4_MOUSE	Q64310	SURF4_MOUSE	Surf4	269	27.5	Mus musculus OX=10090	1:Experimental evidence at protein level	Surfeit locus protein 4	1	0.999	6	15	15	15	6	6	3	6	6	3	6	6	3	77521912	72795984	24941036	77521912	72795984	24941036	77521912	72795984	24941036	27933072	28745718	15342637	27933072	28745718	15342637	27933072	28745718	15342637
sp|Q64322|NPDC1_MOUSE	Q64322	NPDC1_MOUSE	Npdc1	332	26.8	Mus musculus OX=10090	2:Experimental evidence at transcript level	Neural proliferation differentiation and control protein 1	1	0.999	6	13	13	13	5	5	3	5	5	3	5	5	3	51542460	51287852	25455540	51542460	51287852	25455540	51542460	51287852	25455540	36389380	36689144	25004134	36389380	36689144	25004134	36389380	36689144	25004134
sp|Q64433|CH10_MOUSE	Q64433	CH10_MOUSE	Hspe1	102	25.5	Mus musculus OX=10090	1:Experimental evidence at protein level	10 kDa heat shock protein, mitochondrial	1	0.999	2	2	2	2	0	0	2	0	0	2	0	0	2	0	0	14225415	0	0	14225415	0	0	14225415	0	0	0	0	0	0	0	0	0
sp|Q64444|CAH4_MOUSE	Q64444	CAH4_MOUSE	Ca4	305	26.2	Mus musculus OX=10090	1:Experimental evidence at protein level	Carbonic anhydrase 4	1	0.999	6	14	14	14	5	5	4	5	5	4	5	5	4	25929504	33576720	34963696	25929504	33576720	34963696	25929504	33576720	34963696	10834356	14194288	17959070	10834356	14194288	17959070	10834356	14194288	17959070
sp|Q64727|VINC_MOUSE	Q64727	VINC_MOUSE	Vcl	1066	4.1	Mus musculus OX=10090	1:Experimental evidence at protein level	Vinculin	1	0.999	3	3	3	3	0	1	2	0	1	2	0	1	2	2.79777e+06	2906822	7.58377e+06	2.79777e+06	2906822	7.58377e+06	2.79777e+06	2906822	7.58377e+06	0	3.14913e+06	8.21588e+06	0	3.14913e+06	8.21588e+06	0	3.14913e+06	8.21588e+06
sp|Q66GT5|PTPM1_MOUSE	Q66GT5	PTPM1_MOUSE	Ptpmt1	193	50.8	Mus musculus OX=10090	1:Experimental evidence at protein level	Phosphatidylglycerophosphatase and protein-tyrosine phosphatase 1	1	0.999	8	19	19	19	7	6	6	7	6	6	7	6	6	44798680	42480448	29175230	44798680	42480448	29175230	44798680	42480448	29175230	16134351	15818399	11253110	16134351	15818399	11253110	16134351	15818399	11253110
sp|Q68ED2|GRM7_MOUSE	Q68ED2	GRM7_MOUSE	Grm7	915	5.8	Mus musculus OX=10090	1:Experimental evidence at protein level	Metabotropic glutamate receptor 7	1	0.999	4	7	7	7	1	4	2	1	4	2	1	4	2	11860365	13787284	14327662	11860365	13787284	14327662	11860365	13787284	14327662	4595175	5.48117e+06	5228338	4595175	5.48117e+06	5228338	4595175	5.48117e+06	5228338
sp|Q68FE2|ATG9A_MOUSE	Q68FE2	ATG9A_MOUSE	Atg9a	551	29	Mus musculus OX=10090	1:Experimental evidence at protein level	Autophagy-related protein 9A	1	0.999	12	34	34	34	12	11	11	12	11	11	12	11	11	87205720	88896480	54946008	87205720	88896480	54946008	87205720	88896480	54946008	47629576	49316372	26858750	47629576	49316372	26858750	47629576	49316372	26858750
sp|Q68FE7|T151B_MOUSE	Q68FE7	T151B_MOUSE	Tmem151b	561	28	Mus musculus OX=10090	2:Experimental evidence at transcript level	Transmembrane protein 151B	1	0.999	11	24	21	24	8	9	7	6	8	7	8	9	7	25595186	22289880	21494596	25595186	22289880	21494596	25595186	22289880	21494596	10261396	9205222	10024263	10261396	9205222	10024263	10261396	9205222	10024263
sp|Q68FL6|SYMC_MOUSE	Q68FL6	SYMC_MOUSE	Mars1	902	4	Mus musculus OX=10090	1:Experimental evidence at protein level	Methionine--tRNA ligase, cytoplasmic	1	0.999	2	3	3	3	0	1	2	0	1	2	0	1	2	5523027	5994045	6.34579e+06	5523027	5994045	6.34579e+06	5523027	5994045	6.34579e+06	3141713	3410082	3376732	3141713	3410082	3376732	3141713	3410082	3376732
sp|Q69ZF3|GBA2_MOUSE	Q69ZF3	GBA2_MOUSE	Gba2	918	35.5	Mus musculus OX=10090	1:Experimental evidence at protein level	Non-lysosomal glucosylceramidase	1	0.999	22	58	58	58	22	21	15	22	21	15	22	21	15	78976184	87787336	53059684	78976184	87787336	53059684	78976184	87787336	53059684	38647400	40238600	30648320	38647400	40238600	30648320	38647400	40238600	30648320
sp|Q69ZS6|SV2C_MOUSE	Q69ZS6	SV2C_MOUSE	Sv2c	727	27.2	Mus musculus OX=10090	1:Experimental evidence at protein level	Synaptic vesicle glycoprotein 2C	1	0.999	20	134	134	228	37	61	36	37	61	36	61	85	82	1493152000	1419698180	1791504130	1493152000	1419698180	1791504130	4897652700	5123209200	3798589700	910663490	979575940	824841980	910663490	979575940	824841980	2281756670	2455139580	2076550270
sp|Q6A0A9|F120A_MOUSE	Q6A0A9	F120A_MOUSE	FAM120A	1112	34.8	Mus musculus OX=10090	1:Experimental evidence at protein level	Constitutive coactivator of PPAR-gamma-like protein 1	1	0.999	26	56	54	56	16	17	23	16	16	22	16	17	23	35452248	34634404	45779756	33896904	31367676	43446368	35452248	34634404	45779756	12760258	10477256	19497046	12441547	10206814	19106928	12760258	10477256	19497046
sp|Q6A4J8-2|UBP7_MOUSE	Q6A4J8-2	UBP7_MOUSE	Usp7	1143	9.3	Mus musculus OX=10090		Isoform 2 of Ubiquitin carboxyl-terminal hydrolase 7	1	0.999	5	6	0	6	0	4	2	0	0	0	0	4	2	6.98528e+06	8.04704e+06	6796675	0	0	0	6.98528e+06	8.04704e+06	6796675	3.01497e+06	4775376	3095920	0	0	0	3.01497e+06	4775376	3095920	sp|Q6A4J8-3|UBP7_MOUSE, sp|Q6A4J8|UBP7_MOUSE
sp|Q6DFW0-2|CI072_MOUSE	Q6DFW0-2	CI072_MOUSE		420	20.2	Mus musculus OX=10090		Isoform 2 of Guanine nucleotide exchange C9orf72 homolog	1	0.999	5	13	0	13	5	4	4	0	0	0	5	4	4	14567082	15079126	14254472	0	0	0	14567082	15079126	14254472	6944649	6752518	8500091	0	0	0	6944649	6752518	8500091	sp|Q6DFW0|CI072_MOUSE
sp|Q6GQT5|T151A_MOUSE	Q6GQT5	T151A_MOUSE	Tmem151a	468	16	Mus musculus OX=10090	1:Experimental evidence at protein level	Transmembrane protein 151A	1	0.999	6	12	12	15	4	5	3	4	5	3	6	6	3	19657570	21039594	25541432	19657570	21039594	25541432	19657570	21039594	25541432	9019922	9691828	9545819	9019922	9691828	9545819	9019922	9691828	9545819
sp|Q6IRU5-2|CLCB_MOUSE	Q6IRU5-2	CLCB_MOUSE	Cltb	211	16.8	Mus musculus OX=10090		Isoform 2 of Clathrin light chain B	1	0.9989	3	5	0	5	3	1	1	0	0	0	3	1	1	9399812	9644079	8416183	0	0	0	9399812	9644079	8416183	3.78964e+06	4.15671e+06	3.20679e+06	0	0	0	3.78964e+06	4.15671e+06	3.20679e+06	sp|Q6IRU5-3|CLCB_MOUSE, sp|Q6IRU5|CLCB_MOUSE
sp|Q6NS52-2|DGKB_MOUSE	Q6NS52-2	DGKB_MOUSE	Dgkb	795	27	Mus musculus OX=10090		Isoform 2 of Diacylglycerol kinase beta	1	0.999	15	1	1	25	0	0	1	0	0	1	12	5	8	7.09702e+06	6263415	6.98605e+06	7.09702e+06	6263415	6.98605e+06	34634372	35038592	37064596	0	0	0	0	0	0	16014979	13297249	16078413
sp|Q6NS52|DGKB_MOUSE	Q6NS52	DGKB_MOUSE	Dgkb	802	26.9	Mus musculus OX=10090	1:Experimental evidence at protein level	Diacylglycerol kinase beta	1	0.999	15	26	2	26	13	5	8	1	0	1	13	5	8	34634372	35038592	37064596	5.73647e+06	4.30676e+06	6.84383e+06	34634372	35038592	37064596	15040089	12659291	17983390	0	0	0	15040089	12659291	17983390
sp|Q6NVF0-2|OCRL_MOUSE	Q6NVF0-2	OCRL_MOUSE	Ocrl	727	7.7	Mus musculus OX=10090		Isoform 2 of Inositol polyphosphate 5-phosphatase OCRL	1	0.999	4	4	0	4	1	2	1	0	0	0	1	2	1	7082626	8.27659e+06	6.50508e+06	0	0	0	7082626	8.27659e+06	6.50508e+06	6936379	8.07572e+06	6294622	0	0	0	6936379	8.07572e+06	6294622	sp|Q6NVF0|OCRL_MOUSE
sp|Q6NVG5|MREG_MOUSE	Q6NVG5	MREG_MOUSE	Mreg	214	13.6	Mus musculus OX=10090	1:Experimental evidence at protein level	Melanoregulin	1	0.999	2	5	5	5	2	2	1	2	2	1	2	2	1	10794610	12432745	5.54418e+06	10794610	12432745	5.54418e+06	10794610	12432745	5.54418e+06	5.78415e+06	6.64182e+06	0	5.78415e+06	6.64182e+06	0	5.78415e+06	6.64182e+06	0
sp|Q6NXK7|DPP10_MOUSE	Q6NXK7	DPP10_MOUSE	Dpp10	797	52.6	Mus musculus OX=10090	1:Experimental evidence at protein level	Inactive dipeptidyl peptidase 10	1	0.999	33	86	86	91	32	29	25	32	29	25	34	30	27	112025328	122038968	123336248	112025328	122038968	123336248	167189552	186728880	171113376	44606260	49232312	37659696	44606260	49232312	37659696	90621280	100519536	76699720
sp|Q6NXM3|TM130_MOUSE	Q6NXM3	TM130_MOUSE	Tmem130	419	21	Mus musculus OX=10090	2:Experimental evidence at transcript level	Transmembrane protein 130	1	0.999	7	17	17	17	6	6	5	6	6	5	6	6	5	31731794	28781536	22026962	31731794	28781536	22026962	31731794	28781536	22026962	11295837	11346269	8365880	11295837	11346269	8365880	11295837	11346269	8365880
sp|Q6NZC7|S23IP_MOUSE	Q6NZC7	S23IP_MOUSE	Sec23ip	998	27.4	Mus musculus OX=10090	1:Experimental evidence at protein level	SEC23-interacting protein	1	0.999	18	41	40	41	18	15	8	17	15	8	18	15	8	60245088	54075232	32846400	60245088	54075232	32846400	60245088	54075232	32846400	23174854	20794600	14281583	23174854	20794600	14281583	23174854	20794600	14281583
sp|Q6P069-2|SORCN_MOUSE	Q6P069-2	SORCN_MOUSE	Sri	183	36.6	Mus musculus OX=10090		Isoform 2 of Sorcin	1	0.999	8	14	0	14	5	7	2	0	0	0	5	7	2	28745622	16804556	30216600	0	0	0	28745622	16804556	30216600	12676160	11978915	11105386	0	0	0	12676160	11978915	11105386	sp|Q6P069|SORCN_MOUSE
sp|Q6P4T0|ATG2A_MOUSE	Q6P4T0	ATG2A_MOUSE	Atg2a	1914	2.3	Mus musculus OX=10090	1:Experimental evidence at protein level	Autophagy-related protein 2 homolog A	1	0.999	2	2	2	2	0	1	1	0	1	1	0	1	1	7073266	7631166	3.61531e+06	7073266	7631166	3.61531e+06	7073266	7631166	3.61531e+06	3.75411e+06	4.0475e+06	0	3.75411e+06	4.0475e+06	0	3.75411e+06	4.0475e+06	0
sp|Q6P4T2|U520_MOUSE	Q6P4T2	U520_MOUSE	Snrnp200	2136	9	Mus musculus OX=10090	1:Experimental evidence at protein level	U5 small nuclear ribonucleoprotein 200 kDa helicase	1	0.999	9	10	10	10	2	8	0	2	8	0	2	8	0	5.69014e+06	15075582	967804	5.69014e+06	15075582	967804	5.69014e+06	15075582	967804	2.73417e+06	7.6691e+06	0	2.73417e+06	7.6691e+06	0	2.73417e+06	7.6691e+06	0
sp|Q6P8X1|SNX6_MOUSE	Q6P8X1	SNX6_MOUSE	Snx6	406	55.9	Mus musculus OX=10090	1:Experimental evidence at protein level	Sorting nexin-6	1	0.999	23	64	58	77	21	22	21	19	20	19	25	27	25	180864064	164719200	167222400	180864064	164719200	167222400	180864064	164719200	167222400	88228832	82650528	68584912	87620456	82725688	68998368	87626848	82364616	69295792
sp|Q6PA06-2|ATLA2_MOUSE	Q6PA06-2	ATLA2_MOUSE	Atl2	388	14.7	Mus musculus OX=10090		Isoform 2 of Atlastin-2	1	0.999	5	7	0	9	4	1	2	0	0	0	5	2	2	12966453	12186212	12343676	0	0	0	25336960	23250340	27661624	6.63014e+06	6253889	5971651	0	0	0	11661444	10956009	10985060	sp|Q6PA06|ATLA2_MOUSE
sp|Q6PAK3|ANM8_MOUSE	Q6PAK3	ANM8_MOUSE	Prmt8	394	20.3	Mus musculus OX=10090	1:Experimental evidence at protein level	Protein arginine N-methyltransferase 8	1	0.999	7	8	8	14	5	2	1	5	2	1	7	4	3	25868716	18610568	20624640	25868716	18610568	20624640	35603088	27357570	35766964	11842308	10870787	11233698	11842308	10870787	11233698	14136278	12103596	14570181
sp|Q6PDM2-2|SRSF1_MOUSE	Q6PDM2-2	SRSF1_MOUSE	Srsf1	201	23	Mus musculus OX=10090		Isoform 2 of Serine/arginine-rich splicing factor 1	1	0.999	3	3	0	3	0	3	0	0	0	0	0	3	0	1.27263e+06	21352376	5.79578e+06	0	0	0	1.27263e+06	21352376	5.79578e+06	0	0	0	0	0	0	0	0	0	sp|Q6PDM2-3|SRSF1_MOUSE, sp|Q6PDM2|SRSF1_MOUSE
sp|Q6PE13|PRRT3_MOUSE	Q6PE13	PRRT3_MOUSE	Prrt3	971	10.6	Mus musculus OX=10090	1:Experimental evidence at protein level	Proline-rich transmembrane protein 3	1	0.999	6	16	16	16	6	6	4	6	6	4	6	6	4	31964278	34435844	19611548	31964278	34435844	19611548	31964278	34435844	19611548	12664210	13634967	10418315	12664210	13634967	10418315	12664210	13634967	10418315
sp|Q6PFD9|NUP98_MOUSE	Q6PFD9	NUP98_MOUSE	Nup98	1816	4.7	Mus musculus OX=10090	1:Experimental evidence at protein level	Nuclear pore complex protein Nup98-Nup96	1	0.999	5	8	8	8	2	1	5	2	1	5	2	1	5	14030721	16230160	28020824	14030721	16230160	28020824	14030721	16230160	28020824	6245983	5994842	11146186	6245983	5994842	11146186	6245983	5994842	11146186
sp|Q6PGE7|SC6A7_MOUSE	Q6PGE7	SC6A7_MOUSE	Slc6a7	637	36.6	Mus musculus OX=10090	1:Experimental evidence at protein level	Sodium-dependent proline transporter	1	0.999	21	143	143	143	43	45	55	43	45	55	43	45	55	1832772740	1887343230	769994300	1832772740	1887343230	769994300	1832772740	1887343230	769994300	698518400	728909500	535999008	698518400	728909500	535999008	698518400	728909500	535999008
sp|Q6PHU5-2|SORT_MOUSE	Q6PHU5-2	SORT_MOUSE	Sort1	858	21.7	Mus musculus OX=10090		Isoform 2 of Sortilin	1	0.999	14	36	0	36	14	15	7	0	0	0	14	15	7	81583744	77419136	60453032	0	0	0	81583744	77419136	60453032	36434028	35271920	24039144	0	0	0	36434028	35271920	24039144	sp|Q6PHU5|SORT_MOUSE
sp|Q6PHZ2-2|KCC2D_MOUSE	Q6PHZ2-2	KCC2D_MOUSE	Camk2d	478	23.4	Mus musculus OX=10090		Isoform 2 of Calcium/calmodulin-dependent protein kinase type II subunit delta	1	0.999	8	6	0	21	2	2	2	0	0	0	8	6	7	13663678	12132870	14880730	0	0	0	196517888	173796304	118256480	9881856	8715681	10055547	0	0	0	85462040	78052232	69405456	sp|Q6PHZ2-4|KCC2D_MOUSE, sp|Q6PHZ2-5|KCC2D_MOUSE, sp|Q6PHZ2|KCC2D_MOUSE
sp|Q6Q477-2|AT2B4_MOUSE	Q6Q477-2	AT2B4_MOUSE	Atp2b4	1107	23.5	Mus musculus OX=10090		Isoform 2 of Plasma membrane calcium-transporting ATPase 4	1	0.999	20	10	0	49	3	2	5	0	0	0	18	16	15	26724474	9047249	11954308	0	0	0	113793960	105141864	106392112	9337026	7336636	7.28433e+06	0	0	0	47082168	43270876	45815904	sp|Q6Q477|AT2B4_MOUSE
sp|Q6ZQ88|KDM1A_MOUSE	Q6ZQ88	KDM1A_MOUSE	Kdm1a	853	6.3	Mus musculus OX=10090	1:Experimental evidence at protein level	Lysine-specific histone demethylase 1A	1	0.999	3	3	3	3	0	1	2	0	1	2	0	1	2	0	2913771	14857864	0	2913771	14857864	0	2913771	14857864	0	0	0	0	0	0	0	0	0
sp|Q6ZWN5|RS9_MOUSE	Q6ZWN5	RS9_MOUSE	Rps9	194	49.5	Mus musculus OX=10090	1:Experimental evidence at protein level	40S ribosomal protein S9	1	0.999	13	37	37	37	13	11	13	13	11	13	13	11	13	96094208	63675440	204117104	96094208	63675440	204117104	96094208	63675440	204117104	37429772	23796374	64645772	37429772	23796374	64645772	37429772	23796374	64645772
sp|Q6ZWX6|IF2A_MOUSE	Q6ZWX6	IF2A_MOUSE	Eif2s1	315	26.7	Mus musculus OX=10090	1:Experimental evidence at protein level	Eukaryotic translation initiation factor 2 subunit 1	1	0.999	5	8	8	8	2	2	4	2	2	4	2	2	4	11240500	10764269	20947336	11240500	10764269	20947336	11240500	10764269	20947336	5.41994e+06	7.02002e+06	10258794	5.41994e+06	7.02002e+06	10258794	5.41994e+06	7.02002e+06	10258794
sp|Q761V0-2|SC6A5_MOUSE	Q761V0-2	SC6A5_MOUSE	Slc6a5	791	6.2	Mus musculus OX=10090		Isoform b of Sodium- and chloride-dependent glycine transporter 2	1	0.999	3	3	0	3	3	0	0	0	0	0	3	0	0	4.36189e+06	4234230	4.45485e+06	0	0	0	4.36189e+06	4234230	4.45485e+06	2.42331e+06	2.39494e+06	2.52797e+06	0	0	0	2.42331e+06	2.39494e+06	2.52797e+06	sp|Q761V0|SC6A5_MOUSE
sp|Q78IK2|ATPMK_MOUSE	Q78IK2	ATPMK_MOUSE	Atp5mk	58	65.5	Mus musculus OX=10090	1:Experimental evidence at protein level	ATP synthase membrane subunit K, mitochondrial	1	0.999	2	4	4	4	0	0	4	0	0	4	0	0	4	1.83324e+06	0	12848940	1.83324e+06	0	12848940	1.83324e+06	0	12848940	0	0	0	0	0	0	0	0	0
sp|Q78PY7|SND1_MOUSE	Q78PY7	SND1_MOUSE	Snd1	910	8.6	Mus musculus OX=10090	1:Experimental evidence at protein level	Staphylococcal nuclease domain-containing protein 1	1	0.999	4	6	6	6	0	5	1	0	5	1	0	5	1	4841832	16402482	3.61403e+06	4841832	16402482	3.61403e+06	4841832	16402482	3.61403e+06	2.58547e+06	7.79218e+06	2574871	2.58547e+06	7.79218e+06	2574871	2.58547e+06	7.79218e+06	2574871
sp|Q78ZA7|NP1L4_MOUSE	Q78ZA7	NP1L4_MOUSE	Nap1l4	375	34.1	Mus musculus OX=10090	1:Experimental evidence at protein level	Nucleosome assembly protein 1-like 4	1	0.999	7	13	10	13	3	3	7	2	2	6	3	3	7	22566414	7378019	43239172	17644192	6860778	32270044	22566414	7378019	43239172	10820374	6891445	15581730	8344276	6866890	10206603	10820374	6891445	15581730
sp|Q7M759|AB17B_MOUSE	Q7M759	AB17B_MOUSE	Abhd17b	288	67	Mus musculus OX=10090	1:Experimental evidence at protein level	Alpha/beta hydrolase domain-containing protein 17B	1	0.999	15	43	41	43	15	18	10	14	17	10	15	18	10	177316816	168196160	81345200	177316816	168196160	81345200	177316816	168196160	81345200	71221248	74738216	40809664	71316976	74637888	40809664	71221248	74738216	40809664
sp|Q7TN83-2|SYT16_MOUSE	Q7TN83-2	SYT16_MOUSE	Syt16	549	5.8	Mus musculus OX=10090		Isoform 2 of Synaptotagmin-16	1	0.999	2	2	0	2	1	0	1	0	0	0	1	0	1	3516107	2913780	4.14612e+06	0	0	0	3516107	2913780	4.14612e+06	0	0	0	0	0	0	0	0	0	sp|Q7TN83-3|SYT16_MOUSE, sp|Q7TN83|SYT16_MOUSE
sp|Q7TNR6|IGS21_MOUSE	Q7TNR6	IGS21_MOUSE	Igsf21	468	22.4	Mus musculus OX=10090	1:Experimental evidence at protein level	Immunoglobulin superfamily member 21	1	0.999	8	19	19	19	7	8	4	7	8	4	7	8	4	38631168	35432236	38532364	38631168	35432236	38532364	38631168	35432236	38532364	19391438	18157808	17148414	19391438	18157808	17148414	19391438	18157808	17148414
sp|Q7TQ95|LNP_MOUSE	Q7TQ95	LNP_MOUSE	Lnpk	425	24	Mus musculus OX=10090	1:Experimental evidence at protein level	Endoplasmic reticulum junction formation protein lunapark	1	0.999	8	15	15	15	6	4	5	6	4	5	6	4	5	29322400	11077220	21562816	29322400	11077220	21562816	29322400	11077220	21562816	10527698	9149380	10314104	10527698	9149380	10314104	10527698	9149380	10314104
sp|Q7TQD2|TPPP_MOUSE	Q7TQD2	TPPP_MOUSE	Tppp	218	17.4	Mus musculus OX=10090	1:Experimental evidence at protein level	Tubulin polymerization-promoting protein	1	0.999	3	3	3	3	0	0	3	0	0	3	0	0	3	1025040	6421511	12139015	1025040	6421511	12139015	1025040	6421511	12139015	0	2.54765e+06	4.91584e+06	0	2.54765e+06	4.91584e+06	0	2.54765e+06	4.91584e+06
sp|Q7TQH0-2|ATX2L_MOUSE	Q7TQH0-2	ATX2L_MOUSE	Atxn2l	1074	7	Mus musculus OX=10090		Isoform 2 of Ataxin-2-like protein	1	0.999	5	8	0	8	3	1	4	0	0	0	3	1	4	7.93883e+06	4462591	14251211	0	0	0	7.93883e+06	4462591	14251211	3.53659e+06	2.44069e+06	5825650	0	0	0	3.53659e+06	2.44069e+06	5825650	sp|Q7TQH0-3|ATX2L_MOUSE, sp|Q7TQH0|ATX2L_MOUSE
sp|Q7TQI3|OTUB1_MOUSE	Q7TQI3	OTUB1_MOUSE	Otub1	271	20.7	Mus musculus OX=10090	1:Experimental evidence at protein level	Ubiquitin thioesterase OTUB1	1	0.999	2	2	2	2	0	2	0	0	2	0	0	2	0	1842207	8293455	0	1842207	8293455	0	1842207	8293455	0	0	0	0	0	0	0	0	0	0
sp|Q7TSH4|CP110_MOUSE	Q7TSH4	CP110_MOUSE	Ccp110	1004	28.2	Mus musculus OX=10090	1:Experimental evidence at protein level	Centriolar coiled-coil protein of 110 kDa	1	0.999	16	30	30	30	10	14	6	10	14	6	10	14	6	19098024	21880600	13617742	19098024	21880600	13617742	19098024	21880600	13617742	7.32839e+06	7368538	6754621	7.32839e+06	7368538	6754621	7.32839e+06	7368538	6754621
sp|Q80T41|GABR2_MOUSE	Q80T41	GABR2_MOUSE	Gabbr2	940	4	Mus musculus OX=10090	1:Experimental evidence at protein level	Gamma-aminobutyric acid type B receptor subunit 2	1	0.999	4	7	7	7	2	4	1	2	4	1	2	4	1	5.91244e+06	6224963	8997831	5.91244e+06	6224963	8997831	5.91244e+06	6224963	8997831	2.45969e+06	2.6656e+06	3.81114e+06	2.45969e+06	2.6656e+06	3.81114e+06	2.45969e+06	2.6656e+06	3.81114e+06
sp|Q80TR1-2|AGRL1_MOUSE	Q80TR1-2	AGRL1_MOUSE	Adgrl1	1295	5.3	Mus musculus OX=10090		Isoform 2 of Adhesion G protein-coupled receptor L1	1	0.999	5	9	0	9	2	4	3	0	0	0	2	4	3	12035657	12277470	17793904	0	0	0	12035657	12277470	17793904	6.01617e+06	5890688	5698590	0	0	0	6.01617e+06	5890688	5698590	sp|Q80TR1|AGRL1_MOUSE
sp|Q80TZ3-2|AUXI_MOUSE	Q80TZ3-2	AUXI_MOUSE	Dnajc6	900	16.3	Mus musculus OX=10090		Isoform 2 of Putative tyrosine-protein phosphatase auxilin	1	0.999	10	24	0	24	6	9	9	0	0	0	6	9	9	19704214	19290316	17409712	0	0	0	19704214	19290316	17409712	8727504	8857678	9775055	0	0	0	8727504	8857678	9775055	sp|Q80TZ3-3|AUXI_MOUSE, sp|Q80TZ3|AUXI_MOUSE
sp|Q80U04-2|PJA2_MOUSE	Q80U04-2	PJA2_MOUSE	Pja2	645	16.7	Mus musculus OX=10090		Isoform 2 of E3 ubiquitin-protein ligase Praja-2	1	0.999	6	6	0	10	0	1	5	0	0	0	1	2	7	9622938	9519577	20300504	0	0	0	13967995	9866974	18634152	5.14103e+06	5.54479e+06	8815019	0	0	0	6621415	6759205	10292415	sp|Q80U04|PJA2_MOUSE
sp|Q80U12-2|SGSM2_MOUSE	Q80U12-2	SGSM2_MOUSE	Sgsm2	1050	2.3	Mus musculus OX=10090		Isoform 2 of Small G protein signaling modulator 2	1	0.999	2	2	0	2	0	1	1	0	0	0	0	1	1	2.44108e+06	2832072	3.34047e+06	0	0	0	2.44108e+06	2832072	3.34047e+06	1.58891e+06	1.80375e+06	2.06272e+06	0	0	0	1.58891e+06	1.80375e+06	2.06272e+06	sp|Q80U12|SGSM2_MOUSE
sp|Q80U56|AVL9_MOUSE	Q80U56	AVL9_MOUSE	Avl9	649	5.5	Mus musculus OX=10090	1:Experimental evidence at protein level	Late secretory pathway protein AVL9 homolog	1	0.999	2	4	4	4	0	2	2	0	2	2	0	2	2	4388666	9489351	8330275	4388666	9489351	8330275	4388666	9489351	8330275	2654866	5402740	5.12602e+06	2654866	5402740	5.12602e+06	2654866	5402740	5.12602e+06
sp|Q80U93|NU214_MOUSE	Q80U93	NU214_MOUSE	Nup214	2085	5.8	Mus musculus OX=10090	1:Experimental evidence at protein level	Nuclear pore complex protein Nup214	1	0.999	8	9	9	9	1	0	8	1	0	8	1	0	8	25701768	22745368	35867656	25701768	22745368	35867656	25701768	22745368	35867656	17770800	13360270	25816994	17770800	13360270	25816994	17770800	13360270	25816994
sp|Q80UP8|S20A2_MOUSE	Q80UP8	S20A2_MOUSE	Slc20a2	656	18.9	Mus musculus OX=10090	1:Experimental evidence at protein level	Sodium-dependent phosphate transporter 2	1	0.999	10	26	24	26	9	9	8	8	8	8	9	9	8	54181348	65591876	45601064	54181348	65591876	45601064	54181348	65591876	45601064	32840374	35173896	28635764	33122458	36479636	27375640	32840374	35173896	28635764
sp|Q80UU9|PGRC2_MOUSE	Q80UU9	PGRC2_MOUSE	Pgrmc2	217	19.4	Mus musculus OX=10090	1:Experimental evidence at protein level	Membrane-associated progesterone receptor component 2	1	0.999	3	6	6	7	2	2	2	2	2	2	2	3	2	11053950	10066382	9117612	11053950	10066382	9117612	11053950	10066382	9117612	6.50284e+06	5974109	5378550	6.50284e+06	5974109	5378550	6.50284e+06	5974109	5378550
sp|Q80V26|IMPA3_MOUSE	Q80V26	IMPA3_MOUSE	Bpnt2	356	13.2	Mus musculus OX=10090	1:Experimental evidence at protein level	Golgi-resident adenosine 3',5'-bisphosphate 3'-phosphatase	1	0.999	3	6	6	6	2	2	2	2	2	2	2	2	2	13417504	18671310	7.76182e+06	13417504	18671310	7.76182e+06	13417504	18671310	7.76182e+06	5971037	8.30789e+06	5.19712e+06	5971037	8.30789e+06	5.19712e+06	5971037	8.30789e+06	5.19712e+06
sp|Q80W47|WIPI2_MOUSE	Q80W47	WIPI2_MOUSE	Wipi2	445	13.7	Mus musculus OX=10090	1:Experimental evidence at protein level	WD repeat domain phosphoinositide-interacting protein 2	1	0.999	3	5	5	5	2	2	1	2	2	1	2	2	1	10863940	9954663	8765072	10863940	9954663	8765072	10863940	9954663	8765072	6.31525e+06	5591957	0	6.31525e+06	5591957	0	6.31525e+06	5591957	0
sp|Q80WC7-2|AGFG2_MOUSE	Q80WC7-2	AGFG2_MOUSE	Agfg2	289	46	Mus musculus OX=10090		Isoform 2 of Arf-GAP domain and FG repeat-containing protein 2	1	0.999	11	30	0	30	12	8	10	0	0	0	12	8	10	62621264	41931500	83715432	0	0	0	62621264	41931500	83715432	25936014	17827818	40829232	0	0	0	25936014	17827818	40829232	sp|Q80WC7|AGFG2_MOUSE
sp|Q80WM4|HPLN4_MOUSE	Q80WM4	HPLN4_MOUSE	Hapln4	400	16	Mus musculus OX=10090	2:Experimental evidence at transcript level	Hyaluronan and proteoglycan link protein 4	1	0.999	5	12	12	12	4	5	3	4	5	3	4	5	3	19875586	34385416	40107684	19875586	34385416	40107684	19875586	34385416	40107684	17875936	21999306	18314866	17875936	21999306	18314866	17875936	21999306	18314866
sp|Q80WQ2|VAC14_MOUSE	Q80WQ2	VAC14_MOUSE	Vac14	782	42.1	Mus musculus OX=10090	1:Experimental evidence at protein level	Protein VAC14 homolog	1	0.999	28	76	76	76	26	27	23	26	27	23	26	27	23	79257904	72716296	78115472	79257904	72716296	78115472	79257904	72716296	78115472	28605766	31210880	29478646	28605766	31210880	29478646	28605766	31210880	29478646
sp|Q80WW9|DDRGK_MOUSE	Q80WW9	DDRGK_MOUSE	Ddrgk1	315	16.2	Mus musculus OX=10090	1:Experimental evidence at protein level	DDRGK domain-containing protein 1	1	0.999	2	4	4	4	1	2	1	1	2	1	1	2	1	13754456	18416298	4.73668e+06	13754456	18416298	4.73668e+06	13754456	18416298	4.73668e+06	9208809	11943000	0	9208809	11943000	0	9208809	11943000	0
sp|Q80X80|C2C2L_MOUSE	Q80X80	C2C2L_MOUSE	C2cd2l	706	29.2	Mus musculus OX=10090	1:Experimental evidence at protein level	Phospholipid transfer protein C2CD2L	1	0.999	15	34	34	34	9	14	11	9	14	11	9	14	11	137385008	92067048	108789472	137385008	92067048	108789472	137385008	92067048	108789472	88426696	79107384	89531168	88426696	79107384	89531168	88426696	79107384	89531168
sp|Q80X95|RRAGA_MOUSE	Q80X95	RRAGA_MOUSE	Rraga	313	25.9	Mus musculus OX=10090	1:Experimental evidence at protein level	Ras-related GTP-binding protein A	1	0.999	7	13	5	13	4	7	2	2	2	1	4	7	2	28560400	28321144	15612820	12231672	12394174	7854046	28560400	28321144	15612820	10681330	11502413	7681697	7.92718e+06	7.54898e+06	5.71199e+06	10681330	11502413	7681697
sp|Q80XI3-2|IF4G3_MOUSE	Q80XI3-2	IF4G3_MOUSE	Eif4g3	1560	4.4	Mus musculus OX=10090		Isoform 2 of Eukaryotic translation initiation factor 4 gamma 3	1	0.999	7	8	0	11	2	1	5	0	0	0	3	2	6	9289738	8368920	14449170	0	0	0	9289738	8368920	14449170	3.65046e+06	3.03021e+06	5842561	0	0	0	3.65046e+06	3.03021e+06	5842561	sp|Q80XI3-3|IF4G3_MOUSE, sp|Q80XI3-4|IF4G3_MOUSE, sp|Q80XI3|IF4G3_MOUSE
sp|Q80XI4|PI42B_MOUSE	Q80XI4	PI42B_MOUSE	Pip4k2b	416	25.7	Mus musculus OX=10090	1:Experimental evidence at protein level	Phosphatidylinositol 5-phosphate 4-kinase type-2 beta	1	0.999	8	15	8	15	5	7	3	3	4	1	5	7	3	24297398	38813228	22406000	19630286	29253376	8689662	24297398	38813228	22406000	9203946	14349639	8703481	9325693	13622057	0	9203946	14349639	8703481
sp|Q80XQ2|TBCD5_MOUSE	Q80XQ2	TBCD5_MOUSE	Tbc1d5	815	46.6	Mus musculus OX=10090	1:Experimental evidence at protein level	TBC1 domain family member 5	1	0.999	25	64	64	64	23	24	17	23	24	17	23	24	17	78991912	90274944	51036920	78991912	90274944	51036920	78991912	90274944	51036920	30269708	35075040	20109346	30269708	35075040	20109346	30269708	35075040	20109346
sp|Q80Y55|BSDC1_MOUSE	Q80Y55	BSDC1_MOUSE	Bsdc1	427	12.6	Mus musculus OX=10090	1:Experimental evidence at protein level	BSD domain-containing protein 1	1	0.999	3	7	7	7	3	2	2	3	2	2	3	2	2	4.58331e+06	2.55116e+06	4940615	4.58331e+06	2.55116e+06	4940615	4.58331e+06	2.55116e+06	4940615	2.75663e+06	0	3.3066e+06	2.75663e+06	0	3.3066e+06	2.75663e+06	0	3.3066e+06
sp|Q80Y98-2|DDHD2_MOUSE	Q80Y98-2	DDHD2_MOUSE	Ddhd2	730	8.8	Mus musculus OX=10090		Isoform 2 of Phospholipase DDHD2	1	0.999	5	5	0	6	0	3	2	0	0	0	1	3	2	9008588	12251902	9498415	0	0	0	9008588	12251902	9498415	3842643	5.14414e+06	4.58606e+06	0	0	0	3842643	5.14414e+06	4.58606e+06	sp|Q80Y98-3|DDHD2_MOUSE, sp|Q80Y98|DDHD2_MOUSE
sp|Q80YE7-2|DAPK1_MOUSE	Q80YE7-2	DAPK1_MOUSE	Dapk1	1430	22.2	Mus musculus OX=10090		Isoform 2 of Death-associated protein kinase 1	1	0.999	27	47	0	47	20	13	14	0	0	0	20	13	14	19141748	16926670	60578784	0	0	0	19141748	16926670	60578784	16693613	14880463	16686536	0	0	0	16693613	14880463	16686536	sp|Q80YE7|DAPK1_MOUSE
sp|Q80YN3|BCAS1_MOUSE	Q80YN3	BCAS1_MOUSE	Bcas1	633	29.5	Mus musculus OX=10090	1:Experimental evidence at protein level	Breast carcinoma-amplified sequence 1 homolog	1	0.999	15	43	43	43	10	17	16	10	17	16	10	17	16	103428288	178333056	162143616	103428288	178333056	162143616	103428288	178333056	162143616	41502204	71530320	64105676	41502204	71530320	64105676	41502204	71530320	64105676
sp|Q80Z24|NEGR1_MOUSE	Q80Z24	NEGR1_MOUSE	Negr1	348	43.7	Mus musculus OX=10090	1:Experimental evidence at protein level	Neuronal growth regulator 1	1	0.999	14	70	70	70	25	25	20	25	25	20	25	25	20	865002690	902941120	806167490	865002690	902941120	806167490	865002690	902941120	806167490	559648190	530346240	272819552	559648190	530346240	272819552	559648190	530346240	272819552
sp|Q810U3|NFASC_MOUSE	Q810U3	NFASC_MOUSE	Nfasc	1240	5.7	Mus musculus OX=10090	1:Experimental evidence at protein level	Neurofascin	1	0.999	4	8	8	8	3	2	3	3	2	3	3	2	3	14364794	13279870	13439685	14364794	13279870	13439685	14364794	13279870	13439685	6.95312e+06	6.52125e+06	7299367	6.95312e+06	6.52125e+06	7299367	6.95312e+06	6.52125e+06	7299367
sp|Q810U4-2|NRCAM_MOUSE	Q810U4-2	NRCAM_MOUSE	Nrcam	1186	15.3	Mus musculus OX=10090		Isoform 2 of Neuronal cell adhesion molecule	1	0.999	11	21	0	21	8	9	4	0	0	0	8	9	4	20822134	17146246	13184972	0	0	0	20822134	17146246	13184972	8600490	9394921	7692048	0	0	0	8600490	9394921	7692048	sp|Q810U4-3|NRCAM_MOUSE, sp|Q810U4|NRCAM_MOUSE
sp|Q8BFT9|SVOP_MOUSE	Q8BFT9	SVOP_MOUSE	Svop	548	23.2	Mus musculus OX=10090	1:Experimental evidence at protein level	Synaptic vesicle 2-related protein	1	0.999	10	32	32	32	10	11	11	10	11	11	10	11	11	148896016	145391088	118612144	148896016	145391088	118612144	148896016	145391088	118612144	95114184	94540856	54643716	95114184	94540856	54643716	95114184	94540856	54643716
sp|Q8BFV2|PCID2_MOUSE	Q8BFV2	PCID2_MOUSE	Pcid2	399	12	Mus musculus OX=10090	1:Experimental evidence at protein level	PCI domain-containing protein 2	1	0.999	4	8	8	8	2	3	3	2	3	3	2	3	3	16369032	14348421	20413406	16369032	14348421	20413406	16369032	14348421	20413406	7.31325e+06	6.24235e+06	9168016	7.31325e+06	6.24235e+06	9168016	7.31325e+06	6.24235e+06	9168016
sp|Q8BG05-2|ROA3_MOUSE	Q8BG05-2	ROA3_MOUSE	Hnrnpa3	357	27.2	Mus musculus OX=10090		Isoform 2 of Heterogeneous nuclear ribonucleoprotein A3	1	0.999	10	20	3	24	5	9	6	1	1	1	6	10	8	27758586	45662812	46911768	2.59778e+06	2.69716e+06	4.81744e+06	27758586	45662812	46911768	13360420	19128950	22181062	0	0	0	13796335	17513858	23461080
sp|Q8BG05|ROA3_MOUSE	Q8BG05	ROA3_MOUSE	Hnrnpa3	379	26.4	Mus musculus OX=10090	1:Experimental evidence at protein level	Heterogeneous nuclear ribonucleoprotein A3	1	0.999	10	1	1	22	0	1	0	0	1	0	5	10	7	5803900	11063302	10444370	5803900	11063302	10444370	27758586	45662812	46911768	0	0	0	0	0	0	13456631	19128950	22022472
sp|Q8BG09|T184B_MOUSE	Q8BG09	T184B_MOUSE	Tmem184b	407	13.5	Mus musculus OX=10090	2:Experimental evidence at transcript level	Transmembrane protein 184B	1	0.999	3	6	6	6	2	3	1	2	3	1	2	3	1	35156928	21028598	12918377	35156928	21028598	12918377	35156928	21028598	12918377	15045561	15307119	11687606	15045561	15307119	11687606	15045561	15307119	11687606
sp|Q8BG21|FLOWR_MOUSE	Q8BG21	FLOWR_MOUSE	Cacfd1	171	14.6	Mus musculus OX=10090	1:Experimental evidence at protein level	Calcium channel flower homolog	1	0.999	2	5	5	5	2	2	1	2	2	1	2	2	1	28850720	36979312	18968154	28850720	36979312	18968154	28850720	36979312	18968154	16898116	21641370	10156160	16898116	21641370	10156160	16898116	21641370	10156160
sp|Q8BG39|SV2B_MOUSE	Q8BG39	SV2B_MOUSE	Sv2b	683	63.5	Mus musculus OX=10090	1:Experimental evidence at protein level	Synaptic vesicle glycoprotein 2B	1	0.999	37	378	284	408	107	98	173	83	74	127	114	108	186	10652395500	10819312600	8663399400	9874473000	9874767900	9633463300	10652395500	10819312600	8663399400	5600788000	4643711000	2815319550	6006458400	4934013400	2470718210	5410168300	4683485200	2889762050
sp|Q8BGC9|CREG2_MOUSE	Q8BGC9	CREG2_MOUSE	Creg2	288	9	Mus musculus OX=10090	1:Experimental evidence at protein level	Protein CREG2	1	0.999	2	3	3	3	2	1	0	2	1	0	2	1	0	19472646	13385042	4.00239e+06	19472646	13385042	4.00239e+06	19472646	13385042	4.00239e+06	10890900	7360753	0	10890900	7360753	0	10890900	7360753	0
sp|Q8BGF8|S35D3_MOUSE	Q8BGF8	S35D3_MOUSE	Slc35d3	422	5.9	Mus musculus OX=10090	2:Experimental evidence at transcript level	Solute carrier family 35 member D3	1	0.999	2	4	4	4	1	2	1	1	2	1	1	2	1	25161502	31616470	14756712	25161502	31616470	14756712	25161502	31616470	14756712	20343892	22000730	12311897	20343892	22000730	12311897	20343892	22000730	12311897
sp|Q8BGH4|REEP1_MOUSE	Q8BGH4	REEP1_MOUSE	Reep1	201	13.9	Mus musculus OX=10090	1:Experimental evidence at protein level	Receptor expression-enhancing protein 1	1	0.999	2	4	4	4	1	2	1	1	2	1	1	2	1	10269827	9635534	11751798	10269827	9635534	11751798	10269827	9635534	11751798	0	0	0	0	0	0	0	0	0
sp|Q8BGH7|C42S2_MOUSE	Q8BGH7	C42S2_MOUSE	Cdc42se2	84	66.7	Mus musculus OX=10090	1:Experimental evidence at protein level	CDC42 small effector protein 2	1	0.999	2	5	5	5	3	1	1	3	1	1	3	1	1	45283076	37259544	8478614	45283076	37259544	8478614	45283076	37259544	8478614	46856316	23016408	0	46856316	23016408	0	46856316	23016408	0
sp|Q8BGK5|S35F1_MOUSE	Q8BGK5	S35F1_MOUSE	Slc35f1	408	11.3	Mus musculus OX=10090	1:Experimental evidence at protein level	Solute carrier family 35 member F1	1	0.999	2	6	6	6	2	2	2	2	2	2	2	2	2	65411752	68428128	33694232	65411752	68428128	33694232	65411752	68428128	33694232	51789264	50876124	30547296	51789264	50876124	30547296	51789264	50876124	30547296
sp|Q8BGN3|ENPP6_MOUSE	Q8BGN3	ENPP6_MOUSE	Enpp6	440	35.5	Mus musculus OX=10090	1:Experimental evidence at protein level	Glycerophosphocholine cholinephosphodiesterase ENPP6	1	0.999	11	27	27	27	8	10	9	8	10	9	8	10	9	21525536	31158754	23408608	21525536	31158754	23408608	21525536	31158754	23408608	8857699	11656955	10713926	8857699	11656955	10713926	8857699	11656955	10713926
sp|Q8BGN5|NPAL3_MOUSE	Q8BGN5	NPAL3_MOUSE	Nipal3	410	21.5	Mus musculus OX=10090	2:Experimental evidence at transcript level	NIPA-like protein 3	1	0.999	5	22	22	22	7	7	8	7	7	8	7	7	8	284683232	284824736	140223296	284683232	284824736	140223296	284683232	284824736	140223296	130848456	127027312	91795216	130848456	127027312	91795216	130848456	127027312	91795216
sp|Q8BGR6|ARL15_MOUSE	Q8BGR6	ARL15_MOUSE	Arl15	204	19.6	Mus musculus OX=10090	1:Experimental evidence at protein level	ADP-ribosylation factor-like protein 15	1	0.999	4	9	9	9	2	3	4	2	3	4	2	3	4	21217776	20074780	23467504	21217776	20074780	23467504	21217776	20074780	23467504	10262442	10468613	11587748	10262442	10468613	11587748	10262442	10468613	11587748
sp|Q8BGY9|SC5A7_MOUSE	Q8BGY9	SC5A7_MOUSE	Slc5a7	580	15.7	Mus musculus OX=10090	1:Experimental evidence at protein level	High affinity choline transporter 1	1	0.999	7	19	19	19	7	6	6	7	6	6	7	6	6	62663268	67633744	62455944	62663268	67633744	62455944	62663268	67633744	62455944	27560712	28851524	32138960	27560712	28851524	32138960	27560712	28851524	32138960
sp|Q8BGZ1|HPCL4_MOUSE	Q8BGZ1	HPCL4_MOUSE	Hpcal4	191	17.3	Mus musculus OX=10090	1:Experimental evidence at protein level	Hippocalcin-like protein 4	1	0.999	2	3	3	3	0	0	3	0	0	3	0	0	3	0	0	3949618	0	0	3949618	0	0	3949618	0	0	0	0	0	0	0	0	0
sp|Q8BGZ2-2|F168A_MOUSE	Q8BGZ2-2	F168A_MOUSE	Fam168a	235	44.7	Mus musculus OX=10090		Isoform 2 of Protein FAM168A	1	0.999	6	24	0	24	8	10	6	0	0	0	8	10	6	261257072	271195904	160149824	0	0	0	261257072	271195904	160149824	106004448	102495280	63328724	0	0	0	106004448	102495280	63328724	sp|Q8BGZ2|F168A_MOUSE
sp|Q8BH59|CMC1_MOUSE	Q8BH59	CMC1_MOUSE	Slc25a12	677	10.5	Mus musculus OX=10090	1:Experimental evidence at protein level	Calcium-binding mitochondrial carrier protein Aralar1	1	0.999	4	5	5	5	0	0	5	0	0	5	0	0	5	0	0	10010698	0	0	10010698	0	0	10010698	0	0	0	0	0	0	0	0	0
sp|Q8BHC4|DCAKD_MOUSE	Q8BHC4	DCAKD_MOUSE	Dcakd	231	14.3	Mus musculus OX=10090	1:Experimental evidence at protein level	Dephospho-CoA kinase domain-containing protein	1	0.999	3	4	4	4	1	0	3	1	0	3	1	0	3	6.12457e+06	2.43407e+06	9095722	6.12457e+06	2.43407e+06	9095722	6.12457e+06	2.43407e+06	9095722	4270818	0	5.60234e+06	4270818	0	5.60234e+06	4270818	0	5.60234e+06
sp|Q8BHE3|ATCAY_MOUSE	Q8BHE3	ATCAY_MOUSE	Atcay	372	28.2	Mus musculus OX=10090	1:Experimental evidence at protein level	Caytaxin	1	0.999	6	18	18	18	6	6	6	6	6	6	6	6	6	34924304	39576200	43766980	34924304	39576200	43766980	34924304	39576200	43766980	15022550	18233696	20803138	15022550	18233696	20803138	15022550	18233696	20803138
sp|Q8BHF7|PGPS1_MOUSE	Q8BHF7	PGPS1_MOUSE	Pgs1	553	4.9	Mus musculus OX=10090	1:Experimental evidence at protein level	CDP-diacylglycerol--glycerol-3-phosphate 3-phosphatidyltransferase, mitochondrial	1	0.999	2	2	2	2	0	2	0	0	2	0	0	2	0	0	2.61909e+06	0	0	2.61909e+06	0	0	2.61909e+06	0	0	0	0	0	0	0	0	0	0
sp|Q8BHH9|T179A_MOUSE	Q8BHH9	T179A_MOUSE	Tmem179	233	10.7	Mus musculus OX=10090	2:Experimental evidence at transcript level	Transmembrane protein 179	1	0.999	2	6	6	6	2	2	2	2	2	2	2	2	2	58729640	65905616	44431480	58729640	65905616	44431480	58729640	65905616	44431480	34257296	37470360	25257500	34257296	37470360	25257500	34257296	37470360	25257500
sp|Q8BHS6|ARMX3_MOUSE	Q8BHS6	ARMX3_MOUSE	Armcx3	379	14.2	Mus musculus OX=10090	1:Experimental evidence at protein level	Armadillo repeat-containing X-linked protein 3	1	0.999	5	8	8	11	2	3	3	2	3	3	3	4	4	14884338	15188100	13627379	14884338	15188100	13627379	17497504	17891696	17935674	6.39333e+06	7016251	5.78931e+06	6.39333e+06	7016251	5.78931e+06	7.68748e+06	7.25319e+06	7804573
sp|Q8BI08|MAL2_MOUSE	Q8BI08	MAL2_MOUSE	Mal2	175	17.7	Mus musculus OX=10090	1:Experimental evidence at protein level	Protein MAL2	1	0.999	2	19	19	19	6	5	8	6	5	8	6	5	8	1491787780	1643493380	1656975490	1491787780	1643493380	1656975490	1491787780	1643493380	1656975490	820658300	1008822720	875905980	820658300	1008822720	875905980	820658300	1008822720	875905980
sp|Q8BIV3|RNBP6_MOUSE	Q8BIV3	RNBP6_MOUSE	Ranbp6	1105	10.8	Mus musculus OX=10090	1:Experimental evidence at protein level	Ran-binding protein 6	1	0.999	9	20	18	20	7	8	5	6	7	5	7	8	5	49550916	30653286	15240384	49550916	30653286	15240384	49550916	30653286	15240384	17636842	16460039	18348702	17636842	16460039	18348702	17636842	16460039	18348702
sp|Q8BIV7|S45A1_MOUSE	Q8BIV7	S45A1_MOUSE	Slc45a1	751	5.9	Mus musculus OX=10090	1:Experimental evidence at protein level	Proton-associated sugar transporter A	1	0.999	3	6	6	6	2	2	2	2	2	2	2	2	2	12294010	10837179	4127373	12294010	10837179	4127373	12294010	10837179	4127373	8.31616e+06	8804893	9670663	8.31616e+06	8804893	9670663	8.31616e+06	8804893	9670663
sp|Q8BKZ9|ODPX_MOUSE	Q8BKZ9	ODPX_MOUSE	Pdhx	501	31.3	Mus musculus OX=10090	1:Experimental evidence at protein level	Pyruvate dehydrogenase protein X component, mitochondrial	1	0.999	11	20	20	20	6	3	11	6	3	11	6	3	11	28778090	14827668	41569128	28778090	14827668	41569128	28778090	14827668	41569128	14410840	6.93906e+06	26551304	14410840	6.93906e+06	26551304	14410840	6.93906e+06	26551304
sp|Q8BL86|MBLC2_MOUSE	Q8BL86	MBLC2_MOUSE	Mblac2	279	68.1	Mus musculus OX=10090	1:Experimental evidence at protein level	Metallo-beta-lactamase domain-containing protein 2	1	0.999	19	74	74	74	25	27	22	25	27	22	25	27	22	323163904	385150720	275625216	323163904	385150720	275625216	323163904	385150720	275625216	118204096	136777872	108274272	118204096	136777872	108274272	118204096	136777872	108274272
sp|Q8BL97-2|SRSF7_MOUSE	Q8BL97-2	SRSF7_MOUSE	Srsf7	238	26.8	Mus musculus OX=10090		Isoform 2 of Serine/arginine-rich splicing factor 7	1	0.999	4	7	0	7	1	4	2	0	0	0	1	4	2	11592977	33885832	14826090	0	0	0	11592977	33885832	14826090	5.08074e+06	14093039	9185575	0	0	0	5.08074e+06	14093039	9185575	sp|Q8BL97-3|SRSF7_MOUSE, sp|Q8BL97-4|SRSF7_MOUSE, sp|Q8BL97|SRSF7_MOUSE
sp|Q8BLF1|NCEH1_MOUSE	Q8BLF1	NCEH1_MOUSE	Nceh1	408	29.7	Mus musculus OX=10090	1:Experimental evidence at protein level	Neutral cholesterol ester hydrolase 1	1	0.999	9	21	21	21	7	9	5	7	9	5	7	9	5	40370480	31684768	33762244	40370480	31684768	33762244	40370480	31684768	33762244	15758776	14685235	12517810	15758776	14685235	12517810	15758776	14685235	12517810
sp|Q8BLK3|LSAMP_MOUSE	Q8BLK3	LSAMP_MOUSE	Lsamp	341	41.9	Mus musculus OX=10090	1:Experimental evidence at protein level	Limbic system-associated membrane protein	1	0.999	13	70	70	70	20	29	21	20	29	21	20	29	21	882741120	738948480	668659710	882741120	738948480	668659710	882741120	738948480	668659710	319270976	293916096	293593312	319270976	293916096	293593312	319270976	293916096	293593312
sp|Q8BLQ7|CTR4_MOUSE	Q8BLQ7	CTR4_MOUSE	Slc7a4	635	3.8	Mus musculus OX=10090	1:Experimental evidence at protein level	Cationic amino acid transporter 4	1	0.999	2	6	6	6	2	2	2	2	2	2	2	2	2	22810652	24186638	20908428	22810652	24186638	20908428	22810652	24186638	20908428	16519983	18077694	16474359	16519983	18077694	16474359	16519983	18077694	16474359
sp|Q8BLQ9-2|CADM2_MOUSE	Q8BLQ9-2	CADM2_MOUSE	Cadm2	404	39.7	Mus musculus OX=10090		Isoform 2 of Cell adhesion molecule 2	1	0.999	10	27	0	27	10	10	7	0	0	0	10	10	7	76220928	44762960	54698648	0	0	0	76220928	44762960	54698648	40722448	31876954	24864680	0	0	0	40722448	31876954	24864680	sp|Q8BLQ9-3|CADM2_MOUSE, sp|Q8BLQ9|CADM2_MOUSE
sp|Q8BMA6|SRP68_MOUSE	Q8BMA6	SRP68_MOUSE	Srp68	625	21	Mus musculus OX=10090	1:Experimental evidence at protein level	Signal recognition particle subunit SRP68	1	0.999	11	19	19	19	6	3	10	6	3	10	6	3	10	16342528	13691901	23500368	16342528	13691901	23500368	16342528	13691901	23500368	6.50723e+06	6070343	10626797	6.50723e+06	6070343	10626797	6.50723e+06	6070343	10626797
sp|Q8BMF4|ODP2_MOUSE	Q8BMF4	ODP2_MOUSE	Dlat	642	35.5	Mus musculus OX=10090	1:Experimental evidence at protein level	Dihydrolipoyllysine-residue acetyltransferase component of pyruvate dehydrogenase complex, mitochondrial	1	0.999	17	49	49	49	17	12	20	17	12	20	17	12	20	155524208	67921680	314346784	155524208	67921680	314346784	155524208	67921680	314346784	62250736	27847386	114943912	62250736	27847386	114943912	62250736	27847386	114943912
sp|Q8BMJ2|SYLC_MOUSE	Q8BMJ2	SYLC_MOUSE	Lars1	1178	3.3	Mus musculus OX=10090	1:Experimental evidence at protein level	Leucine--tRNA ligase, cytoplasmic	1	0.999	2	2	2	2	0	1	1	0	1	1	0	1	1	6.53286e+06	7650911	7348988	6.53286e+06	7650911	7348988	6.53286e+06	7650911	7348988	4.1794e+06	4628502	4504613	4.1794e+06	4628502	4504613	4.1794e+06	4628502	4504613
sp|Q8BMS1|ECHA_MOUSE	Q8BMS1	ECHA_MOUSE	Hadha	763	31.6	Mus musculus OX=10090	1:Experimental evidence at protein level	Trifunctional enzyme subunit alpha, mitochondrial	1	0.999	14	28	28	28	13	5	10	13	5	10	13	5	10	20303674	16324330	18246146	20303674	16324330	18246146	20303674	16324330	18246146	8339235	6.12974e+06	7461724	8339235	6.12974e+06	7461724	8339235	6.12974e+06	7461724
sp|Q8BP67|RL24_MOUSE	Q8BP67	RL24_MOUSE	Rpl24	157	40.1	Mus musculus OX=10090	1:Experimental evidence at protein level	60S ribosomal protein L24	1	0.999	7	14	14	14	4	3	7	4	3	7	4	3	7	67847088	49792492	102663408	67847088	49792492	102663408	67847088	49792492	102663408	39076244	28357484	57250372	39076244	28357484	57250372	39076244	28357484	57250372
sp|Q8BQU7|TMM74_MOUSE	Q8BQU7	TMM74_MOUSE	Tmem74	305	18.4	Mus musculus OX=10090	1:Experimental evidence at protein level	Transmembrane protein 74	1	0.999	3	6	6	6	3	2	1	3	2	1	3	2	1	20960470	18074502	13042690	20960470	18074502	13042690	20960470	18074502	13042690	10165282	8806919	5.18772e+06	10165282	8806919	5.18772e+06	10165282	8806919	5.18772e+06
sp|Q8BR63|F177A_MOUSE	Q8BR63	F177A_MOUSE	Fam177a1	207	25.1	Mus musculus OX=10090	1:Experimental evidence at protein level	Protein FAM177A1	1	0.999	4	11	11	11	4	4	3	4	4	3	4	4	3	31689806	40086072	33335392	31689806	40086072	33335392	31689806	40086072	33335392	11911342	14476317	12188203	11911342	14476317	12188203	11911342	14476317	12188203
sp|Q8BR70|YIPF6_MOUSE	Q8BR70	YIPF6_MOUSE	Yipf6	236	23.7	Mus musculus OX=10090	1:Experimental evidence at protein level	Protein YIPF6	1	0.999	2	6	6	6	2	2	2	2	2	2	2	2	2	24448836	24996698	18910856	24448836	24996698	18910856	24448836	24996698	18910856	20173696	19154102	13535101	20173696	19154102	13535101	20173696	19154102	13535101
sp|Q8BR92|PALM2_MOUSE	Q8BR92	PALM2_MOUSE	Palm2	376	13.8	Mus musculus OX=10090	1:Experimental evidence at protein level	Paralemmin-2	1	0.999	4	8	8	8	3	1	4	3	1	4	3	1	4	13890010	8.21371e+06	14296644	13890010	8.21371e+06	14296644	13890010	8.21371e+06	14296644	5.11964e+06	4.81163e+06	5433761	5.11964e+06	4.81163e+06	5433761	5.11964e+06	4.81163e+06	5433761
sp|Q8BRJ3|RELL2_MOUSE	Q8BRJ3	RELL2_MOUSE	Rell2	303	42.6	Mus musculus OX=10090	1:Experimental evidence at protein level	RELT-like protein 2	1	0.999	9	27	27	27	11	10	6	11	10	6	11	10	6	55908664	61474192	58020224	55908664	61474192	58020224	55908664	61474192	58020224	26487782	29932402	24086258	26487782	29932402	24086258	26487782	29932402	24086258
sp|Q8BRU6|VMAT2_MOUSE	Q8BRU6	VMAT2_MOUSE	Slc18a2	517	9.1	Mus musculus OX=10090	1:Experimental evidence at protein level	Synaptic vesicular amine transporter	1	0.999	3	7	7	7	2	2	3	2	2	3	2	2	3	47891328	55430572	42463004	47891328	55430572	42463004	47891328	55430572	42463004	34390168	39867364	26340746	34390168	39867364	26340746	34390168	39867364	26340746
sp|Q8BRV5|K1671_MOUSE	Q8BRV5	K1671_MOUSE	Kiaa1671	308	69.5	Mus musculus OX=10090	2:Experimental evidence at transcript level	Uncharacterized protein KIAA1671	1	0.999	16	73	73	73	25	22	26	25	22	26	25	22	26	502641408	562732420	391214016	502641408	562732420	391214016	502641408	562732420	391214016	217929504	210499184	178878704	217929504	210499184	178878704	217929504	210499184	178878704
sp|Q8BTZ5|ANR46_MOUSE	Q8BTZ5	ANR46_MOUSE	Ankrd46	228	9.6	Mus musculus OX=10090	1:Experimental evidence at protein level	Ankyrin repeat domain-containing protein 46	1	0.999	2	4	4	4	1	1	2	1	1	2	1	1	2	11196587	8967353	10197236	11196587	8967353	10197236	11196587	8967353	10197236	6.23497e+06	4.91206e+06	5661645	6.23497e+06	4.91206e+06	5661645	6.23497e+06	4.91206e+06	5661645
sp|Q8BU30|SYIC_MOUSE	Q8BU30	SYIC_MOUSE	Iars1	1262	2.9	Mus musculus OX=10090	1:Experimental evidence at protein level	Isoleucine--tRNA ligase, cytoplasmic	1	0.999	3	3	3	3	0	2	1	0	2	1	0	2	1	5882995	6457760	6265030	5882995	6457760	6265030	5882995	6457760	6265030	3.34314e+06	3.62717e+06	3.50374e+06	3.34314e+06	3.62717e+06	3.50374e+06	3.34314e+06	3.62717e+06	3.50374e+06
sp|Q8BVA2|TM222_MOUSE	Q8BVA2	TM222_MOUSE	Tmem222	208	36.1	Mus musculus OX=10090	1:Experimental evidence at protein level	Transmembrane protein 222	1	0.999	5	15	15	15	6	6	3	6	6	3	6	6	3	74664000	94493552	53503636	74664000	94493552	53503636	74664000	94493552	53503636	51793968	64998076	30488848	51793968	64998076	30488848	51793968	64998076	30488848
sp|Q8BVE3|VATH_MOUSE	Q8BVE3	VATH_MOUSE	Atp6v1h	483	68.5	Mus musculus OX=10090	1:Experimental evidence at protein level	V-type proton ATPase subunit H	1	0.999	31	257	257	257	67	66	124	67	66	124	67	66	124	6306347000	6447467500	4909098000	6306347000	6447467500	4909098000	6306347000	6447467500	4909098000	2930007550	2738179070	2152987900	2930007550	2738179070	2152987900	2930007550	2738179070	2152987900
sp|Q8BVI5|STX16_MOUSE	Q8BVI5	STX16_MOUSE	Stx16	326	66	Mus musculus OX=10090	1:Experimental evidence at protein level	Syntaxin-16	1	0.999	16	52	52	52	16	16	20	16	16	20	16	16	20	199189616	217044144	77705800	199189616	217044144	77705800	199189616	217044144	77705800	76131696	81145280	66750256	76131696	81145280	66750256	76131696	81145280	66750256
sp|Q8BWF0|SSDH_MOUSE	Q8BWF0	SSDH_MOUSE	Aldh5a1	523	9.4	Mus musculus OX=10090	1:Experimental evidence at protein level	Succinate-semialdehyde dehydrogenase, mitochondrial	1	0.999	2	2	2	2	0	0	2	0	0	2	0	0	2	0	0	4542119	0	0	4542119	0	0	4542119	0	0	0	0	0	0	0	0	0
sp|Q8BWM0|PGES2_MOUSE	Q8BWM0	PGES2_MOUSE	Ptges2	384	37.8	Mus musculus OX=10090	1:Experimental evidence at protein level	Prostaglandin E synthase 2	1	0.999	10	24	24	24	7	10	7	7	10	7	7	10	7	34499380	39777320	37174180	34499380	39777320	37174180	34499380	39777320	37174180	15402779	17824088	13450743	15402779	17824088	13450743	15402779	17824088	13450743
sp|Q8BXR1|S7A14_MOUSE	Q8BXR1	S7A14_MOUSE	Slc7a14	771	41.1	Mus musculus OX=10090	1:Experimental evidence at protein level	Probable cationic amino acid transporter	1	0.999	21	117	117	117	36	39	42	36	39	42	36	39	42	1191850750	1240726910	1075373700	1191850750	1240726910	1075373700	1191850750	1240726910	1075373700	581893250	563846780	473167488	581893250	563846780	473167488	581893250	563846780	473167488
sp|Q8BXV2|BRI3B_MOUSE	Q8BXV2	BRI3B_MOUSE	Bri3bp	253	16.6	Mus musculus OX=10090	1:Experimental evidence at protein level	BRI3-binding protein	1	0.999	3	6	6	6	1	1	4	1	1	4	1	1	4	2714935	6701371	8938658	2714935	6701371	8938658	2714935	6701371	8938658	0	3.56636e+06	4746394	0	3.56636e+06	4746394	0	3.56636e+06	4746394
sp|Q8BXZ1|TMX3_MOUSE	Q8BXZ1	TMX3_MOUSE	Tmx3	456	13.2	Mus musculus OX=10090	1:Experimental evidence at protein level	Protein disulfide-isomerase TMX3	1	0.999	4	9	9	9	3	3	3	3	3	3	3	3	3	15849502	14879548	15243724	15849502	14879548	15243724	15849502	14879548	15243724	6574049	6.04061e+06	6.84682e+06	6574049	6.04061e+06	6.84682e+06	6574049	6.04061e+06	6.84682e+06
sp|Q8BYI8-2|F234B_MOUSE	Q8BYI8-2	F234B_MOUSE	Fam234b	658	30.1	Mus musculus OX=10090		Isoform 2 of Protein FAM234B	1	0.999	13	30	0	30	9	11	10	0	0	0	9	11	10	37446572	43153184	26458784	0	0	0	37446572	43153184	26458784	16086881	16150290	13880843	0	0	0	16086881	16150290	13880843	sp|Q8BYI8|F234B_MOUSE
sp|Q8BYM5|NLGN3_MOUSE	Q8BYM5	NLGN3_MOUSE	Nlgn3	825	18.5	Mus musculus OX=10090	1:Experimental evidence at protein level	Neuroligin-3	1	0.999	8	23	21	23	8	10	5	8	9	4	8	10	5	19619766	22499266	9060410	17996526	18133044	8976616	19619766	22499266	9060410	8798652	8934271	5.46893e+06	8611011	8017372	5.44377e+06	8798652	8934271	5.46893e+06
sp|Q8BYP3|RHOF_MOUSE	Q8BYP3	RHOF_MOUSE	Rhof	211	53.1	Mus musculus OX=10090	1:Experimental evidence at protein level	Rho-related GTP-binding protein RhoF	1	0.999	10	27	27	27	9	10	8	9	10	8	9	10	8	60908052	69524416	38005204	60908052	69524416	38005204	60908052	69524416	38005204	25515962	28425584	24061848	25515962	28425584	24061848	25515962	28425584	24061848
sp|Q8BZ60|STON2_MOUSE	Q8BZ60	STON2_MOUSE	Ston2	895	23.1	Mus musculus OX=10090	1:Experimental evidence at protein level	Stonin-2	1	0.999	16	34	34	34	16	14	4	16	14	4	16	14	4	28008902	21117470	16752546	28008902	21117470	16752546	28008902	21117470	16752546	9970379	8596565	7095194	9970379	8596565	7095194	9970379	8596565	7095194
sp|Q8BZL1-1|NEUR4_MOUSE	Q8BZL1-1	NEUR4_MOUSE	Neu4	501	16.7	Mus musculus OX=10090		Isoform 2 of Sialidase-4	1	0.999	4	7	0	7	2	3	2	0	0	0	2	3	2	0	6703612	5200267	0	0	0	0	6703612	5200267	0	0	0	0	0	0	0	0	0	sp|Q8BZL1|NEUR4_MOUSE
sp|Q8C013|TPBGL_MOUSE	Q8C013	TPBGL_MOUSE	Tpbgl	384	12.2	Mus musculus OX=10090	1:Experimental evidence at protein level	Trophoblast glycoprotein-like	1	0.999	3	4	4	4	0	1	3	0	1	3	0	1	3	11655105	11340028	11213286	11655105	11340028	11213286	11655105	11340028	11213286	4.89363e+06	4.6084e+06	4.41803e+06	4.89363e+06	4.6084e+06	4.41803e+06	4.89363e+06	4.6084e+06	4.41803e+06
sp|Q8C0L0|TMX4_MOUSE	Q8C0L0	TMX4_MOUSE	Tmx4	335	17.3	Mus musculus OX=10090	1:Experimental evidence at protein level	Thioredoxin-related transmembrane protein 4	1	0.999	5	13	13	13	5	5	3	5	5	3	5	5	3	38066304	28381678	34793952	38066304	28381678	34793952	38066304	28381678	34793952	16018012	16666454	12947564	16018012	16666454	12947564	16018012	16666454	12947564
sp|Q8C129|LCAP_MOUSE	Q8C129	LCAP_MOUSE	Lnpep	1025	20.8	Mus musculus OX=10090	1:Experimental evidence at protein level	Leucyl-cystinyl aminopeptidase	1	0.999	15	30	30	30	11	14	5	11	14	5	11	14	5	21475914	23230484	24253480	21475914	23230484	24253480	21475914	23230484	24253480	9420741	9107637	7.87398e+06	9420741	9107637	7.87398e+06	9420741	9107637	7.87398e+06
sp|Q8C1B1-2|CAMP2_MOUSE	Q8C1B1-2	CAMP2_MOUSE	Camsap2	1470	8.4	Mus musculus OX=10090		Isoform 2 of Calmodulin-regulated spectrin-associated protein 2	1	0.999	7	10	0	13	4	3	3	0	0	0	5	4	4	11784767	11553011	8936184	0	0	0	11784767	11553011	8936184	4.73531e+06	4.49569e+06	4.27276e+06	0	0	0	4.5634e+06	4.574e+06	4.35781e+06	sp|Q8C1B1|CAMP2_MOUSE
sp|Q8C407-2|YIPF4_MOUSE	Q8C407-2	YIPF4_MOUSE	Yipf4	289	19.5	Mus musculus OX=10090		Isoform 2 of Protein YIPF4	1	0.999	3	5	0	5	3	1	1	0	0	0	3	1	1	9637343	10436063	6571417	0	0	0	9637343	10436063	6571417	3513890	3.66329e+06	3.62075e+06	0	0	0	3513890	3.66329e+06	3.62075e+06	sp|Q8C407|YIPF4_MOUSE
sp|Q8C522|ENDD1_MOUSE	Q8C522	ENDD1_MOUSE	Endod1	501	27.7	Mus musculus OX=10090	1:Experimental evidence at protein level	Endonuclease domain-containing 1 protein	1	0.999	9	25	25	25	9	9	7	9	9	7	9	9	7	33643452	32956630	25769364	33643452	32956630	25769364	33643452	32956630	25769364	13718357	13677244	11386404	13718357	13677244	11386404	13718357	13677244	11386404
sp|Q8C570|RAE1L_MOUSE	Q8C570	RAE1L_MOUSE	Rae1	368	10.1	Mus musculus OX=10090	1:Experimental evidence at protein level	mRNA export factor	1	0.999	3	7	7	7	3	2	2	3	2	2	3	2	2	12935016	12657001	16878514	12935016	12657001	16878514	12935016	12657001	16878514	6076928	5906688	8026613	6076928	5906688	8026613	6076928	5906688	8026613
sp|Q8C726|BTBD9_MOUSE	Q8C726	BTBD9_MOUSE	Btbd9	612	40.2	Mus musculus OX=10090	1:Experimental evidence at protein level	BTB/POZ domain-containing protein 9	1	0.999	18	53	53	53	18	18	17	18	18	17	18	18	17	106889456	110188024	71618912	106889456	110188024	71618912	106889456	110188024	71618912	41948840	42337356	33007484	41948840	42337356	33007484	41948840	42337356	33007484
sp|Q8C7K6|PCYXL_MOUSE	Q8C7K6	PCYXL_MOUSE	Pcyox1l	495	8.3	Mus musculus OX=10090	1:Experimental evidence at protein level	Prenylcysteine oxidase-like	1	0.999	4	11	11	11	3	4	4	3	4	4	3	4	4	14149233	14654612	15612676	14149233	14654612	15612676	14149233	14654612	15612676	6052224	5642558	7163964	6052224	5642558	7163964	6052224	5642558	7163964
sp|Q8C996|TM163_MOUSE	Q8C996	TM163_MOUSE	Tmem163	288	79.2	Mus musculus OX=10090	1:Experimental evidence at protein level	Transmembrane protein 163	1	0.999	19	115	115	115	33	32	50	33	32	50	33	32	50	2280792580	2592157180	2588044030	2280792580	2592157180	2588044030	2280792580	2592157180	2588044030	1094805380	1141752580	1116097150	1094805380	1141752580	1116097150	1094805380	1141752580	1116097150
sp|Q8CA71|SHSA4_MOUSE	Q8CA71	SHSA4_MOUSE	Shisa4	197	23.9	Mus musculus OX=10090	1:Experimental evidence at protein level	Protein shisa-4	1	0.999	3	8	8	8	3	3	2	3	3	2	3	3	2	37395448	42175432	46337480	37395448	42175432	46337480	37395448	42175432	46337480	28765334	33532266	38509276	28765334	33532266	38509276	28765334	33532266	38509276
sp|Q8CAE9-3|PDXL2_MOUSE	Q8CAE9-3	PDXL2_MOUSE	Podxl2	539	9.6	Mus musculus OX=10090		Isoform 3 of Podocalyxin-like protein 2	1	0.999	3	5	0	5	3	1	1	0	0	0	3	1	1	11668644	10320506	8.21618e+06	0	0	0	11668644	10320506	8.21618e+06	0	0	0	0	0	0	0	0	0	sp|Q8CAE9|PDXL2_MOUSE
sp|Q8CAK3-2|SHFL_MOUSE	Q8CAK3-2	SHFL_MOUSE	Shfl	163	39.3	Mus musculus OX=10090		Isoform 2 of Shiftless antiviral inhibitor of ribosomal frameshifting protein homolog	1	0.999	4	6	0	6	2	2	2	0	0	0	2	2	2	10113050	8354372	22339800	0	0	0	10113050	8354372	22339800	7423917	6.80526e+06	19898638	0	0	0	7423917	6.80526e+06	19898638	sp|Q8CAK3|SHFL_MOUSE
sp|Q8CAM5|RAB36_MOUSE	Q8CAM5	RAB36_MOUSE	Rab36	267	47.9	Mus musculus OX=10090	1:Experimental evidence at protein level	Ras-related protein Rab-36	1	0.999	7	13	13	13	4	6	3	4	6	3	4	6	3	51680076	49596004	38997264	51680076	49596004	38997264	51680076	49596004	38997264	32169366	26939886	19461790	32169366	26939886	19461790	32169366	26939886	19461790
sp|Q8CB67|LRP11_MOUSE	Q8CB67	LRP11_MOUSE	Lrp11	483	26.1	Mus musculus OX=10090	1:Experimental evidence at protein level	Low-density lipoprotein receptor-related protein 11	1	0.999	9	19	19	19	8	7	4	8	7	4	8	7	4	23730228	23869144	22131466	23730228	23869144	22131466	23730228	23869144	22131466	9059387	8956822	8682665	9059387	8956822	8682665	9059387	8956822	8682665
sp|Q8CBX0|CSC1_MOUSE	Q8CBX0	CSC1_MOUSE	Tmem63c	802	30.8	Mus musculus OX=10090	1:Experimental evidence at protein level	Calcium permeable stress-gated cation channel 1	1	0.999	19	46	46	46	15	18	13	15	18	13	15	18	13	98124304	101805184	73591984	98124304	101805184	73591984	98124304	101805184	73591984	46036212	40406696	31794436	46036212	40406696	31794436	46036212	40406696	31794436
sp|Q8CCS6-2|PABP2_MOUSE	Q8CCS6-2	PABP2_MOUSE	Pabpn1	292	16.1	Mus musculus OX=10090		Isoform 2 of Polyadenylate-binding protein 2	1	0.999	4	7	0	7	1	2	4	0	0	0	1	2	4	17782302	21578980	32063628	0	0	0	17782302	21578980	32063628	7.19182e+06	8918489	14769344	0	0	0	7.19182e+06	8918489	14769344	sp|Q8CCS6|PABP2_MOUSE
sp|Q8CDN6|TXNL1_MOUSE	Q8CDN6	TXNL1_MOUSE	Txnl1	289	15.6	Mus musculus OX=10090	1:Experimental evidence at protein level	Thioredoxin-like protein 1	1	0.999	2	2	2	2	0	0	2	0	0	2	0	0	2	5584684	0	12471118	5584684	0	12471118	5584684	0	12471118	3.26408e+06	0	7.21729e+06	3.26408e+06	0	7.21729e+06	3.26408e+06	0	7.21729e+06
sp|Q8CE50|SNX30_MOUSE	Q8CE50	SNX30_MOUSE	Snx30	437	31.6	Mus musculus OX=10090	1:Experimental evidence at protein level	Sorting nexin-30	1	0.999	10	21	21	21	7	8	6	7	8	6	7	8	6	23626898	29191648	32808732	23626898	29191648	32808732	23626898	29191648	32808732	8922365	10649512	11855298	8922365	10649512	11855298	8922365	10649512	11855298
sp|Q8CEC5|KBRS1_MOUSE	Q8CEC5	KBRS1_MOUSE	Nkiras1	192	26.6	Mus musculus OX=10090	1:Experimental evidence at protein level	NF-kappa-B inhibitor-interacting Ras-like protein 1	1	0.999	5	8	7	8	5	2	1	4	2	1	5	2	1	27556788	22168872	19223458	21866176	14741324	9349341	27556788	22168872	19223458	15170676	10021747	9168840	9375393	6135824	4.48341e+06	15170676	10021747	9168840
sp|Q8CFG8|CS1B_MOUSE	Q8CFG8	CS1B_MOUSE	C1sb	688	3.8	Mus musculus OX=10090	2:Experimental evidence at transcript level	Complement C1s-B subcomponent	1	0.999	2	3	0	3	1	0	2	0	0	0	1	0	2	4.71116e+06	5311521	4.43384e+06	0	0	0	4.71116e+06	5311521	4.43384e+06	0	0	0	0	0	0	0	0	0	sp|Q8CG14|CS1A_MOUSE
sp|Q8CFG9|C1RB_MOUSE	Q8CFG9	C1RB_MOUSE	C1rb	706	7.5	Mus musculus OX=10090	2:Experimental evidence at transcript level	Complement C1r-B subcomponent	1	0.999	3	3	0	3	0	0	3	0	0	0	0	0	3	1.71112e+06	1.60909e+06	2915575	0	0	0	1.71112e+06	1.60909e+06	2915575	0	0	0	0	0	0	0	0	0	sp|Q8CG16|C1RA_MOUSE
sp|Q8CGC7|SYEP_MOUSE	Q8CGC7	SYEP_MOUSE	Eprs1	1512	10.3	Mus musculus OX=10090	1:Experimental evidence at protein level	Bifunctional glutamate/proline--tRNA ligase	1	0.999	10	12	12	12	0	7	5	0	7	5	0	7	5	7945372	10914444	10808120	7945372	10914444	10808120	7945372	10914444	10808120	3.58776e+06	4.37315e+06	5.59613e+06	3.58776e+06	4.37315e+06	5.59613e+06	3.58776e+06	4.37315e+06	5.59613e+06
sp|Q8CGF6|WDR47_MOUSE	Q8CGF6	WDR47_MOUSE	Wdr47	920	25.1	Mus musculus OX=10090	1:Experimental evidence at protein level	WD repeat-containing protein 47	1	0.999	14	31	31	31	12	12	7	12	12	7	12	12	7	19494104	23667430	20398376	19494104	23667430	20398376	19494104	23667430	20398376	9959420	11367046	8461162	9959420	11367046	8461162	9959420	11367046	8461162
sp|Q8CGZ0|CHERP_MOUSE	Q8CGZ0	CHERP_MOUSE	Cherp	936	7.7	Mus musculus OX=10090	1:Experimental evidence at protein level	Calcium homeostasis endoplasmic reticulum protein	1	0.999	5	7	7	7	3	2	2	3	2	2	3	2	2	13621128	13056480	15010484	13621128	13056480	15010484	13621128	13056480	15010484	6.03197e+06	5.168e+06	7988037	6.03197e+06	5.168e+06	7988037	6.03197e+06	5.168e+06	7988037
sp|Q8CH72|TRI32_MOUSE	Q8CH72	TRI32_MOUSE	Trim32	655	35.9	Mus musculus OX=10090	1:Experimental evidence at protein level	E3 ubiquitin-protein ligase TRIM32	1	0.999	19	43	43	43	15	11	17	15	11	17	15	11	17	45414956	36454352	52039724	45414956	36454352	52039724	45414956	36454352	52039724	20554654	16785202	25275560	20554654	16785202	25275560	20554654	16785202	25275560
sp|Q8CHK3|MBOA7_MOUSE	Q8CHK3	MBOA7_MOUSE	Mboat7	473	5.1	Mus musculus OX=10090	1:Experimental evidence at protein level	Lysophospholipid acyltransferase 7	1	0.999	2	2	2	2	0	1	1	0	1	1	0	1	1	5847518	4059537	5.72482e+06	5847518	4059537	5.72482e+06	5847518	4059537	5.72482e+06	3.82274e+06	0	3.78823e+06	3.82274e+06	0	3.78823e+06	3.82274e+06	0	3.78823e+06
sp|Q8CIB6|TM230_MOUSE	Q8CIB6	TM230_MOUSE	Tmem230	120	29.2	Mus musculus OX=10090	1:Experimental evidence at protein level	Transmembrane protein 230	1	0.999	2	6	6	6	2	2	2	2	2	2	2	2	2	27293120	28573116	24440148	27293120	28573116	24440148	27293120	28573116	24440148	18679970	20457448	14627515	18679970	20457448	14627515	18679970	20457448	14627515
sp|Q8CIE6|COPA_MOUSE	Q8CIE6	COPA_MOUSE	Copa	1224	7.1	Mus musculus OX=10090	1:Experimental evidence at protein level	Coatomer subunit alpha	1	0.999	5	8	8	8	3	4	1	3	4	1	3	4	1	14527537	18684516	9308228	14527537	18684516	9308228	14527537	18684516	9308228	5124972	6789920	5166462	5124972	6789920	5166462	5124972	6789920	5166462
sp|Q8CIF6-2|SIDT2_MOUSE	Q8CIF6-2	SIDT2_MOUSE	Sidt2	853	12.5	Mus musculus OX=10090		Isoform 2 of SID1 transmembrane family member 2	1	0.999	10	24	0	24	7	8	9	0	0	0	7	8	9	54692344	52491692	37831236	0	0	0	54692344	52491692	37831236	21278480	18362714	18025626	0	0	0	21278480	18362714	18025626	sp|Q8CIF6|SIDT2_MOUSE
sp|Q8CIP4-2|MARK4_MOUSE	Q8CIP4-2	MARK4_MOUSE	Mark4	688	7.8	Mus musculus OX=10090		Isoform 2 of MAP/microtubule affinity-regulating kinase 4	1	0.999	4	5	0	8	1	2	2	0	0	0	2	3	3	2.03843e+06	2.61434e+06	4340784	0	0	0	43209032	42433100	81352640	0	0	0	0	0	0	38439484	42811208	76718032	sp|Q8CIP4|MARK4_MOUSE
sp|Q8CIP5|DISP2_MOUSE	Q8CIP5	DISP2_MOUSE	Disp2	1345	3.1	Mus musculus OX=10090	1:Experimental evidence at protein level	Protein dispatched homolog 2	1	0.999	3	3	3	3	1	2	0	1	2	0	1	2	0	5771928	7.54517e+06	5455014	5771928	7.54517e+06	5455014	5771928	7.54517e+06	5455014	0	5831213	3.7701e+06	0	5831213	3.7701e+06	0	5831213	3.7701e+06
sp|Q8CJ61|CKLF4_MOUSE	Q8CJ61	CKLF4_MOUSE	Cmtm4	208	26	Mus musculus OX=10090	1:Experimental evidence at protein level	CKLF-like MARVEL transmembrane domain-containing protein 4	1	0.999	3	6	6	6	2	2	2	2	2	2	2	2	2	61912104	49233940	17452668	61912104	49233940	17452668	61912104	49233940	17452668	0	0	0	0	0	0	0	0	0
sp|Q8HW98|IGLO5_MOUSE	Q8HW98	IGLO5_MOUSE	Iglon5	336	34.8	Mus musculus OX=10090	2:Experimental evidence at transcript level	IgLON family member 5	1	0.999	7	33	33	33	11	12	10	11	12	10	11	12	10	260160032	239527936	217729872	260160032	239527936	217729872	260160032	239527936	217729872	107894480	104995248	81285536	107894480	104995248	81285536	107894480	104995248	81285536
sp|Q8JZK9|HMCS1_MOUSE	Q8JZK9	HMCS1_MOUSE	Hmgcs1	520	7.9	Mus musculus OX=10090	1:Experimental evidence at protein level	Hydroxymethylglutaryl-CoA synthase, cytoplasmic	1	0.999	2	3	3	3	1	2	0	1	2	0	1	2	0	0	3598178	0	0	3598178	0	0	3598178	0	0	0	0	0	0	0	0	0	0
sp|Q8JZM4|DNER_MOUSE	Q8JZM4	DNER_MOUSE	Dner	737	10.3	Mus musculus OX=10090	1:Experimental evidence at protein level	Delta and Notch-like epidermal growth factor-related receptor	1	0.999	4	9	9	9	4	3	2	4	3	2	4	3	2	22000822	22661388	14619363	22000822	22661388	14619363	22000822	22661388	14619363	10704908	10160835	8895717	10704908	10160835	8895717	10704908	10160835	8895717
sp|Q8JZM7|CDC73_MOUSE	Q8JZM7	CDC73_MOUSE	Cdc73	531	8.9	Mus musculus OX=10090	1:Experimental evidence at protein level	Parafibromin	1	0.999	5	5	5	5	0	0	5	0	0	5	0	0	5	6018231	5118606	15414706	6018231	5118606	15414706	6018231	5118606	15414706	2627566	1.91467e+06	6.59097e+06	2627566	1.91467e+06	6.59097e+06	2627566	1.91467e+06	6.59097e+06
sp|Q8JZP2|SYN3_MOUSE	Q8JZP2	SYN3_MOUSE	Syn3	579	34.7	Mus musculus OX=10090	1:Experimental evidence at protein level	Synapsin-3	1	0.999	12	18	18	23	8	3	7	8	3	7	10	5	8	20849820	8999166	25821978	20849820	8999166	25821978	57135352	46383516	50670524	10138934	6.19513e+06	10940886	10138934	6.19513e+06	10940886	31741180	20829322	34081556
sp|Q8JZQ9|EIF3B_MOUSE	Q8JZQ9	EIF3B_MOUSE	Eif3b	803	7	Mus musculus OX=10090	1:Experimental evidence at protein level	Eukaryotic translation initiation factor 3 subunit B	1	0.999	4	7	7	7	1	4	2	1	4	2	1	4	2	13383372	18146520	20709930	13383372	18146520	20709930	13383372	18146520	20709930	6.66685e+06	8373849	9693871	6.66685e+06	8373849	9693871	6.66685e+06	8373849	9693871
sp|Q8JZS7|HMGC2_MOUSE	Q8JZS7	HMGC2_MOUSE	Hmgcll1	343	36.4	Mus musculus OX=10090	2:Experimental evidence at transcript level	3-hydroxy-3-methylglutaryl-CoA lyase, cytoplasmic	1	0.999	10	24	24	24	7	12	5	7	12	5	7	12	5	30825484	30694240	37685008	30825484	30694240	37685008	30825484	30694240	37685008	11880891	13703992	12839588	11880891	13703992	12839588	11880891	13703992	12839588
sp|Q8K019-2|BCLF1_MOUSE	Q8K019-2	BCLF1_MOUSE	Bclaf1	917	4	Mus musculus OX=10090		Isoform 2 of Bcl-2-associated transcription factor 1	1	0.9989	3	3	0	3	0	0	3	0	0	0	0	0	3	3.63742e+06	6076744	9309662	0	0	0	3.63742e+06	6076744	9309662	1.98803e+06	0	5145450	0	0	0	1.98803e+06	0	5145450	sp|Q8K019-3|BCLF1_MOUSE, sp|Q8K019|BCLF1_MOUSE
sp|Q8K021|SCAM1_MOUSE	Q8K021	SCAM1_MOUSE	Scamp1	338	56.8	Mus musculus OX=10090	1:Experimental evidence at protein level	Secretory carrier-associated membrane protein 1	1	0.999	23	281	281	281	68	96	117	68	96	117	68	96	117	6803733500	7657699300	5122487300	6803733500	7657699300	5122487300	6803733500	7657699300	5122487300	2396656900	2486462210	2275629060	2396656900	2486462210	2275629060	2396656900	2486462210	2275629060
sp|Q8K0E8|FIBB_MOUSE	Q8K0E8	FIBB_MOUSE	Fgb	481	47.6	Mus musculus OX=10090	1:Experimental evidence at protein level	Fibrinogen beta chain	1	0.999	18	38	37	38	16	4	18	16	4	17	16	4	18	92051960	29084616	200989056	92051960	29084616	200989056	92051960	29084616	200989056	51906476	18878158	104615800	51906476	18878158	104615800	51906476	18878158	104615800
sp|Q8K0P3|MEAK7_MOUSE	Q8K0P3	MEAK7_MOUSE	Meak7	455	34.3	Mus musculus OX=10090	2:Experimental evidence at transcript level	MTOR-associated protein MEAK7	1	0.999	10	28	28	28	11	10	7	11	10	7	11	10	7	58597020	59451584	35137892	58597020	59451584	35137892	58597020	59451584	35137892	38469968	33337166	15282196	38469968	33337166	15282196	38469968	33337166	15282196
sp|Q8K0T0|RTN1_MOUSE	Q8K0T0	RTN1_MOUSE	Rtn1	780	44.2	Mus musculus OX=10090	1:Experimental evidence at protein level	Reticulon-1	1	0.999	24	71	71	75	22	24	25	22	24	25	23	26	26	259439488	254233984	295628768	259439488	254233984	295628768	307978080	293428096	369045536	137394624	131121688	134240944	137394624	131121688	134240944	137075056	129962960	135753568
sp|Q8K135-2|K319L_MOUSE	Q8K135-2	K319L_MOUSE	Kiaa0319l	1085	4.1	Mus musculus OX=10090		Isoform 2 of Dyslexia-associated protein KIAA0319-like protein	1	0.999	4	5	0	5	4	1	0	0	0	0	4	1	0	13506804	13315842	16129720	0	0	0	13506804	13315842	16129720	7043848	5.63876e+06	6679193	0	0	0	7043848	5.63876e+06	6679193	sp|Q8K135|K319L_MOUSE
sp|Q8K1E0-2|STX5_MOUSE	Q8K1E0-2	STX5_MOUSE	Stx5	301	15.3	Mus musculus OX=10090		Isoform 2 of Syntaxin-5	1	0.999	3	7	0	7	3	2	2	0	0	0	3	2	2	2.4472e+06	5.82938e+06	6066379	0	0	0	2.4472e+06	5.82938e+06	6066379	0	5.82938e+06	3.65048e+06	0	0	0	0	5.82938e+06	3.65048e+06	sp|Q8K1E0|STX5_MOUSE
sp|Q8K1X1|WDR11_MOUSE	Q8K1X1	WDR11_MOUSE	Wdr11	1223	4.1	Mus musculus OX=10090	1:Experimental evidence at protein level	WD repeat-containing protein 11	1	0.999	3	3	3	3	0	2	1	0	2	1	0	2	1	3.35908e+06	6244678	3225925	3.35908e+06	6244678	3225925	3.35908e+06	6244678	3225925	1.84358e+06	3.59968e+06	1.86219e+06	1.84358e+06	3.59968e+06	1.86219e+06	1.84358e+06	3.59968e+06	1.86219e+06
sp|Q8K201|KCT2_MOUSE	Q8K201	KCT2_MOUSE	Kct2	259	13.9	Mus musculus OX=10090	1:Experimental evidence at protein level	Keratinocyte-associated transmembrane protein 2	1	0.999	3	7	7	7	2	3	2	2	3	2	2	3	2	18240914	29308454	31213346	18240914	29308454	31213346	18240914	29308454	31213346	9994227	12360248	13324918	9994227	12360248	13324918	9994227	12360248	13324918
sp|Q8K209|AGRG1_MOUSE	Q8K209	AGRG1_MOUSE	Adgrg1	687	4.8	Mus musculus OX=10090	1:Experimental evidence at protein level	Adhesion G-protein coupled receptor G1	1	0.999	3	5	5	5	2	1	2	2	1	2	2	1	2	11422085	14396530	13518846	11422085	14396530	13518846	11422085	14396530	13518846	5048452	5.6727e+06	5.82391e+06	5048452	5.6727e+06	5.82391e+06	5048452	5.6727e+06	5.82391e+06
sp|Q8K221|ARFP2_MOUSE	Q8K221	ARFP2_MOUSE	Arfip2	341	60.1	Mus musculus OX=10090	1:Experimental evidence at protein level	Arfaptin-2	1	0.999	20	66	66	66	24	21	21	24	21	21	24	21	21	1171301120	995730180	871225920	1171301120	995730180	871225920	1171301120	995730180	871225920	469589952	473350464	356750304	469589952	473350464	356750304	469589952	473350464	356750304
sp|Q8K2B3|SDHA_MOUSE	Q8K2B3	SDHA_MOUSE	Sdha	664	13.6	Mus musculus OX=10090	1:Experimental evidence at protein level	Succinate dehydrogenase [ubiquinone] flavoprotein subunit, mitochondrial	1	0.999	4	5	5	5	0	1	4	0	1	4	0	1	4	724241	2.21811e+06	4876104	724241	2.21811e+06	4876104	724241	2.21811e+06	4876104	0	0	0	0	0	0	0	0	0
sp|Q8K2C9|HACD3_MOUSE	Q8K2C9	HACD3_MOUSE	Hacd3	362	23.8	Mus musculus OX=10090	1:Experimental evidence at protein level	Very-long-chain (3R)-3-hydroxyacyl-CoA dehydratase 3	1	0.999	7	23	23	23	8	9	6	8	9	6	8	9	6	69887080	59995008	50159320	69887080	59995008	50159320	69887080	59995008	50159320	37163640	30336908	30351380	37163640	30336908	30351380	37163640	30336908	30351380
sp|Q8K2F8|LS14A_MOUSE	Q8K2F8	LS14A_MOUSE	Lsm14a	462	17.1	Mus musculus OX=10090	1:Experimental evidence at protein level	Protein LSM14 homolog A	1	0.999	9	20	20	20	7	6	7	7	6	7	7	6	7	21652340	21385230	38152660	21652340	21385230	38152660	21652340	21385230	38152660	9327833	9843553	13937480	9327833	9843553	13937480	9327833	9843553	13937480
sp|Q8K2L8|TPC12_MOUSE	Q8K2L8	TPC12_MOUSE	Trappc12	797	53.5	Mus musculus OX=10090	1:Experimental evidence at protein level	Trafficking protein particle complex subunit 12	1	0.999	25	61	61	61	24	22	15	24	22	15	24	22	15	60145928	55334264	48078016	60145928	55334264	48078016	60145928	55334264	48078016	27636818	24429610	25428542	27636818	24429610	25428542	27636818	24429610	25428542
sp|Q8K2T8|PAF1_MOUSE	Q8K2T8	PAF1_MOUSE	Paf1	535	6.9	Mus musculus OX=10090	1:Experimental evidence at protein level	RNA polymerase II-associated factor 1 homolog	1	0.999	3	4	4	4	1	0	3	1	0	3	1	0	3	7764453	3.28636e+06	10005908	7764453	3.28636e+06	10005908	7764453	3.28636e+06	10005908	4.50649e+06	1898931	5568346	4.50649e+06	1898931	5568346	4.50649e+06	1898931	5568346
sp|Q8K310|MATR3_MOUSE	Q8K310	MATR3_MOUSE	Matr3	846	24.1	Mus musculus OX=10090	1:Experimental evidence at protein level	Matrin-3	1	0.999	14	24	24	24	5	11	8	5	11	8	5	11	8	33186954	34153548	21262868	33186954	34153548	21262868	33186954	34153548	21262868	13852579	12140930	15465961	13852579	12140930	15465961	13852579	12140930	15465961
sp|Q8K353|CYTM1_MOUSE	Q8K353	CYTM1_MOUSE	Cystm1	104	10.6	Mus musculus OX=10090	1:Experimental evidence at protein level	Cysteine-rich and transmembrane domain-containing protein 1	1	0.999	2	5	5	5	2	2	1	2	2	1	2	2	1	60113840	61239264	59650284	60113840	61239264	59650284	60113840	61239264	59650284	51366976	61136324	0	51366976	61136324	0	51366976	61136324	0
sp|Q8K406|LGI3_MOUSE	Q8K406	LGI3_MOUSE	Lgi3	548	8.4	Mus musculus OX=10090	1:Experimental evidence at protein level	Leucine-rich repeat LGI family member 3	1	0.999	4	6	6	6	3	1	2	3	1	2	3	1	2	13413620	11118278	12822868	13413620	11118278	12822868	13413620	11118278	12822868	6367424	5.68089e+06	6.11739e+06	6367424	5.68089e+06	6.11739e+06	6367424	5.68089e+06	6.11739e+06
sp|Q8K448|ABCA5_MOUSE	Q8K448	ABCA5_MOUSE	Abca5	1642	16	Mus musculus OX=10090	1:Experimental evidence at protein level	Cholesterol transporter ABCA5	1	0.999	18	45	45	45	18	16	11	18	16	11	18	16	11	53752256	52431584	30161098	53752256	52431584	30161098	53752256	52431584	30161098	22275076	20637366	15585435	22275076	20637366	15585435	22275076	20637366	15585435
sp|Q8K4Z5|SF3A1_MOUSE	Q8K4Z5	SF3A1_MOUSE	Sf3a1	791	12.4	Mus musculus OX=10090	1:Experimental evidence at protein level	Splicing factor 3A subunit 1	1	0.999	7	12	12	12	3	7	2	3	7	2	3	7	2	18212764	24302752	11166289	18212764	24302752	11166289	18212764	24302752	11166289	8.06124e+06	10558917	5.03397e+06	8.06124e+06	10558917	5.03397e+06	8.06124e+06	10558917	5.03397e+06
sp|Q8QZT2|CCSAP_MOUSE	Q8QZT2	CCSAP_MOUSE	Ccsap	252	59.5	Mus musculus OX=10090	1:Experimental evidence at protein level	Centriole, cilia and spindle-associated protein	1	0.999	11	32	32	32	11	9	12	11	9	12	11	9	12	87017232	71252584	177839312	87017232	71252584	177839312	87017232	71252584	177839312	38771740	27366640	65876748	38771740	27366640	65876748	38771740	27366640	65876748
sp|Q8QZY1|EIF3L_MOUSE	Q8QZY1	EIF3L_MOUSE	Eif3l	564	11.5	Mus musculus OX=10090	1:Experimental evidence at protein level	Eukaryotic translation initiation factor 3 subunit L	1	0.999	5	7	7	7	1	2	4	1	2	4	1	2	4	9976016	12980372	13773106	9976016	12980372	13773106	9976016	12980372	13773106	6.25919e+06	8463874	8697613	6.25919e+06	8463874	8697613	6.25919e+06	8463874	8697613
sp|Q8QZY9|SF3B4_MOUSE	Q8QZY9	SF3B4_MOUSE	Sf3b4	424	12	Mus musculus OX=10090	1:Experimental evidence at protein level	Splicing factor 3B subunit 4	1	0.999	3	4	4	4	1	3	0	1	3	0	1	3	0	8101613	13230464	3.63527e+06	8101613	13230464	3.63527e+06	8101613	13230464	3.63527e+06	3571909	5.88704e+06	0	3571909	5.88704e+06	0	3571909	5.88704e+06	0
sp|Q8R066|C1QT4_MOUSE	Q8R066	C1QT4_MOUSE	C1qtnf4	326	8	Mus musculus OX=10090	1:Experimental evidence at protein level	Complement C1q tumor necrosis factor-related protein 4	1	0.999	2	4	4	4	1	2	1	1	2	1	1	2	1	9196544	9480498	10423713	9196544	9480498	10423713	9196544	9480498	10423713	5022079	5175770	5724226	5022079	5175770	5724226	5022079	5175770	5724226
sp|Q8R081|HNRPL_MOUSE	Q8R081	HNRPL_MOUSE	Hnrnpl	586	38.1	Mus musculus OX=10090	1:Experimental evidence at protein level	Heterogeneous nuclear ribonucleoprotein L	1	0.999	12	29	29	29	7	14	8	7	14	8	7	14	8	119290784	212110464	0	119290784	212110464	0	119290784	212110464	0	43611452	53051136	36082120	43611452	53051136	36082120	43611452	53051136	36082120
sp|Q8R0A7|K0513_MOUSE	Q8R0A7	K0513_MOUSE	Kiaa0513	407	11.5	Mus musculus OX=10090	1:Experimental evidence at protein level	Uncharacterized protein KIAA0513	1	0.999	4	8	8	8	1	4	3	1	4	3	1	4	3	15696166	28632340	23757828	15696166	28632340	23757828	15696166	28632340	23757828	6897222	12416001	9687750	6897222	12416001	9687750	6897222	12416001	9687750
sp|Q8R0S2-2|IQEC1_MOUSE	Q8R0S2-2	IQEC1_MOUSE	Iqsec1	962	6.3	Mus musculus OX=10090		Isoform 2 of IQ motif and SEC7 domain-containing protein 1	1	0.999	4	8	0	8	1	4	3	0	0	0	1	4	3	4.18223e+06	13505683	9917978	0	0	0	4.18223e+06	13505683	9917978	3.83938e+06	5323549	4893211	0	0	0	3.83938e+06	5323549	4893211	sp|Q8R0S2|IQEC1_MOUSE
sp|Q8R124|KLH36_MOUSE	Q8R124	KLH36_MOUSE	Klhl36	613	8.3	Mus musculus OX=10090	1:Experimental evidence at protein level	Kelch-like protein 36	1	0.999	5	11	11	11	4	4	3	4	4	3	4	4	3	21656552	27054988	21896750	21656552	27054988	21896750	21656552	27054988	21896750	13703814	16527367	14167911	13703814	16527367	14167911	13703814	16527367	14167911
sp|Q8R127|SCPDL_MOUSE	Q8R127	SCPDL_MOUSE	Sccpdh	429	8.9	Mus musculus OX=10090	1:Experimental evidence at protein level	Saccharopine dehydrogenase-like oxidoreductase	1	0.999	2	4	4	4	1	2	1	1	2	1	1	2	1	6.23417e+06	6.44326e+06	6.24055e+06	6.23417e+06	6.44326e+06	6.24055e+06	6.23417e+06	6.44326e+06	6.24055e+06	0	0	0	0	0	0	0	0	0
sp|Q8R191|SNG3_MOUSE	Q8R191	SNG3_MOUSE	Syngr3	229	67.7	Mus musculus OX=10090	1:Experimental evidence at protein level	Synaptogyrin-3	1	0.999	18	139	139	139	54	40	45	54	40	45	54	40	45	19567173600	19147227100	19816601600	19567173600	19147227100	19816601600	19567173600	19147227100	19816601600	20486432800	11015634900	3986752260	20486432800	11015634900	3986752260	20486432800	11015634900	3986752260
sp|Q8R1B4|EIF3C_MOUSE	Q8R1B4	EIF3C_MOUSE	Eif3c	911	5.5	Mus musculus OX=10090	1:Experimental evidence at protein level	Eukaryotic translation initiation factor 3 subunit C	1	0.999	5	7	7	7	1	2	4	1	2	4	1	2	4	8819440	10382660	12882412	8819440	10382660	12882412	8819440	10382660	12882412	3.12265e+06	4.0482e+06	5.43569e+06	3.12265e+06	4.0482e+06	5.43569e+06	3.12265e+06	4.0482e+06	5.43569e+06
sp|Q8R1V4|TMED4_MOUSE	Q8R1V4	TMED4_MOUSE	Tmed4	227	16.3	Mus musculus OX=10090	1:Experimental evidence at protein level	Transmembrane emp24 domain-containing protein 4	1	0.999	3	4	4	6	1	2	1	1	2	1	2	3	1	13399677	11423044	11565485	13399677	11423044	11565485	26907644	25889932	14717907	0	0	0	0	0	0	17402150	16628095	7.81058e+06
sp|Q8R1Y2|MERB1_MOUSE	Q8R1Y2	MERB1_MOUSE	Bmerb1	203	65.5	Mus musculus OX=10090	1:Experimental evidence at protein level	bMERB domain-containing protein 1	1	0.999	14	42	42	42	15	13	14	15	13	14	15	13	14	164883472	150921520	155909872	164883472	150921520	155909872	164883472	150921520	155909872	80839560	75738360	74226720	80839560	75738360	74226720	80839560	75738360	74226720
sp|Q8R2R9|AP3M2_MOUSE	Q8R2R9	AP3M2_MOUSE	Ap3m2	418	18.2	Mus musculus OX=10090	1:Experimental evidence at protein level	AP-3 complex subunit mu-2	1	0.999	5	11	5	11	4	5	2	2	3	0	4	5	2	18179292	33945104	11796726	12758176	25718768	7719805	18179292	33945104	11796726	7081051	14289834	6.89634e+06	4.79099e+06	10149168	5765874	7081051	14289834	6.89634e+06
sp|Q8R2Y0-2|ABHD6_MOUSE	Q8R2Y0-2	ABHD6_MOUSE	Abhd6	289	17	Mus musculus OX=10090		Isoform 2 of Monoacylglycerol lipase ABHD6	1	0.999	4	7	0	7	2	3	2	0	0	0	2	3	2	17137220	15214120	19358572	0	0	0	17137220	15214120	19358572	7797359	7.19011e+06	9325088	0	0	0	7797359	7.19011e+06	9325088	sp|Q8R2Y0|ABHD6_MOUSE
sp|Q8R361|RFIP5_MOUSE	Q8R361	RFIP5_MOUSE	Rab11fip5	645	50.9	Mus musculus OX=10090	1:Experimental evidence at protein level	Rab11 family-interacting protein 5	1	0.999	24	57	57	57	20	23	14	20	23	14	20	23	14	58420600	78451840	57669124	58420600	78451840	57669124	58420600	78451840	57669124	24441258	30440826	22088758	24441258	30440826	22088758	24441258	30440826	22088758
sp|Q8R3V5-1|SHLB2_MOUSE	Q8R3V5-1	SHLB2_MOUSE	Sh3glb2	395	54.4	Mus musculus OX=10090		Isoform 1 of Endophilin-B2	1	0.999	20	99	0	105	32	29	38	0	0	0	34	31	40	911848380	698966660	808552900	0	0	0	1051952260	807877760	1035669500	345784672	284742656	298938496	0	0	0	409841184	331236480	362694112	sp|Q8R3V5|SHLB2_MOUSE
sp|Q8R3V5-3|SHLB2_MOUSE	Q8R3V5-3	SHLB2_MOUSE	Sh3glb2	379	51.2	Mus musculus OX=10090		Isoform 3 of Endophilin-B2	1	0.999	19	2	2	90	2	0	0	2	0	0	29	26	35	22450800	17531728	4.40326e+06	22450800	17531728	4.40326e+06	1051952260	807877760	1035669500	21139084	14021615	0	21139084	14021615	0	411260384	337368864	354872512
sp|Q8R420|ABCA3_MOUSE	Q8R420	ABCA3_MOUSE	Abca3	1704	7.7	Mus musculus OX=10090	1:Experimental evidence at protein level	Phospholipid-transporting ATPase ABCA3	1	0.999	9	22	22	22	7	8	7	7	8	7	7	8	7	29277348	24064332	27978992	29277348	24064332	27978992	29277348	24064332	27978992	15299972	13166361	14799548	15299972	13166361	14799548	15299972	13166361	14799548
sp|Q8R464|CADM4_MOUSE	Q8R464	CADM4_MOUSE	Cadm4	388	6.7	Mus musculus OX=10090	1:Experimental evidence at protein level	Cell adhesion molecule 4	1	0.999	3	4	4	4	1	2	1	1	2	1	1	2	1	5223336	4.77687e+06	4660329	5223336	4.77687e+06	4660329	5223336	4.77687e+06	4660329	0	0	0	0	0	0	0	0	0
sp|Q8R4F1-2|NTNG2_MOUSE	Q8R4F1-2	NTNG2_MOUSE	Ntng2	530	3.4	Mus musculus OX=10090		Isoform 2A of Netrin-G2	1	0.999	2	4	0	4	2	2	0	0	0	0	2	2	0	9951166	9551023	4.44852e+06	0	0	0	9951166	9551023	4.44852e+06	5.83501e+06	5.47102e+06	0	0	0	0	5.83501e+06	5.47102e+06	0	sp|Q8R4F1-3|NTNG2_MOUSE, sp|Q8R4F1|NTNG2_MOUSE
sp|Q8R4G0-10|NTNG1_MOUSE	Q8R4G0-10	NTNG1_MOUSE	Ntng1	296	12.2	Mus musculus OX=10090		Isoform 1J of Netrin-G1	1	0.999	3	8	0	8	3	4	1	0	0	0	3	4	1	22947586	16461504	9518354	0	0	0	22947586	16461504	9518354	8395803	5.88055e+06	5671780	0	0	0	8395803	5.88055e+06	5671780	sp|Q8R4G0-2|NTNG1_MOUSE, sp|Q8R4G0-3|NTNG1_MOUSE, sp|Q8R4G0-4|NTNG1_MOUSE, sp|Q8R4G0-5|NTNG1_MOUSE, sp|Q8R4G0-6|NTNG1_MOUSE, sp|Q8R4G0-7|NTNG1_MOUSE, sp|Q8R4G0-8|NTNG1_MOUSE, sp|Q8R4G0-9|NTNG1_MOUSE, sp|Q8R4G0|NTNG1_MOUSE
sp|Q8R555|CRAC1_MOUSE	Q8R555	CRAC1_MOUSE	Crtac1	646	38.4	Mus musculus OX=10090	2:Experimental evidence at transcript level	Cartilage acidic protein 1	1	0.999	16	44	44	44	17	13	14	17	13	14	17	13	14	83711888	77892120	73346880	83711888	77892120	73346880	83711888	77892120	73346880	34936608	34305872	30662918	34936608	34305872	30662918	34936608	34305872	30662918
sp|Q8R5C5|ACTY_MOUSE	Q8R5C5	ACTY_MOUSE	Actr1b	376	16.2	Mus musculus OX=10090	1:Experimental evidence at protein level	Beta-centractin	1	0.999	3	5	5	8	1	2	2	1	2	2	2	3	3	12533116	8789521	14380583	12533116	8789521	14380583	21643090	15978142	22717978	7.30053e+06	0	8672697	7.30053e+06	0	8672697	8982933	8472916	8771256
sp|Q8R5J9|PRAF3_MOUSE	Q8R5J9	PRAF3_MOUSE	Arl6ip5	188	28.7	Mus musculus OX=10090	1:Experimental evidence at protein level	PRA1 family protein 3	1	0.999	6	17	17	17	6	5	6	6	5	6	6	5	6	59498876	54923944	38542468	59498876	54923944	38542468	59498876	54923944	38542468	23558014	24920564	15444166	23558014	24920564	15444166	23558014	24920564	15444166
sp|Q8R5K2-2|UBP33_MOUSE	Q8R5K2-2	UBP33_MOUSE	Usp33	901	16.5	Mus musculus OX=10090		Isoform 2 of Ubiquitin carboxyl-terminal hydrolase 33	1	0.999	8	14	0	14	6	5	3	0	0	0	6	5	3	18816376	19828092	16822438	0	0	0	18816376	19828092	16822438	8.25964e+06	8849484	9645492	0	0	0	8.25964e+06	8849484	9645492	sp|Q8R5K2|UBP33_MOUSE
sp|Q8VBV4-1|FBXW7_MOUSE	Q8VBV4-1	FBXW7_MOUSE	Fbxw7	629	21.9	Mus musculus OX=10090		Isoform 2 of F-box/WD repeat-containing protein 7	1	0.999	12	25	0	25	8	8	9	0	0	0	8	8	9	20552282	21762194	19971330	0	0	0	20552282	21762194	19971330	8621102	8716402	9274706	0	0	0	8621102	8716402	9274706	sp|Q8VBV4|FBXW7_MOUSE
sp|Q8VBZ3|CLPT1_MOUSE	Q8VBZ3	CLPT1_MOUSE	Clptm1	664	17	Mus musculus OX=10090	1:Experimental evidence at protein level	Cleft lip and palate transmembrane protein 1 homolog	1	0.999	6	11	11	11	4	4	3	4	4	3	4	4	3	21310318	20497692	20127206	21310318	20497692	20127206	21310318	20497692	20127206	10131287	9869571	10637531	10131287	9869571	10637531	10131287	9869571	10637531
sp|Q8VC88|GRAN_MOUSE	Q8VC88	GRAN_MOUSE	Gca	220	28.2	Mus musculus OX=10090	1:Experimental evidence at protein level	Grancalcin	1	0.999	5	10	10	11	4	4	2	4	4	2	4	5	2	32214838	36064836	31751162	32214838	36064836	31751162	32214838	36064836	31751162	16162801	17870892	14880907	16162801	17870892	14880907	17211446	17718944	14094090
sp|Q8VCD6|REEP2_MOUSE	Q8VCD6	REEP2_MOUSE	Reep2	254	27.2	Mus musculus OX=10090	1:Experimental evidence at protein level	Receptor expression-enhancing protein 2	1	0.999	4	10	10	10	4	4	2	4	4	2	4	4	2	33324106	33731460	27298388	33324106	33731460	27298388	33324106	33731460	27298388	16814052	16465969	14896169	16814052	16465969	14896169	16814052	16465969	14896169
sp|Q8VCH8|UBXN4_MOUSE	Q8VCH8	UBXN4_MOUSE	Ubxn4	506	34.6	Mus musculus OX=10090	1:Experimental evidence at protein level	UBX domain-containing protein 4	1	0.999	12	28	28	28	11	10	7	11	10	7	11	10	7	101288304	91265552	65784456	101288304	91265552	65784456	101288304	91265552	65784456	55226408	48677468	42944344	55226408	48677468	42944344	55226408	48677468	42944344
sp|Q8VCM7|FIBG_MOUSE	Q8VCM7	FIBG_MOUSE	Fgg	436	45.4	Mus musculus OX=10090	1:Experimental evidence at protein level	Fibrinogen gamma chain	1	0.999	21	40	40	40	17	1	22	17	1	22	17	1	22	60173096	11453406	146606688	60173096	11453406	146606688	60173096	11453406	146606688	27647088	8695182	59055660	27647088	8695182	59055660	27647088	8695182	59055660
sp|Q8VCV1|AB17C_MOUSE	Q8VCV1	AB17C_MOUSE	Abhd17c	320	40.6	Mus musculus OX=10090	1:Experimental evidence at protein level	Alpha/beta hydrolase domain-containing protein 17C	1	0.999	7	19	16	19	7	8	4	6	7	3	7	8	4	33555888	36298700	17763670	32292028	31084224	21445402	33555888	36298700	17763670	12192443	13015501	9708426	12161989	12026613	9320705	12192443	13015501	9708426
sp|Q8VDD5|MYH9_MOUSE	Q8VDD5	MYH9_MOUSE	Myh9	1960	3.4	Mus musculus OX=10090	1:Experimental evidence at protein level	Myosin-9	1	0.999	3	3	3	3	0	1	2	0	1	2	0	1	2	2.548e+06	4836430	0	2.548e+06	4836430	0	2.548e+06	4836430	0	0	0	0	0	0	0	0	0	0
sp|Q8VDP6|CDIPT_MOUSE	Q8VDP6	CDIPT_MOUSE	Cdipt	213	15	Mus musculus OX=10090	1:Experimental evidence at protein level	CDP-diacylglycerol--inositol 3-phosphatidyltransferase	1	0.999	3	10	10	10	3	4	3	3	4	3	3	4	3	45839740	47908216	32243782	45839740	47908216	32243782	45839740	47908216	32243782	22435432	24685734	14078435	22435432	24685734	14078435	22435432	24685734	14078435
sp|Q8VE88-2|F1142_MOUSE	Q8VE88-2	F1142_MOUSE	Fam114a2	490	10	Mus musculus OX=10090		Isoform 2 of Protein FAM114A2	1	0.999	4	5	0	5	1	0	4	0	0	0	1	0	4	7771008	1.27139e+06	18767504	0	0	0	7771008	1.27139e+06	18767504	4.2069e+06	0	10205360	0	0	0	4.2069e+06	0	10205360	sp|Q8VE88|F1142_MOUSE
sp|Q8VEH3|ARL8A_MOUSE	Q8VEH3	ARL8A_MOUSE	Arl8a	186	67.7	Mus musculus OX=10090	1:Experimental evidence at protein level	ADP-ribosylation factor-like protein 8A	1	0.999	14	58	23	58	19	21	18	7	9	7	19	21	18	620791940	923662980	551794110	440216640	622016260	412300928	620791940	923662980	551794110	348851584	410357312	210729888	273619360	327244800	150992512	348851584	410357312	210729888
sp|Q8VEM8|MPCP_MOUSE	Q8VEM8	MPCP_MOUSE	Slc25a3	357	34.2	Mus musculus OX=10090	1:Experimental evidence at protein level	Phosphate carrier protein, mitochondrial	1	0.999	7	9	9	9	0	1	8	0	1	8	0	1	8	2.0469e+06	10042642	9076085	2.0469e+06	10042642	9076085	2.0469e+06	10042642	9076085	0	9320263	14270212	0	9320263	14270212	0	9320263	14270212
sp|Q8VHH5-2|AGAP3_MOUSE	Q8VHH5-2	AGAP3_MOUSE	Agap3	369	23.8	Mus musculus OX=10090		Isoform 2 of Arf-GAP with GTPase, ANK repeat and PH domain-containing protein 3	1	0.999	6	13	0	13	4	6	3	0	0	0	4	6	3	30901738	15132204	26645420	0	0	0	30901738	15132204	26645420	12380153	13699879	11361005	0	0	0	12380153	13699879	11361005	sp|Q8VHH5|AGAP3_MOUSE
sp|Q8VHQ9|ACO11_MOUSE	Q8VHQ9	ACO11_MOUSE	Acot11	594	70.7	Mus musculus OX=10090	1:Experimental evidence at protein level	Acyl-coenzyme A thioesterase 11	1	0.999	39	157	157	157	53	54	50	53	54	50	53	54	50	695486400	857210750	732166720	695486400	857210750	732166720	695486400	857210750	732166720	325749056	379501312	315341376	325749056	379501312	315341376	325749056	379501312	315341376
sp|Q8VHW2|CCG8_MOUSE	Q8VHW2	CCG8_MOUSE	Cacng8	423	27.9	Mus musculus OX=10090	1:Experimental evidence at protein level	Voltage-dependent calcium channel gamma-8 subunit	1	0.999	6	22	22	22	7	9	6	7	9	6	7	9	6	80511928	77322432	79918672	80511928	77322432	79918672	80511928	77322432	79918672	43548756	44135080	31386544	43548756	44135080	31386544	43548756	44135080	31386544
sp|Q8VIJ6|SFPQ_MOUSE	Q8VIJ6	SFPQ_MOUSE	Sfpq	699	13.4	Mus musculus OX=10090	1:Experimental evidence at protein level	Splicing factor, proline- and glutamine-rich	1	0.999	6	12	9	12	3	4	5	2	3	4	3	4	5	13394072	27896108	14553540	11916878	26473060	12185932	13394072	27896108	14553540	6.57214e+06	8.30267e+06	10520139	5.56092e+06	9390981	7641676	6.57214e+06	8.30267e+06	10520139
sp|Q91V17|ZNRF1_MOUSE	Q91V17	ZNRF1_MOUSE	Znrf1	227	14.5	Mus musculus OX=10090	1:Experimental evidence at protein level	E3 ubiquitin-protein ligase ZNRF1	1	0.999	3	3	3	3	1	0	2	1	0	2	1	0	2	6.3885e+06	2871619	10822414	6.3885e+06	2871619	10822414	6.3885e+06	2871619	10822414	2.51999e+06	2.01152e+06	4816243	2.51999e+06	2.01152e+06	4816243	2.51999e+06	2.01152e+06	4816243
sp|Q91V37|VATO_MOUSE	Q91V37	VATO_MOUSE	Atp6v0b	205	32.2	Mus musculus OX=10090	1:Experimental evidence at protein level	V-type proton ATPase 21 kDa proteolipid subunit	1	0.999	5	13	13	13	7	4	2	7	4	2	7	4	2	149726752	56267644	14502754	149726752	56267644	14502754	149726752	56267644	14502754	77637016	28284368	8.31908e+06	77637016	28284368	8.31908e+06	77637016	28284368	8.31908e+06
sp|Q91V57-2|CHIN_MOUSE	Q91V57-2	CHIN_MOUSE	Chn1	334	26.7	Mus musculus OX=10090		Isoform 2 of N-chimaerin	1	0.999	4	10	0	10	3	4	3	0	0	0	3	4	3	21492902	20736214	20979368	0	0	0	21492902	20736214	20979368	9195675	9378554	7.81247e+06	0	0	0	9195675	9378554	7.81247e+06	sp|Q91V57-3|CHIN_MOUSE, sp|Q91V57|CHIN_MOUSE
sp|Q91V61|SFXN3_MOUSE	Q91V61	SFXN3_MOUSE	Sfxn3	321	16.8	Mus musculus OX=10090	1:Experimental evidence at protein level	Sideroflexin-3	1	0.999	2	2	2	2	0	0	2	0	0	2	0	0	2	0	0	5.42778e+06	0	0	5.42778e+06	0	0	5.42778e+06	0	0	0	0	0	0	0	0	0
sp|Q91VC3|IF4A3_MOUSE	Q91VC3	IF4A3_MOUSE	Eif4a3	411	57.4	Mus musculus OX=10090	1:Experimental evidence at protein level	Eukaryotic initiation factor 4A-III	1	0.999	20	46	40	46	13	18	15	11	16	13	13	18	15	25945092	32905482	45713684	25945092	32905482	45713684	25945092	32905482	45713684	10963480	14554379	20068152	10973399	14320090	20378046	10963480	14554379	20068152
sp|Q91VE0|S27A4_MOUSE	Q91VE0	S27A4_MOUSE	Slc27a4	643	14	Mus musculus OX=10090	1:Experimental evidence at protein level	Long-chain fatty acid transport protein 4	1	0.999	8	18	15	18	7	6	5	6	5	4	7	6	5	15807821	17078860	17859024	15807821	17078860	17859024	15807821	17078860	17859024	6117199	6.41115e+06	7220378	6.27535e+06	6.56945e+06	6.86882e+06	6117199	6.41115e+06	7220378
sp|Q91VK4|ITM2C_MOUSE	Q91VK4	ITM2C_MOUSE	Itm2c	269	35.3	Mus musculus OX=10090	1:Experimental evidence at protein level	Integral membrane protein 2C	1	0.999	6	17	17	17	5	6	6	5	6	6	5	6	6	47258968	43681344	35676740	47258968	43681344	35676740	47258968	43681344	35676740	22017790	22849652	15521019	22017790	22849652	15521019	22017790	22849652	15521019
sp|Q91VN6|DDX41_MOUSE	Q91VN6	DDX41_MOUSE	Ddx41	622	29.9	Mus musculus OX=10090	1:Experimental evidence at protein level	Probable ATP-dependent RNA helicase DDX41	1	0.999	16	32	32	32	10	16	6	10	16	6	10	16	6	38916396	54246128	23933896	38916396	54246128	23933896	38916396	54246128	23933896	14963889	20736578	11387608	14963889	20736578	11387608	14963889	20736578	11387608
sp|Q91VR2|ATPG_MOUSE	Q91VR2	ATPG_MOUSE	Atp5f1c	298	15.4	Mus musculus OX=10090	1:Experimental evidence at protein level	ATP synthase subunit gamma, mitochondrial	1	0.999	2	4	4	4	0	1	3	0	1	3	0	1	3	0	0	5.28408e+06	0	0	5.28408e+06	0	0	5.28408e+06	0	0	0	0	0	0	0	0	0
sp|Q91VR5|DDX1_MOUSE	Q91VR5	DDX1_MOUSE	Ddx1	740	18.2	Mus musculus OX=10090	1:Experimental evidence at protein level	ATP-dependent RNA helicase DDX1	1	0.999	11	18	18	18	2	5	11	2	5	11	2	5	11	14610292	24681354	23548702	14610292	24681354	23548702	14610292	24681354	23548702	8.02028e+06	9326161	14273718	8.02028e+06	9326161	14273718	8.02028e+06	9326161	14273718
sp|Q91VU0|FAM3C_MOUSE	Q91VU0	FAM3C_MOUSE	Fam3c	227	8.8	Mus musculus OX=10090	1:Experimental evidence at protein level	Protein FAM3C	1	0.999	2	5	5	5	1	2	2	1	2	2	1	2	2	5214246	5351381	7503950	5214246	5351381	7503950	5214246	5351381	7503950	3.00225e+06	3110235	4258340	3.00225e+06	3110235	4258340	3.00225e+06	3110235	4258340
sp|Q91VX2|UBAP2_MOUSE	Q91VX2	UBAP2_MOUSE	Ubap2	1132	14.3	Mus musculus OX=10090	1:Experimental evidence at protein level	Ubiquitin-associated protein 2	1	0.999	11	31	31	31	10	12	9	10	12	9	10	12	9	33680912	32185426	48525928	33680912	32185426	48525928	33680912	32185426	48525928	16108373	14229090	19574358	16108373	14229090	19574358	16108373	14229090	19574358
sp|Q91VX9|TM168_MOUSE	Q91VX9	TM168_MOUSE	Tmem168	697	7.2	Mus musculus OX=10090	1:Experimental evidence at protein level	Transmembrane protein 168	1	0.999	4	5	5	5	2	2	1	2	2	1	2	2	1	7796276	7.37889e+06	4259343	7796276	7.37889e+06	4259343	7796276	7.37889e+06	4259343	6024435	5977040	3.43315e+06	6024435	5977040	3.43315e+06	6024435	5977040	3.43315e+06
sp|Q91VZ6|SMAP1_MOUSE	Q91VZ6	SMAP1_MOUSE	Smap1	440	20.7	Mus musculus OX=10090	1:Experimental evidence at protein level	Stromal membrane-associated protein 1	1	0.999	8	19	19	26	6	6	7	6	6	7	9	7	10	175979856	127668160	263268880	175979856	127668160	263268880	436281664	388440672	822433410	67477936	51739372	121487816	67477936	51739372	121487816	332428032	263270592	609423490
sp|Q91WC3-2|ACSL6_MOUSE	Q91WC3-2	ACSL6_MOUSE	Acsl6	722	50.8	Mus musculus OX=10090		Isoform 2 of Long-chain-fatty-acid--CoA ligase 6	1	0.999	28	55	0	61	21	21	13	0	0	0	23	23	15	46029760	43950272	40629672	0	0	0	52294548	52699060	36154016	21950406	19052032	19620502	0	0	0	22207098	19584704	18866232	sp|Q91WC3|ACSL6_MOUSE
sp|Q91WC9|DGLB_MOUSE	Q91WC9	DGLB_MOUSE	Daglb	669	23	Mus musculus OX=10090	1:Experimental evidence at protein level	Diacylglycerol lipase-beta	1	0.999	14	34	34	34	13	12	9	13	12	9	13	12	9	32737230	33383704	28746704	32737230	33383704	28746704	32737230	33383704	28746704	11997732	13102206	11549827	11997732	13102206	11549827	11997732	13102206	11549827
sp|Q91WD5|NDUS2_MOUSE	Q91WD5	NDUS2_MOUSE	Ndufs2	463	9.9	Mus musculus OX=10090	1:Experimental evidence at protein level	NADH dehydrogenase [ubiquinone] iron-sulfur protein 2, mitochondrial	1	0.999	2	3	3	3	0	0	3	0	0	3	0	0	3	0	0	9229401	0	0	9229401	0	0	9229401	0	0	0	0	0	0	0	0	0
sp|Q91WF7|FIG4_MOUSE	Q91WF7	FIG4_MOUSE	Fig4	907	9.2	Mus musculus OX=10090	1:Experimental evidence at protein level	Polyphosphoinositide phosphatase	1	0.999	6	14	14	14	5	6	3	5	6	3	5	6	3	16630765	16875428	15854419	16630765	16875428	15854419	16630765	16875428	15854419	6.11693e+06	7672923	5.78835e+06	6.11693e+06	7672923	5.78835e+06	6.11693e+06	7672923	5.78835e+06
sp|Q91WJ8-2|FUBP1_MOUSE	Q91WJ8-2	FUBP1_MOUSE	Fubp1	672	10.6	Mus musculus OX=10090		Isoform 2 of Far upstream element-binding protein 1	1	0.999	7	11	0	16	3	3	5	0	0	0	5	5	6	13637617	14702357	17020096	0	0	0	17885346	18508962	25956628	6.43923e+06	7061998	9043484	0	0	0	8012674	8919034	12047622	sp|Q91WJ8|FUBP1_MOUSE
sp|Q91WK2|EIF3H_MOUSE	Q91WK2	EIF3H_MOUSE	Eif3h	352	25.3	Mus musculus OX=10090	1:Experimental evidence at protein level	Eukaryotic translation initiation factor 3 subunit H	1	0.999	6	11	11	11	3	3	5	3	3	5	3	3	5	9794596	12669770	10542106	9794596	12669770	10542106	9794596	12669770	10542106	4.55863e+06	4.5782e+06	7752153	4.55863e+06	4.5782e+06	7752153	4.55863e+06	4.5782e+06	7752153
sp|Q91WS0|CISD1_MOUSE	Q91WS0	CISD1_MOUSE	Cisd1	108	44.4	Mus musculus OX=10090	1:Experimental evidence at protein level	CDGSH iron-sulfur domain-containing protein 1	1	0.999	4	11	11	11	2	6	3	2	6	3	2	6	3	33863752	33387784	33538332	33863752	33387784	33538332	33863752	33387784	33538332	14258361	14006178	13425273	14258361	14006178	13425273	14258361	14006178	13425273
sp|Q91X72|HEMO_MOUSE	Q91X72	HEMO_MOUSE	Hpx	460	26.5	Mus musculus OX=10090	1:Experimental evidence at protein level	Hemopexin	1	0.999	9	19	19	19	7	7	5	7	7	5	7	7	5	42897464	49240976	43090096	42897464	49240976	43090096	42897464	49240976	43090096	19271708	21668822	19805472	19271708	21668822	19805472	19271708	21668822	19805472
sp|Q91XE7|VA0E2_MOUSE	Q91XE7	VA0E2_MOUSE	Atp6v0e2	81	40.7	Mus musculus OX=10090	3:Protein inferred from homology	V-type proton ATPase subunit e 2	1	0.999	2	7	7	7	2	2	3	2	2	3	2	2	3	327420864	109894256	49187240	327420864	109894256	49187240	327420864	109894256	49187240	360283360	0	40234132	360283360	0	40234132	360283360	0	40234132
sp|Q91YH6|VATB1_MOUSE	Q91YH6	VATB1_MOUSE	Atp6v1b1	513	28.8	Mus musculus OX=10090	1:Experimental evidence at protein level	V-type proton ATPase subunit B, kidney isoform	1	0.999	12	4	4	199	1	0	3	1	0	3	48	48	103	0	0	0	0	0	0	8076299300	7661619200	8008014300	0	0	0	0	0	0	3600536060	3292882430	3273623300
sp|Q91YJ2|SNX4_MOUSE	Q91YJ2	SNX4_MOUSE	Snx4	450	74.2	Mus musculus OX=10090	1:Experimental evidence at protein level	Sorting nexin-4	1	0.999	29	79	79	79	29	28	22	29	28	22	29	28	22	190292624	171989904	169185744	190292624	171989904	169185744	190292624	171989904	169185744	78937984	76768632	61196760	78937984	76768632	61196760	78937984	76768632	61196760
sp|Q91YL2|RN126_MOUSE	Q91YL2	RN126_MOUSE	Rnf126	313	18.2	Mus musculus OX=10090	1:Experimental evidence at protein level	E3 ubiquitin-protein ligase RNF126	1	0.999	3	8	8	8	3	3	2	3	3	2	3	3	2	31166148	17991118	32096972	31166148	17991118	32096972	31166148	17991118	32096972	17756150	13772358	17908016	17756150	13772358	17908016	17756150	13772358	17908016
sp|Q91YQ5|RPN1_MOUSE	Q91YQ5	RPN1_MOUSE	Rpn1	608	15.1	Mus musculus OX=10090	1:Experimental evidence at protein level	Dolichyl-diphosphooligosaccharide--protein glycosyltransferase subunit 1	1	0.999	8	19	19	19	6	7	6	6	7	6	6	7	6	22423146	21519652	81990336	22423146	21519652	81990336	22423146	21519652	81990336	16713647	16019467	20969614	16713647	16019467	20969614	16713647	16019467	20969614
sp|Q91YT7|YTHD2_MOUSE	Q91YT7	YTHD2_MOUSE	Ythdf2	579	40.8	Mus musculus OX=10090	1:Experimental evidence at protein level	YTH domain-containing family protein 2	1	0.999	23	80	80	131	25	26	29	25	26	29	38	45	48	497364736	432320128	742838590	497364736	432320128	742838590	643601730	528351104	943324930	219484128	177509856	298044352	219484128	177509856	298044352	304882720	273859104	366933728
sp|Q91YW3|DNJC3_MOUSE	Q91YW3	DNJC3_MOUSE	Dnajc3	504	8.1	Mus musculus OX=10090	1:Experimental evidence at protein level	DnaJ homolog subfamily C member 3	1	0.999	2	2	2	2	0	0	2	0	0	2	0	0	2	3.07964e+06	3809919	4.52522e+06	3.07964e+06	3809919	4.52522e+06	3.07964e+06	3809919	4.52522e+06	0	0	0	0	0	0	0	0	0
sp|Q91ZW3|SMCA5_MOUSE	Q91ZW3	SMCA5_MOUSE	Smarca5	1051	3.3	Mus musculus OX=10090	1:Experimental evidence at protein level	SWI/SNF-related matrix-associated actin-dependent regulator of chromatin subfamily A member 5	1	0.999	2	2	2	2	0	2	0	0	2	0	0	2	0	0	17591000	0	0	17591000	0	0	17591000	0	0	0	0	0	0	0	0	0	0
sp|Q91ZZ3|SYUB_MOUSE	Q91ZZ3	SYUB_MOUSE	Sncb	133	36.1	Mus musculus OX=10090	1:Experimental evidence at protein level	Beta-synuclein	1	0.999	3	4	4	7	1	1	2	1	1	2	2	2	3	6.34671e+06	6.28042e+06	17404122	6.34671e+06	6.28042e+06	17404122	12422941	13060678	27408270	0	0	0	0	0	0	6.94805e+06	7.30112e+06	14763684
sp|Q920M7|SYT17_MOUSE	Q920M7	SYT17_MOUSE	Syt17	470	64.5	Mus musculus OX=10090	1:Experimental evidence at protein level	Synaptotagmin-17	1	0.999	25	83	83	83	27	27	29	27	27	29	27	27	29	203563632	213953504	186808672	203563632	213953504	186808672	203563632	213953504	186808672	90031024	91652792	81649928	90031024	91652792	81649928	90031024	91652792	81649928
sp|Q920N7|SYT12_MOUSE	Q920N7	SYT12_MOUSE	Syt12	421	78.4	Mus musculus OX=10090	1:Experimental evidence at protein level	Synaptotagmin-12	1	0.999	28	114	114	114	34	37	43	34	37	43	34	37	43	1412666880	1656400900	1603305090	1412666880	1656400900	1603305090	1412666880	1656400900	1603305090	628696190	688535040	581743940	628696190	688535040	581743940	628696190	688535040	581743940
sp|Q920Q6-2|MSI2H_MOUSE	Q920Q6-2	MSI2H_MOUSE	Msi2	328	36.9	Mus musculus OX=10090		Isoform 2 of RNA-binding protein Musashi homolog 2	1	0.999	8	21	0	21	9	6	6	0	0	0	9	6	6	93643384	83245528	102242816	0	0	0	93643384	83245528	102242816	37476880	32274214	42280496	0	0	0	37476880	32274214	42280496	sp|Q920Q6-3|MSI2H_MOUSE, sp|Q920Q6|MSI2H_MOUSE
sp|Q921E2|RAB31_MOUSE	Q921E2	RAB31_MOUSE	Rab31	194	81.4	Mus musculus OX=10090	1:Experimental evidence at protein level	Ras-related protein Rab-31	1	0.999	14	37	32	37	13	12	12	11	11	10	13	12	12	125980176	146119472	121952000	93294464	106048936	103591200	125980176	146119472	121952000	56508408	66698756	58837316	35935336	41912076	37194392	56508408	66698756	58837316
sp|Q921F2|TADBP_MOUSE	Q921F2	TADBP_MOUSE	Tardbp	414	56.5	Mus musculus OX=10090	1:Experimental evidence at protein level	TAR DNA-binding protein 43	1	0.999	17	96	96	96	29	31	36	29	31	36	29	31	36	686897280	487208384	976577470	686897280	487208384	976577470	686897280	487208384	976577470	298754784	203394960	354997472	298754784	203394960	354997472	298754784	203394960	354997472
sp|Q921M3-2|SF3B3_MOUSE	Q921M3-2	SF3B3_MOUSE	Sf3b3	1122	14.6	Mus musculus OX=10090		Isoform 2 of Splicing factor 3B subunit 3	1	0.999	10	12	0	12	2	10	0	0	0	0	2	10	0	15298096	20651412	5669607	0	0	0	15298096	20651412	5669607	7.28554e+06	11166721	3.63665e+06	0	0	0	7.28554e+06	11166721	3.63665e+06	sp|Q921M3|SF3B3_MOUSE
sp|Q922B2|SYDC_MOUSE	Q922B2	SYDC_MOUSE	Dars1	501	14.2	Mus musculus OX=10090	1:Experimental evidence at protein level	Aspartate--tRNA ligase, cytoplasmic	1	0.999	6	10	10	10	2	5	3	2	5	3	2	5	3	11436458	21714710	32999956	11436458	21714710	32999956	11436458	21714710	32999956	8949690	9275672	11433619	8949690	9275672	11433619	8949690	9275672	11433619
sp|Q922Q1|MARC2_MOUSE	Q922Q1	MARC2_MOUSE	Mtarc2	338	12.4	Mus musculus OX=10090	1:Experimental evidence at protein level	Mitochondrial amidoxime reducing component 2	1	0.999	4	8	8	8	4	2	2	4	2	2	4	2	2	14622445	12942592	11908308	14622445	12942592	11908308	14622445	12942592	11908308	6509857	6043404	4.82688e+06	6509857	6043404	4.82688e+06	6509857	6043404	4.82688e+06
sp|Q922Q8|LRC59_MOUSE	Q922Q8	LRC59_MOUSE	Lrrc59	307	14	Mus musculus OX=10090	1:Experimental evidence at protein level	Leucine-rich repeat-containing protein 59	1	0.999	3	6	6	6	1	2	3	1	2	3	1	2	3	15291571	15888078	22051592	15291571	15888078	22051592	15291571	15888078	22051592	7.9528e+06	8.33777e+06	11456465	7.9528e+06	8.33777e+06	11456465	7.9528e+06	8.33777e+06	11456465
sp|Q922R1|PHAF1_MOUSE	Q922R1	PHAF1_MOUSE	Phaf1	422	5.9	Mus musculus OX=10090	1:Experimental evidence at protein level	Phagosome assembly factor 1	1	0.999	2	4	4	4	2	2	0	2	2	0	2	2	0	17586000	10104973	2288749	17586000	10104973	2288749	17586000	10104973	2288749	11517227	8.16225e+06	0	11517227	8.16225e+06	0	11517227	8.16225e+06	0
sp|Q922R8|PDIA6_MOUSE	Q922R8	PDIA6_MOUSE	Pdia6	440	30.7	Mus musculus OX=10090	1:Experimental evidence at protein level	Protein disulfide-isomerase A6	1	0.999	8	18	18	18	5	6	7	5	6	7	5	6	7	27404782	37877816	48283056	27404782	37877816	48283056	27404782	37877816	48283056	16239314	19710268	15412851	16239314	19710268	15412851	16239314	19710268	15412851
sp|Q923M0|PP16A_MOUSE	Q923M0	PP16A_MOUSE	Ppp1r16a	524	6.5	Mus musculus OX=10090	1:Experimental evidence at protein level	Protein phosphatase 1 regulatory subunit 16A	1	0.999	2	6	6	6	2	3	1	2	3	1	2	3	1	3468960	3905274	3.91512e+06	3468960	3905274	3.91512e+06	3468960	3905274	3.91512e+06	0	0	0	0	0	0	0	0	0
sp|Q923T9-2|KCC2G_MOUSE	Q923T9-2	KCC2G_MOUSE	Camk2g	518	25.1	Mus musculus OX=10090		Isoform 2 of Calcium/calmodulin-dependent protein kinase type II subunit gamma	1	0.999	11	4	0	25	2	1	1	0	0	0	10	7	8	13384227	10540796	8735888	0	0	0	187015808	163457424	106959376	8667975	6.77598e+06	6031731	0	0	0	93186448	83544544	59467720	sp|Q923T9-3|KCC2G_MOUSE, sp|Q923T9|KCC2G_MOUSE
sp|Q925I1-2|ATAD3_MOUSE	Q925I1-2	ATAD3_MOUSE	Atad3	512	2.9	Mus musculus OX=10090		Isoform 2 of ATPase family AAA domain-containing protein 3	1	0.999	2	3	0	3	0	2	1	0	0	0	0	2	1	790790	4643449	2100249	0	0	0	790790	4643449	2100249	0	0	0	0	0	0	0	0	0	sp|Q925I1|ATAD3_MOUSE
sp|Q99020|ROAA_MOUSE	Q99020	ROAA_MOUSE	Hnrnpab	285	14.4	Mus musculus OX=10090	1:Experimental evidence at protein level	Heterogeneous nuclear ribonucleoprotein A/B	1	0.999	4	4	4	7	1	2	1	1	2	1	2	3	2	7396295	14068824	11544608	7396295	14068824	11544608	10514856	15551640	14968200	5594738	7.12368e+06	6531312	5594738	7.12368e+06	6531312	4.99713e+06	7.64714e+06	6811850
sp|Q99J85|NPTXR_MOUSE	Q99J85	NPTXR_MOUSE	Nptxr	493	58.2	Mus musculus OX=10090	1:Experimental evidence at protein level	Neuronal pentraxin receptor	1	0.999	19	69	69	69	21	26	22	21	26	22	21	26	22	220849488	225434528	187448208	220849488	225434528	187448208	220849488	225434528	187448208	89261112	91568376	70645528	89261112	91568376	70645528	89261112	91568376	70645528
sp|Q99JH7|CSTN3_MOUSE	Q99JH7	CSTN3_MOUSE	Clstn3	956	9.2	Mus musculus OX=10090	1:Experimental evidence at protein level	Calsyntenin-3	1	0.999	6	9	9	9	4	3	2	4	3	2	4	3	2	409677152	12776232	615961470	409677152	12776232	615961470	409677152	12776232	615961470	124888352	131912736	104193632	124888352	131912736	104193632	124888352	131912736	104193632
sp|Q99JI6|RAP1B_MOUSE	Q99JI6	RAP1B_MOUSE	Rap1b	184	78.3	Mus musculus OX=10090	1:Experimental evidence at protein level	Ras-related protein Rap-1b	1	0.999	15	15	15	69	6	4	5	6	4	5	26	23	20	138119904	130333760	80687872	138119904	130333760	80687872	529554144	423619328	544854020	109868568	100859976	60953072	109868568	100859976	60953072	242962096	233023168	181072032
sp|Q99JN2-2|KLH22_MOUSE	Q99JN2-2	KLH22_MOUSE	Klhl22	653	16.4	Mus musculus OX=10090		Isoform 2 of Kelch-like protein 22	1	0.999	9	16	0	16	6	3	7	0	0	0	6	3	7	22030636	21501596	24579122	0	0	0	22030636	21501596	24579122	9070923	9115688	10430612	0	0	0	9070923	9115688	10430612	sp|Q99JN2|KLH22_MOUSE
sp|Q99JP7|GGT7_MOUSE	Q99JP7	GGT7_MOUSE	Ggt7	662	30.2	Mus musculus OX=10090	1:Experimental evidence at protein level	Glutathione hydrolase 7	1	0.999	17	48	48	48	19	14	15	19	14	15	19	14	15	231631680	209340704	155251856	231631680	209340704	155251856	231631680	209340704	155251856	95489248	92898680	61272588	95489248	92898680	61272588	95489248	92898680	61272588
sp|Q99JX4|EIF3M_MOUSE	Q99JX4	EIF3M_MOUSE	Eif3m	374	12	Mus musculus OX=10090	1:Experimental evidence at protein level	Eukaryotic translation initiation factor 3 subunit M	1	0.999	2	4	4	4	1	2	1	1	2	1	1	2	1	7473042	15028100	5761573	7473042	15028100	5761573	7473042	15028100	5761573	0	0	0	0	0	0	0	0	0
sp|Q99JY0|ECHB_MOUSE	Q99JY0	ECHB_MOUSE	Hadhb	475	30.3	Mus musculus OX=10090	1:Experimental evidence at protein level	Trifunctional enzyme subunit beta, mitochondrial	1	0.999	12	32	32	32	12	10	10	12	10	10	12	10	10	28794918	24186228	22697056	28794918	24186228	22697056	28794918	24186228	22697056	10526155	8696353	13339691	10526155	8696353	13339691	10526155	8696353	13339691
sp|Q99K28-2|ARFG2_MOUSE	Q99K28-2	ARFG2_MOUSE	Arfgap2	534	5.6	Mus musculus OX=10090		Isoform 2 of ADP-ribosylation factor GTPase-activating protein 2	1	0.999	2	2	0	2	1	0	1	0	0	0	1	0	1	2.55841e+06	0	6711823	0	0	0	2.55841e+06	0	6711823	0	0	0	0	0	0	0	0	0	sp|Q99K28|ARFG2_MOUSE
sp|Q99KF1|TMED9_MOUSE	Q99KF1	TMED9_MOUSE	Tmed9	235	34.9	Mus musculus OX=10090	1:Experimental evidence at protein level	Transmembrane emp24 domain-containing protein 9	1	0.999	8	19	17	19	7	6	6	6	5	6	7	6	6	111294336	95719360	84003152	111294336	95719360	84003152	111294336	95719360	84003152	50549916	44050048	35111548	50503544	41206260	37569180	50549916	44050048	35111548
sp|Q99KI0|ACON_MOUSE	Q99KI0	ACON_MOUSE	Aco2	780	17.7	Mus musculus OX=10090	1:Experimental evidence at protein level	Aconitate hydratase, mitochondrial	1	0.999	7	10	10	10	0	0	10	0	0	10	0	0	10	1.28421e+06	0	14151533	1.28421e+06	0	14151533	1.28421e+06	0	14151533	0	0	0	0	0	0	0	0	0
sp|Q99KJ8|DCTN2_MOUSE	Q99KJ8	DCTN2_MOUSE	Dctn2	402	11.4	Mus musculus OX=10090	1:Experimental evidence at protein level	Dynactin subunit 2	1	0.999	4	7	7	7	3	4	0	3	4	0	3	4	0	11132915	11569513	8901964	11132915	11569513	8901964	11132915	11569513	8901964	6318486	6644028	6520348	6318486	6644028	6520348	6318486	6644028	6520348
sp|Q99KV1|DJB11_MOUSE	Q99KV1	DJB11_MOUSE	Dnajb11	358	17.3	Mus musculus OX=10090	1:Experimental evidence at protein level	DnaJ homolog subfamily B member 11	1	0.999	4	6	6	6	1	4	1	1	4	1	1	4	1	16620869	15596076	14281172	16620869	15596076	14281172	16620869	15596076	14281172	7.8041e+06	7426232	7879299	7.8041e+06	7426232	7879299	7.8041e+06	7426232	7879299
sp|Q99KX1|MLF2_MOUSE	Q99KX1	MLF2_MOUSE	Mlf2	247	22.3	Mus musculus OX=10090	1:Experimental evidence at protein level	Myeloid leukemia factor 2	1	0.999	4	9	9	9	3	3	3	3	3	3	3	3	3	15969035	15274873	18316390	15969035	15274873	18316390	15969035	15274873	18316390	7191011	6.58798e+06	13329962	7191011	6.58798e+06	13329962	7191011	6.58798e+06	13329962
sp|Q99KY4-2|GAK_MOUSE	Q99KY4-2	GAK_MOUSE	Gak	1256	5.5	Mus musculus OX=10090		Isoform 2 of Cyclin-G-associated kinase	1	0.999	5	7	0	13	2	3	2	0	0	0	4	5	4	8801996	9593868	8573292	0	0	0	13177796	15297993	15709704	6.68399e+06	6432614	6328714	0	0	0	6116262	6.33501e+06	7.02272e+06	sp|Q99KY4|GAK_MOUSE
sp|Q99L04|DHRS1_MOUSE	Q99L04	DHRS1_MOUSE	Dhrs1	313	69.6	Mus musculus OX=10090	1:Experimental evidence at protein level	Dehydrogenase/reductase SDR family member 1	1	0.999	19	64	64	64	24	21	19	24	21	19	24	21	19	204037072	193476752	250105408	204037072	193476752	250105408	204037072	193476752	250105408	92275752	94339368	60367972	92275752	94339368	60367972	92275752	94339368	60367972
sp|Q99L43|CDS2_MOUSE	Q99L43	CDS2_MOUSE	Cds2	444	8.3	Mus musculus OX=10090	1:Experimental evidence at protein level	Phosphatidate cytidylyltransferase 2	1	0.999	3	9	9	9	3	3	3	3	3	3	3	3	3	58059220	55532364	53548336	58059220	55532364	53548336	58059220	55532364	53548336	32335106	29650492	33004466	32335106	29650492	33004466	32335106	29650492	33004466
sp|Q99L45|IF2B_MOUSE	Q99L45	IF2B_MOUSE	Eif2s2	331	14.8	Mus musculus OX=10090	1:Experimental evidence at protein level	Eukaryotic translation initiation factor 2 subunit 2	1	0.999	3	4	4	4	1	1	2	1	1	2	1	1	2	5070416	5982530	8532406	5070416	5982530	8532406	5070416	5982530	8532406	2.12117e+06	3264674	5.47843e+06	2.12117e+06	3264674	5.47843e+06	2.12117e+06	3264674	5.47843e+06
sp|Q99L47|F10A1_MOUSE	Q99L47	F10A1_MOUSE	St13	371	26.4	Mus musculus OX=10090	1:Experimental evidence at protein level	Hsc70-interacting protein	1	0.999	10	24	24	24	7	10	7	7	10	7	7	10	7	66455040	50559636	93667344	66455040	50559636	93667344	66455040	50559636	93667344	36079944	28388280	48093004	36079944	28388280	48093004	36079944	28388280	48093004
sp|Q99LF4|RTCB_MOUSE	Q99LF4	RTCB_MOUSE	Rtcb	505	32.7	Mus musculus OX=10090	1:Experimental evidence at protein level	RNA-splicing ligase RtcB homolog	1	0.999	12	21	21	21	7	4	10	7	4	10	7	4	10	13882300	14453161	16626376	13882300	14453161	16626376	13882300	14453161	16626376	5.48786e+06	6169874	6.6232e+06	5.48786e+06	6169874	6.6232e+06	5.48786e+06	6169874	6.6232e+06
sp|Q99LM2|CK5P3_MOUSE	Q99LM2	CK5P3_MOUSE	Cdk5rap3	503	9.7	Mus musculus OX=10090	1:Experimental evidence at protein level	CDK5 regulatory subunit-associated protein 3	1	0.999	3	5	5	5	2	1	2	2	1	2	2	1	2	10321732	9968570	10143142	10321732	9968570	10143142	10321732	9968570	10143142	4864793	5.35453e+06	5067730	4864793	5.35453e+06	5067730	4864793	5.35453e+06	5067730
sp|Q99M28-2|RNPS1_MOUSE	Q99M28-2	RNPS1_MOUSE	Rnps1	282	12.4	Mus musculus OX=10090		Isoform 2 of RNA-binding protein with serine-rich domain 1	1	0.999	3	6	0	6	1	3	2	0	0	0	1	3	2	14335548	21393660	20151320	0	0	0	14335548	21393660	20151320	7.77658e+06	10247497	10216658	0	0	0	7.77658e+06	10247497	10216658	sp|Q99M28|RNPS1_MOUSE
sp|Q99M80-2|PTPRT_MOUSE	Q99M80-2	PTPRT_MOUSE	Ptprt	1455	2	Mus musculus OX=10090		Isoform 2 of Receptor-type tyrosine-protein phosphatase T	1	0.999	2	4	0	4	0	2	2	0	0	0	0	2	2	6221129	7299144	6010763	0	0	0	6221129	7299144	6010763	3625155	4.20157e+06	3567137	0	0	0	3625155	4.20157e+06	3567137	sp|Q99M80-3|PTPRT_MOUSE, sp|Q99M80-4|PTPRT_MOUSE, sp|Q99M80-5|PTPRT_MOUSE, sp|Q99M80|PTPRT_MOUSE
sp|Q99MN1|SYK_MOUSE	Q99MN1	SYK_MOUSE	Kars1	595	11.1	Mus musculus OX=10090	1:Experimental evidence at protein level	Lysine--tRNA ligase	1	0.999	3	3	3	3	0	3	0	0	3	0	0	3	0	1.69878e+06	4.74192e+06	1.01536e+06	1.69878e+06	4.74192e+06	1.01536e+06	1.69878e+06	4.74192e+06	1.01536e+06	0	0	0	0	0	0	0	0	0
sp|Q99N28|CADM3_MOUSE	Q99N28	CADM3_MOUSE	Cadm3	396	38.1	Mus musculus OX=10090	1:Experimental evidence at protein level	Cell adhesion molecule 3	1	0.999	13	37	37	37	13	12	12	13	12	12	13	12	12	140993184	151685408	97385280	140993184	151685408	97385280	140993184	151685408	97385280	62432064	60574188	48476812	62432064	60574188	48476812	62432064	60574188	48476812
sp|Q99NB9|SF3B1_MOUSE	Q99NB9	SF3B1_MOUSE	Sf3b1	1304	16.8	Mus musculus OX=10090	1:Experimental evidence at protein level	Splicing factor 3B subunit 1	1	0.999	13	23	23	23	8	13	2	8	13	2	8	13	2	17910180	28255682	2.79038e+06	17910180	28255682	2.79038e+06	17910180	28255682	2.79038e+06	7457447	10436267	4.42025e+06	7457447	10436267	4.42025e+06	7457447	10436267	4.42025e+06
sp|Q99P47|CNTP4_MOUSE	Q99P47	CNTP4_MOUSE	Cntnap4	1310	7.2	Mus musculus OX=10090	1:Experimental evidence at protein level	Contactin-associated protein-like 4	1	0.999	6	13	13	13	4	5	4	4	5	4	4	5	4	14568270	13569003	12928583	14568270	13569003	12928583	14568270	13569003	12928583	5864974	5.93501e+06	5.19104e+06	5864974	5.93501e+06	5.19104e+06	5864974	5.93501e+06	5.19104e+06
sp|Q99PJ0|NTRI_MOUSE	Q99PJ0	NTRI_MOUSE	Ntm	344	51.7	Mus musculus OX=10090	1:Experimental evidence at protein level	Neurotrimin	1	0.999	14	74	74	74	20	28	26	20	28	26	20	28	26	458090272	480441216	398499776	458090272	480441216	398499776	458090272	480441216	398499776	219036432	219467248	199299888	219036432	219467248	199299888	219036432	219467248	199299888
sp|Q99PU5|ACBG1_MOUSE	Q99PU5	ACBG1_MOUSE	Acsbg1	721	66	Mus musculus OX=10090	1:Experimental evidence at protein level	Long-chain-fatty-acid--CoA ligase ACSBG1	1	0.999	45	350	350	350	102	102	146	102	102	146	102	102	146	3578636290	3875469570	3310259710	3578636290	3875469570	3310259710	3578636290	3875469570	3310259710	1396582530	1470558460	1287802500	1396582530	1470558460	1287802500	1396582530	1470558460	1287802500
sp|Q99PU8-2|DHX30_MOUSE	Q99PU8-2	DHX30_MOUSE	Dhx30	1194	14.6	Mus musculus OX=10090		Isoform 2 of ATP-dependent RNA helicase DHX30	1	0.999	15	26	0	26	6	5	15	0	0	0	6	5	15	18771094	14101682	24043032	0	0	0	18771094	14101682	24043032	11633460	9823211	17134632	0	0	0	11633460	9823211	17134632	sp|Q99PU8-3|DHX30_MOUSE, sp|Q99PU8|DHX30_MOUSE
sp|Q99PV0|PRP8_MOUSE	Q99PV0	PRP8_MOUSE	Prpf8	2335	4.8	Mus musculus OX=10090	1:Experimental evidence at protein level	Pre-mRNA-processing-splicing factor 8	1	0.999	5	7	7	7	1	5	1	1	5	1	1	5	1	7681535	23162034	0	7681535	23162034	0	7681535	23162034	0	3175139	6834601	2229544	3175139	6834601	2229544	3175139	6834601	2229544
sp|Q9CPR4|RL17_MOUSE	Q9CPR4	RL17_MOUSE	Rpl17	184	45.7	Mus musculus OX=10090	1:Experimental evidence at protein level	60S ribosomal protein L17	1	0.999	8	19	19	19	7	6	6	7	6	6	7	6	6	82486144	73119552	163213248	82486144	73119552	163213248	82486144	73119552	163213248	35647416	30445840	61035860	35647416	30445840	61035860	35647416	30445840	61035860
sp|Q9CPS6|HINT3_MOUSE	Q9CPS6	HINT3_MOUSE	Hint3	165	72.1	Mus musculus OX=10090	1:Experimental evidence at protein level	Histidine triad nucleotide-binding protein 3	1	0.999	9	46	46	46	12	15	19	12	15	19	12	15	19	713089860	840302910	693369860	713089860	840302910	693369860	713089860	840302910	693369860	340240448	397359392	211743216	340240448	397359392	211743216	340240448	397359392	211743216
sp|Q9CPU0|LGUL_MOUSE	Q9CPU0	LGUL_MOUSE	Glo1	184	16.8	Mus musculus OX=10090	1:Experimental evidence at protein level	Lactoylglutathione lyase	1	0.999	2	3	3	3	0	3	0	0	3	0	0	3	0	0	8944097	0	0	8944097	0	0	8944097	0	0	0	0	0	0	0	0	0	0
sp|Q9CPW0|CNTP2_MOUSE	Q9CPW0	CNTP2_MOUSE	Cntnap2	1332	13.9	Mus musculus OX=10090	1:Experimental evidence at protein level	Contactin-associated protein-like 2	1	0.999	12	25	25	25	11	9	5	11	9	5	11	9	5	19538584	22489168	17632182	19538584	22489168	17632182	19538584	22489168	17632182	11176006	12378196	11202890	11176006	12378196	11202890	11176006	12378196	11202890
sp|Q9CQ22|LTOR1_MOUSE	Q9CQ22	LTOR1_MOUSE	Lamtor1	161	81.4	Mus musculus OX=10090	1:Experimental evidence at protein level	Ragulator complex protein LAMTOR1	1	0.999	10	33	33	33	12	12	9	12	12	9	12	12	9	193532336	177078592	115622048	193532336	177078592	115622048	193532336	177078592	115622048	106001416	98028040	45112980	106001416	98028040	45112980	106001416	98028040	45112980
sp|Q9CQ71|RFA3_MOUSE	Q9CQ71	RFA3_MOUSE	Rpa3	121	48.8	Mus musculus OX=10090	1:Experimental evidence at protein level	Replication protein A 14 kDa subunit	1	0.999	4	8	8	8	3	4	1	3	4	1	3	4	1	19274128	26657728	7230857	19274128	26657728	7230857	19274128	26657728	7230857	6497431	9434363	4.0582e+06	6497431	9434363	4.0582e+06	6497431	9434363	4.0582e+06
sp|Q9CQ92|FIS1_MOUSE	Q9CQ92	FIS1_MOUSE	Fis1	152	34.2	Mus musculus OX=10090	1:Experimental evidence at protein level	Mitochondrial fission 1 protein	1	0.999	5	14	14	14	4	5	5	4	5	5	4	5	5	38549044	42413376	39084644	38549044	42413376	39084644	38549044	42413376	39084644	17051106	18649976	17688550	17051106	18649976	17688550	17051106	18649976	17688550
sp|Q9CQA1|TPPC5_MOUSE	Q9CQA1	TPPC5_MOUSE	Trappc5	188	43.1	Mus musculus OX=10090	1:Experimental evidence at protein level	Trafficking protein particle complex subunit 5	1	0.999	7	18	18	18	7	6	5	7	6	5	7	6	5	66903620	59714424	76396608	66903620	59714424	76396608	66903620	59714424	76396608	33273352	30656354	33635992	33273352	30656354	33635992	33273352	30656354	33635992
sp|Q9CQC9|SAR1B_MOUSE	Q9CQC9	SAR1B_MOUSE	Sar1b	198	51	Mus musculus OX=10090	1:Experimental evidence at protein level	GTP-binding protein SAR1b	1	0.999	9	31	24	31	9	10	12	7	8	9	9	10	12	110200680	88391544	211442416	46278416	38228864	75394496	110200680	88391544	211442416	86432248	67481408	128288528	17964240	14458823	27072536	86432248	67481408	128288528
sp|Q9CQE7-2|ERGI3_MOUSE	Q9CQE7-2	ERGI3_MOUSE	Ergic3	394	20.9	Mus musculus OX=10090		Isoform 2 of Endoplasmic reticulum-Golgi intermediate compartment protein 3	1	0.999	8	16	0	16	6	7	3	0	0	0	6	7	3	35092152	36258628	26955278	0	0	0	35092152	36258628	26955278	16540654	17028370	13367218	0	0	0	16540654	17028370	13367218	sp|Q9CQE7|ERGI3_MOUSE
sp|Q9CQE8|RTRAF_MOUSE	Q9CQE8	RTRAF_MOUSE	RTRAF	244	34.4	Mus musculus OX=10090	1:Experimental evidence at protein level	RNA transcription, translation and transport factor protein	1	0.999	6	13	13	13	4	4	5	4	4	5	4	4	5	17230832	17897556	19771496	17230832	17897556	19771496	17230832	17897556	19771496	7.10095e+06	8336612	7148155	7.10095e+06	8336612	7148155	7.10095e+06	8336612	7148155
sp|Q9CQF9|PCYOX_MOUSE	Q9CQF9	PCYOX_MOUSE	Pcyox1	505	21	Mus musculus OX=10090	1:Experimental evidence at protein level	Prenylcysteine oxidase	1	0.999	6	12	12	12	5	5	2	5	5	2	5	5	2	31413896	27973034	16592409	31413896	27973034	16592409	31413896	27973034	16592409	15837605	15259134	11753655	15837605	15259134	11753655	15837605	15259134	11753655
sp|Q9CQI7|RU2B_MOUSE	Q9CQI7	RU2B_MOUSE	Snrpb2	225	16.4	Mus musculus OX=10090	1:Experimental evidence at protein level	U2 small nuclear ribonucleoprotein B''	1	0.999	4	10	7	10	4	4	2	3	3	1	4	4	2	12207620	11888764	7655538	8938352	8.21713e+06	4859832	12207620	11888764	7655538	4629103	5019400	4093814	3.95571e+06	3.93811e+06	3.60885e+06	4629103	5019400	4093814
sp|Q9CQM9|GLRX3_MOUSE	Q9CQM9	GLRX3_MOUSE	Glrx3	337	16.9	Mus musculus OX=10090	1:Experimental evidence at protein level	Glutaredoxin-3	1	0.999	3	5	5	5	1	3	1	1	3	1	1	3	1	6.41594e+06	13975852	0	6.41594e+06	13975852	0	6.41594e+06	13975852	0	3.56666e+06	7893614	0	3.56666e+06	7893614	0	3.56666e+06	7893614	0
sp|Q9CQN6|TM14C_MOUSE	Q9CQN6	TM14C_MOUSE	Tmem14c	114	60.5	Mus musculus OX=10090	1:Experimental evidence at protein level	Transmembrane protein 14C	1	0.999	3	3	3	3	0	0	3	0	0	3	0	0	3	3.12524e+06	0	7589265	3.12524e+06	0	7589265	3.12524e+06	0	7589265	0	0	0	0	0	0	0	0	0
sp|Q9CQP2|TPPC2_MOUSE	Q9CQP2	TPPC2_MOUSE	Trappc2	140	29.3	Mus musculus OX=10090	1:Experimental evidence at protein level	Trafficking protein particle complex subunit 2	1	0.999	4	9	9	9	3	4	2	3	4	2	3	4	2	50287784	50215048	23080696	50287784	50215048	23080696	50287784	50215048	23080696	20508992	23163936	17145848	20508992	23163936	17145848	20508992	23163936	17145848
sp|Q9CQR2|RS21_MOUSE	Q9CQR2	RS21_MOUSE	Rps21	83	57.8	Mus musculus OX=10090	1:Experimental evidence at protein level	40S ribosomal protein S21	1	0.999	4	12	12	12	4	4	4	4	4	4	4	4	4	33312494	40964600	31783192	33312494	40964600	31783192	33312494	40964600	31783192	14144802	16941532	17875920	14144802	16941532	17875920	14144802	16941532	17875920
sp|Q9CQU3|RER1_MOUSE	Q9CQU3	RER1_MOUSE	Rer1	196	41.3	Mus musculus OX=10090	1:Experimental evidence at protein level	Protein RER1	1	0.999	8	23	23	23	10	8	5	10	8	5	10	8	5	233276736	213150704	105486960	233276736	213150704	105486960	233276736	213150704	105486960	100590568	93949552	56894512	100590568	93949552	56894512	100590568	93949552	56894512
sp|Q9CQU5|ZWINT_MOUSE	Q9CQU5	ZWINT_MOUSE	Zwint	252	17.5	Mus musculus OX=10090	1:Experimental evidence at protein level	ZW10 interactor	1	0.999	3	7	7	7	2	3	2	2	3	2	2	3	2	23368888	24639664	18416214	23368888	24639664	18416214	23368888	24639664	18416214	11326108	12080216	10850155	11326108	12080216	10850155	11326108	12080216	10850155
sp|Q9CQW1|YKT6_MOUSE	Q9CQW1	YKT6_MOUSE	Ykt6	198	18.7	Mus musculus OX=10090	1:Experimental evidence at protein level	Synaptobrevin homolog YKT6	1	0.999	3	7	7	7	2	3	2	2	3	2	2	3	2	16392681	19104824	16171526	16392681	19104824	16171526	16392681	19104824	16171526	7072775	8.31282e+06	9062487	7072775	8.31282e+06	9062487	7072775	8.31282e+06	9062487
sp|Q9CQW2|ARL8B_MOUSE	Q9CQW2	ARL8B_MOUSE	Arl8b	186	57.5	Mus musculus OX=10090	1:Experimental evidence at protein level	ADP-ribosylation factor-like protein 8B	1	0.999	12	15	15	50	4	5	6	4	5	6	16	17	17	323191232	377814752	304705632	323191232	377814752	304705632	587514620	736668480	627712130	197157456	223184560	124111448	197157456	223184560	124111448	342629280	378937888	232346704
sp|Q9CR20|IR3IP_MOUSE	Q9CR20	IR3IP_MOUSE	Ier3ip1	82	34.1	Mus musculus OX=10090	3:Protein inferred from homology	Immediate early response 3-interacting protein 1	1	0.999	2	6	6	6	2	2	2	2	2	2	2	2	2	30460128	35793192	14724222	30460128	35793192	14724222	30460128	35793192	14724222	17365224	20309500	8479132	17365224	20309500	8479132	17365224	20309500	8479132
sp|Q9CR23|TMEM9_MOUSE	Q9CR23	TMEM9_MOUSE	Tmem9	183	25.1	Mus musculus OX=10090	1:Experimental evidence at protein level	Proton-transporting V-type ATPase complex assembly regulator TMEM9	1	0.999	4	14	14	19	5	5	4	5	5	4	7	6	6	72783416	67688088	60910368	72783416	67688088	60910368	197299312	142684928	149009632	39105016	36368692	33407874	39105016	36368692	33407874	117468656	89986616	93916600
sp|Q9CR51|VATG1_MOUSE	Q9CR51	VATG1_MOUSE	Atp6v1g1	118	73.7	Mus musculus OX=10090	1:Experimental evidence at protein level	V-type proton ATPase subunit G 1	1	0.999	10	42	42	42	15	15	12	15	15	12	15	15	12	2478032640	2372567040	2108824830	2478032640	2372567040	2108824830	2478032640	2372567040	2108824830	1765131260	1770527620	786446590	1765131260	1770527620	786446590	1765131260	1770527620	786446590
sp|Q9CR56|KBRS2_MOUSE	Q9CR56	KBRS2_MOUSE	Nkiras2	191	23	Mus musculus OX=10090	1:Experimental evidence at protein level	NF-kappa-B inhibitor-interacting Ras-like protein 2	1	0.999	4	5	5	6	3	2	0	3	2	0	4	2	0	19939620	13699178	5.04024e+06	19939620	13699178	5.04024e+06	25284198	21237880	16388056	7528622	5098973	0	7528622	5098973	0	13384066	9909578	10510407
sp|Q9CR57|RL14_MOUSE	Q9CR57	RL14_MOUSE	Rpl14	217	25.8	Mus musculus OX=10090	1:Experimental evidence at protein level	60S ribosomal protein L14	1	0.999	5	17	17	17	5	6	6	5	6	6	5	6	6	129951544	102506624	300177088	129951544	102506624	300177088	129951544	102506624	300177088	71407104	53749824	131379200	71407104	53749824	131379200	71407104	53749824	131379200
sp|Q9CR67|TMM33_MOUSE	Q9CR67	TMM33_MOUSE	Tmem33	247	11.7	Mus musculus OX=10090	1:Experimental evidence at protein level	Transmembrane protein 33	1	0.999	3	8	8	8	3	3	2	3	3	2	3	3	2	18220656	19281702	19162518	18220656	19281702	19162518	18220656	19281702	19162518	7.81541e+06	7.34608e+06	8389000	7.81541e+06	7.34608e+06	8389000	7.81541e+06	7.34608e+06	8389000
sp|Q9CR68|UCRI_MOUSE	Q9CR68	UCRI_MOUSE	Uqcrfs1	274	16.4	Mus musculus OX=10090	1:Experimental evidence at protein level	Cytochrome b-c1 complex subunit Rieske, mitochondrial	1	0.999	2	2	2	2	0	0	2	0	0	2	0	0	2	0	0	11649590	0	0	11649590	0	0	11649590	0	0	0	0	0	0	0	0	0
sp|Q9CR89-2|ERGI2_MOUSE	Q9CR89-2	ERGI2_MOUSE	Ergic2	302	18.5	Mus musculus OX=10090		Isoform 2 of Endoplasmic reticulum-Golgi intermediate compartment protein 2	1	0.999	4	11	0	11	4	4	3	0	0	0	4	4	3	30963776	29860020	18587172	0	0	0	30963776	29860020	18587172	12625551	11372026	8.24181e+06	0	0	0	12625551	11372026	8.24181e+06	sp|Q9CR89|ERGI2_MOUSE
sp|Q9CRD2|EMC2_MOUSE	Q9CRD2	EMC2_MOUSE	Emc2	297	14.5	Mus musculus OX=10090	1:Experimental evidence at protein level	ER membrane protein complex subunit 2	1	0.999	2	4	4	4	2	1	1	2	1	1	2	1	1	7780878	10331477	4.55102e+06	7780878	10331477	4.55102e+06	7780878	10331477	4.55102e+06	4.86792e+06	6323480	0	4.86792e+06	6323480	0	4.86792e+06	6323480	0
sp|Q9CRY7|GDPD1_MOUSE	Q9CRY7	GDPD1_MOUSE	Gdpd1	314	36.9	Mus musculus OX=10090	1:Experimental evidence at protein level	Lysophospholipase D GDPD1	1	0.999	8	14	14	14	6	4	4	6	4	4	6	4	4	33295008	32521714	30057256	33295008	32521714	30057256	33295008	32521714	30057256	14218603	12443443	11716190	14218603	12443443	11716190	14218603	12443443	11716190
sp|Q9CVI2-2|F133B_MOUSE	Q9CVI2-2	F133B_MOUSE	Fam133b	115	51.3	Mus musculus OX=10090		Isoform 2 of Protein FAM133B	1	0.999	6	8	0	8	0	6	2	0	0	0	0	6	2	4.26506e+06	33941304	17667484	0	0	0	4.26506e+06	33941304	17667484	4.93219e+06	12161087	6.35616e+06	0	0	0	4.93219e+06	12161087	6.35616e+06	sp|Q9CVI2|F133B_MOUSE
sp|Q9CWK8|SNX2_MOUSE	Q9CWK8	SNX2_MOUSE	Snx2	519	57	Mus musculus OX=10090	1:Experimental evidence at protein level	Sorting nexin-2	1	0.999	24	82	82	89	27	29	26	27	29	26	29	31	29	229742144	218832800	235164960	229742144	218832800	235164960	338596448	310949152	379699616	88471440	85744368	76825936	88471440	85744368	76825936	191144240	185250624	165984320
sp|Q9CWZ3-2|RBM8A_MOUSE	Q9CWZ3-2	RBM8A_MOUSE	Rbm8a	173	44.5	Mus musculus OX=10090		Isoform 2 of RNA-binding protein 8A	1	0.999	5	12	0	12	3	5	4	0	0	0	3	5	4	20850654	24383522	22963844	0	0	0	20850654	24383522	22963844	10582089	12810578	8546373	0	0	0	10582089	12810578	8546373	sp|Q9CWZ3|RBM8A_MOUSE
sp|Q9CWZ7|SNAG_MOUSE	Q9CWZ7	SNAG_MOUSE	Napg	312	75.3	Mus musculus OX=10090	1:Experimental evidence at protein level	Gamma-soluble NSF attachment protein	1	0.999	19	83	83	83	26	34	23	26	34	23	26	34	23	239188704	364002272	312788928	239188704	364002272	312788928	239188704	364002272	312788928	110189088	177020736	99861840	110189088	177020736	99861840	110189088	177020736	99861840
sp|Q9CX30-2|YIF1B_MOUSE	Q9CX30-2	YIF1B_MOUSE	Yif1b	308	24.7	Mus musculus OX=10090		Isoform 2 of Protein YIF1B	1	0.999	5	12	0	12	4	4	4	0	0	0	4	4	4	64190588	60365736	42727096	0	0	0	64190588	60365736	42727096	25766228	24243780	14795459	0	0	0	25766228	24243780	14795459	sp|Q9CX30|YIF1B_MOUSE
sp|Q9CX86|ROA0_MOUSE	Q9CX86	ROA0_MOUSE	Hnrnpa0	305	19.3	Mus musculus OX=10090	1:Experimental evidence at protein level	Heterogeneous nuclear ribonucleoprotein A0	1	0.999	5	11	11	12	4	4	3	4	4	3	4	4	4	47639068	39754936	67400632	47639068	39754936	67400632	47639068	39754936	67400632	24478868	20952522	28726614	24478868	20952522	28726614	23014288	19542860	32758682
sp|Q9CXY6|ILF2_MOUSE	Q9CXY6	ILF2_MOUSE	Ilf2	390	43.3	Mus musculus OX=10090	1:Experimental evidence at protein level	Interleukin enhancer-binding factor 2	1	0.999	10	25	25	25	10	6	9	10	6	9	10	6	9	33823772	50239016	30146570	33823772	50239016	30146570	33823772	50239016	30146570	17317482	15811201	23398734	17317482	15811201	23398734	17317482	15811201	23398734
sp|Q9CY18|SNX7_MOUSE	Q9CY18	SNX7_MOUSE	Snx7	387	58.9	Mus musculus OX=10090	1:Experimental evidence at protein level	Sorting nexin-7	1	0.999	24	70	70	70	25	24	21	25	24	21	25	24	21	149674560	145592448	132705352	149674560	145592448	132705352	149674560	145592448	132705352	57586220	53702592	53887400	57586220	53702592	53887400	57586220	53702592	53887400
sp|Q9CY27|TECR_MOUSE	Q9CY27	TECR_MOUSE	Tecr	308	25	Mus musculus OX=10090	1:Experimental evidence at protein level	Very-long-chain enoyl-CoA reductase	1	0.999	9	20	20	20	7	7	6	7	7	6	7	7	6	41379068	35018412	47415588	41379068	35018412	47415588	41379068	35018412	47415588	20125384	17891092	19659464	20125384	17891092	19659464	20125384	17891092	19659464
sp|Q9CY57-2|CHTOP_MOUSE	Q9CY57-2	CHTOP_MOUSE	Chtop	224	29.4	Mus musculus OX=10090		Isoform 2 of Chromatin target of PRMT1 protein	1	0.999	4	9	0	9	3	3	3	0	0	0	3	3	3	18024634	25356668	25751852	0	0	0	18024634	25356668	25751852	6638619	8984187	10776454	0	0	0	6638619	8984187	10776454	sp|Q9CY57-3|CHTOP_MOUSE, sp|Q9CY57-4|CHTOP_MOUSE, sp|Q9CY57-5|CHTOP_MOUSE, sp|Q9CY57|CHTOP_MOUSE
sp|Q9CYH2|PXL2A_MOUSE	Q9CYH2	PXL2A_MOUSE	Prxl2a	218	28.4	Mus musculus OX=10090	1:Experimental evidence at protein level	Peroxiredoxin-like 2A	1	0.999	6	16	16	16	5	6	5	5	6	5	5	6	5	37550668	36558072	50371764	37550668	36558072	50371764	37550668	36558072	50371764	16400411	14855592	17430094	16400411	14855592	17430094	16400411	14855592	17430094
sp|Q9CYN9|RENR_MOUSE	Q9CYN9	RENR_MOUSE	Atp6ap2	350	25.1	Mus musculus OX=10090	1:Experimental evidence at protein level	Renin receptor	1	0.999	8	16	16	16	5	5	6	5	5	6	5	5	6	87761640	99393792	76723096	87761640	99393792	76723096	87761640	99393792	76723096	82544152	73809344	62268756	82544152	73809344	62268756	82544152	73809344	62268756
sp|Q9CYZ2|TPD54_MOUSE	Q9CYZ2	TPD54_MOUSE	Tpd52l2	220	85	Mus musculus OX=10090	1:Experimental evidence at protein level	Tumor protein D54	1	0.999	24	270	270	270	71	75	124	71	75	124	71	75	124	11806821400	10200457200	9887004700	11806821400	10200457200	9887004700	11806821400	10200457200	9887004700	6317379100	5620713500	4996348400	6317379100	5620713500	4996348400	6317379100	5620713500	4996348400
sp|Q9CZ13|QCR1_MOUSE	Q9CZ13	QCR1_MOUSE	Uqcrc1	480	8.5	Mus musculus OX=10090	1:Experimental evidence at protein level	Cytochrome b-c1 complex subunit 1, mitochondrial	1	0.999	2	3	3	3	0	0	3	0	0	3	0	0	3	1523753	0	34746996	1523753	0	34746996	1523753	0	34746996	0	0	0	0	0	0	0	0	0
sp|Q9CZ62-2|CEP97_MOUSE	Q9CZ62-2	CEP97_MOUSE	Cep97	784	5.7	Mus musculus OX=10090		Isoform 2 of Centrosomal protein of 97 kDa	1	0.999	3	7	0	7	2	3	2	0	0	0	2	3	2	11944064	12904219	5863272	0	0	0	11944064	12904219	5863272	4712647	5.49887e+06	4.40365e+06	0	0	0	4712647	5.49887e+06	4.40365e+06	sp|Q9CZ62|CEP97_MOUSE
sp|Q9CZM2|RL15_MOUSE	Q9CZM2	RL15_MOUSE	Rpl15	204	50	Mus musculus OX=10090	1:Experimental evidence at protein level	60S ribosomal protein L15	1	0.999	12	34	34	34	10	12	12	10	12	12	10	12	12	75911576	73856112	90242864	75911576	73856112	90242864	75911576	73856112	90242864	36289416	29474670	50163016	36289416	29474670	50163016	36289416	29474670	50163016
sp|Q9CZV8-3|FXL20_MOUSE	Q9CZV8-3	FXL20_MOUSE	Fbxl20	438	6.4	Mus musculus OX=10090		Isoform 3 of F-box/LRR-repeat protein 20	1	0.999	3	7	0	7	2	2	3	0	0	0	2	2	3	10257463	11451606	11595284	0	0	0	10257463	11451606	11595284	5844011	6951005	7.14497e+06	0	0	0	5844011	6951005	7.14497e+06	sp|Q9CZV8-4|FXL20_MOUSE, sp|Q9CZV8|FXL20_MOUSE
sp|Q9CZW4|ACSL3_MOUSE	Q9CZW4	ACSL3_MOUSE	Acsl3	720	6.4	Mus musculus OX=10090	1:Experimental evidence at protein level	Long-chain-fatty-acid--CoA ligase 3	1	0.999	3	4	4	5	2	1	1	2	1	1	3	1	1	7.7076e+06	7637024	4.0712e+06	7.7076e+06	7637024	4.0712e+06	13344069	11735784	10418926	0	0	0	0	0	0	8.29483e+06	7041048	6.39759e+06
sp|Q9CZW5|TOM70_MOUSE	Q9CZW5	TOM70_MOUSE	Tomm70	611	10	Mus musculus OX=10090	1:Experimental evidence at protein level	Mitochondrial import receptor subunit TOM70	1	0.999	4	5	5	5	1	1	3	1	1	3	1	1	3	6700380	6326562	9661686	6700380	6326562	9661686	6700380	6326562	9661686	3.85344e+06	3.73236e+06	5771325	3.85344e+06	3.73236e+06	5771325	3.85344e+06	3.73236e+06	5771325
sp|Q9CZX7|PP4P2_MOUSE	Q9CZX7	PP4P2_MOUSE	Pip4p2	257	49	Mus musculus OX=10090	1:Experimental evidence at protein level	Type 2 phosphatidylinositol 4,5-bisphosphate 4-phosphatase	1	0.999	9	23	23	23	7	9	7	7	9	7	7	9	7	49241952	47295052	37489604	49241952	47295052	37489604	49241952	47295052	37489604	18698096	20226792	17981542	18698096	20226792	17981542	18698096	20226792	17981542
sp|Q9CZX8|RS19_MOUSE	Q9CZX8	RS19_MOUSE	Rps19	145	57.9	Mus musculus OX=10090	1:Experimental evidence at protein level	40S ribosomal protein S19	1	0.999	13	39	39	39	12	14	13	12	14	13	12	14	13	88403504	65304304	143249488	88403504	65304304	143249488	88403504	65304304	143249488	35752720	28610034	59160580	35752720	28610034	59160580	35752720	28610034	59160580
sp|Q9D051|ODPB_MOUSE	Q9D051	ODPB_MOUSE	Pdhb	359	30.1	Mus musculus OX=10090	1:Experimental evidence at protein level	Pyruvate dehydrogenase E1 component subunit beta, mitochondrial	1	0.999	9	16	16	16	7	1	8	7	1	8	7	1	8	23983896	15308689	57152040	23983896	15308689	57152040	23983896	15308689	57152040	9921528	6.09396e+06	20988336	9921528	6.09396e+06	20988336	9921528	6.09396e+06	20988336
sp|Q9D074-2|MGRN1_MOUSE	Q9D074-2	MGRN1_MOUSE	Mgrn1	533	10.5	Mus musculus OX=10090		Isoform 2 of E3 ubiquitin-protein ligase MGRN1	1	0.999	3	7	0	7	3	2	2	0	0	0	3	2	2	14943875	15567831	14361063	0	0	0	14943875	15567831	14361063	7.29229e+06	7.17593e+06	6.51061e+06	0	0	0	7.29229e+06	7.17593e+06	6.51061e+06	sp|Q9D074-3|MGRN1_MOUSE, sp|Q9D074-4|MGRN1_MOUSE, sp|Q9D074-5|MGRN1_MOUSE, sp|Q9D074|MGRN1_MOUSE
sp|Q9D0C1|RN115_MOUSE	Q9D0C1	RN115_MOUSE	Rnf115	305	9.2	Mus musculus OX=10090	1:Experimental evidence at protein level	E3 ubiquitin-protein ligase RNF115	1	0.999	2	5	5	5	1	2	2	1	2	2	1	2	2	7.62037e+06	8728376	16844222	7.62037e+06	8728376	16844222	7.62037e+06	8728376	16844222	0	0	0	0	0	0	0	0	0
sp|Q9D0F3|LMAN1_MOUSE	Q9D0F3	LMAN1_MOUSE	Lman1	517	41.8	Mus musculus OX=10090	1:Experimental evidence at protein level	Protein ERGIC-53	1	0.999	18	47	47	47	18	17	12	18	17	12	18	17	12	162331888	133437240	84812176	162331888	133437240	84812176	162331888	133437240	84812176	77434968	67329392	43373644	77434968	67329392	43373644	77434968	67329392	43373644
sp|Q9D0I4|STX17_MOUSE	Q9D0I4	STX17_MOUSE	Stx17	301	50.5	Mus musculus OX=10090	1:Experimental evidence at protein level	Syntaxin-17	1	0.999	15	42	40	42	15	16	11	14	15	11	15	16	11	138342512	131518936	174231200	138342512	131518936	174231200	138342512	131518936	174231200	62004868	66695292	73414352	61734928	65686048	74868280	62004868	66695292	73414352
sp|Q9D0K2|SCOT1_MOUSE	Q9D0K2	SCOT1_MOUSE	Oxct1	520	26.3	Mus musculus OX=10090	1:Experimental evidence at protein level	Succinyl-CoA:3-ketoacid coenzyme A transferase 1, mitochondrial	1	0.999	7	18	18	18	0	0	18	0	0	18	0	0	18	0	0	131059296	0	0	131059296	0	0	131059296	0	0	0	0	0	0	0	0	0
sp|Q9D0M5|DYL2_MOUSE	Q9D0M5	DYL2_MOUSE	Dynll2	89	69.7	Mus musculus OX=10090	1:Experimental evidence at protein level	Dynein light chain 2, cytoplasmic	1	0.999	6	2	2	11	1	1	0	1	1	0	5	3	3	14271109	19873660	5769053	14271109	19873660	5769053	23905584	48615100	30441052	0	0	0	0	0	0	15949177	22476124	13156874
sp|Q9D0R8|LSM12_MOUSE	Q9D0R8	LSM12_MOUSE	Lsm12	195	11.3	Mus musculus OX=10090	1:Experimental evidence at protein level	Protein LSM12 homolog	1	0.999	2	3	3	3	2	1	0	2	1	0	2	1	0	10945927	8878552	9801937	10945927	8878552	9801937	10945927	8878552	9801937	6.36786e+06	5193104	0	6.36786e+06	5193104	0	6.36786e+06	5193104	0
sp|Q9D0V7|RCAS1_MOUSE	Q9D0V7	RCAS1_MOUSE	Ebag9	213	32.4	Mus musculus OX=10090	1:Experimental evidence at protein level	Receptor-binding cancer antigen expressed on SiSo cells	1	0.999	4	9	9	9	4	4	1	4	4	1	4	4	1	16412672	18400848	8723134	16412672	18400848	8723134	16412672	18400848	8723134	10722280	11489820	6.19464e+06	10722280	11489820	6.19464e+06	10722280	11489820	6.19464e+06
sp|Q9D164-2|FXYD6_MOUSE	Q9D164-2	FXYD6_MOUSE	Fxyd6	93	26.9	Mus musculus OX=10090		Isoform 2 of FXYD domain-containing ion transport regulator 6	1	0.999	2	6	0	6	2	2	2	0	0	0	2	2	2	33583068	35920452	20271536	0	0	0	33583068	35920452	20271536	20067510	21407390	11116335	0	0	0	20067510	21407390	11116335	sp|Q9D164|FXYD6_MOUSE
sp|Q9D1J3|SARNP_MOUSE	Q9D1J3	SARNP_MOUSE	Sarnp	210	13.3	Mus musculus OX=10090	1:Experimental evidence at protein level	SAP domain-containing ribonucleoprotein	1	0.999	3	5	5	5	0	3	2	0	3	2	0	3	2	1.45521e+06	3.97315e+06	7168284	1.45521e+06	3.97315e+06	7168284	1.45521e+06	3.97315e+06	7168284	0	2.17601e+06	3904683	0	2.17601e+06	3904683	0	2.17601e+06	3904683
sp|Q9D1K2|VATF_MOUSE	Q9D1K2	VATF_MOUSE	Atp6v1f	119	84	Mus musculus OX=10090	1:Experimental evidence at protein level	V-type proton ATPase subunit F	1	0.999	8	24	24	24	8	9	7	8	9	7	8	9	7	249032352	230975808	118793600	249032352	230975808	118793600	249032352	230975808	118793600	132786016	123437584	52840432	132786016	123437584	52840432	132786016	123437584	52840432
sp|Q9D1M0|SEC13_MOUSE	Q9D1M0	SEC13_MOUSE	Sec13	322	23.9	Mus musculus OX=10090	1:Experimental evidence at protein level	Protein SEC13 homolog	1	0.999	4	7	7	7	4	1	2	4	1	2	4	1	2	20822058	15444223	5303063	20822058	15444223	5303063	20822058	15444223	5303063	13535338	10106061	0	13535338	10106061	0	13535338	10106061	0
sp|Q9D1Q6|ERP44_MOUSE	Q9D1Q6	ERP44_MOUSE	Erp44	406	45.3	Mus musculus OX=10090	1:Experimental evidence at protein level	Endoplasmic reticulum resident protein 44	1	0.999	13	35	32	35	13	11	11	12	10	10	13	11	11	73008080	56548640	45046736	73008080	56548640	45046736	73008080	56548640	45046736	35250020	26762734	23041812	36031896	27221080	22162256	35250020	26762734	23041812
sp|Q9D1R9|RL34_MOUSE	Q9D1R9	RL34_MOUSE	Rpl34	117	30.8	Mus musculus OX=10090	1:Experimental evidence at protein level	60S ribosomal protein L34	1	0.999	5	14	14	14	5	5	4	5	5	4	5	5	4	21647582	15576760	23420264	21647582	15576760	23420264	21647582	15576760	23420264	11178649	7.53838e+06	14913268	11178649	7.53838e+06	14913268	11178649	7.53838e+06	14913268
sp|Q9D1T0|LIGO1_MOUSE	Q9D1T0	LIGO1_MOUSE	Lingo1	614	3.6	Mus musculus OX=10090	1:Experimental evidence at protein level	Leucine-rich repeat and immunoglobulin-like domain-containing nogo receptor-interacting protein 1	1	0.999	2	2	2	2	0	1	1	0	1	1	0	1	1	7308378	3281880	9064696	7308378	3281880	9064696	7308378	3281880	9064696	4.35017e+06	0	5241045	4.35017e+06	0	5241045	4.35017e+06	0	5241045
sp|Q9D289|TPC6B_MOUSE	Q9D289	TPC6B_MOUSE	Trappc6b	158	59.5	Mus musculus OX=10090	1:Experimental evidence at protein level	Trafficking protein particle complex subunit 6B	1	0.999	9	27	27	27	9	9	9	9	9	9	9	9	9	63814644	55626044	43926896	63814644	55626044	43926896	63814644	55626044	43926896	23980542	22250540	22626660	23980542	22250540	22626660	23980542	22250540	22626660
sp|Q9D328|NACHO_MOUSE	Q9D328	NACHO_MOUSE	Tmem35a	167	14.4	Mus musculus OX=10090	1:Experimental evidence at protein level	Novel acetylcholine receptor chaperone	1	0.999	2	6	6	6	2	2	2	2	2	2	2	2	2	28983484	26542300	23396204	28983484	26542300	23396204	28983484	26542300	23396204	23534346	22628820	17537626	23534346	22628820	17537626	23534346	22628820	17537626
sp|Q9D387|LAMP5_MOUSE	Q9D387	LAMP5_MOUSE	Lamp5	280	42.9	Mus musculus OX=10090	1:Experimental evidence at protein level	Lysosome-associated membrane glycoprotein 5	1	0.999	6	27	27	27	10	8	9	10	8	9	10	8	9	8818488300	644745860	598416510	8818488300	644745860	598416510	8818488300	644745860	598416510	1823495550	841878140	607515260	1823495550	841878140	607515260	1823495550	841878140	607515260
sp|Q9D3L0|F174A_MOUSE	Q9D3L0	F174A_MOUSE	Fam174a	190	30.5	Mus musculus OX=10090	2:Experimental evidence at transcript level	Membrane protein FAM174A	1	0.999	2	3	3	3	2	1	0	2	1	0	2	1	0	7428780	8764677	0	7428780	8764677	0	7428780	8764677	0	4.0517e+06	4747074	0	4.0517e+06	4747074	0	4.0517e+06	4747074	0
sp|Q9D428|GOG7B_MOUSE	Q9D428	GOG7B_MOUSE	GOLGA7B	167	23.4	Mus musculus OX=10090	1:Experimental evidence at protein level	Golgin subfamily A member 7B	1	0.999	4	10	10	10	4	4	2	4	4	2	4	4	2	27953604	28863108	30295392	27953604	28863108	30295392	27953604	28863108	30295392	14912506	15198496	15098302	14912506	15198496	15098302	14912506	15198496	15098302
sp|Q9D517|PLCC_MOUSE	Q9D517	PLCC_MOUSE	Agpat3	376	7.2	Mus musculus OX=10090	1:Experimental evidence at protein level	1-acyl-sn-glycerol-3-phosphate acyltransferase gamma	1	0.9983	4	8	8	8	4	3	1	4	3	1	4	3	1	11026372	8.33343e+06	12534482	11026372	8.33343e+06	12534482	11026372	8.33343e+06	12534482	8326256	6099296	8670957	8326256	6099296	8670957	8326256	6099296	8670957
sp|Q9D554|SF3A3_MOUSE	Q9D554	SF3A3_MOUSE	Sf3a3	501	13.4	Mus musculus OX=10090	1:Experimental evidence at protein level	Splicing factor 3A subunit 3	1	0.999	4	7	7	7	3	4	0	3	4	0	3	4	0	11451400	17337000	0	11451400	17337000	0	11451400	17337000	0	4836459	6454015	0	4836459	6454015	0	4836459	6454015	0
sp|Q9D6M3|GHC1_MOUSE	Q9D6M3	GHC1_MOUSE	Slc25a22	323	27.6	Mus musculus OX=10090	1:Experimental evidence at protein level	Mitochondrial glutamate carrier 1	1	0.999	4	4	4	4	0	0	4	0	0	4	0	0	4	0	1.05465e+06	14970551	0	1.05465e+06	14970551	0	1.05465e+06	14970551	0	0	0	0	0	0	0	0	0
sp|Q9D710|TMX2_MOUSE	Q9D710	TMX2_MOUSE	Tmx2	295	23.4	Mus musculus OX=10090	1:Experimental evidence at protein level	Thioredoxin-related transmembrane protein 2	1	0.999	6	16	16	16	6	5	5	6	5	5	6	5	5	33794348	32250448	30267438	33794348	32250448	30267438	33794348	32250448	30267438	13437269	13130945	10559451	13437269	13130945	10559451	13437269	13130945	10559451
sp|Q9D7N9|APMAP_MOUSE	Q9D7N9	APMAP_MOUSE	Apmap	415	31.6	Mus musculus OX=10090	1:Experimental evidence at protein level	Adipocyte plasma membrane-associated protein	1	0.999	8	18	18	18	6	4	8	6	4	8	6	4	8	27984180	24131322	26333848	27984180	24131322	26333848	27984180	24131322	26333848	11847540	10469690	13111282	11847540	10469690	13111282	11847540	10469690	13111282
sp|Q9D819|IPYR_MOUSE	Q9D819	IPYR_MOUSE	Ppa1	289	5.5	Mus musculus OX=10090	1:Experimental evidence at protein level	Inorganic pyrophosphatase	1	0.999	1	2	2	2	0	2	0	0	2	0	0	2	0	0	10831589	0	0	10831589	0	0	10831589	0	0	0	0	0	0	0	0	0	0
sp|Q9D8E6|RL4_MOUSE	Q9D8E6	RL4_MOUSE	Rpl4	419	43	Mus musculus OX=10090	1:Experimental evidence at protein level	60S ribosomal protein L4	1	0.999	19	51	51	51	17	16	18	17	16	18	17	16	18	102543792	73731904	187357008	102543792	73731904	187357008	102543792	73731904	187357008	45762296	34979012	64855144	45762296	34979012	64855144	45762296	34979012	64855144
sp|Q9D8N0|EF1G_MOUSE	Q9D8N0	EF1G_MOUSE	Eef1g	437	32.5	Mus musculus OX=10090	1:Experimental evidence at protein level	Elongation factor 1-gamma	1	0.999	8	15	15	15	2	9	4	2	9	4	2	9	4	58611400	132813984	0	58611400	132813984	0	58611400	132813984	0	18811356	33071156	53971828	18811356	33071156	53971828	18811356	33071156	53971828
sp|Q9D8T4|TV23B_MOUSE	Q9D8T4	TV23B_MOUSE	Tvp23b	205	23.9	Mus musculus OX=10090	1:Experimental evidence at protein level	Golgi apparatus membrane protein TVP23 homolog B	1	0.999	3	7	7	7	3	3	1	3	3	1	3	3	1	18223820	21055680	8.04364e+06	18223820	21055680	8.04364e+06	18223820	21055680	8.04364e+06	9355444	10060999	4.7329e+06	9355444	10060999	4.7329e+06	9355444	10060999	4.7329e+06
sp|Q9D9E0-2|S22AH_MOUSE	Q9D9E0-2	S22AH_MOUSE	Slc22a17	366	22.4	Mus musculus OX=10090		Isoform 2 of Solute carrier family 22 member 17	1	0.999	7	19	0	19	7	7	5	0	0	0	7	7	5	141277328	132864256	124648584	0	0	0	141277328	132864256	124648584	47867280	49152948	48980516	0	0	0	47867280	49152948	48980516	sp|Q9D9E0|S22AH_MOUSE
sp|Q9DAS9|GBG12_MOUSE	Q9DAS9	GBG12_MOUSE	Gng12	72	56.9	Mus musculus OX=10090	1:Experimental evidence at protein level	Guanine nucleotide-binding protein G(I)/G(S)/G(O) subunit gamma-12	1	0.999	4	9	9	11	3	3	3	3	3	3	4	4	3	23144684	25066886	13446226	23144684	25066886	13446226	25384674	27974554	15077474	14329922	15520371	8888955	14329922	15520371	8888955	13583679	15628031	9312686
sp|Q9DB05|SNAA_MOUSE	Q9DB05	SNAA_MOUSE	Napa	295	75.3	Mus musculus OX=10090	1:Experimental evidence at protein level	Alpha-soluble NSF attachment protein	1	0.999	21	127	108	127	34	37	56	28	32	48	34	37	56	508010080	796191360	582531780	508010080	796191360	582531780	508010080	796191360	582531780	200334144	324604736	210833376	198583792	323281888	210871792	200334144	324604736	210833376
sp|Q9DB20|ATPO_MOUSE	Q9DB20	ATPO_MOUSE	Atp5po	213	19.2	Mus musculus OX=10090	1:Experimental evidence at protein level	ATP synthase subunit O, mitochondrial	1	0.999	2	2	2	2	0	0	2	0	0	2	0	0	2	0	0	12054656	0	0	12054656	0	0	12054656	0	0	0	0	0	0	0	0	0
sp|Q9DB72|BTBDH_MOUSE	Q9DB72	BTBDH_MOUSE	Btbd17	478	40	Mus musculus OX=10090	1:Experimental evidence at protein level	BTB/POZ domain-containing protein 17	1	0.999	14	49	49	49	17	18	14	17	18	14	17	18	14	501380576	355902848	382771584	501380576	355902848	382771584	501380576	355902848	382771584	242450608	185990912	130512184	242450608	185990912	130512184	242450608	185990912	130512184
sp|Q9DB75-2|CDIP1_MOUSE	Q9DB75-2	CDIP1_MOUSE	Cdip1	191	24.1	Mus musculus OX=10090		Isoform 2 of Cell death-inducing p53-target protein 1	1	0.999	4	13	0	13	4	4	5	0	0	0	4	4	5	344020256	393027456	327320832	0	0	0	344020256	393027456	327320832	180636784	206327680	179217536	0	0	0	180636784	206327680	179217536	sp|Q9DB75|CDIP1_MOUSE
sp|Q9DB77|QCR2_MOUSE	Q9DB77	QCR2_MOUSE	Uqcrc2	453	14.1	Mus musculus OX=10090	1:Experimental evidence at protein level	Cytochrome b-c1 complex subunit 2, mitochondrial	1	0.999	2	2	2	2	0	0	2	0	0	2	0	0	2	0	0	3.52152e+06	0	0	3.52152e+06	0	0	3.52152e+06	0	0	0	0	0	0	0	0	0
sp|Q9DBC7|KAP0_MOUSE	Q9DBC7	KAP0_MOUSE	Prkar1a	381	23.6	Mus musculus OX=10090	1:Experimental evidence at protein level	cAMP-dependent protein kinase type I-alpha regulatory subunit	1	0.999	7	9	9	16	3	3	3	3	3	3	5	6	5	26901138	27724616	26916772	26901138	27724616	26916772	36517272	32595600	37593176	14790679	15580823	12996081	14790679	15580823	12996081	14784493	14035238	14433270
sp|Q9DBE8|ALG2_MOUSE	Q9DBE8	ALG2_MOUSE	Alg2	415	34	Mus musculus OX=10090	1:Experimental evidence at protein level	Alpha-1,3/1,6-mannosyltransferase ALG2	1	0.999	10	26	26	26	9	10	7	9	10	7	9	10	7	44376888	38919604	17703308	44376888	38919604	17703308	44376888	38919604	17703308	17839898	17429312	9444247	17839898	17429312	9444247	17839898	17429312	9444247
sp|Q9DBG3-2|AP2B1_MOUSE	Q9DBG3-2	AP2B1_MOUSE	Ap2b1	951	66.3	Mus musculus OX=10090		Isoform 2 of AP-2 complex subunit beta	1	0.999	62	300	0	300	114	92	94	0	0	0	114	92	94	1760310020	1188501250	1203633920	0	0	0	1760310020	1188501250	1203633920	731241790	485744192	378820608	0	0	0	731241790	485744192	378820608	sp|Q9DBG3|AP2B1_MOUSE
sp|Q9DBG6|RPN2_MOUSE	Q9DBG6	RPN2_MOUSE	Rpn2	631	14.7	Mus musculus OX=10090	1:Experimental evidence at protein level	Dolichyl-diphosphooligosaccharide--protein glycosyltransferase subunit 2	1	0.999	4	9	9	9	3	3	3	3	3	3	3	3	3	20455900	17884388	19794424	20455900	17884388	19794424	20455900	17884388	19794424	8405503	7312447	8.1065e+06	8405503	7312447	8.1065e+06	8405503	7312447	8.1065e+06
sp|Q9DBH5|LMAN2_MOUSE	Q9DBH5	LMAN2_MOUSE	Lman2	358	43.3	Mus musculus OX=10090	1:Experimental evidence at protein level	Vesicular integral-membrane protein VIP36	1	0.999	13	32	32	32	13	12	7	13	12	7	13	12	7	403605824	484280544	387396096	403605824	484280544	387396096	403605824	484280544	387396096	358820992	336276320	249989440	358820992	336276320	249989440	358820992	336276320	249989440
sp|Q9DBJ1|PGAM1_MOUSE	Q9DBJ1	PGAM1_MOUSE	Pgam1	254	24.4	Mus musculus OX=10090	1:Experimental evidence at protein level	Phosphoglycerate mutase 1	1	0.999	3	8	8	8	2	3	3	2	3	3	2	3	3	15629893	35026396	30219264	15629893	35026396	30219264	15629893	35026396	30219264	8062797	18638430	18056716	8062797	18638430	18056716	8062797	18638430	18056716
sp|Q9DBL2-2|GDAP2_MOUSE	Q9DBL2-2	GDAP2_MOUSE	Gdap2	546	16.7	Mus musculus OX=10090		Isoform 2 of Ganglioside-induced differentiation-associated protein 2	1	0.999	5	13	0	13	5	4	4	0	0	0	5	4	4	26912200	29262824	14485964	0	0	0	26912200	29262824	14485964	9893771	10822890	7.05836e+06	0	0	0	9893771	10822890	7.05836e+06	sp|Q9DBL2|GDAP2_MOUSE
sp|Q9DBS2|TPRGL_MOUSE	Q9DBS2	TPRGL_MOUSE	Tprg1l	266	90.6	Mus musculus OX=10090	1:Experimental evidence at protein level	Tumor protein p63-regulated gene 1-like protein	1	0.999	23	198	198	198	61	60	77	61	60	77	61	60	77	4061784580	4014471680	3014071810	4061784580	4014471680	3014071810	4061784580	4014471680	3014071810	1999917440	2010157820	1229063940	1999917440	2010157820	1229063940	1999917440	2010157820	1229063940
sp|Q9DC11|PXDC2_MOUSE	Q9DC11	PXDC2_MOUSE	Plxdc2	530	18.7	Mus musculus OX=10090	1:Experimental evidence at protein level	Plexin domain-containing protein 2	1	0.999	9	21	21	21	8	8	5	8	8	5	8	8	5	27912254	27644770	25952200	27912254	27644770	25952200	27912254	27644770	25952200	10352242	10480636	9088626	10352242	10480636	9088626	10352242	10480636	9088626
sp|Q9DC16|ERGI1_MOUSE	Q9DC16	ERGI1_MOUSE	Ergic1	290	45.2	Mus musculus OX=10090	1:Experimental evidence at protein level	Endoplasmic reticulum-Golgi intermediate compartment protein 1	1	0.999	10	26	26	26	10	9	7	10	9	7	10	9	7	92998608	74943440	62271616	92998608	74943440	62271616	92998608	74943440	62271616	35046516	31351758	24559782	35046516	31351758	24559782	35046516	31351758	24559782
sp|Q9DCC8|TOM20_MOUSE	Q9DCC8	TOM20_MOUSE	Tomm20	145	22.8	Mus musculus OX=10090	1:Experimental evidence at protein level	Mitochondrial import receptor subunit TOM20 homolog	1	0.999	2	5	5	5	1	1	3	1	1	3	1	1	3	10800263	6.83766e+06	12028096	10800263	6.83766e+06	12028096	10800263	6.83766e+06	12028096	0	0	0	0	0	0	0	0	0
sp|Q9DCD0|6PGD_MOUSE	Q9DCD0	6PGD_MOUSE	Pgd	483	9.7	Mus musculus OX=10090	1:Experimental evidence at protein level	6-phosphogluconate dehydrogenase, decarboxylating	1	0.999	2	2	2	2	0	1	1	0	1	1	0	1	1	0	0	2.46847e+06	0	0	2.46847e+06	0	0	2.46847e+06	0	0	0	0	0	0	0	0	0
sp|Q9DCJ1|LST8_MOUSE	Q9DCJ1	LST8_MOUSE	Mlst8	326	16.9	Mus musculus OX=10090	1:Experimental evidence at protein level	Target of rapamycin complex subunit LST8	1	0.999	3	7	7	7	3	3	1	3	3	1	3	3	1	12231023	6.47317e+06	0	12231023	6.47317e+06	0	12231023	6.47317e+06	0	0	0	0	0	0	0	0	0	0
sp|Q9DCN2-2|NB5R3_MOUSE	Q9DCN2-2	NB5R3_MOUSE	Cyb5r3	278	60.1	Mus musculus OX=10090		Isoform 2 of NADH-cytochrome b5 reductase 3	1	0.999	14	36	0	36	11	15	10	0	0	0	11	15	10	488603872	395343328	577659520	0	0	0	488603872	395343328	577659520	391231328	379972160	452086592	0	0	0	391231328	379972160	452086592	sp|Q9DCN2|NB5R3_MOUSE
sp|Q9DCR2|AP3S1_MOUSE	Q9DCR2	AP3S1_MOUSE	Ap3s1	193	17.1	Mus musculus OX=10090	1:Experimental evidence at protein level	AP-3 complex subunit sigma-1	1	0.999	3	5	5	5	1	3	1	1	3	1	1	3	1	13363908	25364738	12868966	13363908	25364738	12868966	13363908	25364738	12868966	6.56522e+06	10903567	6.08822e+06	6.56522e+06	10903567	6.08822e+06	6.56522e+06	10903567	6.08822e+06
sp|Q9DCU2|PLLP_MOUSE	Q9DCU2	PLLP_MOUSE	Pllp	182	21.4	Mus musculus OX=10090	1:Experimental evidence at protein level	Plasmolipin	1	0.999	2	4	4	4	1	2	1	1	2	1	1	2	1	13661367	13824570	10836027	13661367	13824570	10836027	13661367	13824570	10836027	7.9332e+06	8080077	6.14274e+06	7.9332e+06	8080077	6.14274e+06	7.9332e+06	8080077	6.14274e+06
sp|Q9EP69|SAC1_MOUSE	Q9EP69	SAC1_MOUSE	Sacm1l	587	32.5	Mus musculus OX=10090	1:Experimental evidence at protein level	Phosphatidylinositol-3-phosphatase SAC1	1	0.999	16	36	36	36	13	13	10	13	13	10	13	13	10	30554198	37212616	34202664	30554198	37212616	34202664	30554198	37212616	34202664	21125062	20692286	25143158	21125062	20692286	25143158	21125062	20692286	25143158
sp|Q9EPL4|METL9_MOUSE	Q9EPL4	METL9_MOUSE	Mettl9	318	30.2	Mus musculus OX=10090	1:Experimental evidence at protein level	Protein-L-histidine N-pros-methyltransferase	1	0.999	7	17	17	17	7	6	4	7	6	4	7	6	4	38243704	41053228	31656942	38243704	41053228	31656942	38243704	41053228	31656942	21389266	22791264	14285278	21389266	22791264	14285278	21389266	22791264	14285278
sp|Q9EPL8|IPO7_MOUSE	Q9EPL8	IPO7_MOUSE	Ipo7	1038	2.1	Mus musculus OX=10090	1:Experimental evidence at protein level	Importin-7	1	0.999	1	2	2	2	0	2	0	0	2	0	0	2	0	0	0	0	0	0	0	0	0	0	0	0	0	0	0	0	0	0	0
sp|Q9EPR5|SORC2_MOUSE	Q9EPR5	SORC2_MOUSE	Sorcs2	1159	28	Mus musculus OX=10090	1:Experimental evidence at protein level	VPS10 domain-containing receptor SorCS2	1	0.999	28	66	66	66	25	23	18	25	23	18	25	23	18	42050912	49186892	39139584	42050912	49186892	39139584	42050912	49186892	39139584	18953370	18810778	17168494	18953370	18810778	17168494	18953370	18810778	17168494
sp|Q9EPU5|TNR21_MOUSE	Q9EPU5	TNR21_MOUSE	Tnfrsf21	655	15.3	Mus musculus OX=10090	1:Experimental evidence at protein level	Tumor necrosis factor receptor superfamily member 21	1	0.999	7	14	14	14	3	4	7	3	4	7	3	4	7	26476896	27186646	28435792	26476896	27186646	28435792	26476896	27186646	28435792	17613280	17957198	18230812	17613280	17957198	18230812	17613280	17957198	18230812
sp|Q9EQF6|DPYL5_MOUSE	Q9EQF6	DPYL5_MOUSE	Dpysl5	564	27.8	Mus musculus OX=10090	1:Experimental evidence at protein level	Dihydropyrimidinase-related protein 5	1	0.999	8	14	14	14	3	3	8	3	3	8	3	3	8	11461998	14190259	58109708	11461998	14190259	58109708	11461998	14190259	58109708	13533161	10801291	25038510	13533161	10801291	25038510	13533161	10801291	25038510
sp|Q9EQG7|ENPP5_MOUSE	Q9EQG7	ENPP5_MOUSE	Enpp5	477	35.4	Mus musculus OX=10090	1:Experimental evidence at protein level	Ectonucleotide pyrophosphatase/phosphodiesterase family member 5	1	0.999	10	27	27	27	11	11	5	11	11	5	11	11	5	51602144	54520228	15722493	51602144	54520228	15722493	51602144	54520228	15722493	23128750	22544368	10630838	23128750	22544368	10630838	23128750	22544368	10630838
sp|Q9EQH3|VPS35_MOUSE	Q9EQH3	VPS35_MOUSE	Vps35	796	49.6	Mus musculus OX=10090	1:Experimental evidence at protein level	Vacuolar protein sorting-associated protein 35	1	0.999	33	93	93	93	32	36	25	32	36	25	32	36	25	174639040	278758208	165193392	174639040	278758208	165193392	174639040	278758208	165193392	70424832	127206104	55932652	70424832	127206104	55932652	70424832	127206104	55932652
sp|Q9EQQ2|YIPF5_MOUSE	Q9EQQ2	YIPF5_MOUSE	Yipf5	257	8.2	Mus musculus OX=10090	1:Experimental evidence at protein level	Protein YIPF5	1	0.999	2	5	5	5	2	2	1	2	2	1	2	2	1	12136231	15090057	9462704	12136231	15090057	9462704	12136231	15090057	9462704	9338263	11286462	0	9338263	11286462	0	9338263	11286462	0
sp|Q9EQT6|SYT13_MOUSE	Q9EQT6	SYT13_MOUSE	Syt13	426	42.5	Mus musculus OX=10090	1:Experimental evidence at protein level	Synaptotagmin-13	1	0.999	11	23	23	23	12	7	4	12	7	4	12	7	4	41309776	49823672	121290416	41309776	49823672	121290416	41309776	49823672	121290416	39887260	42303624	27208276	39887260	42303624	27208276	39887260	42303624	27208276
sp|Q9EQU5-2|SET_MOUSE	Q9EQU5-2	SET_MOUSE	Set	277	20.2	Mus musculus OX=10090		Isoform 2 of Protein SET	1	0.999	3	7	0	7	2	3	2	0	0	0	2	3	2	19858324	47823272	13774498	0	0	0	19858324	47823272	13774498	9106365	20235068	8697676	0	0	0	9106365	20235068	8697676	sp|Q9EQU5|SET_MOUSE
sp|Q9ER00|STX12_MOUSE	Q9ER00	STX12_MOUSE	Stx12	274	70.8	Mus musculus OX=10090	1:Experimental evidence at protein level	Syntaxin-12	1	0.999	14	87	87	87	27	26	34	27	26	34	27	26	34	957286720	950022460	929026940	957286720	950022460	929026940	957286720	950022460	929026940	414044192	394470688	403929312	414044192	394470688	403929312	414044192	394470688	403929312
sp|Q9ER58|TICN2_MOUSE	Q9ER58	TICN2_MOUSE	Spock2	423	18.7	Mus musculus OX=10090	1:Experimental evidence at protein level	Testican-2	1	0.999	5	12	12	12	5	5	2	5	5	2	5	5	2	12915980	15558710	5.84077e+06	12915980	15558710	5.84077e+06	12915980	15558710	5.84077e+06	5304831	6183100	3584119	5304831	6183100	3584119	5304831	6183100	3584119
sp|Q9ERB0|SNP29_MOUSE	Q9ERB0	SNP29_MOUSE	Snap29	260	79.2	Mus musculus OX=10090	1:Experimental evidence at protein level	Synaptosomal-associated protein 29	1	0.999	21	75	75	75	25	28	22	25	28	22	25	28	22	503433024	580276860	326966656	503433024	580276860	326966656	503433024	580276860	326966656	183811152	256356224	211040304	183811152	256356224	211040304	183811152	256356224	211040304
sp|Q9ERF3|WDR61_MOUSE	Q9ERF3	WDR61_MOUSE	Wdr61	305	8.5	Mus musculus OX=10090	1:Experimental evidence at protein level	WD repeat-containing protein 61	1	0.999	2	2	2	2	0	0	2	0	0	2	0	0	2	3687488	3310574	4248380	3687488	3310574	4248380	3687488	3310574	4248380	0	0	0	0	0	0	0	0	0
sp|Q9ERK4|XPO2_MOUSE	Q9ERK4	XPO2_MOUSE	Cse1l	971	3.9	Mus musculus OX=10090	1:Experimental evidence at protein level	Exportin-2	1	0.999	2	3	3	3	0	3	0	0	3	0	0	3	0	2410939	9493771	0	2410939	9493771	0	2410939	9493771	0	0	0	0	0	0	0	0	0	0
sp|Q9ERN0|SCAM2_MOUSE	Q9ERN0	SCAM2_MOUSE	Scamp2	329	10.3	Mus musculus OX=10090	1:Experimental evidence at protein level	Secretory carrier-associated membrane protein 2	1	0.999	3	8	8	8	3	3	2	3	3	2	3	3	2	50709588	55776012	49315200	50709588	55776012	49315200	50709588	55776012	49315200	22072920	24195532	21466458	22072920	24195532	21466458	22072920	24195532	21466458
sp|Q9ES56|TPPC4_MOUSE	Q9ES56	TPPC4_MOUSE	Trappc4	219	48.4	Mus musculus OX=10090	1:Experimental evidence at protein level	Trafficking protein particle complex subunit 4	1	0.999	10	28	28	28	10	10	8	10	10	8	10	10	8	52687480	52222468	50602880	52687480	52222468	50602880	52687480	52222468	50602880	22006860	21106632	16047030	22006860	21106632	16047030	22006860	21106632	16047030
sp|Q9ESB3|HRG_MOUSE	Q9ESB3	HRG_MOUSE	Hrg	525	13	Mus musculus OX=10090	1:Experimental evidence at protein level	Histidine-rich glycoprotein	1	0.999	6	12	12	12	2	4	6	2	4	6	2	4	6	15283267	30651744	41855752	15283267	30651744	41855752	15283267	30651744	41855752	15351405	13998517	17704490	15351405	13998517	17704490	15351405	13998517	17704490
sp|Q9ESF4|LFG1_MOUSE	Q9ESF4	LFG1_MOUSE	Grina	345	10.4	Mus musculus OX=10090	2:Experimental evidence at transcript level	Protein lifeguard 1	1	0.999	2	10	10	10	2	3	5	2	3	5	2	3	5	39457176	16521103	5.1474e+06	39457176	16521103	5.1474e+06	39457176	16521103	5.1474e+06	0	0	0	0	0	0	0	0	0
sp|Q9ESX4-2|NO40_MOUSE	Q9ESX4-2	NO40_MOUSE	Zcchc17	193	13.5	Mus musculus OX=10090		Isoform 2 of Nucleolar protein of 40 kDa	1	0.999	2	6	0	6	2	2	2	0	0	0	2	2	2	21935186	32453928	36161356	0	0	0	21935186	32453928	36161356	14023465	21099506	22498914	0	0	0	14023465	21099506	22498914	sp|Q9ESX4|NO40_MOUSE
sp|Q9JHS3|LTOR2_MOUSE	Q9JHS3	LTOR2_MOUSE	Lamtor2	125	31.2	Mus musculus OX=10090	1:Experimental evidence at protein level	Ragulator complex protein LAMTOR2	1	0.999	3	10	10	10	4	3	3	4	3	3	4	3	3	38476128	38469280	24632194	38476128	38469280	24632194	38476128	38469280	24632194	17893358	17963712	12250248	17893358	17963712	12250248	17893358	17963712	12250248
sp|Q9JHU4|DYHC1_MOUSE	Q9JHU4	DYHC1_MOUSE	Dync1h1	4644	20.3	Mus musculus OX=10090	1:Experimental evidence at protein level	Cytoplasmic dynein 1 heavy chain 1	1	0.999	70	130	130	130	44	42	44	44	42	44	44	42	44	74980552	97427880	48279620	74980552	97427880	48279620	74980552	97427880	48279620	49986728	48990172	50922980	49986728	48990172	50922980	49986728	48990172	50922980
sp|Q9JHZ2|ANKH_MOUSE	Q9JHZ2	ANKH_MOUSE	Ankh	492	9.3	Mus musculus OX=10090	2:Experimental evidence at transcript level	Progressive ankylosis protein	1	0.999	4	6	6	6	4	1	1	4	1	1	4	1	1	19552092	17262644	12575604	19552092	17262644	12575604	19552092	17262644	12575604	7.93555e+06	7293906	6719308	7.93555e+06	7293906	6719308	7.93555e+06	7293906	6719308
sp|Q9JIA1|LGI1_MOUSE	Q9JIA1	LGI1_MOUSE	Lgi1	557	9.7	Mus musculus OX=10090	1:Experimental evidence at protein level	Leucine-rich glioma-inactivated protein 1	1	0.9989	3	3	3	3	1	0	2	1	0	2	1	0	2	4067760	3831104	4941701	4067760	3831104	4941701	4067760	3831104	4941701	0	0	0	0	0	0	0	0	0
sp|Q9JIF7|COPB_MOUSE	Q9JIF7	COPB_MOUSE	Copb1	953	5.2	Mus musculus OX=10090	1:Experimental evidence at protein level	Coatomer subunit beta	1	0.999	4	6	6	6	3	3	0	3	3	0	3	3	0	13511946	16192243	10176713	13511946	16192243	10176713	13511946	16192243	10176713	6176584	7.30226e+06	4.82463e+06	6176584	7.30226e+06	4.82463e+06	6176584	7.30226e+06	4.82463e+06
sp|Q9JIG8|PRAF2_MOUSE	Q9JIG8	PRAF2_MOUSE	Praf2	178	22.5	Mus musculus OX=10090	1:Experimental evidence at protein level	PRA1 family protein 2	1	0.999	3	8	8	8	3	3	2	3	3	2	3	3	2	63697760	60091312	47730536	63697760	60091312	47730536	63697760	60091312	47730536	28658514	26998280	26156698	28658514	26998280	26156698	28658514	26998280	26156698
sp|Q9JII5-2|DAZP1_MOUSE	Q9JII5-2	DAZP1_MOUSE	Dazap1	405	32.3	Mus musculus OX=10090		Isoform 2 of DAZ-associated protein 1	1	0.999	9	23	0	23	9	7	7	0	0	0	9	7	7	74113432	50540280	96292208	0	0	0	74113432	50540280	96292208	34529156	22610128	37845324	0	0	0	34529156	22610128	37845324	sp|Q9JII5|DAZP1_MOUSE
sp|Q9JIS5|SV2A_MOUSE	Q9JIS5	SV2A_MOUSE	Sv2a	742	66.6	Mus musculus OX=10090	1:Experimental evidence at protein level	Synaptic vesicle glycoprotein 2A	1	0.999	46	934	904	934	278	314	342	271	304	329	278	314	342	21568243700	21229064200	15506537500	21568243700	21229064200	15506537500	21568243700	21229064200	15506537500	10438470700	9170757600	5962760700	10488587300	9307125800	5847320600	10438470700	9170757600	5962760700
sp|Q9JIW9|RALB_MOUSE	Q9JIW9	RALB_MOUSE	Ralb	206	60.2	Mus musculus OX=10090	1:Experimental evidence at protein level	Ras-related protein Ral-B	1	0.999	14	27	27	114	9	10	8	9	10	8	35	37	42	148184240	161290672	134240320	148184240	161290672	134240320	1530845180	1543484160	1089450240	76807504	79333640	86033392	76807504	79333640	86033392	603150460	623688130	434680896
sp|Q9JIX0|ENY2_MOUSE	Q9JIX0	ENY2_MOUSE	Eny2	101	33.7	Mus musculus OX=10090	1:Experimental evidence at protein level	Transcription and mRNA export factor ENY2	1	0.999	3	7	7	7	2	2	3	2	2	3	2	2	3	21617988	16445588	27124016	21617988	16445588	27124016	21617988	16445588	27124016	11574281	7751181	14412639	11574281	7751181	14412639	11574281	7751181	14412639
sp|Q9JJ28|FLII_MOUSE	Q9JJ28	FLII_MOUSE	Flii	1271	42.6	Mus musculus OX=10090	1:Experimental evidence at protein level	Protein flightless-1 homolog	1	0.999	37	82	82	82	31	36	15	31	36	15	31	36	15	46251224	54161152	36932752	46251224	54161152	36932752	46251224	54161152	36932752	30466126	38661064	20798342	30466126	38661064	20798342	30466126	38661064	20798342
sp|Q9JJN5|CBPN_MOUSE	Q9JJN5	CBPN_MOUSE	Cpn1	457	14	Mus musculus OX=10090	1:Experimental evidence at protein level	Carboxypeptidase N catalytic chain	1	0.999	4	6	6	6	2	0	4	2	0	4	2	0	4	9765664	692264	12684770	9765664	692264	12684770	9765664	692264	12684770	6.59732e+06	0	8982968	6.59732e+06	0	8982968	6.59732e+06	0	8982968
sp|Q9JJR8|TMM9B_MOUSE	Q9JJR8	TMM9B_MOUSE	Tmem9b	199	38.2	Mus musculus OX=10090	1:Experimental evidence at protein level	Transmembrane protein 9B	1	0.999	6	24	19	24	9	7	8	7	6	6	9	7	8	268114528	196960864	157866624	169550096	150196128	89950944	268114528	196960864	157866624	123262656	108026792	76458240	80586640	74931376	49550592	123262656	108026792	76458240
sp|Q9JJY3|NSMA2_MOUSE	Q9JJY3	NSMA2_MOUSE	Smpd3	655	8.7	Mus musculus OX=10090	1:Experimental evidence at protein level	Sphingomyelin phosphodiesterase 3	1	0.999	3	4	4	4	2	0	2	2	0	2	2	0	2	10009950	0	2.86491e+06	10009950	0	2.86491e+06	10009950	0	2.86491e+06	0	0	0	0	0	0	0	0	0
sp|Q9JKC6|CEND_MOUSE	Q9JKC6	CEND_MOUSE	Cend1	149	64.4	Mus musculus OX=10090	1:Experimental evidence at protein level	Cell cycle exit and neuronal differentiation protein 1	1	0.999	6	18	18	18	5	5	8	5	5	8	5	5	8	34473048	30818670	32653804	34473048	30818670	32653804	34473048	30818670	32653804	13689251	12974632	13184828	13689251	12974632	13184828	13689251	12974632	13184828
sp|Q9JKD3|SCAM5_MOUSE	Q9JKD3	SCAM5_MOUSE	Scamp5	235	35.7	Mus musculus OX=10090	1:Experimental evidence at protein level	Secretory carrier-associated membrane protein 5	1	0.999	4	184	184	184	61	55	68	61	55	68	61	55	68	13245221900	14755932200	12986528800	13245221900	14755932200	12986528800	13245221900	14755932200	12986528800	10965182500	10218156000	6742784000	10965182500	10218156000	6742784000	10965182500	10218156000	6742784000
sp|Q9JKF6|NECT1_MOUSE	Q9JKF6	NECT1_MOUSE	Nectin1	515	21	Mus musculus OX=10090	1:Experimental evidence at protein level	Nectin-1	1	0.999	7	16	16	16	6	6	4	6	6	4	6	6	4	15153890	14417386	12968808	15153890	14417386	12968808	15153890	14417386	12968808	5.71854e+06	5939788	5169488	5.71854e+06	5939788	5169488	5.71854e+06	5939788	5169488
sp|Q9JKK1-2|STX6_MOUSE	Q9JKK1-2	STX6_MOUSE	Stx6	255	72.9	Mus musculus OX=10090		Isoform 2 of Syntaxin-6	1	0.999	13	43	0	43	14	14	15	0	0	0	14	14	15	267915360	275343936	207140480	0	0	0	267915360	275343936	207140480	123307168	133021288	93333280	0	0	0	123307168	133021288	93333280	sp|Q9JKK1|STX6_MOUSE
sp|Q9JKN6|NOVA1_MOUSE	Q9JKN6	NOVA1_MOUSE	Nova1	507	24.7	Mus musculus OX=10090	1:Experimental evidence at protein level	RNA-binding protein Nova-1	1	0.999	11	20	20	20	7	4	9	7	4	9	7	4	9	28333716	14927688	36047756	28333716	14927688	36047756	28333716	14927688	36047756	10848434	9751819	15368329	10848434	9751819	15368329	10848434	9751819	15368329
sp|Q9JKR6|HYOU1_MOUSE	Q9JKR6	HYOU1_MOUSE	Hyou1	999	21.5	Mus musculus OX=10090	1:Experimental evidence at protein level	Hypoxia up-regulated protein 1	1	0.999	13	21	21	21	6	9	6	6	9	6	6	9	6	13579634	13951378	12868814	13579634	13951378	12868814	13579634	13951378	12868814	6.55034e+06	6931604	5.68968e+06	6.55034e+06	6931604	5.68968e+06	6.55034e+06	6931604	5.68968e+06
sp|Q9JKV5|SCAM4_MOUSE	Q9JKV5	SCAM4_MOUSE	Scamp4	230	17.4	Mus musculus OX=10090	1:Experimental evidence at protein level	Secretory carrier-associated membrane protein 4	1	0.999	2	8	8	8	3	3	2	3	3	2	3	3	2	158989248	182078688	73036032	158989248	182078688	73036032	158989248	182078688	73036032	98682000	112587040	43132204	98682000	112587040	43132204	98682000	112587040	43132204
sp|Q9JL56|GDE1_MOUSE	Q9JL56	GDE1_MOUSE	Gde1	331	17.5	Mus musculus OX=10090	1:Experimental evidence at protein level	Glycerophosphodiester phosphodiesterase 1	1	0.999	5	10	10	10	4	4	2	4	4	2	4	4	2	14522147	15800099	17069730	14522147	15800099	17069730	14522147	15800099	17069730	5945653	7393991	7.60346e+06	5945653	7393991	7.60346e+06	5945653	7393991	7.60346e+06
sp|Q9JM76|ARPC3_MOUSE	Q9JM76	ARPC3_MOUSE	Arpc3	178	13.5	Mus musculus OX=10090	1:Experimental evidence at protein level	Actin-related protein 2/3 complex subunit 3	1	0.999	2	2	2	2	0	1	1	0	1	1	0	1	1	1272274	1.8891e+06	2621111	1272274	1.8891e+06	2621111	1272274	1.8891e+06	2621111	0	0	0	0	0	0	0	0	0
sp|Q9JM93|AR6P4_MOUSE	Q9JM93	AR6P4_MOUSE	Arl6ip4	229	34.1	Mus musculus OX=10090	1:Experimental evidence at protein level	ADP-ribosylation factor-like protein 6-interacting protein 4	1	0.999	8	19	19	19	5	9	5	5	9	5	5	9	5	59473744	120767648	53908320	59473744	120767648	53908320	59473744	120767648	53908320	24770928	48979852	25946018	24770928	48979852	25946018	24770928	48979852	25946018
sp|Q9JME7|TPC2L_MOUSE	Q9JME7	TPC2L_MOUSE	Trappc2l	139	38.1	Mus musculus OX=10090	1:Experimental evidence at protein level	Trafficking protein particle complex subunit 2-like protein	1	0.999	4	6	6	6	2	0	4	2	0	4	2	0	4	11315220	12470559	10625065	11315220	12470559	10625065	11315220	12470559	10625065	0	0	0	0	0	0	0	0	0
sp|Q9QUJ7-2|ACSL4_MOUSE	Q9QUJ7-2	ACSL4_MOUSE	Acsl4	670	11.2	Mus musculus OX=10090		Isoform Short of Long-chain-fatty-acid--CoA ligase 4	1	0.999	4	8	0	8	3	1	4	0	0	0	3	1	4	22138370	21690556	17813482	0	0	0	22138370	21690556	17813482	10155111	9461318	8912868	0	0	0	10155111	9461318	8912868	sp|Q9QUJ7|ACSL4_MOUSE
sp|Q9QUN9|DKK3_MOUSE	Q9QUN9	DKK3_MOUSE	Dkk3	349	12.3	Mus musculus OX=10090	2:Experimental evidence at transcript level	Dickkopf-related protein 3	1	0.999	3	5	5	5	3	2	0	3	2	0	3	2	0	13470760	12940100	4671472	13470760	12940100	4671472	13470760	12940100	4671472	5.4099e+06	4912593	0	5.4099e+06	4912593	0	5.4099e+06	4912593	0
sp|Q9QUR8|SEM7A_MOUSE	Q9QUR8	SEM7A_MOUSE	Sema7a	664	27.7	Mus musculus OX=10090	1:Experimental evidence at protein level	Semaphorin-7A	1	0.999	11	25	25	25	9	9	7	9	9	7	9	9	7	34909560	31456584	28255580	34909560	31456584	28255580	34909560	31456584	28255580	15574686	14791393	14306770	15574686	14791393	14306770	15574686	14791393	14306770
sp|Q9QWK4|CD5L_MOUSE	Q9QWK4	CD5L_MOUSE	Cd5l	352	11.9	Mus musculus OX=10090	1:Experimental evidence at protein level	CD5 antigen-like	1	0.999	4	8	8	8	3	1	4	3	1	4	3	1	4	7028526	4300948	14041592	7028526	4300948	14041592	7028526	4300948	14041592	3019707	1922361	5.27419e+06	3019707	1922361	5.27419e+06	3019707	1922361	5.27419e+06
sp|Q9QXT0|CNPY2_MOUSE	Q9QXT0	CNPY2_MOUSE	Cnpy2	182	12.1	Mus musculus OX=10090	1:Experimental evidence at protein level	Protein canopy homolog 2	1	0.999	2	4	4	4	2	2	0	2	2	0	2	2	0	9743924	11152162	3940875	9743924	11152162	3940875	9743924	11152162	3940875	5.18067e+06	5.90138e+06	0	5.18067e+06	5.90138e+06	0	5.18067e+06	5.90138e+06	0
sp|Q9QXV8|SPY2_MOUSE	Q9QXV8	SPY2_MOUSE	Spry2	315	34	Mus musculus OX=10090	1:Experimental evidence at protein level	Protein sprouty homolog 2	1	0.999	8	15	15	15	5	5	5	5	5	5	5	5	5	13437634	28964328	12600330	13437634	28964328	12600330	13437634	28964328	12600330	8613551	9893391	8.16291e+06	8613551	9893391	8.16291e+06	8613551	9893391	8.16291e+06
sp|Q9QY76|VAPB_MOUSE	Q9QY76	VAPB_MOUSE	Vapb	243	50.6	Mus musculus OX=10090	1:Experimental evidence at protein level	Vesicle-associated membrane protein-associated protein B	1	0.999	12	26	26	29	10	11	5	10	11	5	11	12	6	62780752	79897272	71070328	62780752	79897272	71070328	92132576	112584848	101709872	38625068	35056328	38709412	38625068	35056328	38709412	47046308	42417944	48326368
sp|Q9QYC0-2|ADDA_MOUSE	Q9QYC0-2	ADDA_MOUSE	Add1	632	7.1	Mus musculus OX=10090		Isoform 2 of Alpha-adducin	1	0.999	2	4	0	4	0	1	3	0	0	0	0	1	3	3.36312e+06	4.91993e+06	4627880	0	0	0	3.36312e+06	4.91993e+06	4627880	0	0	0	0	0	0	0	0	0	sp|Q9QYC0|ADDA_MOUSE
sp|Q9QYF9|NDRG3_MOUSE	Q9QYF9	NDRG3_MOUSE	Ndrg3	375	64.8	Mus musculus OX=10090	1:Experimental evidence at protein level	Protein NDRG3	1	0.999	15	49	49	49	17	19	13	17	19	13	17	19	13	223624544	245839312	200065920	223624544	245839312	200065920	223624544	245839312	200065920	102659184	111846720	80660536	102659184	111846720	80660536	102659184	111846720	80660536
sp|Q9QYG0-2|NDRG2_MOUSE	Q9QYG0-2	NDRG2_MOUSE	Ndrg2	357	64.7	Mus musculus OX=10090		Isoform 2 of Protein NDRG2	1	0.999	14	49	0	49	19	16	14	0	0	0	19	16	14	392630208	415404544	388822304	0	0	0	392630208	415404544	388822304	211824352	229412880	151025616	0	0	0	211824352	229412880	151025616	sp|Q9QYG0|NDRG2_MOUSE
sp|Q9QYJ0|DNJA2_MOUSE	Q9QYJ0	DNJA2_MOUSE	Dnaja2	412	40.3	Mus musculus OX=10090	1:Experimental evidence at protein level	DnaJ homolog subfamily A member 2	1	0.999	12	31	31	31	11	12	8	11	12	8	11	12	8	46765368	45768516	46669628	46765368	45768516	46669628	46765368	45768516	46669628	26559052	23826884	32584062	26559052	23826884	32584062	26559052	23826884	32584062
sp|Q9QYS2|GRM3_MOUSE	Q9QYS2	GRM3_MOUSE	Grm3	879	15.9	Mus musculus OX=10090	1:Experimental evidence at protein level	Metabotropic glutamate receptor 3	1	0.999	10	23	23	26	9	8	6	9	8	6	10	9	7	23325540	26130544	15013152	23325540	26130544	15013152	31635206	33087948	18761220	10604443	11866016	9511994	10604443	11866016	9511994	11571348	12760185	9764809
sp|Q9QZ06|TOLIP_MOUSE	Q9QZ06	TOLIP_MOUSE	Tollip	274	20.1	Mus musculus OX=10090	1:Experimental evidence at protein level	Toll-interacting protein	1	0.999	5	7	7	7	2	3	2	2	3	2	2	3	2	21801456	25401716	7371927	21801456	25401716	7371927	21801456	25401716	7371927	11831707	13243527	5.04194e+06	11831707	13243527	5.04194e+06	11831707	13243527	5.04194e+06
sp|Q9QZ88-2|VPS29_MOUSE	Q9QZ88-2	VPS29_MOUSE	Vps29	186	40.7	Mus musculus OX=10090		Isoform 2 of Vacuolar protein sorting-associated protein 29	1	0.999	7	16	0	16	6	7	3	0	0	0	6	7	3	97837072	167909424	60456616	0	0	0	97837072	167909424	60456616	43042388	79656768	40958160	0	0	0	43042388	79656768	40958160	sp|Q9QZ88|VPS29_MOUSE
sp|Q9QZC7-2|PKHB2_MOUSE	Q9QZC7-2	PKHB2_MOUSE	Plekhb2	201	39.3	Mus musculus OX=10090		Isoform 2 of Pleckstrin homology domain-containing family B member 2	1	0.999	7	23	0	23	7	9	7	0	0	0	7	9	7	53252400	51082000	66891500	0	0	0	53252400	51082000	66891500	25483588	25566730	34083112	0	0	0	25483588	25566730	34083112	sp|Q9QZC7-3|PKHB2_MOUSE, sp|Q9QZC7|PKHB2_MOUSE
sp|Q9QZD9|EIF3I_MOUSE	Q9QZD9	EIF3I_MOUSE	Eif3i	325	27.1	Mus musculus OX=10090	1:Experimental evidence at protein level	Eukaryotic translation initiation factor 3 subunit I	1	0.999	8	13	13	13	3	5	5	3	5	5	3	5	5	21281468	27726088	28312128	21281468	27726088	28312128	21281468	27726088	28312128	13046852	12735196	16357035	13046852	12735196	16357035	13046852	12735196	16357035
sp|Q9QZE5|COPG1_MOUSE	Q9QZE5	COPG1_MOUSE	Copg1	874	7.3	Mus musculus OX=10090	1:Experimental evidence at protein level	Coatomer subunit gamma-1	1	0.999	3	5	5	5	2	2	1	2	2	1	2	2	1	7190189	8759352	2848627	7190189	8759352	2848627	7190189	8759352	2848627	3917069	4.94264e+06	2848627	3917069	4.94264e+06	2848627	3917069	4.94264e+06	2848627
sp|Q9QZF2|GPC1_MOUSE	Q9QZF2	GPC1_MOUSE	Gpc1	557	29.8	Mus musculus OX=10090	1:Experimental evidence at protein level	Glypican-1	1	0.999	10	24	24	24	7	9	8	7	9	8	7	9	8	48721528	46480344	49270904	48721528	46480344	49270904	48721528	46480344	49270904	19229322	18163896	19955430	19229322	18163896	19955430	19229322	18163896	19955430
sp|Q9QZI8|SERC1_MOUSE	Q9QZI8	SERC1_MOUSE	Serinc1	453	14.8	Mus musculus OX=10090	1:Experimental evidence at protein level	Serine incorporator 1	1	0.999	6	14	14	14	4	5	5	4	5	5	4	5	5	42586000	34181716	36290796	42586000	34181716	36290796	42586000	34181716	36290796	15928153	16046689	14590109	15928153	16046689	14590109	15928153	16046689	14590109
sp|Q9QZS8-2|SH2D3_MOUSE	Q9QZS8-2	SH2D3_MOUSE	Sh2d3c	702	5.6	Mus musculus OX=10090		Isoform 2 of SH2 domain-containing protein 3C	1	0.999	3	5	0	5	1	2	2	0	0	0	1	2	2	7759359	7.26964e+06	3.80799e+06	0	0	0	7759359	7.26964e+06	3.80799e+06	4.25992e+06	3.9995e+06	0	0	0	0	4.25992e+06	3.9995e+06	0	sp|Q9QZS8|SH2D3_MOUSE
sp|Q9R020-2|ZRAB2_MOUSE	Q9R020-2	ZRAB2_MOUSE	Zranb2	293	9.2	Mus musculus OX=10090		Isoform 2 of Zinc finger Ran-binding domain-containing protein 2	1	0.9985	3	3	0	3	0	0	3	0	0	0	0	0	3	6730347	4575358	19350840	0	0	0	6730347	4575358	19350840	5.10796e+06	0	12510193	0	0	0	5.10796e+06	0	12510193	sp|Q9R020|ZRAB2_MOUSE
sp|Q9R062|GLYG_MOUSE	Q9R062	GLYG_MOUSE	Gyg1	333	41.7	Mus musculus OX=10090	1:Experimental evidence at protein level	Glycogenin-1	1	0.999	8	12	12	12	6	1	5	6	1	5	6	1	5	40088720	11538182	20848320	40088720	11538182	20848320	40088720	11538182	20848320	12097264	7670492	13478295	12097264	7670492	13478295	12097264	7670492	13478295
sp|Q9R069|BCAM_MOUSE	Q9R069	BCAM_MOUSE	Bcam	622	9.6	Mus musculus OX=10090	1:Experimental evidence at protein level	Basal cell adhesion molecule	1	0.999	4	6	6	6	2	2	2	2	2	2	2	2	2	13935378	11339920	14166798	13935378	11339920	14166798	13935378	11339920	14166798	6246587	5.24523e+06	7029673	6246587	5.24523e+06	7029673	6246587	5.24523e+06	7029673
sp|Q9R0K7|AT2B2_MOUSE	Q9R0K7	AT2B2_MOUSE	Atp2b2	1198	47.1	Mus musculus OX=10090	1:Experimental evidence at protein level	Plasma membrane calcium-transporting ATPase 2	1	0.999	40	110	82	110	38	36	36	27	26	29	38	36	36	122656616	111538920	131267744	111669600	103910872	114917584	122656616	111538920	131267744	47173364	43463436	44527140	45385548	41038416	44048132	47173364	43463436	44527140
sp|Q9R0L7|AKP8L_MOUSE	Q9R0L7	AKP8L_MOUSE	Akap8l	642	21.2	Mus musculus OX=10090	1:Experimental evidence at protein level	A-kinase anchor protein 8-like	1	0.999	10	26	26	26	10	7	9	10	7	9	10	7	9	53852864	74081328	35648036	53852864	74081328	35648036	53852864	74081328	35648036	30208208	24421250	29996418	30208208	24421250	29996418	30208208	24421250	29996418
sp|Q9R0M6|RAB9A_MOUSE	Q9R0M6	RAB9A_MOUSE	Rab9a	201	64.7	Mus musculus OX=10090	1:Experimental evidence at protein level	Ras-related protein Rab-9A	1	0.999	11	27	27	29	10	10	7	10	10	7	11	11	7	78046152	82102472	92673176	78046152	82102472	92673176	78046152	82102472	92673176	35953320	36113720	36541208	35953320	36113720	36541208	36212412	36387248	36007044
sp|Q9R0N3|SYT11_MOUSE	Q9R0N3	SYT11_MOUSE	Syt11	430	18.1	Mus musculus OX=10090	1:Experimental evidence at protein level	Synaptotagmin-11	1	0.999	4	7	7	7	3	4	0	3	4	0	3	4	0	16274324	16229290	11548244	16274324	16229290	11548244	16274324	16229290	11548244	7459912	7800097	4164780	7459912	7800097	4164780	7459912	7800097	4164780
sp|Q9R0N5|SYT5_MOUSE	Q9R0N5	SYT5_MOUSE	Syt5	386	49.2	Mus musculus OX=10090	1:Experimental evidence at protein level	Synaptotagmin-5	1	0.999	20	52	52	134	17	19	16	17	19	16	34	39	61	86421584	87372976	343902144	86421584	87372976	343902144	8214674900	8842245100	7972624400	67526984	74310256	70213048	67526984	74310256	70213048	4335267300	4474223100	4889659900
sp|Q9R0P9|UCHL1_MOUSE	Q9R0P9	UCHL1_MOUSE	Uchl1	223	23.8	Mus musculus OX=10090	1:Experimental evidence at protein level	Ubiquitin carboxyl-terminal hydrolase isozyme L1	1	0.999	2	2	2	2	0	1	1	0	1	1	0	1	1	0	20112294	3.14992e+06	0	20112294	3.14992e+06	0	20112294	3.14992e+06	0	0	0	0	0	0	0	0	0
sp|Q9R0Q3|TMED2_MOUSE	Q9R0Q3	TMED2_MOUSE	Tmed2	201	47.3	Mus musculus OX=10090	1:Experimental evidence at protein level	Transmembrane emp24 domain-containing protein 2	1	0.999	7	18	18	18	7	5	6	7	5	6	7	5	6	86744912	74684256	29338288	86744912	74684256	29338288	86744912	74684256	29338288	38479564	33029344	18257724	38479564	33029344	18257724	38479564	33029344	18257724
sp|Q9R0Q9|MPU1_MOUSE	Q9R0Q9	MPU1_MOUSE	Mpdu1	247	8.1	Mus musculus OX=10090	1:Experimental evidence at protein level	Mannose-P-dolichol utilization defect 1 protein	1	0.9989	2	4	4	4	1	2	1	1	2	1	1	2	1	6261431	5655505	4.20863e+06	6261431	5655505	4.20863e+06	6261431	5655505	4.20863e+06	4.06857e+06	3.67811e+06	0	4.06857e+06	3.67811e+06	0	4.06857e+06	3.67811e+06	0
sp|Q9R1C6|DGKE_MOUSE	Q9R1C6	DGKE_MOUSE	Dgke	564	5.3	Mus musculus OX=10090	1:Experimental evidence at protein level	Diacylglycerol kinase epsilon	1	0.999	3	7	7	7	2	2	3	2	2	3	2	2	3	8656021	7696023	7258089	8656021	7696023	7258089	8656021	7696023	7258089	9564958	9007071	9543363	9564958	9007071	9543363	9564958	9007071	9543363
sp|Q9R1C7-2|PR40A_MOUSE	Q9R1C7-2	PR40A_MOUSE	Prpf40a	911	12.4	Mus musculus OX=10090		Isoform 2 of Pre-mRNA-processing factor 40 homolog A	1	0.999	10	22	0	22	10	9	3	0	0	0	10	9	3	21121832	26597500	15343300	0	0	0	21121832	26597500	15343300	8425862	9651053	6.34754e+06	0	0	0	8425862	9651053	6.34754e+06	sp|Q9R1C7|PR40A_MOUSE
sp|Q9R1K9|CETN2_MOUSE	Q9R1K9	CETN2_MOUSE	Cetn2	172	29.1	Mus musculus OX=10090	1:Experimental evidence at protein level	Centrin-2	1	0.999	2	4	4	4	1	2	1	1	2	1	1	2	1	5136061	10338632	7485795	5136061	10338632	7485795	5136061	10338632	7485795	0	5598624	4.10579e+06	0	5598624	4.10579e+06	0	5598624	4.10579e+06
sp|Q9R1P0|PSA4_MOUSE	Q9R1P0	PSA4_MOUSE	Psma4	261	25.3	Mus musculus OX=10090	1:Experimental evidence at protein level	Proteasome subunit alpha type-4	1	0.999	3	4	4	4	1	3	0	1	3	0	1	3	0	10017205	25686836	6.02103e+06	10017205	25686836	6.02103e+06	10017205	25686836	6.02103e+06	5177655	13869995	4934713	5177655	13869995	4934713	5177655	13869995	4934713
sp|Q9R1P3|PSB2_MOUSE	Q9R1P3	PSB2_MOUSE	Psmb2	201	29.4	Mus musculus OX=10090	1:Experimental evidence at protein level	Proteasome subunit beta type-2	1	0.999	3	4	4	4	1	3	0	1	3	0	1	3	0	7.85803e+06	24965040	0	7.85803e+06	24965040	0	7.85803e+06	24965040	0	5.78768e+06	21161392	0	5.78768e+06	21161392	0	5.78768e+06	21161392	0
sp|Q9R1Q9|VAS1_MOUSE	Q9R1Q9	VAS1_MOUSE	Atp6ap1	463	11	Mus musculus OX=10090	1:Experimental evidence at protein level	V-type proton ATPase subunit S1	1	0.999	7	58	58	58	14	14	30	14	14	30	14	14	30	3228728580	3961063420	2855730940	3228728580	3961063420	2855730940	3228728580	3961063420	2855730940	1819220220	2055868800	1583217020	1819220220	2055868800	1583217020	1819220220	2055868800	1583217020
sp|Q9R1T4-2|SEPT6_MOUSE	Q9R1T4-2	SEPT6_MOUSE	Septin6	427	23	Mus musculus OX=10090		Isoform I of Septin-6	1	0.999	7	2	0	15	0	0	2	0	0	0	4	4	7	5196782	8880886	8.27476e+06	0	0	0	22589580	24222206	21437392	0	5.22658e+06	5252748	0	0	0	9376359	10554700	8683138	sp|Q9R1T4-3|SEPT6_MOUSE, sp|Q9R1T4|SEPT6_MOUSE
sp|Q9R1V6-10|ADA22_MOUSE	Q9R1V6-10	ADA22_MOUSE	Adam22	907	7.2	Mus musculus OX=10090		Isoform 8 of Disintegrin and metalloproteinase domain-containing protein 22	1	0.999	4	9	0	9	4	4	1	0	0	0	4	4	1	13084461	11704023	7455807	0	0	0	13084461	11704023	7455807	7.7914e+06	7112787	3.5899e+06	0	0	0	7.7914e+06	7112787	3.5899e+06	sp|Q9R1V6-11|ADA22_MOUSE, sp|Q9R1V6-12|ADA22_MOUSE, sp|Q9R1V6-13|ADA22_MOUSE, sp|Q9R1V6-14|ADA22_MOUSE, sp|Q9R1V6-15|ADA22_MOUSE, sp|Q9R1V6-16|ADA22_MOUSE, sp|Q9R1V6-17|ADA22_MOUSE, sp|Q9R1V6-18|ADA22_MOUSE, sp|Q9R1V6-19|ADA22_MOUSE, sp|Q9R1V6-1|ADA22_MOUSE, sp|Q9R1V6-20|ADA22_MOUSE, sp|Q9R1V6-21|ADA22_MOUSE, sp|Q9R1V6-2|ADA22_MOUSE, sp|Q9R1V6-4|ADA22_MOUSE, sp|Q9R1V6-5|ADA22_MOUSE, sp|Q9R1V6-6|A…
sp|Q9WTM5|RUVB2_MOUSE	Q9WTM5	RUVB2_MOUSE	Ruvbl2	463	18.6	Mus musculus OX=10090	1:Experimental evidence at protein level	RuvB-like 2	1	0.999	4	5	5	5	1	3	1	1	3	1	1	3	1	1.58391e+06	8480663	0	1.58391e+06	8480663	0	1.58391e+06	8480663	0	0	0	0	0	0	0	0	0	0
sp|Q9WTP2|SPY4_MOUSE	Q9WTP2	SPY4_MOUSE	Spry4	300	9.7	Mus musculus OX=10090	1:Experimental evidence at protein level	Protein sprouty homolog 4	1	0.999	2	4	4	4	2	1	1	2	1	1	2	1	1	10742920	6431881	5873622	10742920	6431881	5873622	10742920	6431881	5873622	0	0	0	0	0	0	0	0	0
sp|Q9WTR5|CAD13_MOUSE	Q9WTR5	CAD13_MOUSE	Cdh13	714	24.5	Mus musculus OX=10090	1:Experimental evidence at protein level	Cadherin-13	1	0.999	13	30	30	30	11	9	10	11	9	10	11	9	10	224212384	213134880	214670656	224212384	213134880	214670656	224212384	213134880	214670656	100663408	95744384	84307168	100663408	95744384	84307168	100663408	95744384	84307168
sp|Q9WTT4|VATG2_MOUSE	Q9WTT4	VATG2_MOUSE	Atp6v1g2	118	78.8	Mus musculus OX=10090	1:Experimental evidence at protein level	V-type proton ATPase subunit G 2	1	0.999	13	128	128	128	36	44	48	36	44	48	36	44	48	7580217300	8008085500	7157975000	7580217300	8008085500	7157975000	7580217300	8008085500	7157975000	5027903000	5099686900	4574729700	5027903000	5099686900	4574729700	5027903000	5099686900	4574729700
sp|Q9WTX2|PRKRA_MOUSE	Q9WTX2	PRKRA_MOUSE	Prkra	313	15.3	Mus musculus OX=10090	1:Experimental evidence at protein level	Interferon-inducible double-stranded RNA-dependent protein kinase activator A	1	0.999	4	7	7	7	2	1	4	2	1	4	2	1	4	14606710	8516231	37337944	14606710	8516231	37337944	14606710	8516231	37337944	9965947	6089369	22929814	9965947	6089369	22929814	9965947	6089369	22929814
sp|Q9WTX5|SKP1_MOUSE	Q9WTX5	SKP1_MOUSE	Skp1	163	28.8	Mus musculus OX=10090	1:Experimental evidence at protein level	S-phase kinase-associated protein 1	1	0.999	2	4	4	4	1	2	1	1	2	1	1	2	1	16349417	45309652	3.30739e+06	16349417	45309652	3.30739e+06	16349417	45309652	3.30739e+06	9204129	23663064	1.39393e+06	9204129	23663064	1.39393e+06	9204129	23663064	1.39393e+06
sp|Q9WUC3|LY6H_MOUSE	Q9WUC3	LY6H_MOUSE	Ly6h	139	47.5	Mus musculus OX=10090	1:Experimental evidence at protein level	Lymphocyte antigen 6H	1	0.999	3	12	12	12	5	4	3	5	4	3	5	4	3	105879136	96738496	86189040	105879136	96738496	86189040	105879136	96738496	86189040	48521212	48092468	38995496	48521212	48092468	38995496	48521212	48092468	38995496
sp|Q9WUK2-2|IF4H_MOUSE	Q9WUK2-2	IF4H_MOUSE	Eif4h	228	18.9	Mus musculus OX=10090		Isoform Short of Eukaryotic translation initiation factor 4H	1	0.999	2	5	0	5	1	3	1	0	0	0	1	3	1	4750459	4.75788e+06	2.07588e+06	0	0	0	4750459	4.75788e+06	2.07588e+06	0	0	0	0	0	0	0	0	0	sp|Q9WUK2|IF4H_MOUSE
sp|Q9WV18-2|GABR1_MOUSE	Q9WV18-2	GABR1_MOUSE	Gabbr1	844	3.9	Mus musculus OX=10090		Isoform 1B of Gamma-aminobutyric acid type B receptor subunit 1	1	0.999	2	5	0	5	1	2	2	0	0	0	1	2	2	6835870	6480627	6126534	0	0	0	6835870	6480627	6126534	4.48111e+06	4296804	3844458	0	0	0	4.48111e+06	4296804	3844458	sp|Q9WV18|GABR1_MOUSE
sp|Q9WV34-2|MPP2_MOUSE	Q9WV34-2	MPP2_MOUSE	Mpp2	569	7.1	Mus musculus OX=10090		Isoform 2 of MAGUK p55 subfamily member 2	1	0.999	3	5	0	5	3	2	0	0	0	0	3	2	0	11650469	13037486	8523883	0	0	0	11650469	13037486	8523883	5.55678e+06	6.23214e+06	3.86073e+06	0	0	0	5.55678e+06	6.23214e+06	3.86073e+06	sp|Q9WV34|MPP2_MOUSE
sp|Q9WV55|VAPA_MOUSE	Q9WV55	VAPA_MOUSE	Vapa	249	73.1	Mus musculus OX=10090	1:Experimental evidence at protein level	Vesicle-associated membrane protein-associated protein A	1	0.999	17	51	48	51	17	18	16	16	17	15	17	18	16	121508024	130018208	129416976	106922480	112501840	104413264	121508024	130018208	129416976	50056576	46857732	51964140	50130020	45755544	53137916	50056576	46857732	51964140
sp|Q9WV80|SNX1_MOUSE	Q9WV80	SNX1_MOUSE	Snx1	522	47.7	Mus musculus OX=10090	1:Experimental evidence at protein level	Sorting nexin-1	1	0.999	25	131	124	131	39	50	42	37	48	39	39	50	42	397432096	367321568	444948544	306261536	294378144	313867136	397432096	367321568	444948544	185133808	181300656	175106720	117563448	115130200	111195696	185133808	181300656	175106720
sp|Q9WVA3|BUB3_MOUSE	Q9WVA3	BUB3_MOUSE	Bub3	326	15.3	Mus musculus OX=10090	1:Experimental evidence at protein level	Mitotic checkpoint protein BUB3	1	0.999	4	6	6	6	2	0	4	2	0	4	2	0	4	13193000	6432373	30512084	13193000	6432373	30512084	13193000	6432373	30512084	5.76894e+06	3.84136e+06	11394770	5.76894e+06	3.84136e+06	11394770	5.76894e+06	3.84136e+06	11394770
sp|Q9WVF8|TUSC2_MOUSE	Q9WVF8	TUSC2_MOUSE	Tusc2	110	50	Mus musculus OX=10090	1:Experimental evidence at protein level	Tumor suppressor candidate 2	1	0.999	4	11	11	11	3	4	4	3	4	4	3	4	4	42675212	43073104	37901272	42675212	43073104	37901272	42675212	43073104	37901272	15723221	16183980	15775082	15723221	16183980	15775082	15723221	16183980	15775082
sp|Q9WVH9|FBLN5_MOUSE	Q9WVH9	FBLN5_MOUSE	Fbln5	448	5.6	Mus musculus OX=10090	1:Experimental evidence at protein level	Fibulin-5	1	0.999	3	6	6	6	0	2	4	0	2	4	0	2	4	3.76031e+06	9979201	18283412	3.76031e+06	9979201	18283412	3.76031e+06	9979201	18283412	0	0	0	0	0	0	0	0	0
sp|Q9WVK0|ATRAP_MOUSE	Q9WVK0	ATRAP_MOUSE	Agtrap	161	30.4	Mus musculus OX=10090	1:Experimental evidence at protein level	Type-1 angiotensin II receptor-associated protein	1	0.999	2	6	6	6	2	2	2	2	2	2	2	2	2	82818488	77800520	45557408	82818488	77800520	45557408	82818488	77800520	45557408	68668856	66821668	41349924	68668856	66821668	41349924	68668856	66821668	41349924
sp|Q9WVK8|CP46A_MOUSE	Q9WVK8	CP46A_MOUSE	Cyp46a1	500	48.2	Mus musculus OX=10090	1:Experimental evidence at protein level	Cholesterol 24-hydroxylase	1	0.999	20	58	58	58	20	21	17	20	21	17	20	21	17	67362544	64889004	64108948	67362544	64889004	64108948	67362544	64889004	64108948	27439402	24998192	22963884	27439402	24998192	22963884	27439402	24998192	22963884
sp|Q9Z0E0-2|NCDN_MOUSE	Q9Z0E0-2	NCDN_MOUSE	Ncdn	712	17	Mus musculus OX=10090		Isoform 2 of Neurochondrin	1	0.999	9	13	0	13	4	2	7	0	0	0	4	2	7	12343637	11953542	19221212	0	0	0	12343637	11953542	19221212	5117248	4753837	7193654	0	0	0	5117248	4753837	7193654	sp|Q9Z0E0|NCDN_MOUSE
sp|Q9Z0H4-11|CELF2_MOUSE	Q9Z0H4-11	CELF2_MOUSE	Celf2	464	28.2	Mus musculus OX=10090		Isoform 11 of CUGBP Elav-like family member 2	1	0.999	12	32	0	32	11	12	9	0	0	0	11	12	9	41583232	38439360	49838644	0	0	0	41583232	38439360	49838644	17378434	15770394	17840482	0	0	0	17378434	15770394	17840482	sp|Q9Z0H4-2|CELF2_MOUSE, sp|Q9Z0H4-4|CELF2_MOUSE, sp|Q9Z0H4-5|CELF2_MOUSE, sp|Q9Z0H4-6|CELF2_MOUSE, sp|Q9Z0H4-7|CELF2_MOUSE, sp|Q9Z0H4-8|CELF2_MOUSE, sp|Q9Z0H4-9|CELF2_MOUSE, sp|Q9Z0H4|CELF2_MOUSE
sp|Q9Z0L0|TPBG_MOUSE	Q9Z0L0	TPBG_MOUSE	Tpbg	426	28.4	Mus musculus OX=10090	1:Experimental evidence at protein level	Trophoblast glycoprotein	1	0.999	10	27	27	27	10	10	7	10	10	7	10	10	7	87314568	102160208	87660000	87314568	102160208	87660000	87314568	102160208	87660000	40742836	44631024	41438320	40742836	44631024	41438320	40742836	44631024	41438320
sp|Q9Z123|SEM4F_MOUSE	Q9Z123	SEM4F_MOUSE	Sema4f	777	33.1	Mus musculus OX=10090	1:Experimental evidence at protein level	Semaphorin-4F	1	0.999	18	42	42	42	14	15	13	14	15	13	14	15	13	61950460	63893424	47818180	61950460	63893424	47818180	61950460	63893424	47818180	22815722	23261488	17743564	22815722	23261488	17743564	22815722	23261488	17743564
sp|Q9Z130|HNRDL_MOUSE	Q9Z130	HNRDL_MOUSE	Hnrnpdl	301	15	Mus musculus OX=10090	1:Experimental evidence at protein level	Heterogeneous nuclear ribonucleoprotein D-like	1	0.999	4	3	3	9	0	3	0	0	3	0	2	5	2	0	33482884	0	0	33482884	0	8777162	17056526	9208528	0	0	0	0	0	0	5757113	11206389	6.30965e+06
sp|Q9Z1D1|EIF3G_MOUSE	Q9Z1D1	EIF3G_MOUSE	Eif3g	320	11.9	Mus musculus OX=10090	1:Experimental evidence at protein level	Eukaryotic translation initiation factor 3 subunit G	1	0.999	2	2	2	2	0	0	2	0	0	2	0	0	2	6441090	7959085	9771166	6441090	7959085	9771166	6441090	7959085	9771166	3.45886e+06	4264184	5215807	3.45886e+06	4264184	5215807	3.45886e+06	4264184	5215807
sp|Q9Z1F9|SAE2_MOUSE	Q9Z1F9	SAE2_MOUSE	Uba2	638	7.7	Mus musculus OX=10090	1:Experimental evidence at protein level	SUMO-activating enzyme subunit 2	1	0.999	2	2	2	2	0	2	0	0	2	0	0	2	0	3771640	15697126	0	3771640	15697126	0	3771640	15697126	0	0	0	0	0	0	0	0	0	0
sp|Q9Z1Q2|ABHGA_MOUSE	Q9Z1Q2	ABHGA_MOUSE	Abhd16a	558	3.2	Mus musculus OX=10090	1:Experimental evidence at protein level	Phosphatidylserine lipase ABHD16A	1	0.9989	2	2	2	2	0	0	2	0	0	2	0	0	2	7804609	9240919	11076142	7804609	9240919	11076142	7804609	9240919	11076142	4.98812e+06	5.76855e+06	7.32234e+06	4.98812e+06	5.76855e+06	7.32234e+06	4.98812e+06	5.76855e+06	7.32234e+06
sp|Q9Z1R3|APOM_MOUSE	Q9Z1R3	APOM_MOUSE	Apom	190	11.6	Mus musculus OX=10090	1:Experimental evidence at protein level	Apolipoprotein M	1	0.999	2	6	6	6	2	2	2	2	2	2	2	2	2	37548540	45104968	18711210	37548540	45104968	18711210	37548540	45104968	18711210	23162166	27245486	0	23162166	27245486	0	23162166	27245486	0
sp|Q9Z1S3|GRP1_MOUSE	Q9Z1S3	GRP1_MOUSE	Rasgrp1	795	57.4	Mus musculus OX=10090	1:Experimental evidence at protein level	RAS guanyl-releasing protein 1	1	0.999	37	110	110	110	42	36	32	42	36	32	42	36	32	209100912	201629504	133802688	209100912	201629504	133802688	209100912	201629504	133802688	78230568	74791744	48667300	78230568	74791744	48667300	78230568	74791744	48667300
sp|Q9Z1X4-2|ILF3_MOUSE	Q9Z1X4-2	ILF3_MOUSE	Ilf3	716	9.1	Mus musculus OX=10090		Isoform 2 of Interleukin enhancer-binding factor 3	1	0.999	5	8	0	8	3	2	3	0	0	0	3	2	3	13649974	21237470	15217022	0	0	0	13649974	21237470	15217022	7.8015e+06	8449244	9439087	0	0	0	7.8015e+06	8449244	9439087	sp|Q9Z1X4-3|ILF3_MOUSE, sp|Q9Z1X4|ILF3_MOUSE
sp|Q9Z1Z2|STRAP_MOUSE	Q9Z1Z2	STRAP_MOUSE	Strap	350	32.6	Mus musculus OX=10090	1:Experimental evidence at protein level	Serine-threonine kinase receptor-associated protein	1	0.999	7	12	12	12	3	4	5	3	4	5	3	4	5	18145344	22772450	15783527	18145344	22772450	15783527	18145344	22772450	15783527	6.4645e+06	7944479	7.21118e+06	6.4645e+06	7944479	7.21118e+06	6.4645e+06	7944479	7.21118e+06
sp|Q9Z218|DPP6_MOUSE	Q9Z218	DPP6_MOUSE	Dpp6	804	53.7	Mus musculus OX=10090	1:Experimental evidence at protein level	Dipeptidyl aminopeptidase-like protein 6	1	0.999	39	155	150	155	51	54	50	49	53	48	51	54	50	446050304	481982528	504785856	446050304	481982528	504785856	446050304	481982528	504785856	198835728	211095696	146241584	199845616	210590352	145851712	198835728	211095696	146241584
sp|Q9Z266-2|SNAPN_MOUSE	Q9Z266-2	SNAPN_MOUSE	Snapin	82	29.3	Mus musculus OX=10090		Isoform 2 of SNARE-associated protein Snapin	1	0.999	2	2	0	2	1	1	0	0	0	0	1	1	0	7.74539e+06	8750826	7110485	0	0	0	7.74539e+06	8750826	7110485	4.18845e+06	4.73144e+06	3787816	0	0	0	4.18845e+06	4.73144e+06	3787816	sp|Q9Z266|SNAPN_MOUSE
sp|Q9Z2H5-2|E41L1_MOUSE	Q9Z2H5-2	E41L1_MOUSE	Epb41l1	867	5.5	Mus musculus OX=10090		Isoform 2 of Band 4.1-like protein 1	1	0.999	3	3	0	3	1	1	1	0	0	0	1	1	1	3.78154e+06	7846532	55832396	0	0	0	3.78154e+06	7846532	55832396	0	7954821	27629662	0	0	0	0	7954821	27629662	sp|Q9Z2H5-3|E41L1_MOUSE, sp|Q9Z2H5|E41L1_MOUSE
sp|Q9Z2I9|SUCB1_MOUSE	Q9Z2I9	SUCB1_MOUSE	Sucla2	463	12.1	Mus musculus OX=10090	1:Experimental evidence at protein level	Succinate--CoA ligase [ADP-forming] subunit beta, mitochondrial	1	0.999	2	2	2	2	0	0	2	0	0	2	0	0	2	0	0	20748184	0	0	20748184	0	0	20748184	0	0	0	0	0	0	0	0	0
sp|Q9Z2M6|UBL3_MOUSE	Q9Z2M6	UBL3_MOUSE	Ubl3	117	36.8	Mus musculus OX=10090	1:Experimental evidence at protein level	Ubiquitin-like protein 3	1	0.999	3	4	4	4	1	2	1	1	2	1	1	2	1	10182504	12937257	9849694	10182504	12937257	9849694	10182504	12937257	9849694	4.71155e+06	5.17758e+06	6220221	4.71155e+06	5.17758e+06	6220221	4.71155e+06	5.17758e+06	6220221
sp|Q9Z2U1|PSA5_MOUSE	Q9Z2U1	PSA5_MOUSE	Psma5	241	17	Mus musculus OX=10090	1:Experimental evidence at protein level	Proteasome subunit alpha type-5	1	0.999	3	3	3	3	1	2	0	1	2	0	1	2	0	9420103	13660002	5.74546e+06	9420103	13660002	5.74546e+06	9420103	13660002	5.74546e+06	3.73591e+06	7001893	3.49176e+06	3.73591e+06	7001893	3.49176e+06	3.73591e+06	7001893	3.49176e+06
sp|A2AJI0|MA7D1_MOUSE	A2AJI0	MA7D1_MOUSE	Map7d1	846	16.8	Mus musculus OX=10090	1:Experimental evidence at protein level	MAP7 domain-containing protein 1	1	0.999	9	17	1	17	4	5	8	0	0	1	4	5	8	18196472	15107434	30167774	0	934490	2.89997e+06	18196472	15107434	30167774	7604333	6697551	13393280	0	0	0	7604333	6697551	13393280
sp|A2AWA9|RBGP1_MOUSE	A2AWA9	RBGP1_MOUSE	Rabgap1	1064	56.5	Mus musculus OX=10090	1:Experimental evidence at protein level	Rab GTPase-activating protein 1	1	0.999	54	199	44	199	66	74	59	14	18	12	66	74	59	434139456	408466816	158304192	148285456	137685936	120224888	434139456	408466816	158304192	179988816	183286736	151877664	58196396	58538688	50371960	179988816	183286736	151877664
sp|A6H6A9-3|RBG1L_MOUSE	A6H6A9-3	RBG1L_MOUSE	Rabgap1l	370	70.8	Mus musculus OX=10090		Isoform 3 of Rab GTPase-activating protein 1-like	1	0.999	28	94	73	112	30	32	32	23	25	25	36	38	38	309795296	268788672	264260480	274566208	237175328	238984576	461249632	425852288	233327072	115985088	111391928	105328288	115855192	111516824	105328288	179323360	172942336	161559408
sp|A6H6A9|RBG1L_MOUSE	A6H6A9	RBG1L_MOUSE	Rabgap1l	815	16	Mus musculus OX=10090	1:Experimental evidence at protein level	Rab GTPase-activating protein 1-like	1	0.999	13	8	1	42	3	3	2	0	1	0	13	15	14	19583582	20279216	14695890	0	0	0	222006096	194314960	187840864	7.20403e+06	7.8081e+06	5.81541e+06	0	0	0	93930320	93580520	85136912
sp|A2CG49-2|KALRN_MOUSE	A2CG49-2	KALRN_MOUSE	Kalrn	2375	10.1	Mus musculus OX=10090		Isoform 2 of Kalirin	1	0.999	15	28	0	28	8	10	10	0	0	0	8	10	10	13924952	16242587	18166102	0	0	0	13924952	16242587	18166102	6.9673e+06	8.12719e+06	8328761	0	0	0	6.9673e+06	8.12719e+06	8328761	sp|A2CG49-7|KALRN_MOUSE, sp|A2CG49|KALRN_MOUSE
sp|A6X935|ITIH4_MOUSE	A6X935	ITIH4_MOUSE	Itih4	942	45.5	Mus musculus OX=10090	1:Experimental evidence at protein level	Inter alpha-trypsin inhibitor, heavy chain 4	1	0.999	30	85	2	85	28	29	28	1	1	0	28	29	28	94253584	83869472	138378032	0	0	0	94253584	83869472	138378032	42718344	37002968	43528260	0	0	0	42718344	37002968	43528260
sp|B0V2N1-2|PTPRS_MOUSE	B0V2N1-2	PTPRS_MOUSE	Ptprs	1904	12.8	Mus musculus OX=10090		Isoform 2 of Receptor-type tyrosine-protein phosphatase S	1	0.999	11	20	0	20	5	8	7	0	0	0	5	8	7	16811176	18187280	17997858	0	0	0	16811176	18187280	17997858	19835752	23898632	17943528	0	0	0	19835752	23898632	17943528	sp|B0V2N1-3|PTPRS_MOUSE, sp|B0V2N1-4|PTPRS_MOUSE, sp|B0V2N1-6|PTPRS_MOUSE, sp|B0V2N1|PTPRS_MOUSE
sp|Q64487-10|PTPRD_MOUSE	Q64487-10	PTPRD_MOUSE	Ptprd	1903	6.3	Mus musculus OX=10090		Isoform J of Receptor-type tyrosine-protein phosphatase delta	1	0.999	7	2	0	11	0	2	0	0	0	0	3	6	2	0	2.32329e+06	2.03617e+06	0	0	0	13613805	15305400	16549121	0	0	0	0	0	0	13490894	16804714	15081058	sp|Q64487-11|PTPRD_MOUSE, sp|Q64487-12|PTPRD_MOUSE, sp|Q64487-1|PTPRD_MOUSE, sp|Q64487-2|PTPRD_MOUSE, sp|Q64487-3|PTPRD_MOUSE, sp|Q64487-5|PTPRD_MOUSE, sp|Q64487-6|PTPRD_MOUSE, sp|Q64487-7|PTPRD_MOUSE, sp|Q64487-8|PTPRD_MOUSE, sp|Q64487-9|PTPRD_MOUSE, sp|Q64487|PTPRD_MOUSE
sp|B1AXV0|FRS1L_MOUSE	B1AXV0	FRS1L_MOUSE	Frrs1l	293	15.7	Mus musculus OX=10090	1:Experimental evidence at protein level	DOMON domain-containing protein FRRS1L	1	0.999	4	6	6	6	1	4	1	1	4	1	1	4	1	7832549	11050794	9644717	7832549	11050794	9644717	7832549	11050794	9644717	4.82282e+06	4.59265e+06	6533849	4.82282e+06	4.59265e+06	6533849	4.82282e+06	4.59265e+06	6533849
sp|B1AZP2-2|DLGP4_MOUSE	B1AZP2-2	DLGP4_MOUSE	Dlgap4	989	15.7	Mus musculus OX=10090		Isoform 2 of Disks large-associated protein 4	1	0.999	11	27	6	27	7	12	8	2	3	1	7	12	8	26072638	31333396	43961012	13351882	13086249	12058114	26072638	31333396	43961012	13465854	15368691	21252480	8416477	8424493	7.87507e+06	13465854	15368691	21252480
sp|B2RXC1|TPC11_MOUSE	B2RXC1	TPC11_MOUSE	Trappc11	1133	36.3	Mus musculus OX=10090	1:Experimental evidence at protein level	Trafficking protein particle complex subunit 11	1	0.999	29	72	65	72	27	25	20	24	23	18	27	25	20	53206396	51158132	53650220	53206396	51158132	53650220	53206396	51158132	53650220	21817420	20576396	17741634	21008160	19966382	18987986	21817420	20576396	17741634
sp|E9Q557|DESP_MOUSE	E9Q557	DESP_MOUSE	Dsp	2883	12.2	Mus musculus OX=10090	1:Experimental evidence at protein level	Desmoplakin	1	0.999	32	35	34	35	33	2	0	32	2	0	33	2	0	33561160	4.68212e+06	1.83378e+06	33561160	4.68212e+06	1.83378e+06	33561160	4.68212e+06	1.83378e+06	23047130	6540015	0	23047130	6540015	0	23047130	6540015	0
sp|G3XA57-2|RFIP2_MOUSE	G3XA57-2	RFIP2_MOUSE	Rab11fip2	529	45.7	Mus musculus OX=10090		Isoform 2 of Rab11 family-interacting protein 2	1	0.999	16	34	0	34	9	15	10	0	0	0	9	15	10	30457132	33574144	33123040	0	0	0	30457132	33574144	33123040	12232177	14111257	11198641	0	0	0	12232177	14111257	11198641	sp|G3XA57|RFIP2_MOUSE
sp|O08532-5|CA2D1_MOUSE	O08532-5	CA2D1_MOUSE	Cacna2d1	1091	44.9	Mus musculus OX=10090		Isoform 2E of Voltage-dependent calcium channel subunit alpha-2/delta-1	1	0.999	39	94	0	94	38	36	20	0	0	0	38	36	20	79187456	70743888	58461680	0	0	0	79187456	70743888	58461680	28511846	28606784	21685428	0	0	0	28511846	28606784	21685428
sp|O08576-3|RUN3A_MOUSE	O08576-3	RUN3A_MOUSE	Rundc3a	405	58.8	Mus musculus OX=10090		Isoform 3 of RUN domain-containing protein 3A	1	0.999	17	40	0	44	15	15	10	0	0	0	16	17	11	90482536	89051640	43069768	0	0	0	90482536	89051640	43069768	34276980	40438812	18258668	0	0	0	35019852	40258788	19593100
sp|O08576|RUN3A_MOUSE	O08576	RUN3A_MOUSE	Rundc3a	446	52.5	Mus musculus OX=10090	1:Experimental evidence at protein level	RUN domain-containing protein 3A	1	0.999	17	3	3	44	1	1	1	1	1	1	16	17	11	9277464	10979083	5.51479e+06	9277464	10979083	5.51479e+06	90482536	89051640	43069768	0	0	0	0	0	0	34971152	41021904	19255394
sp|O08583-2|THOC4_MOUSE	O08583-2	THOC4_MOUSE	Alyref	163	57.7	Mus musculus OX=10090		Isoform 2 of THO complex subunit 4	1	0.999	8	15	0	15	4	6	5	0	0	0	4	6	5	21641270	36955352	21627148	0	0	0	21641270	36955352	21627148	11529649	16117091	12085354	0	0	0	11529649	16117091	12085354	sp|O08583|THOC4_MOUSE
sp|O08599|STXB1_MOUSE	O08599	STXB1_MOUSE	Stxbp1	594	85.4	Mus musculus OX=10090	1:Experimental evidence at protein level	Syntaxin-binding protein 1	1	0.999	56	536	31	536	142	172	222	10	12	9	142	172	222	3045320960	3588499200	2510747140	249298592	368412096	356560416	3045320960	3588499200	2510747140	1085176450	1338395650	1158107140	142570896	153382240	148019472	1085176450	1338395650	1158107140
sp|O08599-2|STXB1_MOUSE	O08599-2	STXB1_MOUSE	Stxbp1	603	83.1	Mus musculus OX=10090		Isoform 2 of Syntaxin-binding protein 1	1	0.999	55	11	11	516	4	4	3	4	4	3	136	164	216	199000848	219575808	202807536	199000848	219575808	202807536	3045320960	3588499200	2510747140	134397312	140863920	144302656	134397312	140863920	144302656	1084199420	1337689600	1159762560
sp|O08919|NUMBL_MOUSE	O08919	NUMBL_MOUSE	Numbl	604	28.6	Mus musculus OX=10090	1:Experimental evidence at protein level	Numb-like protein	1	0.999	17	36	29	36	16	13	7	13	11	5	16	13	7	66229808	50901244	42106544	62877204	47802232	33293646	66229808	50901244	42106544	24244046	17841390	17631228	24338682	17565864	15440812	24244046	17841390	17631228
sp|O35099|M3K5_MOUSE	O35099	M3K5_MOUSE	Map3k5	1380	21.7	Mus musculus OX=10090	1:Experimental evidence at protein level	Mitogen-activated protein kinase kinase kinase 5	1	0.999	23	43	38	43	9	23	11	8	21	9	9	23	11	19387720	26820852	27771936	19387720	26820852	27771936	19387720	26820852	27771936	9709845	12702712	11000735	9694772	12722462	11000735	9709845	12702712	11000735
sp|Q60700|M3K12_MOUSE	Q60700	M3K12_MOUSE	Map3k12	888	6.4	Mus musculus OX=10090	1:Experimental evidence at protein level	Mitogen-activated protein kinase kinase kinase 12	1	0.999	6	9	9	12	2	4	3	2	4	3	3	5	4	19724922	17604020	3.89711e+06	19724922	17604020	3.89711e+06	21675238	19425142	6.01318e+06	10862632	10550532	0	10862632	10550532	0	8.13664e+06	7839907	10803334
sp|O35607|BMPR2_MOUSE	O35607	BMPR2_MOUSE	Bmpr2	1038	17	Mus musculus OX=10090	1:Experimental evidence at protein level	Bone morphogenetic protein receptor type-2	1	0.999	13	32	32	32	13	12	7	13	12	7	13	12	7	29636950	27735358	21105152	29636950	27735358	21105152	29636950	27735358	21105152	10994835	11223708	11904920	10994835	11223708	11904920	10994835	11223708	11904920
sp|O35633|VIAAT_MOUSE	O35633	VIAAT_MOUSE	Slc32a1	525	52.6	Mus musculus OX=10090	1:Experimental evidence at protein level	Vesicular inhibitory amino acid transporter	1	0.999	24	252	3	252	70	70	112	2	1	0	70	70	112	8236134900	8242191900	8069751800	28021544	5179525	0	8236134900	8242191900	8069751800	4172047360	4193852420	3429711620	0	0	0	4172047360	4193852420	3429711620
sp|O35678|MGLL_MOUSE	O35678	MGLL_MOUSE	Mgll	303	73.9	Mus musculus OX=10090	1:Experimental evidence at protein level	Monoglyceride lipase	1	0.999	19	86	56	86	25	33	28	16	21	19	25	33	28	531337536	855409280	350644352	531337536	855409280	350644352	531337536	855409280	350644352	265293536	400985920	186429264	277344096	379255264	188546864	265293536	400985920	186429264
sp|O35927-2|CTND2_MOUSE	O35927-2	CTND2_MOUSE	Ctnnd2	1222	5.2	Mus musculus OX=10090		Isoform 2 of Catenin delta-2	1	0.999	4	8	0	8	4	3	1	0	0	0	4	3	1	8855859	6313300	10555513	0	0	0	8855859	6313300	10555513	3831299	3.5321e+06	4384011	0	0	0	3831299	3.5321e+06	4384011	sp|O35927|CTND2_MOUSE
sp|O54946|DNJB6_MOUSE	O54946	DNJB6_MOUSE	Dnajb6	365	34.8	Mus musculus OX=10090	1:Experimental evidence at protein level	DnaJ homolog subfamily B member 6	1	0.999	9	22	1	22	5	8	9	0	1	0	5	8	9	26754010	29744358	53040608	1.64767e+06	2.1536e+06	0	26754010	29744358	53040608	12000281	14340256	24032858	0	0	0	12000281	14340256	24032858
sp|O54984|GET3_MOUSE	O54984	GET3_MOUSE	Get3	348	43.7	Mus musculus OX=10090	1:Experimental evidence at protein level	ATPase GET3	1	0.999	8	21	20	21	8	7	6	7	7	6	8	7	6	39521716	44411148	34541904	39521716	44411148	34541904	39521716	44411148	34541904	15410677	16177239	12593218	15779145	17153894	11598897	15410677	16177239	12593218
sp|O55100|SNG1_MOUSE	O55100	SNG1_MOUSE	Syngr1	234	71.4	Mus musculus OX=10090	1:Experimental evidence at protein level	Synaptogyrin-1	1	0.999	13	84	6	84	29	26	29	2	2	2	29	26	29	10861593600	12294400000	10520244200	69581416	16867388	5828106	10861593600	12294400000	10520244200	6198499300	6178550800	4977525800	39866760	0	3.31296e+06	6198499300	6178550800	4977525800
sp|O55131|SEPT7_MOUSE	O55131	SEPT7_MOUSE	Septin7	436	37.2	Mus musculus OX=10090	1:Experimental evidence at protein level	Septin-7	1	0.999	11	33	27	33	12	11	10	10	9	8	12	11	10	41216284	44368220	42396924	38315368	40358444	35168824	41216284	44368220	42396924	16879700	17136618	13462931	16975766	16879240	12871068	16879700	17136618	13462931
sp|Q8CHH9-2|SEPT8_MOUSE	Q8CHH9-2	SEPT8_MOUSE	Septin8	430	33.6	Mus musculus OX=10090		Isoform 2 of Septin-8	1	0.999	11	22	0	28	8	9	5	0	0	0	10	11	7	23937452	25682116	20791612	0	0	0	33091432	35230884	30911136	9912564	10052704	8623587	0	0	0	15324278	16518372	14127070	sp|Q8CHH9|SEPT8_MOUSE
[truncated: 1,279 more rows]

## Sheet: Synaptosomes full
Protein	Protein ID	Entry Name	Gene	Protein Length	Coverage	Organism	Protein Existence	Description	Protein Probability	Top Peptide Probability	Combined Total Peptides	Combined Spectral Count	Combined Unique Spectral Count	Combined Total Spectral Count	synapt_1 Spectral Count	synapt_2 Spectral Count	synapt_3 Spectral Count	synapt_1 Unique Spectral Count	synapt_2 Unique Spectral Count	synapt_3 Unique Spectral Count	synapt_1 Total Spectral Count	synapt_2 Total Spectral Count	synapt_3 Total Spectral Count	synapt_1 Intensity	synapt_2 Intensity	synapt_3 Intensity	synapt_1 Unique Intensity	synapt_2 Unique Intensity	synapt_3 Unique Intensity	synapt_1 Total Intensity	synapt_2 Total Intensity	synapt_3 Total Intensity	synapt_1 MaxLFQ Intensity	synapt_2 MaxLFQ Intensity	synapt_3 MaxLFQ Intensity	synapt_1 MaxLFQ Unique Intensity	synapt_2 MaxLFQ Unique Intensity	synapt_3 MaxLFQ Unique Intensity	synapt_1 MaxLFQ Total Intensity	synapt_2 MaxLFQ Total Intensity	synapt_3 MaxLFQ Total Intensity	Indistinguishable Proteins
[truncated: 3,831 more rows]

[truncated: 2 more sheets: SV summary, Synaptosomes summary]
