# Supplementary material for: N-glycoproteomics of brain synapses and synaptic vesicles
Source: Cell Rep. Author manuscript; Available in PMC 2023 Oct 23. (PMC10560701; doi:10.1016/j.celrep.2023.112368)
Supplement: 4 [file NIHMS1895595-supplement-4.xlsx]

## Sheet: SVs, sceHCD, enriched
Spectrum	Spectrum File	Peptide	Modified Peptide	Prev AA	Next AA	Peptide Length	Charge	Retention	Observed Mass	Calibrated Observed Mass	Observed M/Z	Calibrated Observed M/Z	Calculated Peptide Mass	Calculated M/Z	Delta Mass	Expectation	Hyperscore	Nextscore	PeptideProphet Probability	Number of Enzymatic Termini	Number of Missed Cleavages	Protein Start	Protein End	Intensity	Assigned Modifications	Observed Modifications	Glycan Score	Glycan q-value	MSFragger Localization	Best Score with Delta Mass	Best Score without Delta Mass	Is Unique	Protein	Protein ID	Entry Name	Gene	Protein Description	Mapped Genes	Mapped Proteins
20220222_SV_18-2_glyco.10637.10637.2	interact.pep.xml	MGHAHSGMGK	M[147]GHAHSGM[147]GK	K	V	10	2	1274.9	1043.43	1043.43	522.722	522.721	1043.43	522.721	0	0.249029	12.915	0	0.8489	2	0	270	279	0	1M(15.9949), 8M(15.9949)							FALSE	sp|O88935|SYN1_MOUSE	O88935	SYN1_MOUSE	Syn1	Synapsin-1		sp|O88935-1|SYN1_MOUSE, sp|O88935-3|SYN1_MOUSE
20220222_SV_18-2_glyco.10657.10657.2	interact.pep.xml	KVQHSNAK		K	N	8	2	1277.92	910.5	910.499	456.257	456.257	910.499	456.257	0	0.000727587	24.121	13.254	0.9991	2	0	299	306	0								FALSE	sp|P17426-2|AP2A1_MOUSE	P17426-2	AP2A1_MOUSE	Ap2a1	Isoform B of AP-2 complex subunit alpha-1	Ap2a2	sp|P17426|AP2A1_MOUSE, sp|P17427|AP2A2_MOUSE
20220222_SV_18-2_glyco.10670.10670.2	interact.pep.xml	QTGNTCK	QTGNTCK	R	E	7	2	1279.18	807.355	807.354	404.685	404.685	807.355	404.685	-0.0001	0.159574	14.662	12.397	0.9255	2	0	186	192	0	6C(57.0215)							TRUE	sp|Q62277|SYPH_MOUSE	Q62277	SYPH_MOUSE	Syp	Synaptophysin
20220222_SV_18-2_glyco.10671.10671.2	interact.pep.xml	SHTSEGSR		R	S	8	2	1279.32	859.379	859.379	430.697	430.697	859.378	430.697	0.0003	0.267917	11.788	0	0.8257	2	0	354	361	0								TRUE	sp|Q62433|NDRG1_MOUSE	Q62433	NDRG1_MOUSE	Ndrg1	Protein NDRG1
20220222_SV_18-2_glyco.10681.10681.2	interact.pep.xml	EAHCQSR	EAHCQSR	R	S	7	2	1280.43	886.373	886.371	444.194	444.193	886.372	444.193	0	0.218273	11.144	0	0.8811	2	0	232	238	0	4C(57.0215)							TRUE	sp|Q8VHW2|CCG8_MOUSE	Q8VHW2	CCG8_MOUSE	Cacng8	Voltage-dependent calcium channel gamma-8 subunit
20220222_SV_18-2_glyco.10705.10705.2	interact.pep.xml	ACASGDKR	ACASGDKR	K	Y	8	2	1283.09	863.393	863.392	432.704	432.703	863.392	432.703	0	0.234828	14.017	10.058	0.8648	2	0	73	80	0	2C(57.0215)							FALSE	sp|Q920I9|WDR7_MOUSE	Q920I9	WDR7_MOUSE	Wdr7	WD repeat-containing protein 7		sp|Q920I9-2|WDR7_MOUSE
20220222_SV_18-2_glyco.10748.10748.2	interact.pep.xml	SVQNHNNK		R	S	8	2	1289.56	939.452	939.451	470.733	470.733	939.452	470.733	-0.0015	0.0747739	15.005	9.309	0.9673	2	0	1454	1461	0								TRUE	sp|Q68FD5|CLH1_MOUSE	Q68FD5	CLH1_MOUSE	Cltc	Clathrin heavy chain 1
20220222_SV_18-2_glyco.10763.10763.2	interact.pep.xml	TPNHDGGK		R	H	8	2	1291.55	824.378	824.377	413.196	413.196	824.378	413.196	-0.0007	0.0648261	16.253	10.702	0.9716	2	0	788	795	0								FALSE	sp|P13595|NCAM1_MOUSE	P13595	NCAM1_MOUSE	Ncam1	Neural cell adhesion molecule 1		sp|P13595-2|NCAM1_MOUSE
20220222_SV_18-2_glyco.10767.10767.2	interact.pep.xml	CDMDDKR	CDM[147]DDKR	K	V	7	2	1292.18	954.355	954.353	478.185	478.184	954.353	478.184	0	0.201257	12.285	0	0.8961	2	0	124	130	0	1C(57.0215), 3M(15.9949)							TRUE	sp|P61027|RAB10_MOUSE	P61027	RAB10_MOUSE	Rab10	Ras-related protein Rab-10
20220222_SV_18-2_glyco.10817.10817.3	interact.pep.xml	SAEGGDADDKKK		K	A	12	3	1298.89	1219.57	1219.57	407.53	407.53	1219.57	407.53	0.0003	3.92299e-05	18.067	12.035	0.9998	2	1	319	330	0								TRUE	sp|Q9R0K7|AT2B2_MOUSE	Q9R0K7	AT2B2_MOUSE	Atp2b2	Plasma membrane calcium-transporting ATPase 2
20220222_SV_18-2_glyco.10821.10821.2	interact.pep.xml	AKGHPER		R	V	7	2	1299.53	793.42	793.419	397.717	397.717	793.419	397.717	-0.0002	0.00984575	17.828	10.858	0.9682	2	1	384	390	0								TRUE	sp|Q9JIS5|SV2A_MOUSE	Q9JIS5	SV2A_MOUSE	Sv2a	Synaptic vesicle glycoprotein 2A
20220222_SV_18-2_glyco.10822.10822.2	interact.pep.xml	HAASNPSKK		K	Y	9	2	1299.61	938.494	938.493	470.254	470.254	938.493	470.254	0	7.30902e-09	30.175	12.844	1	2	0	442	450	0								FALSE	sp|Q8VDM6|HNRL1_MOUSE	Q8VDM6	HNRL1_MOUSE	Hnrnpul1	Heterogeneous nuclear ribonucleoprotein U-like protein 1		sp|Q8VDM6-2|HNRL1_MOUSE
20220222_SV_18-2_glyco.10842.10842.2	interact.pep.xml	SHGGAGDNGGGDDSK		R	H	15	2	1302.24	1329.52	1329.52	665.767	665.767	1329.52	665.766	0.0009	0.120019	13.183	0	0.9581	2	0	328	342	0								TRUE	sp|P70663|SPRL1_MOUSE	P70663	SPRL1_MOUSE	Sparcl1	SPARC-like protein 1
20220222_SV_18-2_glyco.10861.10861.2	interact.pep.xml	STQETNTK		K	Q	8	2	1304.67	907.426	907.425	454.72	454.72	907.425	454.72	0.0007	0.302517	13.577	11.397	0.7769	2	0	199	206	0								TRUE	sp|P70318|TIAR_MOUSE	P70318	TIAR_MOUSE	Tial1	Nucleolysin TIAR
20220222_SV_18-2_glyco.10928.10928.2	interact.pep.xml	TPPPSQGK		R	G	8	2	1313.9	810.424	810.425	406.219	406.22	810.423	406.219	0.0017	0.00625619	17.256	10.447	0.9945	2	0	122	129	0								FALSE	sp|P04370-4|MBP_MOUSE	P04370-4	MBP_MOUSE	Mbp	Isoform 4 of Myelin basic protein		sp|P04370-10|MBP_MOUSE, sp|P04370-11|MBP_MOUSE, sp|P04370-13|MBP_MOUSE, sp|P04370-14|MBP_MOUSE, sp|P04370-5|MBP_MOUSE, sp|P04370-6|MBP_MOUSE, sp|P04370-7|MBP_MOUSE, sp|P04370-8|MBP_MOUSE, sp|P04370-9|MBP_MOUSE, sp|P04370|MBP_MOUSE
20220222_SV_18-2_glyco.10965.10965.2	interact.pep.xml	AGPPPEKR		K	F	8	2	1317.13	850.466	850.466	426.24	426.24	850.466	426.24	-0.0002	0.0121299	14.548	10.09	0.9956	2	0	602	609	0								FALSE	sp|Q8VDM6|HNRL1_MOUSE	Q8VDM6	HNRL1_MOUSE	Hnrnpul1	Heterogeneous nuclear ribonucleoprotein U-like protein 1		sp|Q8VDM6-2|HNRL1_MOUSE
20220222_SV_18-2_glyco.10972.10972.2	interact.pep.xml	KAGPPPEK		R	R	8	2	1317.67	822.46	822.46	412.237	412.237	822.46	412.237	-0.0002	0.0405742	16.067	9.438	0.9821	2	0	601	608	0								FALSE	sp|Q8VDM6|HNRL1_MOUSE	Q8VDM6	HNRL1_MOUSE	Hnrnpul1	Heterogeneous nuclear ribonucleoprotein U-like protein 1		sp|Q8VDM6-2|HNRL1_MOUSE
20220222_SV_18-2_glyco.10987.10987.2	interact.pep.xml	TPPPSQGK		R	G	8	2	1319.07	810.435	810.426	406.225	406.22	810.423	406.219	0.0022	0.0112598	17.394	10.686	0.9958	2	0	122	129	0								FALSE	sp|P04370-4|MBP_MOUSE	P04370-4	MBP_MOUSE	Mbp	Isoform 4 of Myelin basic protein		sp|P04370-10|MBP_MOUSE, sp|P04370-11|MBP_MOUSE, sp|P04370-13|MBP_MOUSE, sp|P04370-14|MBP_MOUSE, sp|P04370-5|MBP_MOUSE, sp|P04370-6|MBP_MOUSE, sp|P04370-7|MBP_MOUSE, sp|P04370-8|MBP_MOUSE, sp|P04370-9|MBP_MOUSE, sp|P04370|MBP_MOUSE
20220222_SV_18-2_glyco.11014.11014.3	interact.pep.xml	EAHKSEIAHR		R	Y	10	3	1321.34	1176.6	1176.6	393.207	393.207	1176.6	393.207	-0.0006	0.0170631	15.037	11.329	0.974	2	1	25	34	0								TRUE	sp|P07724|ALBU_MOUSE	P07724	ALBU_MOUSE	Alb	Albumin
20220222_SV_18-2_glyco.11023.11023.2	interact.pep.xml	RGNEPAPEK		K	K	9	2	1322.36	996.511	996.501	499.263	499.258	996.499	499.257	0.0018	2.59964e-05	26.03	15.168	1	2	0	143	151	0								FALSE	sp|Q7TN29|SMAP2_MOUSE	Q7TN29	SMAP2_MOUSE	Smap2	Stromal membrane-associated protein 2		sp|Q7TN29-2|SMAP2_MOUSE
20220222_SV_18-2_glyco.11053.11053.2	interact.pep.xml	DPADASGTR		R	W	9	2	1325.6	889.408	889.407	445.711	445.711	888.394	445.204	1.0136	0.154525	13.744	9.804	0.5427	2	0	88	96	0								TRUE	sp|P16014|SCG1_MOUSE	P16014	SCG1_MOUSE	Chgb	Secretogranin-1
20220222_SV_18-2_glyco.11054.11054.2	interact.pep.xml	KEMASGVNTR	KEM[147]ASGVNTR	R	I	10	2	1325.66	1108.52	1108.54	555.267	555.275	1107.53	554.774	1.0009	8.18949e-08	32.584	13.761	1	2	0	255	264	0	3M(15.9949)	Mod1: First isotopic peak (PeakApex: 1.0032, Theoretical: 1.0024)						FALSE	sp|Q9Z1G4-2|VPP1_MOUSE	Q9Z1G4-2	VPP1_MOUSE	Atp6v0a1	Isoform A1-I of V-type proton ATPase 116 kDa subunit a1		sp|Q9Z1G4-3|VPP1_MOUSE, sp|Q9Z1G4|VPP1_MOUSE
20220222_SV_18-2_glyco.11055.11055.2	interact.pep.xml	RQDVSPNR		R	D	8	2	1325.74	971.506	971.505	486.76	486.76	970.495	486.255	1.0108	0.0351752	16.107	12.385	0.8538	2	0	1158	1165	0		Mod1: First isotopic peak (PeakApex: 1.0032, Theoretical: 1.0024)						FALSE	sp|Q6GYP7|RGPA1_MOUSE	Q6GYP7	RGPA1_MOUSE	Ralgapa1	Ral GTPase-activating protein subunit alpha-1		sp|Q6GYP7-2|RGPA1_MOUSE, sp|Q6GYP7-6|RGPA1_MOUSE
20220222_SV_18-2_glyco.11060.11060.2	interact.pep.xml	STARPNGQPQASK		R	I	13	2	1326.12	1340.68	1340.68	671.348	671.347	1340.68	671.347	0	0.104526	15.353	12.083	0.77	2	1	5	17	0								TRUE	sp|P61021|RAB5B_MOUSE	P61021	RAB5B_MOUSE	Rab5b	Ras-related protein Rab-5B
20220222_SV_18-2_glyco.11070.11070.3	interact.pep.xml	RAVETTAQSDNK		R	I	12	3	1327.27	1318.65	1318.65	440.557	440.556	1318.65	440.557	-0.0008	1.37937e-07	26.734	15.558	1	2	0	553	564	0								TRUE	sp|P50516|VATA_MOUSE	P50516	VATA_MOUSE	Atp6v1a	V-type proton ATPase catalytic subunit A
20220222_SV_18-2_glyco.11079.11079.2	interact.pep.xml	KMPQYQK	KM[147]PQYQK	K	E	7	2	1327.94	937.469	937.468	469.742	469.741	937.469	469.742	-0.001	0.00943998	16.558	10.645	0.9959	2	0	333	339	0	2M(15.9949)							FALSE	sp|O08599|STXB1_MOUSE	O08599	STXB1_MOUSE	Stxbp1	Syntaxin-binding protein 1	Stxbp2	sp|O08599-2|STXB1_MOUSE, sp|Q64324|STXB2_MOUSE
20220222_SV_18-2_glyco.11082.11082.2	interact.pep.xml	KTDEGTYR		K	C	8	2	1328.15	968.456	968.456	485.235	485.235	968.456	485.235	-0.0004	0.0215132	13.752	10.084	0.9914	2	0	181	188	0								FALSE	sp|P13595|NCAM1_MOUSE	P13595	NCAM1_MOUSE	Ncam1	Neural cell adhesion molecule 1		sp|P13595-2|NCAM1_MOUSE, sp|P13595-3|NCAM1_MOUSE, sp|P13595-4|NCAM1_MOUSE
20220222_SV_18-2_glyco.11099.11099.3	interact.pep.xml	KEMASGVNTR	KEM[147]ASGVNTR	R	I	10	3	1329.79	1107.53	1107.53	370.186	370.185	1107.53	370.185	-0.0014	0.0068526	17.577	10.786	0.9913	2	0	255	264	0	3M(15.9949)							FALSE	sp|Q9Z1G4-2|VPP1_MOUSE	Q9Z1G4-2	VPP1_MOUSE	Atp6v0a1	Isoform A1-I of V-type proton ATPase 116 kDa subunit a1		sp|Q9Z1G4-3|VPP1_MOUSE, sp|Q9Z1G4|VPP1_MOUSE
20220222_SV_18-2_glyco.11101.11101.3	interact.pep.xml	KTQHSTLSR		R	K	9	3	1330.17	1056.57	1056.57	353.197	353.196	1056.57	353.196	-0.0003	0.00339521	16.718	10.543	0.9903	2	0	116	124	0								FALSE	sp|P61264|STX1B_MOUSE	P61264	STX1B_MOUSE	Stx1b	Syntaxin-1B	Stx1a	sp|O35526|STX1A_MOUSE
20220222_SV_18-2_glyco.11102.11102.2	interact.pep.xml	QHTVTTTTK		K	G	9	2	1330.23	1015.53	1015.53	508.772	508.772	1015.53	508.772	-0.0001	3.64735e-05	17.533	11.098	1	2	0	185	193	0								TRUE	sp|P04925|PRIO_MOUSE	P04925	PRIO_MOUSE	Prnp	Major prion protein
20220222_SV_18-2_glyco.11104.11104.2	interact.pep.xml	LHAATTK		K	N	7	2	1330.39	740.418	740.418	371.216	371.216	740.418	371.216	0.0001	0.0552713	16.53	10.529	0.9757	2	0	22	28	0								TRUE	sp|Q9Z1G3|VATC1_MOUSE	Q9Z1G3	VATC1_MOUSE	Atp6v1c1	V-type proton ATPase subunit C 1
20220222_SV_18-2_glyco.11106.11106.2	interact.pep.xml	TSKEPVSR		R	H	8	2	1330.54	902.465	902.473	452.24	452.244	902.482	452.248	-0.0087	0.000117708	21.799	12.049	1	2	1	938	945	0								FALSE	sp|P17426-2|AP2A1_MOUSE	P17426-2	AP2A1_MOUSE	Ap2a1	Isoform B of AP-2 complex subunit alpha-1		sp|P17426|AP2A1_MOUSE
20220222_SV_18-2_glyco.11107.11107.2	interact.pep.xml	ASGAPPGGQQR		K	Q	11	2	1330.6	1024.51	1024.5	513.26	513.26	1024.5	513.26	-0.0003	1.7501e-08	24.384	10.844	1	2	0	577	587	0								FALSE	sp|O88935|SYN1_MOUSE	O88935	SYN1_MOUSE	Syn1	Synapsin-1		sp|O88935-1|SYN1_MOUSE
20220222_SV_18-2_glyco.11140.11140.2	interact.pep.xml	KEPSTVSR		K	D	8	2	1334.33	902.482	902.476	452.248	452.245	902.482	452.248	-0.0062	0.0892517	16.868	13.07	0.961	2	0	1453	1460	0								TRUE	sp|P20357|MTAP2_MOUSE	P20357	MTAP2_MOUSE	Map2	Microtubule-associated protein 2
20220222_SV_18-2_glyco.11142.11142.2	interact.pep.xml	TPPPSQGK		R	G	8	2	1334.47	810.416	810.423	406.215	406.219	810.423	406.219	-0.0006	0.124738	14.116	9.466	0.9444	2	0	122	129	0								FALSE	sp|P04370-4|MBP_MOUSE	P04370-4	MBP_MOUSE	Mbp	Isoform 4 of Myelin basic protein		sp|P04370-10|MBP_MOUSE, sp|P04370-11|MBP_MOUSE, sp|P04370-13|MBP_MOUSE, sp|P04370-14|MBP_MOUSE, sp|P04370-5|MBP_MOUSE, sp|P04370-6|MBP_MOUSE, sp|P04370-7|MBP_MOUSE, sp|P04370-8|MBP_MOUSE, sp|P04370-9|MBP_MOUSE, sp|P04370|MBP_MOUSE
20220222_SV_18-2_glyco.11159.11159.3	interact.pep.xml	QSVNHQMAQEDAQR	QSVNHQM[147]AQEDAQR	R	L	14	3	1336.45	1656.73	1656.73	553.25	553.25	1656.73	553.25	-0.0003	0.000572137	23.47	9.905	0.9983	2	0	310	323	0	7M(15.9949)							TRUE	sp|Q07076|ANXA7_MOUSE	Q07076	ANXA7_MOUSE	Anxa7	Annexin A7
20220222_SV_18-2_glyco.11164.11164.2	interact.pep.xml	KVVDNTTAK		K	E	9	2	1336.9	974.54	974.54	488.277	488.277	974.54	488.277	0.0003	6.28855e-06	22.969	15.05	1	2	0	129	137	0								TRUE	sp|Q9D1G1|RAB1B_MOUSE	Q9D1G1	RAB1B_MOUSE	Rab1b	Ras-related protein Rab-1B
20220222_SV_18-2_glyco.11171.11171.2	interact.pep.xml	HCGELKR	HCGELKR	R	R	7	2	1337.45	898.445	898.455	450.23	450.235	898.444	450.229	0.0102	0.0675694	14.181	11.002	0.9704	2	0	73	79	0	2C(57.0215)							TRUE	sp|Q9CYZ2|TPD54_MOUSE	Q9CYZ2	TPD54_MOUSE	Tpd52l2	Tumor protein D54
20220222_SV_18-2_glyco.11193.11193.2	interact.pep.xml	ADLANKR		K	A	7	2	1340.07	786.435	786.434	394.225	394.224	786.435	394.225	-0.0004	0.0235939	17.195	12.951	0.9903	2	0	135	141	0								FALSE	sp|Q9CQD1|RAB5A_MOUSE	Q9CQD1	RAB5A_MOUSE	Rab5a	Ras-related protein Rab-5A	Rab5b	sp|P61021|RAB5B_MOUSE
20220222_SV_18-2_glyco.11195.11195.2	interact.pep.xml	ASGQPQSAAASGDK		R	A	14	2	1340.21	1273.59	1273.59	637.803	637.802	1273.59	637.802	-0.0002	1.56213e-07	33.46	13.173	1	2	0	149	162	0								FALSE	sp|Q9EPJ9|ARFG1_MOUSE	Q9EPJ9	ARFG1_MOUSE	Arfgap1	ADP-ribosylation factor GTPase-activating protein 1		sp|Q9EPJ9-2|ARFG1_MOUSE
20220222_SV_18-2_glyco.11199.11199.2	interact.pep.xml	AVDHVQR		R	S	7	2	1340.51	823.43	823.43	412.722	412.722	823.43	412.722	-0.0001	0.0517265	17.256	13.468	0.9772	2	0	140	146	0								TRUE	sp|Q62283|TSN7_MOUSE	Q62283	TSN7_MOUSE	Tspan7	Tetraspanin-7
20220222_SV_18-2_glyco.11201.11201.2	interact.pep.xml	VLERDQK		K	L	7	2	1340.67	886.488	886.487	444.251	444.251	886.487	444.251	0.0001	0.0355162	17.591	14.263	0.8879	2	1	53	59	0								FALSE	sp|P63044|VAMP2_MOUSE	P63044	VAMP2_MOUSE	Vamp2	Vesicle-associated membrane protein 2	Vamp1, Vamp3	sp|P63024|VAMP3_MOUSE, sp|Q62442-2|VAMP1_MOUSE, sp|Q62442|VAMP1_MOUSE
20220222_SV_18-2_glyco.11203.11203.2	interact.pep.xml	TPVSHPQR		R	M	8	2	1340.82	920.483	920.491	461.249	461.253	920.483	461.249	0.0082	0.00142358	19.67	12.242	0.9954	2	0	215	222	0								TRUE	sp|Q8BRV5|K1671_MOUSE	Q8BRV5	K1671_MOUSE	Kiaa1671	Uncharacterized protein KIAA1671
20220222_SV_18-2_glyco.11216.11216.3	interact.pep.xml	GATRPNGPNTGNK		R	I	13	3	1342.13	1282.64	1282.64	428.553	428.553	1282.64	428.553	-0.0001	2.95687e-05	17.441	10.861	0.9999	2	1	5	17	0								TRUE	sp|Q9CQD1|RAB5A_MOUSE	Q9CQD1	RAB5A_MOUSE	Rab5a	Ras-related protein Rab-5A
20220222_SV_18-2_glyco.11218.11218.3	interact.pep.xml	KGDQELHGDQTR		R	I	12	3	1342.55	1382.65	1382.65	461.892	461.892	1382.65	461.892	-0.0004	0.0989354	15.815	12.202	0.9688	2	0	165	176	0								TRUE	sp|Q99N28|CADM3_MOUSE	Q99N28	CADM3_MOUSE	Cadm3	Cell adhesion molecule 3
20220222_SV_18-2_glyco.11238.11238.2	interact.pep.xml	AVETTAQSDNK		R	I	11	2	1344.43	1162.55	1162.55	582.281	582.28	1162.55	582.28	-0.0011	5.40818e-05	24.91	14.394	1	2	0	554	564	0								TRUE	sp|P50516|VATA_MOUSE	P50516	VATA_MOUSE	Atp6v1a	V-type proton ATPase catalytic subunit A
20220222_SV_18-2_glyco.11251.11251.2	interact.pep.xml	RCEEMDR	RCEEMDR	R	K	7	2	1345.96	994.397	994.396	498.206	498.205	994.396	498.205	-0.0003	0.0052632	20.615	10.661	0.9936	2	0	57	63	0	2C(57.0215)							FALSE	sp|Q9Z1G4-2|VPP1_MOUSE	Q9Z1G4-2	VPP1_MOUSE	Atp6v0a1	Isoform A1-I of V-type proton ATPase 116 kDa subunit a1		sp|Q9Z1G4-3|VPP1_MOUSE, sp|Q9Z1G4|VPP1_MOUSE
20220222_SV_18-2_glyco.11267.11267.3	interact.pep.xml	GGAARPNGPAAGNK		R	I	14	3	1347.28	1237.62	1237.62	413.546	413.547	1236.63	413.218	0.9876	7.04709e-05	19.055	11.001	0.9891	2	1	5	18	0		Mod1: Deamidation (PeakApex: 0.9842, Theoretical: 0.9840)						TRUE	sp|P35278|RAB5C_MOUSE	P35278	RAB5C_MOUSE	Rab5c	Ras-related protein Rab-5C
20220222_SV_18-2_glyco.11268.11268.3	interact.pep.xml	LAETHQQECCQK	LAETHQQECCQK	K	F	12	3	1347.54	1530.66	1530.65	511.226	511.226	1530.66	511.226	-0.0006	3.49646e-07	26.085	11.169	1	2	0	338	349	0	10C(57.0215), 9C(57.0215)							TRUE	sp|Q9D8U8|SNX5_MOUSE	Q9D8U8	SNX5_MOUSE	Snx5	Sorting nexin-5
20220222_SV_18-2_glyco.11272.11272.2	interact.pep.xml	KVNQAVDR		K	A	8	2	1348.22	928.51	928.508	465.262	465.262	928.509	465.262	-0.0006	0.00013944	28.229	16.199	1	2	0	29	36	0								TRUE	sp|Q69ZS6|SV2C_MOUSE	Q69ZS6	SV2C_MOUSE	Sv2c	Synaptic vesicle glycoprotein 2C
20220222_SV_18-2_glyco.11273.11273.2	interact.pep.xml	KIAEAQAK		R	L	8	2	1348.3	857.498	857.497	429.756	429.756	857.497	429.756	0	0.0106588	18.726	14.552	0.9959	2	0	209	216	0								TRUE	sp|Q3UL36|ARGL1_MOUSE	Q3UL36	ARGL1_MOUSE	Arglu1	Arginine and glutamate-rich protein 1
20220222_SV_18-2_glyco.11294.11294.3	interact.pep.xml	EMQNLSQHGR	EM[147]QNLSQHGR	R	K	10	3	1350.18	1214.55	1214.55	405.856	405.856	1214.55	405.856	-0.0011	0.00135634	20.116	11.382	0.9962	2	0	107	116	0	2M(15.9949)							TRUE	sp|Q8K021|SCAM1_MOUSE	Q8K021	SCAM1_MOUSE	Scamp1	Secretory carrier-associated membrane protein 1
20220222_SV_18-2_glyco.11298.11298.2	interact.pep.xml	HYQGTVDK		K	L	8	2	1350.56	946.451	946.451	474.233	474.233	946.451	474.233	-0.0002	0.000307516	27.654	15.882	1	2	0	357	364	0								FALSE	sp|O08599|STXB1_MOUSE	O08599	STXB1_MOUSE	Stxbp1	Syntaxin-binding protein 1		sp|O08599-2|STXB1_MOUSE
20220222_SV_18-2_glyco.11304.11304.2	interact.pep.xml	NATSDDIKK		K	S	9	2	1351.04	990.499	990.497	496.257	496.256	990.498	496.256	-0.0009	0.000300768	22.838	12.892	1	2	0	25	33	0								TRUE	sp|P60904|DNJC5_MOUSE	P60904	DNJC5_MOUSE	Dnajc5	DnaJ homolog subfamily C member 5
20220222_SV_18-2_glyco.11309.11309.2	interact.pep.xml	AINDNTNSR		R	V	9	2	1351.45	1003.47	1003.47	502.742	502.741	1003.47	502.741	-0.0003	0.000346761	17.649	11.199	1	2	0	160	168	0								TRUE	sp|Q9R0Q3|TMED2_MOUSE	Q9R0Q3	TMED2_MOUSE	Tmed2	Transmembrane emp24 domain-containing protein 2
20220222_SV_18-2_glyco.11313.11313.2	interact.pep.xml	KGQSEEIQK		K	K	9	2	1351.77	1045.54	1045.54	523.778	523.778	1045.54	523.777	0.0017	0.164356	14.629	11.691	0.9224	2	0	61	69	0								TRUE	sp|Q8BP67|RL24_MOUSE	Q8BP67	RL24_MOUSE	Rpl24	60S ribosomal protein L24
20220222_SV_18-2_glyco.11321.11321.3	interact.pep.xml	THETLSHAGQK		K	A	11	3	1352.47	1207.6	1207.59	403.539	403.538	1207.59	403.539	-0.0017	3.57894e-05	23.374	13.12	0.9999	2	0	99	109	0								TRUE	sp|O54818|TPD53_MOUSE	O54818	TPD53_MOUSE	Tpd52l1	Tumor protein D53
20220222_SV_18-2_glyco.11333.11333.2	interact.pep.xml	TQHSTLSR		K	K	8	2	1353.67	928.473	928.472	465.244	465.243	928.473	465.244	-0.0011	0.000832259	20.375	14.695	0.9986	2	0	117	124	0								FALSE	sp|P61264|STX1B_MOUSE	P61264	STX1B_MOUSE	Stx1b	Syntaxin-1B	Stx1a	sp|O35526|STX1A_MOUSE
20220222_SV_18-2_glyco.11334.11334.2	interact.pep.xml	GEEATGCAQESQR	GEEATGCAQESQR	K	V	13	2	1353.73	1421.59	1421.58	711.8	711.799	1421.58	711.799	0.0002	0.000114288	27.268	10.736	1	2	0	496	508	0	7C(57.0215)							TRUE	sp|Q3UHL1|CAMKV_MOUSE	Q3UHL1	CAMKV_MOUSE	Camkv	CaM kinase-like vesicle-associated protein
20220222_SV_18-2_glyco.11337.11337.2	interact.pep.xml	KFGQGSR		R	S	7	2	1354.22	778.409	778.408	390.212	390.211	778.409	390.212	-0.0003	0.166821	13.611	9.947	0.9209	2	0	13	19	0								TRUE	sp|P62274|RS29_MOUSE	P62274	RS29_MOUSE	Rps29	40S ribosomal protein S29
20220222_SV_18-2_glyco.11344.11344.2	interact.pep.xml	GGAARPNGPAAGNK		R	I	14	2	1354.82	1236.63	1236.63	619.325	619.323	1236.63	619.323	0.0002	5.03414e-09	35.153	13.425	1	2	1	5	18	0								TRUE	sp|P35278|RAB5C_MOUSE	P35278	RAB5C_MOUSE	Rab5c	Ras-related protein Rab-5C
20220222_SV_18-2_glyco.11349.11349.3	interact.pep.xml	EREMQNLSQHGR	EREM[147]QNLSQHGR	R	K	12	3	1355.5	1499.69	1499.69	500.904	500.903	1499.69	500.904	-0.0028	1.72464e-06	24.619	11.643	1	2	1	105	116	0	4M(15.9949)							TRUE	sp|Q8K021|SCAM1_MOUSE	Q8K021	SCAM1_MOUSE	Scamp1	Secretory carrier-associated membrane protein 1
20220222_SV_18-2_glyco.11353.11353.2	interact.pep.xml	GNEPAPEK		R	K	8	2	1356.04	840.398	840.397	421.206	421.206	840.398	421.206	-0.0004	0.00606013	17.327	11.103	0.9943	2	0	144	151	0								FALSE	sp|Q7TN29|SMAP2_MOUSE	Q7TN29	SMAP2_MOUSE	Smap2	Stromal membrane-associated protein 2		sp|Q7TN29-2|SMAP2_MOUSE
20220222_SV_18-2_glyco.11365.11365.2	interact.pep.xml	TEHGVAAER		K	R	9	2	1357.24	968.467	968.466	485.241	485.24	968.467	485.241	-0.0018	2.08698e-05	21.636	11.312	1	2	0	174	182	0								TRUE	sp|Q8VHQ9|ACO11_MOUSE	Q8VHQ9	ACO11_MOUSE	Acot11	Acyl-coenzyme A thioesterase 11
20220222_SV_18-2_glyco.11384.11384.2	interact.pep.xml	SKEAEIK		K	R	7	2	1359.71	803.439	803.439	402.727	402.727	803.439	402.727	0.0006	0.209226	17.17	15.93	0.5014	2	1	25	31	0								FALSE	sp|P17426-2|AP2A1_MOUSE	P17426-2	AP2A1_MOUSE	Ap2a1	Isoform B of AP-2 complex subunit alpha-1	Ap2a2	sp|P17426|AP2A1_MOUSE, sp|P17427|AP2A2_MOUSE
20220222_SV_18-2_glyco.11386.11386.2	interact.pep.xml	LSQAVHK		K	A	7	2	1359.87	781.445	781.444	391.73	391.729	781.445	391.73	-0.0006	0.12582	16.101	11.27	0.9439	2	0	348	354	0								FALSE	sp|Q00896|A1AT3_MOUSE	Q00896	A1AT3_MOUSE	Serpina1c	Alpha-1-antitrypsin 1-3	Serpina1a, Serpina1e	sp|P07758|A1AT1_MOUSE, sp|Q00898|A1AT5_MOUSE
20220222_SV_18-2_glyco.11394.11394.3	interact.pep.xml	ETDEESEEPGRR		R	G	12	3	1360.73	1432.61	1432.61	478.543	478.543	1432.61	478.543	-0.0008	0.0120851	18.171	0	0.9918	2	0	46	57	0								TRUE	sp|P56818|BACE1_MOUSE	P56818	BACE1_MOUSE	Bace1	Beta-secretase 1
20220222_SV_18-2_glyco.11400.11400.3	interact.pep.xml	HSLASTDEKR		R	E	10	3	1361.44	1143.57	1143.57	382.198	382.197	1142.57	381.863	1.0017	0.0122617	12.665	9.445	0.9258	2	0	4520	4529	0		Mod1: First isotopic peak (PeakApex: 1.0032, Theoretical: 1.0024)						TRUE	sp|Q91ZX7|LRP1_MOUSE	Q91ZX7	LRP1_MOUSE	Lrp1	Prolow-density lipoprotein receptor-related protein 1
20220222_SV_18-2_glyco.11405.11405.2	interact.pep.xml	QENESSYDR		K	R	9	2	1362.13	1126.45	1126.45	564.233	564.233	1126.45	564.234	-0.0009	0.00252639	21.89	10.661	0.9951	2	0	118	126	0								FALSE	sp|Q8VDM6|HNRL1_MOUSE	Q8VDM6	HNRL1_MOUSE	Hnrnpul1	Heterogeneous nuclear ribonucleoprotein U-like protein 1		sp|Q8VDM6-2|HNRL1_MOUSE, sp|Q8VDM6-3|HNRL1_MOUSE
20220222_SV_18-2_glyco.11406.11406.2	interact.pep.xml	VNANAAAR		R	P	8	2	1362.21	785.414	785.413	393.714	393.714	785.414	393.714	-0.0009	0.00564262	19.919	15.576	0.9939	2	0	665	672	0								TRUE	sp|Q99PU5|ACBG1_MOUSE	Q99PU5	ACBG1_MOUSE	Acsbg1	Long-chain-fatty-acid--CoA ligase ACSBG1
20220222_SV_18-2_glyco.11408.11408.2	interact.pep.xml	LDGEKPAEK		K	K	9	2	1362.38	985.508	985.507	493.761	493.761	985.508	493.761	-0.0013	7.04119e-05	20.071	12.595	1	2	1	206	214	0								TRUE	sp|Q99P58|RB27B_MOUSE	Q99P58	RB27B_MOUSE	Rab27b	Ras-related protein Rab-27B
20220222_SV_18-2_glyco.11410.11410.2	interact.pep.xml	HISPSAK		R	P	7	2	1362.53	738.402	738.402	370.209	370.208	738.402	370.209	-0.0003	0.403181	11.078	9.376	0.604	2	0	168	174	0								TRUE	sp|Q80Z24|NEGR1_MOUSE	Q80Z24	NEGR1_MOUSE	Negr1	Neuronal growth regulator 1
20220222_SV_18-2_glyco.11422.11422.2	interact.pep.xml	QVHDTNMR		K	A	8	2	1364.37	999.456	999.455	500.735	500.735	999.456	500.735	-0.0009	0.000337682	21.66	13.689	1	2	0	376	383	0								FALSE	sp|Q9JIS5|SV2A_MOUSE	Q9JIS5	SV2A_MOUSE	Sv2a	Synaptic vesicle glycoprotein 2A	Sv2b	sp|Q8BG39|SV2B_MOUSE
20220222_SV_18-2_glyco.11423.11423.2	interact.pep.xml	NMMAACDPR	NM[147]M[147]AACDPR	K	H	9	2	1364.43	1096.41	1096.41	549.212	549.212	1096.41	549.212	-0.0004	0.00487809	17.747	0	0.9931	2	0	298	306	0	2M(15.9949), 3M(15.9949), 6C(57.0215)							FALSE	sp|Q9CWF2|TBB2B_MOUSE	Q9CWF2	TBB2B_MOUSE	Tubb2b	Tubulin beta-2B chain	Tubb2a, Tubb3, Tubb4a, Tubb4b, Tubb5, Tubb6	sp|P68372|TBB4B_MOUSE, sp|P99024|TBB5_MOUSE, sp|Q7TMM9|TBB2A_MOUSE, sp|Q922F4|TBB6_MOUSE, sp|Q9D6F9|TBB4A_MOUSE, sp|Q9ERD7|TBB3_MOUSE
20220222_SV_18-2_glyco.11424.11424.2	interact.pep.xml	ASGGGGCSASER	n[43]ASGGGGCSASER	M	L	12	2	1364.51	1136.45	1136.45	569.233	569.233	1136.45	569.233	-0.0008	0.0177215	14.506	0	0.9933	2	0	2	13	0	7C(57.0215), N-term(42.0106)							TRUE	sp|Q9WV80|SNX1_MOUSE	Q9WV80	SNX1_MOUSE	Snx1	Sorting nexin-1
20220222_SV_18-2_glyco.11427.11427.2	interact.pep.xml	THFGGGK		R	T	7	2	1364.75	702.345	702.349	352.18	352.182	702.345	352.18	0.004	0.262271	11.825	8.82	0.8328	2	0	62	68	0								FALSE	sp|P62849-2|RS24_MOUSE	P62849-2	RS24_MOUSE	Rps24	Isoform 2 of 40S ribosomal protein S24		sp|P62849-3|RS24_MOUSE, sp|P62849|RS24_MOUSE
20220222_SV_18-2_glyco.11430.11430.3	interact.pep.xml	TTEGPSATKPDDKEQSK		K	E	17	3	1365.05	1817.86	1817.86	606.962	606.962	1817.86	606.962	-0.0006	1.97937e-09	28.438	10.249	1	2	2	541	557	0								FALSE	sp|Q7TSJ2|MAP6_MOUSE	Q7TSJ2	MAP6_MOUSE	Map6	Microtubule-associated protein 6		sp|Q7TSJ2-2|MAP6_MOUSE
20220222_SV_18-2_glyco.11438.11438.2	interact.pep.xml	QAGAPQATR		R	Q	9	2	1365.97	898.462	898.462	450.238	450.238	898.462	450.238	0.0002	4.70716e-06	17.612	10.539	1	2	0	557	565	0								FALSE	sp|O88935|SYN1_MOUSE	O88935	SYN1_MOUSE	Syn1	Synapsin-1		sp|O88935-1|SYN1_MOUSE, sp|O88935-3|SYN1_MOUSE
20220222_SV_18-2_glyco.11439.11439.2	interact.pep.xml	ANIMNEK	ANIM[147]NEK	K	C	7	2	1366.05	834.391	834.392	418.203	418.203	834.39	418.202	0.0013	0.115563	14.721	11.573	0.9489	2	0	359	365	0	4M(15.9949)							TRUE	sp|Q8BJI1|S6A17_MOUSE	Q8BJI1	S6A17_MOUSE	Slc6a17	Sodium-dependent neutral amino acid transporter SLC6A17
20220222_SV_18-2_glyco.11440.11440.2	interact.pep.xml	DVQTDCTR	DVQTDCTR	R	T	8	2	1366.13	993.419	993.418	497.717	497.716	993.419	497.717	-0.0002	0.182705	11.453	7.703	0.9102	2	0	520	527	0	6C(57.0215)							TRUE	sp|P59644|PI5PA_MOUSE	P59644	PI5PA_MOUSE	Inpp5j	Phosphatidylinositol 4,5-bisphosphate 5-phosphatase A
20220222_SV_18-2_glyco.11441.11441.2	interact.pep.xml	KSSETLR		K	K	7	2	1366.21	819.445	819.444	410.73	410.729	819.445	410.73	-0.0007	0.0161303	16.367	11.518	0.9941	2	0	196	202	0								FALSE	sp|P16330|CN37_MOUSE	P16330	CN37_MOUSE	Cnp	2',3'-cyclic-nucleotide 3'-phosphodiesterase		sp|P16330-2|CN37_MOUSE
20220222_SV_18-2_glyco.11445.11445.2	interact.pep.xml	VCSPNER	VCSPNER	R	L	7	2	1366.53	860.381	860.382	431.198	431.199	860.381	431.198	0.0013	0.194312	12.346	8.864	0.9014	2	0	427	433	0	2C(57.0215)							FALSE	sp|A2AWA9|RBGP1_MOUSE	A2AWA9	RBGP1_MOUSE	Rabgap1	Rab GTPase-activating protein 1		sp|A2AWA9-2|RBGP1_MOUSE
20220222_SV_18-2_glyco.11453.11453.2	interact.pep.xml	AELNNEK		K	K	7	2	1367.44	816.399	816.398	409.207	409.206	816.398	409.206	0.0003	0.0651423	15.806	11.451	0.9714	2	0	20	26	0								FALSE	sp|Q9DBG3-2|AP2B1_MOUSE	Q9DBG3-2	AP2B1_MOUSE	Ap2b1	Isoform 2 of AP-2 complex subunit beta		sp|Q9DBG3|AP2B1_MOUSE
20220222_SV_18-2_glyco.11454.11454.2	interact.pep.xml	DGSCIGNSSR	DGSCIGN[1330]SSR	R	C	10	2	1367.56	2267.86	2267.86	1134.94	1134.94	1051.44	526.725	1216.43	0.239883	12.98	0	1	2	0	2615	2624	0	4C(57.0215), 7N(1216.4229)	HexNAc-2_Hex-5	1.9706	0	DGSCIGnSSR	12.9803	12.9803	TRUE	sp|Q91ZX7|LRP1_MOUSE	Q91ZX7	LRP1_MOUSE	Lrp1	Prolow-density lipoprotein receptor-related protein 1
20220222_SV_18-2_glyco.11455.11455.2	interact.pep.xml	VGSEIER		R	M	7	2	1367.64	788.404	788.404	395.209	395.209	788.403	395.209	0.0013	0.145442	12.458	9.875	0.9336	2	0	390	396	0								FALSE	sp|Q9D0E1-2|HNRPM_MOUSE	Q9D0E1-2	HNRPM_MOUSE	Hnrnpm	Isoform 2 of Heterogeneous nuclear ribonucleoprotein M		sp|Q9D0E1|HNRPM_MOUSE
20220222_SV_18-2_glyco.11457.11457.2	interact.pep.xml	VAAGQEPK		R	T	8	2	1368.07	798.424	798.424	400.219	400.219	798.423	400.219	0.0004	0.00547398	18.313	11.567	0.9938	2	0	36	43	0								TRUE	sp|Q9CPS6|HINT3_MOUSE	Q9CPS6	HINT3_MOUSE	Hint3	Histidine triad nucleotide-binding protein 3
20220222_SV_18-2_glyco.11458.11458.2	interact.pep.xml	EMASGVNTR	EM[147]ASGVNTR	K	I	9	2	1368.15	979.453	979.438	490.734	490.726	979.439	490.727	-0.0007	0.512611	12.904	10.955	0.4206	2	0	256	264	0	2M(15.9949)							FALSE	sp|Q9Z1G4-2|VPP1_MOUSE	Q9Z1G4-2	VPP1_MOUSE	Atp6v0a1	Isoform A1-I of V-type proton ATPase 116 kDa subunit a1		sp|Q9Z1G4-3|VPP1_MOUSE, sp|Q9Z1G4|VPP1_MOUSE
20220222_SV_18-2_glyco.11468.11468.3	interact.pep.xml	HNSYTCEATHK	HNSYTCEATHK	R	T	11	3	1369.26	1346.57	1346.57	449.863	449.862	1346.57	449.863	-0.0018	0.00207133	20.235	9.268	0.9923	2	0	82	92	0	6C(57.0215)							TRUE	sp|P01837|IGKC_MOUSE	P01837	IGKC_MOUSE	Igkc	Immunoglobulin kappa constant
20220222_SV_18-2_glyco.11470.11470.2	interact.pep.xml	VNQAVDR		K	A	7	2	1369.45	800.415	800.41	401.215	401.212	800.414	401.214	-0.0038	0.00369944	18.567	12.798	0.992	2	0	30	36	0								TRUE	sp|Q69ZS6|SV2C_MOUSE	Q69ZS6	SV2C_MOUSE	Sv2c	Synaptic vesicle glycoprotein 2C
20220222_SV_18-2_glyco.11471.11471.2	interact.pep.xml	EVQAAQAR		K	L	8	2	1369.53	871.452	871.451	436.733	436.733	871.451	436.733	-0.0005	0.00644285	18.636	12.744	0.9946	2	0	106	113	0								TRUE	sp|P08226|APOE_MOUSE	P08226	APOE_MOUSE	Apoe	Apolipoprotein E
20220222_SV_18-2_glyco.11472.11472.2	interact.pep.xml	MLSSCCK	M[147]LSSCCK	R	M	7	2	1369.61	900.351	900.35	451.183	451.182	900.35	451.182	0	0.0608835	15.362	9.942	0.9733	2	0	40	46	0	1M(15.9949), 5C(57.0215), 6C(57.0215)							FALSE	sp|O08599|STXB1_MOUSE	O08599	STXB1_MOUSE	Stxbp1	Syntaxin-binding protein 1		sp|O08599-2|STXB1_MOUSE
20220222_SV_18-2_glyco.11473.11473.2	interact.pep.xml	HEAPMQMASAQDAR	HEAPM[147]QM[147]ASAQDAR	R	F	14	2	1369.69	1573.66	1573.66	787.84	787.837	1573.66	787.838	-0.0011	9.61059e-05	25.569	0	1	2	0	3	16	0	5M(15.9949), 7M(15.9949)							TRUE	sp|P62823|RAB3C_MOUSE	P62823	RAB3C_MOUSE	Rab3c	Ras-related protein Rab-3C
20220222_SV_18-2_glyco.11479.11479.2	interact.pep.xml	DAEQTEPEQR		R	E	10	2	1370.22	1201.52	1201.52	601.768	601.768	1201.52	601.768	0	0.0286088	14.674	0	0.9878	2	0	2140	2149	0								FALSE	sp|Q9QYR6-2|MAP1A_MOUSE	Q9QYR6-2	MAP1A_MOUSE	Map1a	Isoform 2 of Microtubule-associated protein 1A		sp|Q9QYR6|MAP1A_MOUSE
20220222_SV_18-2_glyco.11484.11484.2	interact.pep.xml	TLGGGGGGGSGGR		R	R	13	2	1371.12	988.468	988.468	495.241	495.241	988.469	495.242	-0.0001	3.14565e-09	25.263	11.151	1	2	0	30	42	0								FALSE	sp|Q9QWI6-2|SRCN1_MOUSE	Q9QWI6-2	SRCN1_MOUSE	Srcin1	Isoform 2 of SRC kinase signaling inhibitor 1		sp|Q9QWI6-3|SRCN1_MOUSE, sp|Q9QWI6|SRCN1_MOUSE
20220222_SV_18-2_glyco.11486.11486.2	interact.pep.xml	EMASGVNTR	EM[147]ASGVNTR	K	I	9	2	1371.32	979.44	979.439	490.727	490.727	979.439	490.727	-0.0006	0.0025581	20.189	12.579	0.992	2	0	256	264	0	2M(15.9949)							FALSE	sp|Q9Z1G4-2|VPP1_MOUSE	Q9Z1G4-2	VPP1_MOUSE	Atp6v0a1	Isoform A1-I of V-type proton ATPase 116 kDa subunit a1		sp|Q9Z1G4-3|VPP1_MOUSE, sp|Q9Z1G4|VPP1_MOUSE
20220222_SV_18-2_glyco.11495.11495.2	interact.pep.xml	EAINTSKDQENK		K	Y	12	2	1372.34	1375.66	1375.66	688.836	688.836	1375.66	688.836	-0.0001	0.00351577	18.008	11.187	0.9612	2	1	148	159	0								TRUE	sp|Q9ERB0|SNP29_MOUSE	Q9ERB0	SNP29_MOUSE	Snap29	Synaptosomal-associated protein 29
20220222_SV_18-2_glyco.11496.11496.2	interact.pep.xml	INETSDK	IN[1559]ETSDK	R	V	7	2	1372.42	2249.92	2249.92	1125.97	1125.97	805.382	403.698	1444.53	0.140524	13.909	12.05	1	2	0	247	253	0	2N(1444.5339)	HexNAc-4_Hex-3_Fuc-1	-3.9394	0.00657895	INETSDK	10.4658	13.9097	TRUE	sp|E9Q4J9|AGRF2_MOUSE	E9Q4J9	AGRF2_MOUSE	Adgrf2	Adhesion G-protein coupled receptor F2
20220222_SV_18-2_glyco.11500.11500.2	interact.pep.xml	TDEGTYR		K	C	7	2	1373.01	840.361	840.362	421.188	421.188	840.361	421.188	0.0009	0.0691831	16.14	10.84	0.9697	2	0	182	188	0								FALSE	sp|P13595|NCAM1_MOUSE	P13595	NCAM1_MOUSE	Ncam1	Neural cell adhesion molecule 1		sp|P13595-2|NCAM1_MOUSE, sp|P13595-3|NCAM1_MOUSE, sp|P13595-4|NCAM1_MOUSE
20220222_SV_18-2_glyco.11512.11512.2	interact.pep.xml	GKGEQIAR		K	E	8	2	1374.56	857.473	857.471	429.744	429.743	857.472	429.743	-0.0004	0.0232734	19.786	14.684	0.9289	2	1	135	142	0								TRUE	sp|P61027|RAB10_MOUSE	P61027	RAB10_MOUSE	Rab10	Ras-related protein Rab-10
20220222_SV_18-2_glyco.11515.11515.2	interact.pep.xml	KAEELDRR		R	E	8	2	1374.8	1015.54	1015.54	508.778	508.778	1015.54	508.778	-0.0003	0.00431235	20.305	16.505	0.9925	2	0	111	118	0								TRUE	sp|O35609|SCAM3_MOUSE	O35609	SCAM3_MOUSE	Scamp3	Secretory carrier-associated membrane protein 3
20220222_SV_18-2_glyco.11519.11519.2	interact.pep.xml	MEAMEQER	MEAM[147]EQER	K	I	8	2	1375.12	1038.41	1038.41	520.213	520.213	1038.41	520.213	0.0006	0.0826038	14.832	9.093	0.9639	2	0	64	71	0	4M(15.9949)							TRUE	sp|P47708|RP3A_MOUSE	P47708	RP3A_MOUSE	Rph3a	Rabphilin-3A
20220222_SV_18-2_glyco.11529.11529.2	interact.pep.xml	KAAELDRR		R	E	8	2	1376.59	957.536	957.535	479.775	479.775	957.535	479.775	-0.0007	0.00129557	22.224	13.648	0.9961	2	0	97	104	0								TRUE	sp|Q8K021|SCAM1_MOUSE	Q8K021	SCAM1_MOUSE	Scamp1	Secretory carrier-associated membrane protein 1
20220222_SV_18-2_glyco.11530.11530.2	interact.pep.xml	TGSQGQCTQVR	TGSQGQCTQVR	R	V	11	2	1376.7	1220.56	1220.56	611.286	611.285	1220.56	611.286	-0.0009	1.00266e-07	26.336	11.539	1	2	0	21	31	0	7C(57.0215)							TRUE	sp|P62858|RS28_MOUSE	P62858	RS28_MOUSE	Rps28	40S ribosomal protein S28
20220222_SV_18-2_glyco.11534.11534.2	interact.pep.xml	SAADDYNR		K	I	8	2	1377.02	910.38	910.377	456.197	456.196	910.378	456.196	-0.0012	0.0599446	15.389	9.596	0.9737	2	0	240	247	0								TRUE	sp|Q6P8X1|SNX6_MOUSE	Q6P8X1	SNX6_MOUSE	Snx6	Sorting nexin-6
20220222_SV_18-2_glyco.11535.11535.2	interact.pep.xml	ARPEAPR		R	H	7	2	1377.11	795.435	795.433	398.725	398.724	795.435	398.725	-0.0015	0.00628103	15.92	10.79	0.9578	2	1	284	290	0								TRUE	sp|P59644|PI5PA_MOUSE	P59644	PI5PA_MOUSE	Inpp5j	Phosphatidylinositol 4,5-bisphosphate 5-phosphatase A
20220222_SV_18-2_glyco.11549.11549.2	interact.pep.xml	IPSENNK		K	L	7	2	1378.5	800.403	800.404	401.209	401.209	800.403	401.209	0.0011	0.00631497	14.52	11.869	0.9945	2	0	36	42	0								TRUE	sp|P70280|VAMP7_MOUSE	P70280	VAMP7_MOUSE	Vamp7	Vesicle-associated membrane protein 7
20220222_SV_18-2_glyco.11555.11555.2	interact.pep.xml	MGPGATAGGAEK	M[147]GPGATAGGAEK	R	S	12	2	1378.98	1061.48	1061.48	531.747	531.748	1061.48	531.748	-0.0003	2.38595e-07	30.518	13.659	1	2	0	176	187	0	1M(15.9949)							TRUE	sp|P62821|RAB1A_MOUSE	P62821	RAB1A_MOUSE	Rab1A	Ras-related protein Rab-1A
20220222_SV_18-2_glyco.11559.11559.2	interact.pep.xml	AGTSPGTPNR		R	I	10	2	1379.5	956.469	956.469	479.242	479.242	956.467	479.241	0.0011	0.0492659	15.873	11.643	0.9783	2	0	2246	2255	0								TRUE	sp|Q91ZX7|LRP1_MOUSE	Q91ZX7	LRP1_MOUSE	Lrp1	Prolow-density lipoprotein receptor-related protein 1
20220222_SV_18-2_glyco.11575.11575.2	interact.pep.xml	AGSASGVEER		K	S	10	2	1381.66	961.447	961.44	481.731	481.727	961.447	481.731	-0.0068	0.00194026	19.428	11.301	0.9932	2	0	48	57	0								TRUE	sp|Q9JM93|AR6P4_MOUSE	Q9JM93	AR6P4_MOUSE	Arl6ip4	ADP-ribosylation factor-like protein 6-interacting protein 4
20220222_SV_18-2_glyco.11588.11588.3	interact.pep.xml	CDGDHDCADGSDEKDCTPR	CDGDHDCADGSDEKDCTPR	K	C	19	3	1383.01	2209.78	2209.78	737.601	737.6	2208.77	737.265	1.0036	0.00153727	12.753	0	0.8527	2	1	3595	3613	0	16C(57.0215), 1C(57.0215), 7C(57.0215)	Mod1: First isotopic peak (PeakApex: 1.0032, Theoretical: 1.0024)						TRUE	sp|Q91ZX7|LRP1_MOUSE	Q91ZX7	LRP1_MOUSE	Lrp1	Prolow-density lipoprotein receptor-related protein 1
20220222_SV_18-2_glyco.11590.11590.2	interact.pep.xml	NATSDDIKK		K	S	9	2	1383.17	991.484	991.485	496.749	496.75	990.498	496.256	0.9865	0.0013618	20.228	12.944	0.9719	2	0	25	33	0		Mod1: Deamidation (PeakApex: 0.9842, Theoretical: 0.9840)						TRUE	sp|P60904|DNJC5_MOUSE	P60904	DNJC5_MOUSE	Dnajc5	DnaJ homolog subfamily C member 5
20220222_SV_18-2_glyco.11591.11591.2	interact.pep.xml	KNVAGDGVNR		R	C	10	2	1383.3	1028.54	1028.54	515.276	515.275	1028.54	515.275	0.0002	2.93069e-05	25.199	13.792	1	2	0	84	93	0								TRUE	sp|P47708|RP3A_MOUSE	P47708	RP3A_MOUSE	Rph3a	Rabphilin-3A
20220222_SV_18-2_glyco.11594.11594.2	interact.pep.xml	SAEQGEVENGR		K	C	11	2	1383.54	1175.51	1175.51	588.761	588.761	1174.52	588.268	0.9871	0.00644169	20.264	10.216	0.9561	2	0	21	31	0		Mod1: Deamidation (PeakApex: 0.9842, Theoretical: 0.9840)						TRUE	sp|Q9D289|TPC6B_MOUSE	Q9D289	TPC6B_MOUSE	Trappc6b	Trafficking protein particle complex subunit 6B
20220222_SV_18-2_glyco.11625.11625.3	interact.pep.xml	IQAQQQATKPSK		R	E	12	3	1386.86	1326.73	1326.73	443.25	443.249	1326.73	443.249	0.0008	0.0689842	15.145	9.771	0.9413	2	1	1167	1178	0								FALSE	sp|Q9QWI6-2|SRCN1_MOUSE	Q9QWI6-2	SRCN1_MOUSE	Srcin1	Isoform 2 of SRC kinase signaling inhibitor 1		sp|Q9QWI6|SRCN1_MOUSE
20220222_SV_18-2_glyco.11629.11629.2	interact.pep.xml	LSPNQQR		K	I	7	2	1387.22	841.441	841.441	421.728	421.728	841.441	421.728	0	0.000134517	16.992	9.396	1	2	0	62	68	0								FALSE	sp|P13595|NCAM1_MOUSE	P13595	NCAM1_MOUSE	Ncam1	Neural cell adhesion molecule 1		sp|P13595-2|NCAM1_MOUSE, sp|P13595-3|NCAM1_MOUSE, sp|P13595-4|NCAM1_MOUSE
20220222_SV_18-2_glyco.11632.11632.2	interact.pep.xml	AAQSTAMNR		R	H	9	2	1387.77	948.446	948.445	475.23	475.23	948.445	475.23	0	1.46122e-05	23.092	10.089	1	2	0	447	455	0								TRUE	sp|P46460|NSF_MOUSE	P46460	NSF_MOUSE	Nsf	Vesicle-fusing ATPase
20220222_SV_18-2_glyco.11633.11633.2	interact.pep.xml	DADSGDSQNPPNQPSK		R	Q	16	2	1387.85	1655.7	1655.7	828.859	828.858	1655.7	828.858	-0.0001	0.000127204	28.082	11.115	1	2	0	25	40	0								FALSE	sp|Q62313|TGON1_MOUSE	Q62313	TGON1_MOUSE	Tgoln1	Trans-Golgi network integral membrane protein 1	Tgoln2	sp|Q62314|TGON2_MOUSE
20220222_SV_18-2_glyco.11634.11634.2	interact.pep.xml	NSGPASSEPR		K	L	10	2	1387.97	1000.46	1000.46	501.236	501.236	1000.46	501.236	0.0002	0.0118774	16.291	10.837	0.9957	2	0	47	56	0								TRUE	sp|P59644|PI5PA_MOUSE	P59644	PI5PA_MOUSE	Inpp5j	Phosphatidylinositol 4,5-bisphosphate 5-phosphatase A
20220222_SV_18-2_glyco.11636.11636.2	interact.pep.xml	AMQGAGTQER		K	V	10	2	1388.13	1047.48	1047.48	524.746	524.745	1047.48	524.746	-0.0003	0.00152087	18.543	10.01	0.9949	2	0	244	253	0								TRUE	sp|Q07076|ANXA7_MOUSE	Q07076	ANXA7_MOUSE	Anxa7	Annexin A7
20220222_SV_18-2_glyco.11652.11652.2	interact.pep.xml	EDIHAGGGGAR		K	A	11	2	1390.35	1038.49	1038.48	520.25	520.25	1038.48	520.249	0.0006	0.113664	14.703	10.756	0.9498	2	0	177	187	0								TRUE	sp|Q9CX86|ROA0_MOUSE	Q9CX86	ROA0_MOUSE	Hnrnpa0	Heterogeneous nuclear ribonucleoprotein A0
20220222_SV_18-2_glyco.11653.11653.2	interact.pep.xml	GSGGSFSK		R	A	8	2	1390.42	725.335	725.334	363.675	363.674	725.334	363.675	-0.0001	0.014563	18.847	13.904	0.9948	2	0	178	185	0								TRUE	sp|Q9JKD3|SCAM5_MOUSE	Q9JKD3	SCAM5_MOUSE	Scamp5	Secretory carrier-associated membrane protein 5
20220222_SV_18-2_glyco.11654.11654.2	interact.pep.xml	HPIDDDCR	HPIDDDCR	R	S	8	2	1390.5	1026.42	1026.42	514.217	514.216	1026.42	514.217	-0.0013	0.00642688	17.268	0	0.9946	2	0	312	319	0	7C(57.0215)							TRUE	sp|Q8C726|BTBD9_MOUSE	Q8C726	BTBD9_MOUSE	Btbd9	BTB/POZ domain-containing protein 9
20220222_SV_18-2_glyco.11659.11659.2	interact.pep.xml	SEAMSSVAAK	SEAM[147]SSVAAK	R	V	10	2	1391	995.462	995.46	498.738	498.738	995.459	498.737	0.0011	0.115061	14.153	10.562	0.9491	2	0	13	22	0	4M(15.9949)							FALSE	sp|Q99NF2-2|NSMF_MOUSE	Q99NF2-2	NSMF_MOUSE	Nsmf	Isoform 2 of NMDA receptor synaptonuclear signaling and neuronal migration factor		sp|Q99NF2-3|NSMF_MOUSE, sp|Q99NF2-4|NSMF_MOUSE, sp|Q99NF2-5|NSMF_MOUSE, sp|Q99NF2|NSMF_MOUSE
20220222_SV_18-2_glyco.11660.11660.2	interact.pep.xml	HTCSNLER	HTCSNLER	K	E	8	2	1391.08	1015.45	1015.45	508.733	508.732	1015.45	508.733	-0.0004	5.05038e-05	21.443	10.959	1	2	0	310	317	0	3C(57.0215)							FALSE	sp|Q9D4C9|CLVS1_MOUSE	Q9D4C9	CLVS1_MOUSE	Clvs1	Clavesin-1		sp|Q9D4C9-3|CLVS1_MOUSE
20220222_SV_18-2_glyco.11673.11673.2	interact.pep.xml	FGSQASQK		K	A	8	2	1393.14	851.414	851.414	426.714	426.714	851.414	426.714	0.0001	0.0133266	18.914	12.112	0.9952	2	0	232	239	0								FALSE	sp|Q9EPJ9|ARFG1_MOUSE	Q9EPJ9	ARFG1_MOUSE	Arfgap1	ADP-ribosylation factor GTPase-activating protein 1		sp|Q9EPJ9-2|ARFG1_MOUSE
20220222_SV_18-2_glyco.11693.11693.2	interact.pep.xml	NKAPGEYR		K	S	8	2	1395.47	933.468	933.467	467.741	467.741	933.467	467.741	-0.0001	0.0125754	15.66	10.86	0.9651	2	1	525	532	0								FALSE	sp|O08599|STXB1_MOUSE	O08599	STXB1_MOUSE	Stxbp1	Syntaxin-binding protein 1		sp|O08599-2|STXB1_MOUSE
20220222_SV_18-2_glyco.11699.11699.2	interact.pep.xml	HNSYTCEATHK	HNSYTCEATHK	R	T	11	2	1395.96	1346.55	1346.57	674.28	674.29	1346.57	674.291	-0.0018	3.16592e-06	31.498	8.419	1	2	0	82	92	0	6C(57.0215)							TRUE	sp|P01837|IGKC_MOUSE	P01837	IGKC_MOUSE	Igkc	Immunoglobulin kappa constant
20220222_SV_18-2_glyco.11718.11718.2	interact.pep.xml	IQESQPR		K	S	7	2	1397.79	856.441	856.441	429.228	429.228	856.44	429.227	0.0009	0.336512	12.392	9.164	0.722	2	0	252	258	0								TRUE	sp|Q9QZI8|SERC1_MOUSE	Q9QZI8	SERC1_MOUSE	Serinc1	Serine incorporator 1
20220222_SV_18-2_glyco.11720.11720.2	interact.pep.xml	DFMGDKR	DFM[147]GDKR	R	V	7	2	1397.95	883.387	883.386	442.701	442.7	883.386	442.7	0.0003	0.0499459	13.706	0	0.978	2	0	191	197	0	3M(15.9949)							TRUE	sp|Q91WA3|HDA11_MOUSE	Q91WA3	HDA11_MOUSE	Hdac11	Histone deacetylase 11
20220222_SV_18-2_glyco.11722.11722.2	interact.pep.xml	HNSYTCEATHK	HNSYTCEATHK	R	T	11	2	1398.11	1346.55	1346.57	674.283	674.29	1346.57	674.291	-0.0018	5.52713e-05	25.53	0	1	2	0	82	92	0	6C(57.0215)							TRUE	sp|P01837|IGKC_MOUSE	P01837	IGKC_MOUSE	Igkc	Immunoglobulin kappa constant
20220222_SV_18-2_glyco.11727.11727.2	interact.pep.xml	IHDPEAK		K	W	7	2	1398.82	808.409	808.408	405.212	405.211	808.408	405.211	0	0.00650856	16.606	11.782	0.9947	2	0	82	88	0								TRUE	sp|Q9Z218|DPP6_MOUSE	Q9Z218	DPP6_MOUSE	Dpp6	Dipeptidyl aminopeptidase-like protein 6
20220222_SV_18-2_glyco.11731.11731.2	interact.pep.xml	DDKDTIEK		R	L	8	2	1399.21	962.456	962.456	482.235	482.235	962.456	482.235	-0.0001	0.00359071	25.794	15.905	0.9391	2	1	121	128	0								FALSE	sp|P63001|RAC1_MOUSE	P63001	RAC1_MOUSE	Rac1	Ras-related C3 botulinum toxin substrate 1	Rac2	sp|Q05144|RAC2_MOUSE
20220222_SV_18-2_glyco.11755.11755.2	interact.pep.xml	QEQGSSQIR		R	L	9	2	1402.06	1031.5	1031.5	516.757	516.757	1031.5	516.757	-0.0004	0.274157	12.748	9.503	0.8179	2	0	131	139	0								FALSE	sp|Q8BQZ4|RLGPB_MOUSE	Q8BQZ4	RLGPB_MOUSE	Ralgapb	Ral GTPase-activating protein subunit beta		sp|Q8BQZ4-2|RLGPB_MOUSE
20220222_SV_18-2_glyco.11765.11765.3	interact.pep.xml	MRHEAPMQMASAQDAR	M[147]RHEAPM[147]QM[147]ASAQDAR	-	F	16	3	1403.44	1876.8	1876.8	626.608	626.607	1876.8	626.606	0.0013	0.286088	12.674	9.832	0.5862	2	1	1	16	0	1M(15.9949), 7M(15.9949), 9M(15.9949)							TRUE	sp|P62823|RAB3C_MOUSE	P62823	RAB3C_MOUSE	Rab3c	Ras-related protein Rab-3C
20220222_SV_18-2_glyco.11766.11766.3	interact.pep.xml	IRNVSDTTKR	IRN[1330]VSDTTKR	R	N	10	3	1403.71	2406.08	2406.08	803.034	803.034	1188.66	397.226	1217.42	0.106339	15.281	13.555	0.6242	2	1	90	99	0	3N(1216.4229)	HexNAc-2_Hex-5	2.0206	0	IRnVSDTTKR	15.2816	15.2816	FALSE	sp|P97797-2|SHPS1_MOUSE	P97797-2	SHPS1_MOUSE	Sirpa	Isoform 2 of Tyrosine-protein phosphatase non-receptor type substrate 1		sp|P97797-3|SHPS1_MOUSE, sp|P97797-4|SHPS1_MOUSE, sp|P97797|SHPS1_MOUSE
20220222_SV_18-2_glyco.11774.11774.2	interact.pep.xml	EVLHGNQR		R	K	8	2	1404.71	951.49	951.489	476.752	476.752	951.489	476.752	0	0.0153405	15.236	11.583	0.9945	2	0	16	23	0								TRUE	sp|P53026|RL10A_MOUSE	P53026	RL10A_MOUSE	Rpl10a	60S ribosomal protein L10a
20220222_SV_18-2_glyco.11775.11775.2	interact.pep.xml	KAPPSQPPR		R	I	9	2	1404.79	976.546	976.545	489.28	489.28	976.545	489.28	-0.0002	0.000181921	19.636	11.933	1	2	0	904	912	0								TRUE	sp|P12960|CNTN1_MOUSE	P12960	CNTN1_MOUSE	Cntn1	Contactin-1
20220222_SV_18-2_glyco.11779.11779.2	interact.pep.xml	NEPQNPGANSAR		K	G	12	2	1405.11	1253.58	1253.58	627.796	627.798	1253.57	627.795	0.007	7.49375e-06	25.569	11.325	1	2	0	184	195	0								TRUE	sp|Q9CQD1|RAB5A_MOUSE	Q9CQD1	RAB5A_MOUSE	Rab5a	Ras-related protein Rab-5A
20220222_SV_18-2_glyco.11793.11793.2	interact.pep.xml	YASENVNK		R	L	8	2	1406.95	923.435	923.434	462.725	462.724	923.435	462.725	-0.0003	0.000482435	20.507	10.157	0.9998	2	0	112	119	0								FALSE	sp|P62821|RAB1A_MOUSE	P62821	RAB1A_MOUSE	Rab1A	Ras-related protein Rab-1A	Rab1b	sp|Q9D1G1|RAB1B_MOUSE
20220222_SV_18-2_glyco.11794.11794.2	interact.pep.xml	VVDPTHK		K	-	7	2	1407.03	794.428	794.428	398.221	398.221	794.429	398.222	-0.0003	0.000801348	18.153	10.81	0.9988	2	0	407	413	0								FALSE	sp|P07758|A1AT1_MOUSE	P07758	A1AT1_MOUSE	Serpina1a	Alpha-1-antitrypsin 1-1	Serpina1b, Serpina1d, Serpina1e	sp|P22599|A1AT2_MOUSE, sp|Q00897|A1AT4_MOUSE, sp|Q00898|A1AT5_MOUSE
20220222_SV_18-2_glyco.11795.11795.2	interact.pep.xml	LASDSDAESDSR		K	A	12	2	1407.11	1251.52	1251.52	626.768	626.768	1251.52	626.768	-0.0006	0.222972	12.107	0	0.8764	2	0	815	826	0								FALSE	sp|Q80U28-15|MADD_MOUSE	Q80U28-15	MADD_MOUSE	Madd	Isoform 15 of MAP kinase-activating death domain protein		sp|Q80U28-10|MADD_MOUSE, sp|Q80U28-11|MADD_MOUSE, sp|Q80U28-12|MADD_MOUSE, sp|Q80U28-13|MADD_MOUSE, sp|Q80U28-14|MADD_MOUSE, sp|Q80U28-2|MADD_MOUSE, sp|Q80U28-3|MADD_MOUSE, sp|Q80U28-4|MADD_MOUSE, sp|Q80U28-5|MADD_MOUSE, sp|Q80U28-6|MADD_MOUSE, sp|Q80U28-7|MADD_MOUSE, sp|Q80U28-8|MADD_MOUSE, sp|Q80U28-9|MADD_MOUSE, sp|Q80U28|MADD_MOUSE
20220222_SV_18-2_glyco.11798.11798.2	interact.pep.xml	SGSDEVQAGQQR		K	K	12	2	1407.35	1260.57	1260.57	631.292	631.292	1260.57	631.292	0.0006	1.58241e-09	29.634	11.159	1	2	0	1571	1582	0								FALSE	sp|P01027|CO3_MOUSE	P01027	CO3_MOUSE	C3	Complement C3		sp|P01027-2|CO3_MOUSE
20220222_SV_18-2_glyco.11805.11805.2	interact.pep.xml	NEGSESAPEGQAQQR		K	R	15	2	1408.22	1586.69	1586.69	794.353	794.352	1586.69	794.353	-0.0023	0.0674917	14.183	0	0.9704	2	0	169	183	0								TRUE	sp|P62960|YBOX1_MOUSE	P62960	YBOX1_MOUSE	Ybx1	Y-box-binding protein 1
20220222_SV_18-2_glyco.11815.11815.3	interact.pep.xml	RQVQGMQSSQQR		R	N	12	3	1409.91	1431.7	1431.7	478.241	478.24	1431.7	478.241	-0.0011	1.50839e-09	28.695	11.136	1	2	0	79	90	0								TRUE	sp|Q9WTT4|VATG2_MOUSE	Q9WTT4	VATG2_MOUSE	Atp6v1g2	V-type proton ATPase subunit G 2
20220222_SV_18-2_glyco.11818.11818.3	interact.pep.xml	NNTVTPGGKPNK		K	T	12	3	1410.19	1225.64	1225.64	409.555	409.555	1225.64	409.554	0.0002	0.0219849	16.362	11.043	0.9785	2	1	55	66	0								TRUE	sp|O55142|RL35A_MOUSE	O55142	RL35A_MOUSE	Rpl35a	60S ribosomal protein L35a
20220222_SV_18-2_glyco.11823.11823.2	interact.pep.xml	AQDEYTQR		R	S	8	2	1410.6	1009.45	1009.45	505.731	505.73	1009.45	505.731	-0.0003	0.00352014	19.573	12.35	0.9919	2	0	37	44	0								TRUE	sp|Q69ZS6|SV2C_MOUSE	Q69ZS6	SV2C_MOUSE	Sv2c	Synaptic vesicle glycoprotein 2C
20220222_SV_18-2_glyco.11826.11826.2	interact.pep.xml	EEFEHQQK		K	E	8	2	1410.84	1073.48	1073.48	537.747	537.746	1073.48	537.746	0.0002	0.0259379	15.132	10.019	0.9891	2	0	590	597	0								TRUE	sp|P63017|HSP7C_MOUSE	P63017	HSP7C_MOUSE	Hspa8	Heat shock cognate 71 kDa protein
20220222_SV_18-2_glyco.11828.11828.2	interact.pep.xml	EHPYDAAK		K	D	8	2	1411	929.425	929.424	465.72	465.719	929.424	465.719	-0.0002	0.0427563	14.976	8.925	0.9811	2	0	95	102	0								TRUE	sp|Q9D1K2|VATF_MOUSE	Q9D1K2	VATF_MOUSE	Atp6v1f	V-type proton ATPase subunit F
20220222_SV_18-2_glyco.11830.11830.2	interact.pep.xml	LGEGEGSMTK	LGEGEGSM[147]TK	K	E	10	2	1411.2	1023.46	1023.45	512.735	512.735	1023.45	512.734	0.0003	0.00637529	20.282	11.358	0.9946	2	0	110	119	0	8M(15.9949)							FALSE	sp|Q6P8X1|SNX6_MOUSE	Q6P8X1	SNX6_MOUSE	Snx6	Sorting nexin-6	Snx5	sp|Q9D8U8|SNX5_MOUSE
20220222_SV_18-2_glyco.11833.11833.2	interact.pep.xml	MVQEAEK		R	Y	7	2	1411.44	833.389	833.395	417.702	417.705	833.395	417.705	-0.0003	0.0716595	15.06	14.758	0.9686	2	0	518	524	0								TRUE	sp|P63017|HSP7C_MOUSE	P63017	HSP7C_MOUSE	Hspa8	Heat shock cognate 71 kDa protein
20220222_SV_18-2_glyco.11835.11835.2	interact.pep.xml	GGSSCLR	GGSSCLR	R	Q	7	2	1411.6	735.334	735.334	368.675	368.674	735.333	368.674	0.0004	0.124667	12.117	0	0.9445	2	0	139	145	0	5C(57.0215)							FALSE	sp|Q7TSY6-2|CELF4_MOUSE	Q7TSY6-2	CELF4_MOUSE	Celf4	Isoform 2 of CUGBP Elav-like family member 4		sp|Q7TSY6-3|CELF4_MOUSE, sp|Q7TSY6-4|CELF4_MOUSE, sp|Q7TSY6-5|CELF4_MOUSE, sp|Q7TSY6|CELF4_MOUSE
20220222_SV_18-2_glyco.11851.11851.2	interact.pep.xml	NPDNPEAADK		K	F	10	2	1413.77	1069.47	1069.47	535.742	535.741	1069.47	535.741	-0.0004	0.000216521	27.158	11.954	1	2	0	47	56	0								TRUE	sp|P60904|DNJC5_MOUSE	P60904	DNJC5_MOUSE	Dnajc5	DnaJ homolog subfamily C member 5
20220222_SV_18-2_glyco.11859.11859.2	interact.pep.xml	KLDSPQGTNK		K	D	10	2	1414.72	1086.57	1086.57	544.292	544.291	1086.57	544.291	0.0004	0.000354038	18.972	12.265	1	2	0	129	138	0								FALSE	sp|Q9ES97|RTN3_MOUSE	Q9ES97	RTN3_MOUSE	Rtn3	Reticulon-3		sp|Q9ES97-2|RTN3_MOUSE
20220222_SV_18-2_glyco.11863.11863.2	interact.pep.xml	GQSEEIQK		K	K	8	2	1415.04	917.447	917.445	459.731	459.73	917.445	459.73	0	0.0203491	13.85	10.435	0.992	2	0	62	69	0								TRUE	sp|Q8BP67|RL24_MOUSE	Q8BP67	RL24_MOUSE	Rpl24	60S ribosomal protein L24
20220222_SV_18-2_glyco.11870.11870.3	interact.pep.xml	LTKPKPQAESK		K	K	11	3	1415.7	1225.7	1225.7	409.575	409.575	1225.7	409.575	0.0001	0.00415868	16.718	11.458	0.9701	2	2	144	154	0								TRUE	sp|P63089|PTN_MOUSE	P63089	PTN_MOUSE	Ptn	Pleiotrophin
20220222_SV_18-2_glyco.11882.11882.2	interact.pep.xml	KAAELDR		R	R	7	2	1417.45	801.435	801.434	401.725	401.724	801.434	401.724	-0.0008	0.13995	17.902	14.236	0.9366	2	0	97	103	0								TRUE	sp|Q8K021|SCAM1_MOUSE	Q8K021	SCAM1_MOUSE	Scamp1	Secretory carrier-associated membrane protein 1
20220222_SV_18-2_glyco.11884.11884.2	interact.pep.xml	KLTPQGQR		R	D	8	2	1417.62	926.53	926.53	464.272	464.272	926.53	464.272	0	0.0123261	16.694	11.887	0.9955	2	0	122	129	0								TRUE	sp|Q9CZX8|RS19_MOUSE	Q9CZX8	RS19_MOUSE	Rps19	40S ribosomal protein S19
20220222_SV_18-2_glyco.11891.11891.2	interact.pep.xml	DTGTDTTAPR		K	Y	10	2	1418.18	1033.47	1033.47	517.741	517.741	1033.47	517.741	0.0001	0.0140716	15.201	10.906	0.995	2	0	773	782	0								TRUE	sp|Q7TSJ2|MAP6_MOUSE	Q7TSJ2	MAP6_MOUSE	Map6	Microtubule-associated protein 6
20220222_SV_18-2_glyco.11900.11900.2	interact.pep.xml	DMCLSSSK	DM[147]CLSSSK	K	K	8	2	1419.65	942.379	942.377	472.197	472.196	942.379	472.197	-0.0014	0.033943	17.377	10.834	0.9852	2	0	139	146	0	2M(15.9949), 3C(57.0215)							TRUE	sp|Q8BG39|SV2B_MOUSE	Q8BG39	SV2B_MOUSE	Sv2b	Synaptic vesicle glycoprotein 2B
20220222_SV_18-2_glyco.11906.11906.2	interact.pep.xml	AAELDRR		K	E	7	2	1420.19	829.441	829.44	415.728	415.727	829.441	415.728	-0.0007	0.112622	18.256	14.418	0.9503	2	0	98	104	0								TRUE	sp|Q8K021|SCAM1_MOUSE	Q8K021	SCAM1_MOUSE	Scamp1	Secretory carrier-associated membrane protein 1
20220222_SV_18-2_glyco.11920.11920.3	interact.pep.xml	ANHPMDAEVTK	ANHPM[147]DAEVTK	K	A	11	3	1421.55	1227.56	1227.56	410.193	410.195	1227.56	410.192	0.0074	0.00766877	17.195	11.566	0.9915	2	0	873	883	0	5M(15.9949)							FALSE	sp|P17426-2|AP2A1_MOUSE	P17426-2	AP2A1_MOUSE	Ap2a1	Isoform B of AP-2 complex subunit alpha-1		sp|P17426|AP2A1_MOUSE
20220222_SV_18-2_glyco.11929.11929.3	interact.pep.xml	LENNDNKPVTNSR		R	D	13	3	1422.69	1499.74	1499.73	500.919	500.918	1499.73	500.918	-0.002	1.61338e-05	27.625	9.561	1	2	1	494	506	0								FALSE	sp|P59326|YTHD1_MOUSE	P59326	YTHD1_MOUSE	Ythdf1	YTH domain-containing family protein 1	Ythdf3	sp|Q8BYK6-2|YTHD3_MOUSE, sp|Q8BYK6-3|YTHD3_MOUSE, sp|Q8BYK6|YTHD3_MOUSE
20220222_SV_18-2_glyco.11934.11934.2	interact.pep.xml	YDAVQHCR	YDAVQHCR	R	Y	8	2	1423.09	1047.46	1047.45	524.735	524.735	1047.46	524.735	-0.0008	0.00729038	20.049	10.476	0.9952	2	0	133	140	0	7C(57.0215)							TRUE	sp|P49586|PCY1A_MOUSE	P49586	PCY1A_MOUSE	Pcyt1a	Choline-phosphate cytidylyltransferase A
20220222_SV_18-2_glyco.11944.11944.2	interact.pep.xml	MAQTIMK	M[147]AQTIM[147]K	R	A	7	2	1424.43	853.405	853.404	427.71	427.709	853.404	427.709	0.0004	0.0236929	13.764	9.208	0.9903	2	0	14	20	0	1M(15.9949), 6M(15.9949)							TRUE	sp|P57746|VATD_MOUSE	P57746	VATD_MOUSE	Atp6v1d	V-type proton ATPase subunit D
20220222_SV_18-2_glyco.11945.11945.2	interact.pep.xml	DAEDLQKR		R	L	8	2	1424.51	973.483	973.484	487.749	487.749	973.483	487.749	0.0006	0.00143639	18.877	10.978	0.9953	2	0	161	168	0								TRUE	sp|P08226|APOE_MOUSE	P08226	APOE_MOUSE	Apoe	Apolipoprotein E
20220222_SV_18-2_glyco.11965.11965.2	interact.pep.xml	SSAGGGLR		R	L	8	2	1426.91	703.362	703.362	352.688	352.688	703.361	352.688	0.0003	0.0370467	18.225	11.91	0.9837	2	0	22	29	0								TRUE	sp|P97441|ZNT3_MOUSE	P97441	ZNT3_MOUSE	Slc30a3	Zinc transporter 3
20220222_SV_18-2_glyco.11967.11967.2	interact.pep.xml	QNSVQNSGGSVSSR		R	F	14	2	1427.07	1405.66	1405.66	703.835	703.835	1405.65	703.835	0.0009	2.36971e-08	35.82	13.043	1	2	0	25	38	0								TRUE	sp|Q8BH82|NAPEP_MOUSE	Q8BH82	NAPEP_MOUSE	Napepld	N-acyl-phosphatidylethanolamine-hydrolyzing phospholipase D
20220222_SV_18-2_glyco.11970.11970.2	interact.pep.xml	GSPQQIDHAK		R	Q	10	2	1427.32	1079.54	1079.54	540.776	540.775	1079.54	540.775	-0.0001	0.00147722	15.339	10.318	0.9951	2	0	480	489	0								TRUE	sp|Q3U0V1|FUBP2_MOUSE	Q3U0V1	FUBP2_MOUSE	Khsrp	Far upstream element-binding protein 2
20220222_SV_18-2_glyco.11973.11973.2	interact.pep.xml	VGSVLQEGCEK	VGSVLQEGCEK	R	I	11	2	1427.56	1204.55	1204.55	603.284	603.284	1204.58	603.295	-0.0227	0.22818	15.103	12.41	0.8713	2	0	528	538	0	9C(57.0215)							TRUE	sp|Q8K2B3|SDHA_MOUSE	Q8K2B3	SDHA_MOUSE	Sdha	Succinate dehydrogenase [ubiquinone] flavoprotein subunit, mitochondrial
20220222_SV_18-2_glyco.11975.11975.2	interact.pep.xml	EAAEQDVEK		K	K	9	2	1427.73	1017.46	1017.46	509.738	509.738	1017.46	509.738	-0.0004	1.09194e-05	20.641	11.85	1	2	0	201	209	0								TRUE	sp|P47963|RL13_MOUSE	P47963	RL13_MOUSE	Rpl13	60S ribosomal protein L13
20220222_SV_18-2_glyco.11979.11979.3	interact.pep.xml	VACTCDQKPCNCPK	VACTCDQKPCNCPK	K	G	14	3	1428.3	1736.71	1736.71	579.912	579.911	1736.71	579.911	0.0007	0.0116011	19.242	10.594	0.9747	2	1	71	84	0	10C(57.0215), 12C(57.0215), 3C(57.0215), 5C(57.0215)							TRUE	sp|P48320|DCE2_MOUSE	P48320	DCE2_MOUSE	Gad2	Glutamate decarboxylase 2
20220222_SV_18-2_glyco.11980.11980.3	interact.pep.xml	GKESQEQPVSDSHQQPNESSK		K	Q	21	3	1428.5	2325.05	2325.05	776.024	776.023	2325.05	776.023	0	0.0538427	13.667	10.061	0.9645	2	1	152	172	0								TRUE	sp|P70663|SPRL1_MOUSE	P70663	SPRL1_MOUSE	Sparcl1	SPARC-like protein 1
20220222_SV_18-2_glyco.11981.11981.3	interact.pep.xml	AKKDDTDDEIAK		K	Y	12	3	1428.58	1347.65	1347.65	450.225	450.225	1347.65	450.224	0.0004	0.100346	14.494	9.759	0.9066	2	1	89	100	0								TRUE	sp|P35564|CALX_MOUSE	P35564	CALX_MOUSE	Canx	Calnexin
20220222_SV_18-2_glyco.11982.11982.3	interact.pep.xml	AAADNKDQLEK		K	A	11	3	1428.69	1201.6	1201.59	401.539	401.539	1201.59	401.538	0.0004	0.0121782	15.337	10.867	0.9747	2	1	559	569	0								TRUE	sp|P80560|PTPR2_MOUSE	P80560	PTPR2_MOUSE	Ptprn2	Receptor-type tyrosine-protein phosphatase N2
20220222_SV_18-2_glyco.11992.11992.2	interact.pep.xml	MNDSNSSGAGGPVK	M[147]NDSNSSGAGGPVK	K	I	14	2	1430.21	1335.58	1335.57	668.795	668.794	1335.57	668.793	0.0008	2.65766e-06	30.802	0	1	2	0	177	190	0	1M(15.9949)							TRUE	sp|P61028|RAB8B_MOUSE	P61028	RAB8B_MOUSE	Rab8b	Ras-related protein Rab-8B
20220222_SV_18-2_glyco.11997.11997.2	interact.pep.xml	SENLGQGDK		K	A	9	2	1430.67	946.437	946.437	474.226	474.226	946.436	474.225	0.0011	0.0125374	16.054	11.611	0.9955	2	0	459	467	0								TRUE	sp|Q8VEE4|RFA1_MOUSE	Q8VEE4	RFA1_MOUSE	Rpa1	Replication protein A 70 kDa DNA-binding subunit
20220222_SV_18-2_glyco.12001.12001.3	interact.pep.xml	YGTPATSGHDK		R	S	11	3	1431.38	1132.52	1132.52	378.513	378.512	1132.51	378.512	0.0002	0.306847	11.966	0	0.7867	2	0	118	128	0								FALSE	sp|Q8BLV3|SL9A7_MOUSE	Q8BLV3	SL9A7_MOUSE	Slc9a7	Sodium/hydrogen exchanger 7		sp|Q8BLV3-2|SL9A7_MOUSE
20220222_SV_18-2_glyco.12003.12003.3	interact.pep.xml	MENGPSESKPVSR	M[147]ENGPSESKPVSR	R	S	13	3	1431.82	1433.65	1433.65	478.89	478.892	1432.66	478.561	0.9925	1.23355e-05	24.019	10.84	1	2	1	1930	1942	0	1M(15.9949)	Mod1: Deamidation (PeakApex: 0.9842, Theoretical: 0.9840); Mod1: First isotopic peak (Theoretical: 1.0024)						FALSE	sp|Q8BPN8-2|DMXL2_MOUSE	Q8BPN8-2	DMXL2_MOUSE	Dmxl2	Isoform 2 of DmX-like protein 2		sp|Q8BPN8|DMXL2_MOUSE
20220222_SV_18-2_glyco.12007.12007.2	interact.pep.xml	MKQEPVR		R	T	7	2	1432.22	886.471	886.475	444.243	444.245	886.469	444.242	0.0059	0.0261874	15.638	12.974	0.9184	2	1	134	140	0								FALSE	sp|P62746|RHOB_MOUSE	P62746	RHOB_MOUSE	Rhob	Rho-related GTP-binding protein RhoB	Rhoc	sp|Q62159|RHOC_MOUSE
20220222_SV_18-2_glyco.12008.12008.2	interact.pep.xml	KTPVPGK		R	A	7	2	1432.3	725.444	725.444	363.729	363.729	725.443	363.729	0.0002	0.0939723	15.608	11.548	0.9589	2	0	168	174	0								TRUE	sp|Q99JI6|RAP1B_MOUSE	Q99JI6	RAP1B_MOUSE	Rap1b	Ras-related protein Rap-1b
20220222_SV_18-2_glyco.12009.12009.2	interact.pep.xml	SCAGISGK	SCAGISGK	R	S	8	2	1432.39	778.363	778.362	390.189	390.188	778.364	390.189	-0.0027	0.0100964	15.815	11.664	0.9959	2	0	28	35	0	2C(57.0215)							FALSE	sp|Q99JH8|ERD21_MOUSE	Q99JH8	ERD21_MOUSE	Kdelr1	ER lumen protein-retaining receptor 1	Kdelr2, Kdelr3	sp|Q8R1L4|ERD23_MOUSE, sp|Q9CQM2|ERD22_MOUSE
20220222_SV_18-2_glyco.12010.12010.2	interact.pep.xml	QEQQPTPGAR		K	A	10	2	1432.47	1110.54	1110.54	556.279	556.276	1110.54	556.278	-0.0034	0.042692	16.17	11.493	0.9811	2	0	3	12	0								TRUE	sp|Q6NXK7|DPP10_MOUSE	Q6NXK7	DPP10_MOUSE	Dpp10	Inactive dipeptidyl peptidase 10
20220222_SV_18-2_glyco.12011.12011.2	interact.pep.xml	QQELEEK		R	L	7	2	1432.55	902.436	902.435	452.225	452.225	902.434	452.224	0.0001	0.124534	15.438	15.438	0.9445	2	0	116	122	0								FALSE	sp|Q3UL36|ARGL1_MOUSE	Q3UL36	ARGL1_MOUSE	Arglu1	Arginine and glutamate-rich protein 1	Lrriq1	sp|Q0P5X1-2|LRIQ1_MOUSE, sp|Q0P5X1|LRIQ1_MOUSE, sp|Q3UL36-2|ARGL1_MOUSE
20220222_SV_18-2_glyco.12023.12023.2	interact.pep.xml	MENGPSESKPVSR	M[147]ENGPSESKPVSR	R	S	13	2	1433.87	1434.65	1434.66	718.334	718.335	1432.66	717.338	1.9946	0.000726942	23.054	0	0.6923	2	1	1930	1942	0	1M(15.9949)	Mod1: First isotopic peak, Mod2: Deamidation (PeakApex: 1.9888)						FALSE	sp|Q8BPN8-2|DMXL2_MOUSE	Q8BPN8-2	DMXL2_MOUSE	Dmxl2	Isoform 2 of DmX-like protein 2		sp|Q8BPN8|DMXL2_MOUSE
20220222_SV_18-2_glyco.12025.12025.2	interact.pep.xml	EASPPTSADK		K	S	10	2	1434.03	1001.47	1001.47	501.741	501.741	1001.47	501.74	0.0001	0.0110948	16.211	11.088	0.9958	2	0	936	945	0								TRUE	sp|P20357|MTAP2_MOUSE	P20357	MTAP2_MOUSE	Map2	Microtubule-associated protein 2
20220222_SV_18-2_glyco.12029.12029.3	interact.pep.xml	MKQEPVKPEEGR	M[147]KQEPVKPEEGR	K	D	12	3	1434.61	1442.72	1442.72	481.914	481.913	1442.72	481.913	-0.0008	7.24502e-09	26.456	10.217	1	2	2	134	145	0	1M(15.9949)							TRUE	sp|Q9QUI0|RHOA_MOUSE	Q9QUI0	RHOA_MOUSE	Rhoa	Transforming protein RhoA
20220222_SV_18-2_glyco.12030.12030.3	interact.pep.xml	EESKNDTVDKVDK		R	S	13	3	1434.77	1505.72	1505.72	502.915	502.914	1505.72	502.914	-0.0001	0.0622092	15.102	11.257	0.9582	2	2	347	359	0								FALSE	sp|Q6GYP7|RGPA1_MOUSE	Q6GYP7	RGPA1_MOUSE	Ralgapa1	Ral GTPase-activating protein subunit alpha-1		sp|Q6GYP7-2|RGPA1_MOUSE, sp|Q6GYP7-4|RGPA1_MOUSE
20220222_SV_18-2_glyco.12032.12032.3	interact.pep.xml	SDEDNKPDAGPDAAGK		R	E	16	3	1434.96	1585.69	1585.69	529.57	529.569	1585.69	529.569	0.0013	0.000363496	24.258	9.307	0.9947	2	1	1469	1484	0								FALSE	sp|Q9WTQ5|AKA12_MOUSE	Q9WTQ5	AKA12_MOUSE	Akap12	A-kinase anchor protein 12		sp|Q9WTQ5-2|AKA12_MOUSE
20220222_SV_18-2_glyco.12046.12046.2	interact.pep.xml	KGDAPAAEAEAK		K	E	12	2	1436.55	1156.57	1156.57	579.294	579.293	1156.57	579.293	-0.0002	6.99e-12	45.09	17.978	1	2	0	56	67	0								TRUE	sp|P06837|NEUM_MOUSE	P06837	NEUM_MOUSE	Gap43	Neuromodulin
20220222_SV_18-2_glyco.12055.12055.3	interact.pep.xml	MENGPSESKPVSR	M[147]ENGPSESKPVSR	R	S	13	3	1437.38	1432.66	1432.66	478.562	478.561	1432.66	478.561	0.0003	7.39921e-09	25.452	11.208	1	2	1	1930	1942	0	1M(15.9949)							FALSE	sp|Q8BPN8-2|DMXL2_MOUSE	Q8BPN8-2	DMXL2_MOUSE	Dmxl2	Isoform 2 of DmX-like protein 2		sp|Q8BPN8|DMXL2_MOUSE
20220222_SV_18-2_glyco.12056.12056.3	interact.pep.xml	EDAPPEDKESESEAK		R	L	15	3	1437.64	1660.72	1660.71	554.579	554.579	1659.71	554.244	1.0035	0.0299571	16.594	10.253	0.7762	2	1	11	25	0		Mod1: First isotopic peak (PeakApex: 1.0032, Theoretical: 1.0024)						TRUE	sp|Q99L43|CDS2_MOUSE	Q99L43	CDS2_MOUSE	Cds2	Phosphatidate cytidylyltransferase 2
20220222_SV_18-2_glyco.12063.12063.2	interact.pep.xml	GGHVVVQK		R	A	8	2	1438.28	822.472	822.471	412.243	412.243	822.471	412.243	-0.0003	0.00684765	18.416	11.828	0.9949	2	0	99	106	0								TRUE	sp|Q3TXX4|VGLU1_MOUSE	Q3TXX4	VGLU1_MOUSE	Slc17a7	Vesicular glutamate transporter 1
20220222_SV_18-2_glyco.12069.12069.2	interact.pep.xml	SGTVTPGR		K	S	8	2	1439.06	773.404	773.403	387.709	387.709	773.403	387.709	-0.0006	0.00339723	19.7	14.391	0.9918	2	0	226	233	0								TRUE	sp|Q80Z24|NEGR1_MOUSE	Q80Z24	NEGR1_MOUSE	Negr1	Neuronal growth regulator 1
20220222_SV_18-2_glyco.12070.12070.2	interact.pep.xml	VQDEYSR		R	R	7	2	1439.14	895.404	895.403	448.709	448.709	895.404	448.709	-0.001	0.0424906	17.28	12.144	0.9812	2	0	37	43	0								TRUE	sp|Q9JIS5|SV2A_MOUSE	Q9JIS5	SV2A_MOUSE	Sv2a	Synaptic vesicle glycoprotein 2A
20220222_SV_18-2_glyco.12078.12078.2	interact.pep.xml	KLNEQSPTR		R	C	9	2	1440.36	1071.57	1071.57	536.792	536.791	1071.57	536.791	0.0004	0.00127003	19.44	13.578	0.9962	2	0	43	51	0								TRUE	sp|O08547|SC22B_MOUSE	O08547	SC22B_MOUSE	Sec22b	Vesicle-trafficking protein SEC22b
20220222_SV_18-2_glyco.12090.12090.2	interact.pep.xml	FMEENPKK	FM[147]EENPKK	R	S	8	2	1441.99	1037.49	1037.48	519.751	519.75	1037.49	519.75	-0.0002	0.0109333	16.345	0	0.9958	2	0	48	55	0	2M(15.9949)							TRUE	sp|D3YVE8|S35G2_MOUSE	D3YVE8	S35G2_MOUSE	Slc35g2	Solute carrier family 35 member G2
20220222_SV_18-2_glyco.12096.12096.3	interact.pep.xml	LENNENKPVTNSR		R	D	13	3	1442.76	1513.75	1513.75	505.591	505.59	1513.75	505.59	-0.0013	6.06135e-09	30.328	10.948	1	2	1	515	527	0								TRUE	sp|Q91YT7|YTHD2_MOUSE	Q91YT7	YTHD2_MOUSE	Ythdf2	YTH domain-containing family protein 2
20220222_SV_18-2_glyco.12097.12097.3	interact.pep.xml	KGPGPGGPGGAGGAR		R	G	15	3	1443.02	1191.61	1191.6	398.211	398.207	1191.61	398.211	-0.0102	0.00152658	16.444	11.974	0.9944	2	0	54	68	0								TRUE	sp|P60761|NEUG_MOUSE	P60761	NEUG_MOUSE	Nrgn	Neurogranin
20220222_SV_18-2_glyco.12105.12105.2	interact.pep.xml	KVNEAQYR		K	S	8	2	1443.69	1006.52	1006.52	504.267	504.267	1006.52	504.267	-0.0003	0.00153829	18.744	12.821	0.9948	2	0	544	551	0								FALSE	sp|Q922S4-3|PDE2A_MOUSE	Q922S4-3	PDE2A_MOUSE	Pde2a	Isoform PDE2A2 of cGMP-dependent 3',5'-cyclic phosphodiesterase		sp|Q922S4-2|PDE2A_MOUSE, sp|Q922S4|PDE2A_MOUSE
20220222_SV_18-2_glyco.12111.12111.2	interact.pep.xml	NEPQNPGANSAR		K	G	12	2	1444.17	1254.56	1254.56	628.287	628.287	1253.57	627.795	0.9841	0.0672705	13.424	10.87	0.7509	2	0	184	195	0		Mod1: Deamidation (PeakApex: 0.9842, Theoretical: 0.9840)						TRUE	sp|Q9CQD1|RAB5A_MOUSE	Q9CQD1	RAB5A_MOUSE	Rab5a	Ras-related protein Rab-5A
20220222_SV_18-2_glyco.12123.12123.3	interact.pep.xml	EDGNEEDKENQGDETQGQQPPQR		R	R	23	3	1445.44	2627.1	2627.1	876.707	876.706	2627.1	876.706	-0.0002	0.000138995	24.928	0	0.9961	2	1	255	277	0								TRUE	sp|P62960|YBOX1_MOUSE	P62960	YBOX1_MOUSE	Ybx1	Y-box-binding protein 1
20220222_SV_18-2_glyco.12124.12124.3	interact.pep.xml	GNHECASINR	GNHECASINR	R	I	10	3	1445.71	1156.5	1156.5	386.509	386.509	1156.5	386.509	0.0003	0.141906	12.892	0	0.9485	2	0	122	131	0	5C(57.0215)							FALSE	sp|P62141|PP1B_MOUSE	P62141	PP1B_MOUSE	Ppp1cb	Serine/threonine-protein phosphatase PP1-beta catalytic subunit	Ppp1ca, Ppp1cc	sp|P62137|PP1A_MOUSE, sp|P63087-2|PP1G_MOUSE, sp|P63087|PP1G_MOUSE
20220222_SV_18-2_glyco.12129.12129.2	interact.pep.xml	CDMEDER	CDMEDER	K	V	7	2	1446.21	953.322	953.321	477.668	477.668	953.322	477.668	-0.0006	5.57828e-05	18.514	9.167	1	2	0	137	143	0	1C(57.0215)							FALSE	sp|P63011|RAB3A_MOUSE	P63011	RAB3A_MOUSE	Rab3a	Ras-related protein Rab-3A	Rab3c	sp|P62823|RAB3C_MOUSE
20220222_SV_18-2_glyco.12134.12134.2	interact.pep.xml	KGSEVESVK		K	E	9	2	1446.61	961.508	961.499	481.762	481.757	961.508	481.761	-0.0086	0.147904	15.647	12.971	0.9323	2	0	9	17	0								TRUE	sp|P68181|KAPCB_MOUSE	P68181	KAPCB_MOUSE	Prkacb	cAMP-dependent protein kinase catalytic subunit beta
20220222_SV_18-2_glyco.12135.12135.2	interact.pep.xml	KQMVANVEK	KQM[147]VANVEK	K	Q	9	2	1446.69	1061.55	1061.55	531.784	531.784	1061.55	531.784	0	0.000104893	20.248	12.333	1	2	0	35	43	0	3M(15.9949)							TRUE	sp|O89116|VTI1A_MOUSE	O89116	VTI1A_MOUSE	Vti1a	Vesicle transport through interaction with t-SNAREs homolog 1A
20220222_SV_18-2_glyco.12140.12140.2	interact.pep.xml	KMDETDASSAVK	KM[147]DETDASSAVK	R	V	12	2	1447.1	1296.59	1296.59	649.301	649.3	1296.59	649.301	-0.0004	4.23e-12	44.627	11.166	1	2	0	84	95	0	2M(15.9949)							TRUE	sp|Q921F2|TADBP_MOUSE	Q921F2	TADBP_MOUSE	Tardbp	TAR DNA-binding protein 43
20220222_SV_18-2_glyco.12145.12145.2	interact.pep.xml	YNHFNNSDGK		R	G	10	2	1447.81	1194.51	1194.51	598.261	598.264	1194.51	598.26	0.0075	0.0256069	14.365	10.52	0.9934	2	0	396	405	0								FALSE	sp|Q8CBH5-2|MFSD6_MOUSE	Q8CBH5-2	MFSD6_MOUSE	Mfsd6	Isoform 2 of Major facilitator superfamily domain-containing protein 6		sp|Q8CBH5|MFSD6_MOUSE
20220222_SV_18-2_glyco.12153.12153.3	interact.pep.xml	GSEEKPTQENNYR		R	L	13	3	1449.1	1550.7	1550.69	517.907	517.905	1550.7	517.906	-0.0014	0.0325649	15.449	0	0.9701	2	1	366	378	0								TRUE	sp|Q80UP8|S20A2_MOUSE	Q80UP8	S20A2_MOUSE	Slc20a2	Sodium-dependent phosphate transporter 2
20220222_SV_18-2_glyco.12163.12163.2	interact.pep.xml	RQEELER		K	K	7	2	1450.05	958.484	958.483	480.249	480.249	958.483	480.249	-0.0001	0.0160371	20.818	19.181	0.9942	2	0	90	96	0								TRUE	sp|Q8K021|SCAM1_MOUSE	Q8K021	SCAM1_MOUSE	Scamp1	Secretory carrier-associated membrane protein 1
20220222_SV_18-2_glyco.12165.12165.2	interact.pep.xml	IECESPNR	IECESPNR	R	H	8	2	1450.22	1005.45	1005.45	503.734	503.731	1003.44	502.727	2.0079	0.00272036	18.933	12.202	0.607	2	0	219	226	0	3C(57.0215)	Mod1: Second isotopic peak (PeakApex: 2.0062, Theoretical: 2.0047)						FALSE	sp|P70704|AT8A1_MOUSE	P70704	AT8A1_MOUSE	Atp8a1	Phospholipid-transporting ATPase IA		sp|P70704-2|AT8A1_MOUSE, sp|P70704-3|AT8A1_MOUSE
20220222_SV_18-2_glyco.12168.12168.2	interact.pep.xml	DMCLSDSNK	DM[147]CLSDSNK	K	G	9	2	1450.66	1084.42	1084.42	543.216	543.215	1084.42	543.216	-0.0013	0.00863973	19.754	10.369	0.9957	2	0	196	204	0	2M(15.9949), 3C(57.0215)							TRUE	sp|Q9JIS5|SV2A_MOUSE	Q9JIS5	SV2A_MOUSE	Sv2a	Synaptic vesicle glycoprotein 2A
20220222_SV_18-2_glyco.12170.12170.2	interact.pep.xml	KVNESIK		R	Y	7	2	1450.85	816.471	816.47	409.243	409.242	816.471	409.243	-0.0005	0.0318405	22.036	17.803	0.9914	2	0	253	259	0								FALSE	sp|Q8C561-2|LMBD2_MOUSE	Q8C561-2	LMBD2_MOUSE	Lmbrd2	Isoform 2 of G-protein coupled receptor-associated protein LMBRD2		sp|Q8C561|LMBD2_MOUSE
20220222_SV_18-2_glyco.12172.12172.2	interact.pep.xml	RQEEEEAMR		K	R	9	2	1451.04	1176.52	1176.52	589.268	589.267	1176.52	589.267	-0.0001	5.57002e-06	21.982	10.895	1	2	0	580	588	0								FALSE	sp|Q8BYK6-3|YTHD3_MOUSE	Q8BYK6-3	YTHD3_MOUSE	Ythdf3	Isoform 3 of YTH domain-containing family protein 3		sp|Q8BYK6-2|YTHD3_MOUSE, sp|Q8BYK6|YTHD3_MOUSE
20220222_SV_18-2_glyco.12176.12176.2	interact.pep.xml	NEKGEIEQER		R	I	10	2	1451.36	1230.58	1230.58	616.3	616.299	1230.58	616.299	0.0002	0.0245047	17.943	10.333	0.9244	2	1	745	754	0								FALSE	sp|G5E829|AT2B1_MOUSE	G5E829	AT2B1_MOUSE	Atp2b1	Plasma membrane calcium-transporting ATPase 1	Atp2b2	sp|Q9R0K7|AT2B2_MOUSE
20220222_SV_18-2_glyco.12177.12177.2	interact.pep.xml	APPGAPEK		R	Q	8	2	1451.44	765.403	765.401	383.709	383.708	765.402	383.708	-0.0006	2.48581e-05	22.204	18.167	1	2	0	236	243	0								TRUE	sp|Q62277|SYPH_MOUSE	Q62277	SYPH_MOUSE	Syp	Synaptophysin
20220222_SV_18-2_glyco.12183.12183.3	interact.pep.xml	QDEGKEDPEADQEHA		R	-	15	3	1452.21	1696.68	1696.68	566.568	566.568	1696.68	566.568	-0.0002	0.00151443	22.779	11.609	0.9828	2	1	213	227	0								TRUE	sp|P06837|NEUM_MOUSE	P06837	NEUM_MOUSE	Gap43	Neuromodulin
20220222_SV_18-2_glyco.12195.12195.2	interact.pep.xml	ITDPSSSR		R	K	8	2	1453.6	861.42	861.419	431.717	431.717	861.419	431.717	-0.0004	0.130062	14.612	11.87	0.9417	2	0	56	63	0								TRUE	sp|Q9WUC3|LY6H_MOUSE	Q9WUC3	LY6H_MOUSE	Ly6h	Lymphocyte antigen 6H
20220222_SV_18-2_glyco.12196.12196.2	interact.pep.xml	DDKDTIER		R	L	8	2	1453.68	990.462	990.462	496.238	496.238	990.462	496.238	0	0.0206348	16.868	11.542	0.9386	2	1	121	128	0								TRUE	sp|P60764|RAC3_MOUSE	P60764	RAC3_MOUSE	Rac3	Ras-related C3 botulinum toxin substrate 3
20220222_SV_18-2_glyco.12198.12198.2	interact.pep.xml	DLQSAEK		R	E	7	2	1453.83	789.387	789.386	395.701	395.7	789.387	395.701	-0.0008	0.0452723	16.766	11.957	0.98	2	0	261	267	0								TRUE	sp|P46096|SYT1_MOUSE	P46096	SYT1_MOUSE	Syt1	Synaptotagmin-1
20220222_SV_18-2_glyco.12199.12199.2	interact.pep.xml	SGSPMAR		R	-	7	2	1453.91	704.328	704.327	353.171	353.171	704.328	353.171	-0.0003	0.0445143	17.906	11.199	0.9803	2	0	188	194	0								FALSE	sp|P04370-4|MBP_MOUSE	P04370-4	MBP_MOUSE	Mbp	Isoform 4 of Myelin basic protein		sp|P04370-10|MBP_MOUSE, sp|P04370-11|MBP_MOUSE, sp|P04370-13|MBP_MOUSE, sp|P04370-14|MBP_MOUSE, sp|P04370-5|MBP_MOUSE, sp|P04370-6|MBP_MOUSE, sp|P04370-7|MBP_MOUSE, sp|P04370-8|MBP_MOUSE, sp|P04370-9|MBP_MOUSE, sp|P04370|MBP_MOUSE
20220222_SV_18-2_glyco.12201.12201.2	interact.pep.xml	IEAASMSGAGR	IEAASM[147]SGAGR	R	R	11	2	1454.1	1064.49	1064.49	533.254	533.253	1064.49	533.253	0.0001	1.82468e-05	17.361	13.999	1	2	0	1414	1424	0	6M(15.9949)							TRUE	sp|Q91ZX7|LRP1_MOUSE	Q91ZX7	LRP1_MOUSE	Lrp1	Prolow-density lipoprotein receptor-related protein 1
20220222_SV_18-2_glyco.12203.12203.2	interact.pep.xml	IECESPNR	IECESPNR	R	H	8	2	1454.27	1003.44	1003.44	502.727	502.727	1003.44	502.727	0.0005	0.0473696	13.798	0	0.9791	2	0	219	226	0	3C(57.0215)							FALSE	sp|P70704|AT8A1_MOUSE	P70704	AT8A1_MOUSE	Atp8a1	Phospholipid-transporting ATPase IA		sp|P70704-2|AT8A1_MOUSE, sp|P70704-3|AT8A1_MOUSE
20220222_SV_18-2_glyco.12210.12210.4	interact.pep.xml	RSEGHEQTPAAHAQGTGPEGGK		R	G	22	4	1454.9	2201.02	2201.02	551.263	551.262	2201.02	551.263	-0.0004	2e-14	40.105	12.982	1	2	0	385	406	0								FALSE	sp|Q7TSJ2|MAP6_MOUSE	Q7TSJ2	MAP6_MOUSE	Map6	Microtubule-associated protein 6		sp|Q7TSJ2-2|MAP6_MOUSE, sp|Q7TSJ2-3|MAP6_MOUSE
20220222_SV_18-2_glyco.12213.12213.3	interact.pep.xml	LEGNSPQGSSHGVK		K	I	14	3	1455.38	1395.68	1395.67	466.232	466.232	1395.67	466.232	-0.0006	3.20289e-05	20.454	10.362	1	2	0	177	190	0								TRUE	sp|P55258|RAB8A_MOUSE	P55258	RAB8A_MOUSE	Rab8a	Ras-related protein Rab-8A
20220222_SV_18-2_glyco.12219.12219.2	interact.pep.xml	ESPDMTK		K	N	7	2	1456.46	806.349	806.348	404.182	404.181	806.348	404.181	0	0.411386	12.043	9.036	0.5887	2	0	294	300	0								TRUE	sp|P70318|TIAR_MOUSE	P70318	TIAR_MOUSE	Tial1	Nucleolysin TIAR
20220222_SV_18-2_glyco.12227.12227.2	interact.pep.xml	AHSVDVEK		R	N	8	2	1457.57	883.44	883.44	442.727	442.727	883.44	442.727	-0.0001	0.00652759	16.29	13.008	0.9947	2	0	220	227	0								TRUE	sp|Q8QZT2|CCSAP_MOUSE	Q8QZT2	CCSAP_MOUSE	Ccsap	Centriole, cilia and spindle-associated protein
20220222_SV_18-2_glyco.12231.12231.3	interact.pep.xml	EREQEFQSK		R	Q	9	3	1457.94	1179.55	1179.55	394.192	394.191	1179.55	394.191	-0.0002	0.00592162	16.297	11.18	0.9722	2	1	50	58	0								TRUE	sp|Q9WTT4|VATG2_MOUSE	Q9WTT4	VATG2_MOUSE	Atp6v1g2	V-type proton ATPase subunit G 2
20220222_SV_18-2_glyco.12233.12233.3	interact.pep.xml	KLEGNSPQGSSHGVK		K	I	15	3	1458.33	1523.77	1523.77	508.931	508.93	1523.77	508.93	-0.0011	1.0684e-10	23.488	11.658	1	2	0	176	190	0								TRUE	sp|P55258|RAB8A_MOUSE	P55258	RAB8A_MOUSE	Rab8a	Ras-related protein Rab-8A
20220222_SV_18-2_glyco.12246.12246.2	interact.pep.xml	NATSDDIK		K	K	8	2	1460.11	862.404	862.404	432.209	432.209	862.403	432.209	0.0007	8.06573e-05	19.402	11.597	1	2	0	25	32	0								TRUE	sp|P60904|DNJC5_MOUSE	P60904	DNJC5_MOUSE	Dnajc5	DnaJ homolog subfamily C member 5
20220222_SV_18-2_glyco.12247.12247.2	interact.pep.xml	EQGQNLAR		K	Q	8	2	1460.19	914.458	914.457	458.236	458.236	914.457	458.236	0	0.060196	15.607	11.468	0.9736	2	0	129	136	0								FALSE	sp|P62835|RAP1A_MOUSE	P62835	RAP1A_MOUSE	Rap1a	Ras-related protein Rap-1A	Rap1b	sp|Q99JI6|RAP1B_MOUSE
20220222_SV_18-2_glyco.12251.12251.2	interact.pep.xml	CDMEEER	CDMEEER	K	V	7	2	1460.74	967.338	967.338	484.676	484.676	967.337	484.676	0.0001	0.030304	15.574	8.266	0.9869	2	0	137	143	0	1C(57.0215)							TRUE	sp|Q9CZT8|RAB3B_MOUSE	Q9CZT8	RAB3B_MOUSE	Rab3b	Ras-related protein Rab-3B
20220222_SV_18-2_glyco.12252.12252.2	interact.pep.xml	FRNPPGK		K	E	7	2	1460.82	814.446	814.444	408.23	408.229	814.445	408.23	-0.0006	0.00101192	18.297	12.633	0.9819	2	1	216	222	0								TRUE	sp|Q8VEK0|CC50A_MOUSE	Q8VEK0	CC50A_MOUSE	Tmem30a	Cell cycle control protein 50A
20220222_SV_18-2_glyco.12255.12255.3	interact.pep.xml	SKMEEQTQQIR	SKM[147]EEQTQQIR	R	L	11	3	1461.28	1392.67	1392.67	465.23	465.229	1392.67	465.229	-0.0009	0.000135314	22.665	13.37	0.9962	2	1	251	261	0	3M(15.9949)							TRUE	sp|P08226|APOE_MOUSE	P08226	APOE_MOUSE	Apoe	Apolipoprotein E
20220222_SV_18-2_glyco.12264.12264.2	interact.pep.xml	SEDEEKVK	n[43]SEDEEKVK	M	L	8	2	1462.53	1004.49	1004.49	503.252	503.25	1004.47	503.24	0.0196	0.0226058	18.869	15.318	0.9313	2	1	2	9	0	N-term(42.0106)							TRUE	sp|Q9D0I4|STX17_MOUSE	Q9D0I4	STX17_MOUSE	Stx17	Syntaxin-17
20220222_SV_18-2_glyco.12265.12265.2	interact.pep.xml	LQNPSDR		K	K	7	2	1462.61	828.409	828.414	415.212	415.214	828.409	415.212	0.0055	0.0529359	15.605	9.946	0.9767	2	0	39	45	0								TRUE	sp|Q9WV55|VAPA_MOUSE	Q9WV55	VAPA_MOUSE	Vapa	Vesicle-associated membrane protein-associated protein A
20220222_SV_18-2_glyco.12287.12287.2	interact.pep.xml	TTEQDLK		K	D	7	2	1465.43	833.413	833.413	417.714	417.714	833.413	417.714	-0.0004	0.0440941	17.099	15.158	0.9805	2	0	115	121	0								TRUE	sp|Q921F2|TADBP_MOUSE	Q921F2	TADBP_MOUSE	Tardbp	TAR DNA-binding protein 43
20220222_SV_18-2_glyco.12288.12288.2	interact.pep.xml	LIHDTNMR	LIHDTNM[147]R	K	A	8	2	1465.55	1014.49	1014.49	508.253	508.253	1014.49	508.253	0	3.86116e-05	17.607	9.931	1	2	0	362	369	0	7M(15.9949)							TRUE	sp|Q69ZS6|SV2C_MOUSE	Q69ZS6	SV2C_MOUSE	Sv2c	Synaptic vesicle glycoprotein 2C
20220222_SV_18-2_glyco.12297.12297.2	interact.pep.xml	MEAMEQER	M[147]EAMEQER	K	I	8	2	1466.59	1038.41	1038.41	520.213	520.213	1038.41	520.213	0.0001	0.243081	12.957	9.4	0.8555	2	0	64	71	0	1M(15.9949)							TRUE	sp|P47708|RP3A_MOUSE	P47708	RP3A_MOUSE	Rph3a	Rabphilin-3A
20220222_SV_18-2_glyco.12307.12307.4	interact.pep.xml	QLDHESDDADREDEER		K	S	16	4	1467.45	1957.79	1957.79	490.455	490.454	1957.79	490.454	0.0002	2.509e-05	29.902	10.717	1	2	1	418	433	0								FALSE	sp|Q8BPN8-2|DMXL2_MOUSE	Q8BPN8-2	DMXL2_MOUSE	Dmxl2	Isoform 2 of DmX-like protein 2		sp|Q8BPN8-3|DMXL2_MOUSE, sp|Q8BPN8|DMXL2_MOUSE
20220222_SV_18-2_glyco.12310.12310.2	interact.pep.xml	ADDPGIKR		K	A	8	2	1467.92	870.456	870.455	436.235	436.235	870.456	436.235	-0.0007	0.263178	11.819	0	0.8317	2	0	113	120	0								FALSE	sp|Q9D4C9|CLVS1_MOUSE	Q9D4C9	CLVS1_MOUSE	Clvs1	Clavesin-1		sp|Q9D4C9-2|CLVS1_MOUSE
20220222_SV_18-2_glyco.12313.12313.2	interact.pep.xml	NLQTNETR		K	T	8	2	1468.19	974.478	974.478	488.247	488.246	974.478	488.246	-0.0003	0.000101892	20.399	11.006	1	2	0	880	887	0								TRUE	sp|P80560|PTPR2_MOUSE	P80560	PTPR2_MOUSE	Ptprn2	Receptor-type tyrosine-protein phosphatase N2
20220222_SV_18-2_glyco.12315.12315.2	interact.pep.xml	IISAHGCK	IISAHGCK	R	V	8	2	1468.34	884.454	884.453	443.234	443.234	884.454	443.234	-0.0007	0.000276886	20.692	11.291	1	2	0	195	202	0	7C(57.0215)							TRUE	sp|Q6PIC6|AT1A3_MOUSE	Q6PIC6	AT1A3_MOUSE	Atp1a3	Sodium/potassium-transporting ATPase subunit alpha-3
20220222_SV_18-2_glyco.12323.12323.2	interact.pep.xml	KLEAAEER		K	R	8	2	1469.3	944.493	944.491	473.254	473.253	944.493	473.254	-0.0014	0.112331	15.298	10.777	0.9504	2	0	87	94	0								FALSE	sp|P55821|STMN2_MOUSE	P55821	STMN2_MOUSE	Stmn2	Stathmin-2	Stmn1, Stmn4	sp|P54227|STMN1_MOUSE, sp|P63042|STMN4_MOUSE
20220222_SV_18-2_glyco.12332.12332.2	interact.pep.xml	EDAANNYAR		K	G	9	2	1470.38	1022.44	1022.44	512.229	512.229	1022.44	512.228	0.0018	5.07951e-05	22.155	10.773	1	2	0	97	105	0								FALSE	sp|P68369|TBA1A_MOUSE	P68369	TBA1A_MOUSE	Tuba1a	Tubulin alpha-1A chain	Tuba1b, Tuba1c, Tuba3a, Tuba4a, Tuba8	sp|P05213|TBA1B_MOUSE, sp|P05214|TBA3_MOUSE, sp|P68368|TBA4A_MOUSE, sp|P68373|TBA1C_MOUSE, sp|Q9JJZ2|TBA8_MOUSE
20220222_SV_18-2_glyco.12335.12335.2	interact.pep.xml	TSNALEK		K	D	7	2	1470.92	761.393	761.393	381.704	381.704	761.392	381.703	0.0005	0.0730181	17.177	12.27	0.9681	2	0	203	209	0								FALSE	sp|Q7TN29|SMAP2_MOUSE	Q7TN29	SMAP2_MOUSE	Smap2	Stromal membrane-associated protein 2		sp|Q7TN29-2|SMAP2_MOUSE
20220222_SV_18-2_glyco.12336.12336.2	interact.pep.xml	SDLEDQR		K	A	7	2	1470.99	861.384	861.383	431.699	431.699	861.383	431.699	0.0001	0.0586476	15.427	9.999	0.9742	2	0	135	141	0								TRUE	sp|Q9ERI2|RB27A_MOUSE	Q9ERI2	RB27A_MOUSE	Rab27a	Ras-related protein Rab-27A
20220222_SV_18-2_glyco.12339.12339.2	interact.pep.xml	QQQQQQNDVVK		K	L	11	2	1471.23	1342.65	1342.65	672.332	672.331	1341.66	671.839	0.9838	0.0364307	14.645	10.543	0.849	2	0	179	189	0		Mod1: Deamidation (PeakApex: 0.9842, Theoretical: 0.9840)						TRUE	sp|Q6PHN9|RAB35_MOUSE	Q6PHN9	RAB35_MOUSE	Rab35	Ras-related protein Rab-35
20220222_SV_18-2_glyco.12341.12341.2	interact.pep.xml	QTETGEGSVCQR	QTETGEGSVCQR	R	T	12	2	1471.4	1350.59	1350.58	676.3	676.299	1350.58	676.299	0.0001	9.46782e-05	27.595	10.612	1	2	0	754	765	0	10C(57.0215)							FALSE	sp|Q80U28-15|MADD_MOUSE	Q80U28-15	MADD_MOUSE	Madd	Isoform 15 of MAP kinase-activating death domain protein		sp|Q80U28-10|MADD_MOUSE, sp|Q80U28-11|MADD_MOUSE, sp|Q80U28-12|MADD_MOUSE, sp|Q80U28-13|MADD_MOUSE, sp|Q80U28-14|MADD_MOUSE, sp|Q80U28-2|MADD_MOUSE, sp|Q80U28-3|MADD_MOUSE, sp|Q80U28-4|MADD_MOUSE, sp|Q80U28-5|MADD_MOUSE, sp|Q80U28-6|MADD_MOUSE, sp|Q80U28-7|MADD_MOUSE, sp|Q80U28-8|MADD_MOUSE, sp|Q80U28-9|MADD_MOUSE, sp|Q80U28|MADD_MOUSE
20220222_SV_18-2_glyco.12349.12349.2	interact.pep.xml	TLEDNEER		R	M	8	2	1472.38	1004.44	1004.44	503.228	503.227	1004.44	503.228	-0.0008	0.000568963	18.721	10.298	0.9996	2	0	515	522	0								TRUE	sp|P48320|DCE2_MOUSE	P48320	DCE2_MOUSE	Gad2	Glutamate decarboxylase 2
20220222_SV_18-2_glyco.12351.12351.2	interact.pep.xml	RSANTQVVR		R	E	9	2	1472.57	1029.57	1029.57	515.792	515.791	1029.57	515.791	-0.0007	5.16702e-07	24.703	12.47	1	2	0	283	291	0								TRUE	sp|Q5FWK3|RHG01_MOUSE	Q5FWK3	RHG01_MOUSE	Arhgap1	Rho GTPase-activating protein 1
20220222_SV_18-2_glyco.12366.12366.2	interact.pep.xml	TVPNDATQTK		K	E	10	2	1474.79	1073.54	1073.53	537.775	537.774	1073.54	537.775	-0.0007	0.00023906	20.839	12.299	1	2	0	1100	1109	0								FALSE	sp|P13595|NCAM1_MOUSE	P13595	NCAM1_MOUSE	Ncam1	Neural cell adhesion molecule 1		sp|P13595-2|NCAM1_MOUSE
20220222_SV_18-2_glyco.12367.12367.2	interact.pep.xml	ELQETQQER		R	E	9	2	1474.87	1159.55	1159.55	580.781	580.781	1159.55	580.781	0	0.00224559	17.86	11.919	0.9925	2	0	353	361	0								TRUE	sp|Q0VGU4|VGF_MOUSE	Q0VGU4	VGF_MOUSE	Vgf	Neurosecretory protein VGF
20220222_SV_18-2_glyco.12368.12368.2	interact.pep.xml	TGTLTQNR		K	M	8	2	1474.95	889.463	889.461	445.739	445.738	889.462	445.738	-0.0004	0.00121705	20.894	12.109	0.9965	2	0	368	375	0								FALSE	sp|Q6PIC6|AT1A3_MOUSE	Q6PIC6	AT1A3_MOUSE	Atp1a3	Sodium/potassium-transporting ATPase subunit alpha-3	Atp12a, Atp1a1, Atp1a2, Atp1a4, Atp4a	sp|Q64436|ATP4A_MOUSE, sp|Q6PIE5|AT1A2_MOUSE, sp|Q8VDN2|AT1A1_MOUSE, sp|Q9WV27|AT1A4_MOUSE, sp|Q9Z1W8|AT12A_MOUSE
20220222_SV_18-2_glyco.12376.12376.3	interact.pep.xml	SEGHEQTPAAHAQGTGPEGGK		R	G	21	3	1476.19	2044.92	2044.92	682.649	682.647	2044.92	682.647	0.0001	3.84592e-05	27.16	8.569	0.9999	2	0	386	406	0								FALSE	sp|Q7TSJ2|MAP6_MOUSE	Q7TSJ2	MAP6_MOUSE	Map6	Microtubule-associated protein 6		sp|Q7TSJ2-2|MAP6_MOUSE, sp|Q7TSJ2-3|MAP6_MOUSE
20220222_SV_18-2_glyco.12384.12384.2	interact.pep.xml	GSGFQGTK		R	L	8	2	1477.38	780.377	780.377	391.196	391.196	780.377	391.196	0.0001	0.0117345	13.949	9.207	0.9957	2	0	603	610	0								TRUE	sp|Q9Z218|DPP6_MOUSE	Q9Z218	DPP6_MOUSE	Dpp6	Dipeptidyl aminopeptidase-like protein 6
20220222_SV_18-2_glyco.12386.12386.2	interact.pep.xml	HSISMPAMR	HSISM[147]PAM[147]R	Q	N	9	2	1477.74	1060.48	1060.48	531.247	531.247	1060.48	531.247	-0.0006	0.124882	14.114	9.245	0.9444	1	0	135	143	0	5M(15.9949), 8M(15.9949)							FALSE	sp|Q62393-3|TPD52_MOUSE	Q62393-3	TPD52_MOUSE	Tpd52	Isoform 3 of Tumor protein D52	Tpd52l1	sp|O54818|TPD53_MOUSE
20220222_SV_18-2_glyco.12387.12387.2	interact.pep.xml	MDSQMTK		K	Q	7	2	1477.82	839.352	839.351	420.683	420.683	839.352	420.683	-0.0007	0.0364754	17.252	10.778	0.984	2	0	182	188	0								TRUE	sp|P61264|STX1B_MOUSE	P61264	STX1B_MOUSE	Stx1b	Syntaxin-1B
20220222_SV_18-2_glyco.12388.12388.2	interact.pep.xml	DAMQYASESK	DAM[147]QYASESK	K	D	10	2	1477.9	1144.47	1144.47	573.243	573.242	1144.47	573.243	-0.0002	0.126765	15.088	10.123	0.9434	2	0	1536	1545	0	3M(15.9949)							TRUE	sp|Q68FD5|CLH1_MOUSE	Q68FD5	CLH1_MOUSE	Cltc	Clathrin heavy chain 1
20220222_SV_18-2_glyco.12389.12389.2	interact.pep.xml	QVQGMQSSQQR		R	N	11	2	1477.97	1275.6	1275.6	638.808	638.806	1275.6	638.807	-0.0012	8.54686e-06	32.756	26.357	1	2	0	80	90	0								TRUE	sp|Q9WTT4|VATG2_MOUSE	Q9WTT4	VATG2_MOUSE	Atp6v1g2	V-type proton ATPase subunit G 2
20220222_SV_18-2_glyco.12391.12391.2	interact.pep.xml	QVRPVTEK		R	L	8	2	1478.14	955.546	955.545	478.78	478.78	955.545	478.78	-0.0003	0.000857823	24.348	15.231	0.9882	2	1	213	220	0								FALSE	sp|P50516|VATA_MOUSE	P50516	VATA_MOUSE	Atp6v1a	V-type proton ATPase catalytic subunit A		sp|P50516-2|VATA_MOUSE
20220222_SV_18-2_glyco.12393.12393.2	interact.pep.xml	SDTSGHFER		R	L	9	2	1478.3	1034.44	1034.44	518.229	518.228	1034.44	518.228	0.0001	9.90144e-05	22.172	13.877	1	2	0	288	296	0								TRUE	sp|Q07076|ANXA7_MOUSE	Q07076	ANXA7_MOUSE	Anxa7	Annexin A7
20220222_SV_18-2_glyco.12402.12402.3	interact.pep.xml	QEPASKPDVNR		R	E	11	3	1479.26	1239.62	1239.62	414.214	414.214	1239.62	414.214	-0.0002	7.27409e-05	19.532	11.433	0.9987	2	1	108	118	0								TRUE	sp|E9PUL5|PRRT2_MOUSE	E9PUL5	PRRT2_MOUSE	Prrt2	Proline-rich transmembrane protein 2
20220222_SV_18-2_glyco.12412.12412.2	interact.pep.xml	RVDIQNK		K	R	7	2	1480.43	871.488	871.487	436.751	436.751	871.488	436.751	-0.0004	0.0161681	16.907	12.741	0.9941	2	0	64	70	0								TRUE	sp|P42669|PURA_MOUSE	P42669	PURA_MOUSE	Pura	Transcriptional activator protein Pur-alpha
20220222_SV_18-2_glyco.12415.12415.2	interact.pep.xml	LVEDMENK	LVEDM[147]ENK	R	I	8	2	1480.7	992.449	992.449	497.232	497.232	992.448	497.231	0.0004	0.00014236	17.578	10.479	1	2	0	216	223	0	5M(15.9949)							FALSE	sp|P47757-2|CAPZB_MOUSE	P47757-2	CAPZB_MOUSE	Capzb	Isoform 2 of F-actin-capping protein subunit beta		sp|P47757-4|CAPZB_MOUSE, sp|P47757|CAPZB_MOUSE
20220222_SV_18-2_glyco.12416.12416.2	interact.pep.xml	EQEFQSK		R	Q	7	2	1480.78	894.409	894.408	448.212	448.211	894.408	448.211	-0.0004	0.205597	14.725	12.063	0.8923	2	0	52	58	0								TRUE	sp|Q9WTT4|VATG2_MOUSE	Q9WTT4	VATG2_MOUSE	Atp6v1g2	V-type proton ATPase subunit G 2
20220222_SV_18-2_glyco.12418.12418.2	interact.pep.xml	AQGPSGQEAESPR		R	R	13	2	1481.13	1312.6	1312.6	657.308	657.307	1312.6	657.308	-0.0007	0.000189561	25.389	0	1	2	0	111	123	0								FALSE	sp|O88737|BSN_MOUSE	O88737	BSN_MOUSE	Bsn	Protein bassoon		sp|O88737-2|BSN_MOUSE
20220222_SV_18-2_glyco.12421.12421.2	interact.pep.xml	FSQHVSGSR		R	A	9	2	1481.4	1003.48	1003.48	502.749	502.749	1003.48	502.749	0	0.000156648	20.017	12.051	1	2	0	795	803	0								FALSE	sp|Q80U28-15|MADD_MOUSE	Q80U28-15	MADD_MOUSE	Madd	Isoform 15 of MAP kinase-activating death domain protein		sp|Q80U28-10|MADD_MOUSE, sp|Q80U28-11|MADD_MOUSE, sp|Q80U28-12|MADD_MOUSE, sp|Q80U28-13|MADD_MOUSE, sp|Q80U28-14|MADD_MOUSE, sp|Q80U28-2|MADD_MOUSE, sp|Q80U28-3|MADD_MOUSE, sp|Q80U28-4|MADD_MOUSE, sp|Q80U28-5|MADD_MOUSE, sp|Q80U28-6|MADD_MOUSE, sp|Q80U28-7|MADD_MOUSE, sp|Q80U28-8|MADD_MOUSE, sp|Q80U28-9|MADD_MOUSE, sp|Q80U28|MADD_MOUSE
20220222_SV_18-2_glyco.12424.12424.2	interact.pep.xml	LPSDTEKEDR		K	S	10	2	1481.64	1188.56	1188.56	595.289	595.288	1188.56	595.288	-0.0004	0.00787498	19.915	10.403	0.9651	2	1	951	960	0								FALSE	sp|Q99P72|RTN4_MOUSE	Q99P72	RTN4_MOUSE	Rtn4	Reticulon-4		sp|Q99P72-3|RTN4_MOUSE
20220222_SV_18-2_glyco.12430.12430.3	interact.pep.xml	QEPVKPEEGR		K	D	10	3	1482.49	1167.59	1167.59	390.204	390.204	1167.59	390.203	0.0015	0.135372	14.402	11.756	0.8632	2	1	136	145	0								TRUE	sp|Q9QUI0|RHOA_MOUSE	Q9QUI0	RHOA_MOUSE	Rhoa	Transforming protein RhoA
20220222_SV_18-2_glyco.12439.12439.3	interact.pep.xml	RQEEEEVVRK		K	E	10	3	1483.56	1300.67	1300.67	434.565	434.565	1300.67	434.565	0.0003	9.68865e-05	20.564	12.52	0.9992	2	0	542	551	0								TRUE	sp|P59326|YTHD1_MOUSE	P59326	YTHD1_MOUSE	Ythdf1	YTH domain-containing family protein 1
20220222_SV_18-2_glyco.12441.12441.2	interact.pep.xml	KGDSSAEELK		K	L	10	2	1483.98	1062.52	1062.52	532.267	532.267	1062.52	532.267	0.0001	9.75201e-08	30.748	13.534	1	2	0	136	145	0								TRUE	sp|P47963|RL13_MOUSE	P47963	RL13_MOUSE	Rpl13	60S ribosomal protein L13
20220222_SV_18-2_glyco.12443.12443.2	interact.pep.xml	NVAGDGVNR		K	C	9	2	1484.14	900.442	900.441	451.228	451.228	900.441	451.228	0	8.0096e-06	23.882	11.046	1	2	0	85	93	0								TRUE	sp|P47708|RP3A_MOUSE	P47708	RP3A_MOUSE	Rph3a	Rabphilin-3A
20220222_SV_18-2_glyco.12447.12447.2	interact.pep.xml	LNNSQIK	LN[1493]NSQIK	R	Y	7	2	1484.46	2193.93	2193.93	1097.97	1097.97	815.45	408.732	1378.48	0.00388151	20.144	16.605	1	2	0	279	285	0	2N(1378.4757)	HexNAc-2_Hex-6	2.1886	0	LNNSQIK	12.2449	20.1441	FALSE	sp|P17047-2|LAMP2_MOUSE	P17047-2	LAMP2_MOUSE	Lamp2	Isoform LAMP-2B of Lysosome-associated membrane glycoprotein 2		sp|P17047-3|LAMP2_MOUSE, sp|P17047|LAMP2_MOUSE
20220222_SV_18-2_glyco.12454.12454.3	interact.pep.xml	ESQEQPVSDSHQQPNESSK		K	Q	19	3	1485.59	2139.93	2139.93	714.318	714.317	2139.93	714.317	0.0002	0.0112073	18.302	0	0.9935	2	0	154	172	0								TRUE	sp|P70663|SPRL1_MOUSE	P70663	SPRL1_MOUSE	Sparcl1	SPARC-like protein 1
20220222_SV_18-2_glyco.12459.12459.2	interact.pep.xml	LNEQSPTR		K	C	8	2	1486.3	943.473	943.472	472.744	472.743	943.472	472.743	0.0002	0.0002479	19.103	14.699	1	2	0	44	51	0								TRUE	sp|O08547|SC22B_MOUSE	O08547	SC22B_MOUSE	Sec22b	Vesicle-trafficking protein SEC22b
20220222_SV_18-2_glyco.12465.12465.2	interact.pep.xml	ELGGCSQAGNR	ELGGCSQAGNR	R	H	11	2	1487.1	1147.51	1147.5	574.76	574.759	1147.5	574.759	-0.0001	0.00191091	17.182	11.84	0.9933	2	0	35	45	0	5C(57.0215)							FALSE	sp|Q80WC7-2|AGFG2_MOUSE	Q80WC7-2	AGFG2_MOUSE	Agfg2	Isoform 2 of Arf-GAP domain and FG repeat-containing protein 2		sp|Q80WC7|AGFG2_MOUSE
20220222_SV_18-2_glyco.12467.12467.2	interact.pep.xml	VEYAQQR		K	W	7	2	1487.3	892.441	892.44	447.228	447.228	892.44	447.227	0.0001	0.00559186	17.217	11.897	0.9939	2	0	173	179	0								TRUE	sp|Q9JJR8|TMM9B_MOUSE	Q9JJR8	TMM9B_MOUSE	Tmem9b	Transmembrane protein 9B
20220222_SV_18-2_glyco.12472.12472.2	interact.pep.xml	ETGWHSSGQR		K	Y	10	2	1487.74	1143.51	1143.51	572.761	572.76	1143.51	572.76	0.0001	0.00487809	18.747	8.764	0.9931	2	0	220	229	0								FALSE	sp|Q8BGN8-2|SYNPR_MOUSE	Q8BGN8-2	SYNPR_MOUSE	Synpr	Isoform 2 of Synaptoporin		sp|Q8BGN8|SYNPR_MOUSE
20220222_SV_18-2_glyco.12476.12476.3	interact.pep.xml	FCNNHVSTAK	FCNNHVSTAK	K	Y	10	3	1488.52	1176.54	1176.54	393.186	393.186	1176.53	393.185	0.0008	0.0361202	15.269	8.296	0.9897	2	0	49	58	0	2C(57.0215)							FALSE	sp|P70704|AT8A1_MOUSE	P70704	AT8A1_MOUSE	Atp8a1	Phospholipid-transporting ATPase IA		sp|P70704-2|AT8A1_MOUSE, sp|P70704-3|AT8A1_MOUSE
20220222_SV_18-2_glyco.12482.12482.3	interact.pep.xml	SQSFSHQQPSR		R	S	11	3	1489.06	1287.6	1287.6	430.206	430.206	1287.6	430.206	0.0001	0.0827942	15.828	10.639	0.9754	2	0	515	525	0								TRUE	sp|Q3UTZ3|TPC14_MOUSE	Q3UTZ3	TPC14_MOUSE	Trappc14	Trafficking protein particle complex subunit 14
20220222_SV_18-2_glyco.12496.12496.2	interact.pep.xml	SLSCTQEDR	SLSCTQEDR	K	A	9	2	1490.74	1094.47	1094.46	548.241	548.24	1094.47	548.24	-0.0012	0.0170597	16.066	13.195	0.9937	2	0	129	137	0	4C(57.0215)							FALSE	sp|Q8BLV3|SL9A7_MOUSE	Q8BLV3	SL9A7_MOUSE	Slc9a7	Sodium/hydrogen exchanger 7		sp|Q8BLV3-2|SL9A7_MOUSE
20220222_SV_18-2_glyco.12503.12503.3	interact.pep.xml	KTSETLSQAGQK		K	A	12	3	1491.8	1276.66	1276.66	426.562	426.561	1276.66	426.561	-0.0006	3.03043e-05	23.254	11.37	1	2	0	98	109	0								FALSE	sp|Q62393-3|TPD52_MOUSE	Q62393-3	TPD52_MOUSE	Tpd52	Isoform 3 of Tumor protein D52		sp|Q62393-2|TPD52_MOUSE, sp|Q62393|TPD52_MOUSE
20220222_SV_18-2_glyco.12505.12505.3	interact.pep.xml	MNYTGGDTCHK	MN[1330]YTGGDTCHK	K	V	11	3	1492.01	2498.93	2498.94	833.986	833.987	1282.51	428.51	1216.43	0.149969	10.796	0	0.9899	2	0	1304	1314	0	9C(57.0215), 2N(1216.4229)	HexNAc-2_Hex-5	-1.899	0	MNYTGGDTCHK	6.99342	10.7969	TRUE	sp|Q07113|MPRI_MOUSE	Q07113	MPRI_MOUSE	Igf2r	Cation-independent mannose-6-phosphate receptor
20220222_SV_18-2_glyco.12523.12523.3	interact.pep.xml	AKHPMDTEITK	AKHPM[147]DTEITK	K	A	11	3	1494.8	1285.63	1285.63	429.552	429.552	1285.63	429.552	0.0002	0.118713	13.202	8.98	0.8845	2	1	856	866	0	5M(15.9949)							TRUE	sp|P17427|AP2A2_MOUSE	P17427	AP2A2_MOUSE	Ap2a2	AP-2 complex subunit alpha-2
20220222_SV_18-2_glyco.12537.12537.2	interact.pep.xml	ADDPTMGEGPDK	ADDPTM[147]GEGPDK	K	A	12	2	1497	1247.5	1247.5	624.756	624.756	1247.5	624.756	-0.0002	1.46808e-05	29.833	18.518	1	2	0	214	225	0	6M(15.9949)							FALSE	sp|O08599|STXB1_MOUSE	O08599	STXB1_MOUSE	Stxbp1	Syntaxin-binding protein 1		sp|O08599-2|STXB1_MOUSE
20220222_SV_18-2_glyco.12538.12538.2	interact.pep.xml	LNNSQIK	LN[1330]NSQIK	R	Y	7	2	1497.07	2031.88	2031.87	1016.94	1016.94	815.45	408.732	1216.42	0.0011259	26.294	20.261	1	2	0	279	285	0	2N(1216.4229)	HexNAc-2_Hex-5	0.8226	0	LNNSQIK	19.1713	26.2941	FALSE	sp|P17047-2|LAMP2_MOUSE	P17047-2	LAMP2_MOUSE	Lamp2	Isoform LAMP-2B of Lysosome-associated membrane glycoprotein 2		sp|P17047-3|LAMP2_MOUSE, sp|P17047|LAMP2_MOUSE
20220222_SV_18-2_glyco.12544.12544.3	interact.pep.xml	KEMASGVNTR		R	I	10	3	1498.07	1091.54	1091.54	364.854	364.854	1091.54	364.854	0.0001	0.000145108	24.214	13.915	0.9987	2	0	255	264	0								FALSE	sp|Q9Z1G4-2|VPP1_MOUSE	Q9Z1G4-2	VPP1_MOUSE	Atp6v0a1	Isoform A1-I of V-type proton ATPase 116 kDa subunit a1		sp|Q9Z1G4-3|VPP1_MOUSE, sp|Q9Z1G4|VPP1_MOUSE
20220222_SV_18-2_glyco.12545.12545.3	interact.pep.xml	KTQETLSQAGQK		K	T	12	3	1498.2	1317.69	1317.69	440.237	440.237	1317.69	440.237	-0.0002	2.24135e-05	25.043	14.304	1	2	0	128	139	0								TRUE	sp|Q9CYZ2|TPD54_MOUSE	Q9CYZ2	TPD54_MOUSE	Tpd52l2	Tumor protein D54
20220222_SV_18-2_glyco.12553.12553.2	interact.pep.xml	EVAMTEHK		K	M	8	2	1498.85	943.444	943.443	472.729	472.729	943.443	472.729	-0.0002	0.004596	17.005	11.572	0.9928	2	0	28	35	0								TRUE	sp|Q6PIC6|AT1A3_MOUSE	Q6PIC6	AT1A3_MOUSE	Atp1a3	Sodium/potassium-transporting ATPase subunit alpha-3
20220222_SV_18-2_glyco.12554.12554.2	interact.pep.xml	TPPPGSVK		R	M	8	2	1498.93	781.434	781.433	391.724	391.724	781.433	391.724	0.0001	0.0594966	16.323	14.413	0.9739	2	0	45	52	0								TRUE	sp|Q8K021|SCAM1_MOUSE	Q8K021	SCAM1_MOUSE	Scamp1	Secretory carrier-associated membrane protein 1
20220222_SV_18-2_glyco.12556.12556.2	interact.pep.xml	GQENGLDGTK		R	S	10	2	1499.09	1018.46	1018.46	510.236	510.237	1017.47	509.744	0.9865	0.0245188	15.942	8.089	0.9197	2	0	152	161	0		Mod1: Deamidation (PeakApex: 0.9842, Theoretical: 0.9840)						FALSE	sp|Q80X50-5|UBP2L_MOUSE	Q80X50-5	UBP2L_MOUSE	Ubap2l	Isoform 5 of Ubiquitin-associated protein 2-like		sp|Q80X50-2|UBP2L_MOUSE, sp|Q80X50-3|UBP2L_MOUSE, sp|Q80X50-4|UBP2L_MOUSE, sp|Q80X50|UBP2L_MOUSE
20220222_SV_18-2_glyco.12561.12561.2	interact.pep.xml	NPPGASSYNK		R	N	10	2	1499.49	1033.48	1033.48	517.749	517.748	1033.48	517.749	-0.0004	0.000432454	22.084	10.885	0.9999	2	0	725	734	0								FALSE	sp|Q8VDM6|HNRL1_MOUSE	Q8VDM6	HNRL1_MOUSE	Hnrnpul1	Heterogeneous nuclear ribonucleoprotein U-like protein 1		sp|Q8VDM6-2|HNRL1_MOUSE
20220222_SV_18-2_glyco.12563.12563.2	interact.pep.xml	LHMQLQSK	LHM[147]QLQSK	K	H	8	2	1499.91	999.518	999.514	500.766	500.764	999.517	500.766	-0.0028	0.0294033	14.068	9.606	0.9874	2	0	71	78	0	3M(15.9949)							TRUE	sp|P28663|SNAB_MOUSE	P28663	SNAB_MOUSE	Napb	Beta-soluble NSF attachment protein
20220222_SV_18-2_glyco.12566.12566.2	interact.pep.xml	ILEENNRK		R	I	8	2	1500.18	1014.55	1014.55	508.281	508.28	1014.55	508.28	0.0003	0.00909631	14.637	11.284	0.9958	2	0	202	209	0								TRUE	sp|Q3UL36|ARGL1_MOUSE	Q3UL36	ARGL1_MOUSE	Arglu1	Arginine and glutamate-rich protein 1
20220222_SV_18-2_glyco.12567.12567.2	interact.pep.xml	AKEEGSWK		K	K	8	2	1500.26	933.456	933.455	467.735	467.735	933.456	467.735	-0.0004	0.130204	16.249	13.149	0.6694	2	1	6	13	0								TRUE	sp|P14094|AT1B1_MOUSE	P14094	AT1B1_MOUSE	Atp1b1	Sodium/potassium-transporting ATPase subunit beta-1
20220222_SV_18-2_glyco.12572.12572.2	interact.pep.xml	RSQFSESESR		R	S	10	2	1500.66	1211.55	1211.55	606.784	606.784	1211.55	606.784	-0.0001	0.105378	14.409	9.883	0.9537	2	0	169	178	0								TRUE	sp|Q8BRV5|K1671_MOUSE	Q8BRV5	K1671_MOUSE	Kiaa1671	Uncharacterized protein KIAA1671
20220222_SV_18-2_glyco.12586.12586.2	interact.pep.xml	RLEAAEER		K	R	8	2	1502.66	972.5	972.499	487.257	487.257	972.499	487.257	0.0004	0.0455207	17.278	13.947	0.9799	2	0	88	95	0								TRUE	sp|O70166|STMN3_MOUSE	O70166	STMN3_MOUSE	Stmn3	Stathmin-3
20220222_SV_18-2_glyco.12590.12590.2	interact.pep.xml	QQQQQQNDVVK		K	L	11	2	1503.32	1341.67	1341.66	671.84	671.839	1341.66	671.839	-0.0006	2.23159e-05	27.205	14.675	1	2	0	179	189	0								TRUE	sp|Q6PHN9|RAB35_MOUSE	Q6PHN9	RAB35_MOUSE	Rab35	Ras-related protein Rab-35
20220222_SV_18-2_glyco.12600.12600.3	interact.pep.xml	DLKPCSDGSGSR	DLKPCSDGSGSR	K	G	12	3	1504.68	1277.57	1277.57	426.863	426.864	1277.57	426.863	0.0036	0.00450332	13.017	8.124	0.9704	2	1	420	431	0	5C(57.0215)							FALSE	sp|Q9R0N7-4|SYT7_MOUSE	Q9R0N7-4	SYT7_MOUSE	Syt7	Isoform 4 of Synaptotagmin-7		sp|Q9R0N7-2|SYT7_MOUSE, sp|Q9R0N7-3|SYT7_MOUSE, sp|Q9R0N7|SYT7_MOUSE
20220222_SV_18-2_glyco.12611.12611.3	interact.pep.xml	KKQEGIVGSSR		R	V	11	3	1506.25	1187.66	1187.66	396.895	396.895	1187.66	396.895	0.0004	0.0584603	14.232	11.572	0.9516	2	1	694	704	0								FALSE	sp|P51791-4|CLCN3_MOUSE	P51791-4	CLCN3_MOUSE	Clcn3	Isoform 4 of H(+)/Cl(-) exchange transporter 3		sp|P51791-2|CLCN3_MOUSE, sp|P51791-3|CLCN3_MOUSE, sp|P51791-5|CLCN3_MOUSE, sp|P51791|CLCN3_MOUSE
20220222_SV_18-2_glyco.12619.12619.3	interact.pep.xml	HQGVMVGMGQK	HQGVM[147]VGM[147]GQK	R	D	11	3	1507.26	1202.55	1202.55	401.859	401.858	1202.55	401.858	0.0003	0.171593	14.562	10.733	0.9308	2	0	40	50	0	5M(15.9949), 8M(15.9949)							FALSE	sp|P60710|ACTB_MOUSE	P60710	ACTB_MOUSE	Actb	Actin, cytoplasmic 1	Acta1, Acta2, Actbl2, Actc1, Actg1, Actg2	sp|P62737|ACTA_MOUSE, sp|P63260|ACTG_MOUSE, sp|P63268|ACTH_MOUSE, sp|P68033|ACTC_MOUSE, sp|P68134|ACTS_MOUSE, sp|Q8BFZ3|ACTBL_MOUSE
20220222_SV_18-2_glyco.12628.12628.2	interact.pep.xml	STMQELNSR	STM[147]QELNSR	K	L	9	2	1508.45	1080.49	1080.49	541.251	541.251	1080.49	541.251	-0.0001	0.0786593	15.917	10.401	0.9656	2	0	155	163	0	3M(15.9949)							TRUE	sp|P35527|K1C9_HUMAN	P35527	K1C9_HUMAN	KRT9	Keratin, type I cytoskeletal 9
20220222_SV_18-2_glyco.12658.12658.2	interact.pep.xml	SSSEQELR		K	I	8	2	1512.07	934.437	934.437	468.226	468.226	934.436	468.225	0.0009	0.00714193	19.768	12.9	0.9951	2	0	189	196	0								FALSE	sp|Q9JK48|SHLB1_MOUSE	Q9JK48	SHLB1_MOUSE	Sh3glb1	Endophilin-B1		sp|Q9JK48-3|SHLB1_MOUSE
20220222_SV_18-2_glyco.12660.12660.2	interact.pep.xml	QEAEQLK		R	N	7	2	1512.27	844.43	844.429	423.222	423.222	844.429	423.222	0.0003	0.0150469	17.71	15.827	0.9946	2	0	9	15	0								FALSE	sp|P62874|GBB1_MOUSE	P62874	GBB1_MOUSE	Gnb1	Guanine nucleotide-binding protein G(I)/G(S)/G(T) subunit beta-1	Gnb3	sp|Q61011|GBB3_MOUSE
20220222_SV_18-2_glyco.12671.12671.3	interact.pep.xml	LVETEEEKR		R	K	9	3	1513.97	1131.58	1131.58	378.2	378.2	1131.58	378.2	0.0008	0.00767231	16.752	14.375	0.9915	2	0	186	194	0								TRUE	sp|A6H6A9-3|RBG1L_MOUSE	A6H6A9-3	RBG1L_MOUSE	Rabgap1l	Isoform 3 of Rab GTPase-activating protein 1-like
20220222_SV_18-2_glyco.12676.12676.3	interact.pep.xml	VEKPSVQSSKPK		K	K	12	3	1514.42	1312.74	1312.74	438.586	438.586	1312.73	438.586	0.0003	0.00217247	18.86	13.041	0.9752	2	2	503	514	0								FALSE	sp|Q7TSJ2|MAP6_MOUSE	Q7TSJ2	MAP6_MOUSE	Map6	Microtubule-associated protein 6		sp|Q7TSJ2-2|MAP6_MOUSE
20220222_SV_18-2_glyco.12677.12677.2	interact.pep.xml	VEVDMEK	VEVDM[147]EK	K	A	7	2	1514.5	864.391	864.39	433.203	433.202	864.39	433.202	0.0001	0.023921	17.075	11.618	0.9902	2	0	463	469	0	5M(15.9949)							FALSE	sp|P46460|NSF_MOUSE	P46460	NSF_MOUSE	Nsf	Vesicle-fusing ATPase	Smarce1	sp|O54941|SMCE1_MOUSE
20220222_SV_18-2_glyco.12678.12678.2	interact.pep.xml	HPELADK		K	N	7	2	1514.58	808.409	808.408	405.212	405.211	808.408	405.211	-0.0001	0.0179887	17.48	9.392	0.9932	2	0	32	38	0								TRUE	sp|P63325|RS10_MOUSE	P63325	RS10_MOUSE	Rps10	40S ribosomal protein S10
20220222_SV_18-2_glyco.12680.12680.2	interact.pep.xml	TSFQGEK		R	S	7	2	1514.75	795.377	795.376	398.696	398.695	795.376	398.695	0	0.178649	11.492	7.933	0.913	2	0	223	229	0								TRUE	sp|Q8BHH9|T179A_MOUSE	Q8BHH9	T179A_MOUSE	Tmem179	Transmembrane protein 179
20220222_SV_18-2_glyco.12681.12681.2	interact.pep.xml	IQNDAGVR		K	I	8	2	1514.82	871.452	871.452	436.733	436.733	871.451	436.733	0.0005	0.0622558	13.246	10.132	0.9727	2	0	349	356	0								FALSE	sp|Q3U0V1|FUBP2_MOUSE	Q3U0V1	FUBP2_MOUSE	Khsrp	Far upstream element-binding protein 2	Fubp1	sp|Q91WJ8-2|FUBP1_MOUSE, sp|Q91WJ8|FUBP1_MOUSE
20220222_SV_18-2_glyco.12685.12685.2	interact.pep.xml	RPDADLK		K	T	7	2	1515.19	813.436	813.435	407.725	407.725	813.434	407.724	0.0006	0.00015197	17.749	15.57	1	2	0	222	228	0								TRUE	sp|P35564|CALX_MOUSE	P35564	CALX_MOUSE	Canx	Calnexin
20220222_SV_18-2_glyco.12688.12688.2	interact.pep.xml	CVGNYDNR	CVGNYDNR	R	G	8	2	1515.43	996.41	996.396	499.212	499.205	996.408	499.211	-0.0122	0.358509	11.282	0	0.6837	2	0	209	216	0	1C(57.0215)							TRUE	sp|P31324|KAP3_MOUSE	P31324	KAP3_MOUSE	Prkar2b	cAMP-dependent protein kinase type II-beta regulatory subunit
20220222_SV_18-2_glyco.12706.12706.2	interact.pep.xml	ASQNQGPPQPR		R	D	11	2	1517.7	1178.58	1178.58	590.298	590.297	1178.58	590.297	0.0003	0.000123816	22.806	13.271	1	2	0	453	463	0								TRUE	sp|Q9QYH6|MAGD1_MOUSE	Q9QYH6	MAGD1_MOUSE	Maged1	Melanoma-associated antigen D1
20220222_SV_18-2_glyco.12707.12707.2	interact.pep.xml	EEEQPVGER		R	G	9	2	1517.78	1071.49	1071.48	536.75	536.75	1071.48	536.749	0.0017	0.00154	17.628	11.011	0.9948	2	0	82	90	0								TRUE	sp|Q8QZT2|CCSAP_MOUSE	Q8QZT2	CCSAP_MOUSE	Ccsap	Centriole, cilia and spindle-associated protein
20220222_SV_18-2_glyco.12710.12710.2	interact.pep.xml	VNEAQYR		K	S	7	2	1518.02	878.426	878.425	440.221	440.22	878.425	440.22	0	8.1537e-06	17.233	11.838	1	2	0	545	551	0								FALSE	sp|Q922S4-3|PDE2A_MOUSE	Q922S4-3	PDE2A_MOUSE	Pde2a	Isoform PDE2A2 of cGMP-dependent 3',5'-cyclic phosphodiesterase		sp|Q922S4-2|PDE2A_MOUSE, sp|Q922S4|PDE2A_MOUSE
20220222_SV_18-2_glyco.12711.12711.2	interact.pep.xml	SPSMPGQQVSDK	SPSM[147]PGQQVSDK	R	H	12	2	1518.1	1275.58	1275.58	638.797	638.796	1275.58	638.795	0.0017	0.439036	11.93	0	0.5398	2	0	95	106	0	4M(15.9949)							TRUE	sp|Q9R0N5|SYT5_MOUSE	Q9R0N5	SYT5_MOUSE	Syt5	Synaptotagmin-5
20220222_SV_18-2_glyco.12713.12713.2	interact.pep.xml	CPAACECSEAAR	CPAACECSEAAR	R	T	12	2	1518.26	1380.53	1380.52	691.27	691.269	1380.52	691.268	0.0012	0.000863476	21.755	0	0.9985	2	0	62	73	0	1C(57.0215), 5C(57.0215), 7C(57.0215)							TRUE	sp|Q9Z0L0|TPBG_MOUSE	Q9Z0L0	TPBG_MOUSE	Tpbg	Trophoblast glycoprotein
20220222_SV_18-2_glyco.12714.12714.2	interact.pep.xml	APPGAPEK		R	Q	8	2	1518.34	765.403	765.401	383.709	383.708	765.402	383.708	-0.0006	0.0221055	17.122	13.856	0.9911	2	0	236	243	0								TRUE	sp|Q62277|SYPH_MOUSE	Q62277	SYPH_MOUSE	Syp	Synaptophysin
20220222_SV_18-2_glyco.12715.12715.2	interact.pep.xml	FCADCQSK	FCADCQSK	K	G	8	2	1518.42	1014.39	1014.39	508.203	508.202	1014.39	508.202	-0.0007	0.0195322	19.337	11.91	0.9924	2	0	27	34	0	2C(57.0215), 5C(57.0215)							FALSE	sp|Q7TN29|SMAP2_MOUSE	Q7TN29	SMAP2_MOUSE	Smap2	Stromal membrane-associated protein 2		sp|Q7TN29-2|SMAP2_MOUSE
20220222_SV_18-2_glyco.12731.12731.3	interact.pep.xml	SNDKETVVGR		K	I	10	3	1520.67	1103.56	1103.56	368.86	368.86	1103.56	368.86	0.0001	3.31284e-06	19.889	10.657	1	2	1	97	106	0								TRUE	sp|P24668|MPRD_MOUSE	P24668	MPRD_MOUSE	M6pr	Cation-dependent mannose-6-phosphate receptor
20220222_SV_18-2_glyco.12732.12732.3	interact.pep.xml	RQPEPGAPGGER		R	S	12	3	1520.8	1249.62	1249.62	417.546	417.546	1249.62	417.546	0.0008	3.50474e-06	22.878	12.501	1	2	0	26	37	0								TRUE	sp|Q3UHK1|MYCT_MOUSE	Q3UHK1	MYCT_MOUSE	Slc2a13	Proton myo-inositol cotransporter
20220222_SV_18-2_glyco.12733.12733.3	interact.pep.xml	VHNTEPVENAR		K	I	11	3	1520.88	1264.62	1264.62	422.546	422.546	1264.62	422.546	0.0004	0.0601173	16.384	10.316	0.9835	2	0	34	44	0								TRUE	sp|P81117|NUCB2_MOUSE	P81117	NUCB2_MOUSE	Nucb2	Nucleobindin-2
20220222_SV_18-2_glyco.12734.12734.3	interact.pep.xml	RPGATDGAPDDEDDGASR		R	I	18	3	1520.96	1800.75	1800.75	601.258	601.258	1800.75	601.258	0.0007	8.93324e-08	26.274	10.948	1	2	0	378	395	0								FALSE	sp|Q8K596-2|NAC2_MOUSE	Q8K596-2	NAC2_MOUSE	Slc8a2	Isoform 2 of Sodium/calcium exchanger 2		sp|Q8K596|NAC2_MOUSE
20220222_SV_18-2_glyco.12741.12741.2	interact.pep.xml	TTASPSVR		K	L	8	2	1521.91	817.43	817.428	409.722	409.721	817.429	409.722	-0.001	0.0888633	13.929	10.318	0.9611	2	0	483	490	0								FALSE	sp|A2AWA9|RBGP1_MOUSE	A2AWA9	RBGP1_MOUSE	Rabgap1	Rab GTPase-activating protein 1		sp|A2AWA9-2|RBGP1_MOUSE
20220222_SV_18-2_glyco.12743.12743.2	interact.pep.xml	GGSGGSYGGGGSGGGYGGGSGSR		R	G	23	2	1522.29	1790.72	1790.72	896.369	896.367	1790.72	896.367	-0.0015	2.98538e-09	43.6	27.512	1	2	0	491	513	0								TRUE	sp|P35527|K1C9_HUMAN	P35527	K1C9_HUMAN	KRT9	Keratin, type I cytoskeletal 9
20220222_SV_18-2_glyco.12756.12756.3	interact.pep.xml	LKPHEAQNYR		R	K	10	3	1523.7	1254.65	1254.65	419.224	419.223	1254.65	419.223	-0.0002	0.000311593	18.918	11.294	0.9946	2	1	75	84	0								TRUE	sp|Q8C996|TM163_MOUSE	Q8C996	TM163_MOUSE	Tmem163	Transmembrane protein 163
20220222_SV_18-2_glyco.12760.12760.3	interact.pep.xml	EHIPHTEQQDQEGK		K	A	14	3	1524.24	1674.76	1674.76	559.261	559.26	1674.76	559.26	-0.0001	0.294951	11.621	8.546	0.8036	2	0	285	298	0								TRUE	sp|P70663|SPRL1_MOUSE	P70663	SPRL1_MOUSE	Sparcl1	SPARC-like protein 1
20220222_SV_18-2_glyco.12767.12767.2	interact.pep.xml	PVPSNPR		R	R	7	2	1525.16	765.415	765.402	383.715	383.709	765.413	383.714	-0.0109	0.096272	15.566	14.4	0.9578	2	0	214	220	0								TRUE	sp|O88507|CNTFR_MOUSE	O88507	CNTFR_MOUSE	Cntfr	Ciliary neurotrophic factor receptor subunit alpha
20220222_SV_18-2_glyco.12769.12769.2	interact.pep.xml	SDASTPPSPK		K	V	10	2	1525.31	985.473	985.471	493.744	493.743	985.472	493.743	-0.0003	0.00172286	20.555	8.443	0.994	2	0	49	58	0								TRUE	sp|P35564|CALX_MOUSE	P35564	CALX_MOUSE	Canx	Calnexin
20220222_SV_18-2_glyco.12785.12785.3	interact.pep.xml	DLQGGEKEEPEK		R	L	12	3	1526.7	1357.64	1357.64	453.553	453.552	1357.64	453.553	-0.0007	0.0638849	17.702	12.584	0.9464	2	1	262	273	0								TRUE	sp|P46097|SYT2_MOUSE	P46097	SYT2_MOUSE	Syt2	Synaptotagmin-2
20220222_SV_18-2_glyco.12788.12788.2	interact.pep.xml	HPMDTEITK	HPM[147]DTEITK	K	A	9	2	1527.17	1086.5	1086.5	544.258	544.258	1086.5	544.258	-0.0001	4.80724e-06	28.052	10.636	1	2	0	858	866	0	3M(15.9949)							TRUE	sp|P17427|AP2A2_MOUSE	P17427	AP2A2_MOUSE	Ap2a2	AP-2 complex subunit alpha-2
20220222_SV_18-2_glyco.12790.12790.2	interact.pep.xml	EHMEEVR		R	S	7	2	1527.32	928.407	928.407	465.211	465.211	928.407	465.211	-0.0003	0.00220547	22.126	11.311	0.9925	2	0	244	250	0								TRUE	sp|P08226|APOE_MOUSE	P08226	APOE_MOUSE	Apoe	Apolipoprotein E
20220222_SV_18-2_glyco.12793.12793.2	interact.pep.xml	FVASNQR		K	T	7	2	1527.55	820.419	820.42	411.217	411.217	820.419	411.217	0.0007	0.0162304	14.82	10.508	0.9941	2	0	310	316	0								FALSE	sp|Q61735-2|CD47_MOUSE	Q61735-2	CD47_MOUSE	Cd47	Isoform 2 of Leukocyte surface antigen CD47		sp|Q61735|CD47_MOUSE
20220222_SV_18-2_glyco.12797.12797.2	interact.pep.xml	LLREEDNK		K	Y	8	2	1527.87	1015.53	1015.53	508.772	508.772	1015.53	508.772	-0.0007	0.0454705	17.475	13.804	0.8595	2	1	24	31	0								TRUE	sp|Q91VZ6|SMAP1_MOUSE	Q91VZ6	SMAP1_MOUSE	Smap1	Stromal membrane-associated protein 1
20220222_SV_18-2_glyco.12803.12803.3	interact.pep.xml	TAATDHSLGDSR		R	R	12	3	1528.83	1229.57	1229.56	410.863	410.862	1229.56	410.862	-0.0006	0.0108342	16.082	11.188	0.9918	2	0	88	99	0								FALSE	sp|Q62313|TGON1_MOUSE	Q62313	TGON1_MOUSE	Tgoln1	Trans-Golgi network integral membrane protein 1	Tgoln2	sp|Q62314|TGON2_MOUSE
20220222_SV_18-2_glyco.12805.12805.3	interact.pep.xml	SPTSDHVNGHCTSPTSQSCSSGK	SPTSDHVNGHCTSPTSQSCSSGK	K	R	23	3	1529.04	2417.99	2417.98	807.003	807.001	2417	806.673	0.9834	1.93086e-06	32.357	8.6	1	2	0	745	767	0	11C(57.0215), 19C(57.0215)	Mod1: Deamidation (PeakApex: 0.9842, Theoretical: 0.9840)						FALSE	sp|Q5DQR4|STB5L_MOUSE	Q5DQR4	STB5L_MOUSE	Stxbp5l	Syntaxin-binding protein 5-like		sp|Q5DQR4-3|STB5L_MOUSE, sp|Q5DQR4-5|STB5L_MOUSE
20220222_SV_18-2_glyco.12812.12812.2	interact.pep.xml	QAQELAR		K	S	7	2	1529.61	814.431	814.431	408.223	408.223	814.43	408.222	0.0014	0.175743	16.145	13.659	0.915	2	0	129	135	0								FALSE	sp|P32883-2|RASK_MOUSE	P32883-2	RASK_MOUSE	Kras	Isoform 2B of GTPase KRas	Baz2b	sp|A2AUY4-2|BAZ2B_MOUSE, sp|A2AUY4|BAZ2B_MOUSE, sp|P32883|RASK_MOUSE
20220222_SV_18-2_glyco.12813.12813.2	interact.pep.xml	ISPDTETSK		K	T	9	2	1529.69	976.473	976.472	489.244	489.243	976.471	489.243	0.0003	1.81039e-05	21.271	13.198	1	2	0	181	189	0								TRUE	sp|Q62313|TGON1_MOUSE	Q62313	TGON1_MOUSE	Tgoln1	Trans-Golgi network integral membrane protein 1
20220222_SV_18-2_glyco.12814.12814.2	interact.pep.xml	KNPDDFK		K	T	7	2	1529.77	862.42	862.418	432.217	432.216	862.418	432.216	-0.0007	0.0037771	17.604	11.763	0.9921	2	0	217	223	0								FALSE	sp|P17426-2|AP2A1_MOUSE	P17426-2	AP2A1_MOUSE	Ap2a1	Isoform B of AP-2 complex subunit alpha-1		sp|P17426|AP2A1_MOUSE
20220222_SV_18-2_glyco.12818.12818.2	interact.pep.xml	NDGSVGGVR		K	Y	9	2	1530.09	859.416	859.427	430.715	430.721	859.415	430.715	0.0119	0.300608	12.588	9.424	0.7799	2	0	335	343	0								TRUE	sp|B9EHT4|CLIP3_MOUSE	B9EHT4	CLIP3_MOUSE	Clip3	CAP-Gly domain-containing linker protein 3
20220222_SV_18-2_glyco.12824.12824.2	interact.pep.xml	AVADQCPDSACK	AVADQCPDSACK	R	Q	12	2	1530.57	1320.55	1320.54	661.28	661.28	1320.54	661.279	0.0008	0.111879	12.305	0	0.9506	2	0	774	785	0	11C(57.0215), 6C(57.0215)							FALSE	sp|Q61301-3|CTNA2_MOUSE	Q61301-3	CTNA2_MOUSE	Ctnna2	Isoform 3 of Catenin alpha-2		sp|Q61301-2|CTNA2_MOUSE, sp|Q61301|CTNA2_MOUSE
20220222_SV_18-2_glyco.12833.12833.3	interact.pep.xml	GKPVPIHGSR		K	K	10	3	1531.84	1046.6	1046.6	349.874	349.873	1046.6	349.873	0.0003	0.0893998	15.036	11.773	0.9193	2	1	400	409	0								FALSE	sp|P16330|CN37_MOUSE	P16330	CN37_MOUSE	Cnp	2',3'-cyclic-nucleotide 3'-phosphodiesterase		sp|P16330-2|CN37_MOUSE
20220222_SV_18-2_glyco.12835.12835.3	interact.pep.xml	EKEGAALDQDNR		R	A	12	3	1532.03	1344.63	1344.63	449.216	449.216	1344.63	449.216	-0.0011	0.0944061	12.6	7.949	0.9135	2	1	1755	1766	0								FALSE	sp|Q9QYR6-2|MAP1A_MOUSE	Q9QYR6-2	MAP1A_MOUSE	Map1a	Isoform 2 of Microtubule-associated protein 1A		sp|Q9QYR6|MAP1A_MOUSE
20220222_SV_18-2_glyco.12841.12841.2	interact.pep.xml	SEIDNVKK		R	Q	8	2	1532.82	931.498	931.497	466.756	466.756	931.497	466.756	-0.0003	0.0284383	14.586	10.115	0.9878	2	0	410	417	0								FALSE	sp|P04264|K2C1_HUMAN	P04264	K2C1_HUMAN	KRT1	Keratin, type II cytoskeletal 1	Krt5	sp|Q922U2|K2C5_MOUSE
20220222_SV_18-2_glyco.12845.12845.2	interact.pep.xml	EAQSICER	EAQSICER	R	V	8	2	1533.39	991.44	991.438	496.727	496.726	991.439	496.727	-0.0008	0.00958558	18.621	15.692	0.9959	2	0	236	243	0	6C(57.0215)							FALSE	sp|Q9DBG3-2|AP2B1_MOUSE	Q9DBG3-2	AP2B1_MOUSE	Ap2b1	Isoform 2 of AP-2 complex subunit beta	Ap1b1	sp|O35643|AP1B1_MOUSE, sp|Q9DBG3|AP2B1_MOUSE
20220222_SV_18-2_glyco.12846.12846.2	interact.pep.xml	VPQATAEAK		K	A	9	2	1533.47	913.487	913.486	457.751	457.75	913.487	457.751	-0.0004	2.92472e-05	19.194	14.702	1	2	0	17	25	0								TRUE	sp|Q9JKC6|CEND_MOUSE	Q9JKC6	CEND_MOUSE	Cend1	Cell cycle exit and neuronal differentiation protein 1
20220222_SV_18-2_glyco.12855.12855.3	interact.pep.xml	EKETATLNCQSSGSK	EKETATLNCQSSGSK	R	P	15	3	1534.85	1638.76	1638.75	547.259	547.258	1638.75	547.258	0.0001	0.00748901	18.561	10.875	0.9738	2	1	142	156	0	9C(57.0215)							TRUE	sp|Q99N28|CADM3_MOUSE	Q99N28	CADM3_MOUSE	Cadm3	Cell adhesion molecule 3
20220222_SV_18-2_glyco.12858.12858.2	interact.pep.xml	ATAEQLK		K	T	7	2	1535.18	759.413	759.413	380.714	380.714	759.413	380.714	0.0001	0.131212	16.798	13.795	0.9411	2	0	563	569	0								TRUE	sp|P07724|ALBU_MOUSE	P07724	ALBU_MOUSE	Alb	Albumin
20220222_SV_18-2_glyco.12861.12861.2	interact.pep.xml	TSQGLQTEQR		K	A	10	2	1535.73	1146.56	1146.56	574.289	574.288	1146.56	574.289	-0.0006	6.91492e-06	25.1	12.366	1	2	0	647	656	0								TRUE	sp|P01027|CO3_MOUSE	P01027	CO3_MOUSE	C3	Complement C3
20220222_SV_18-2_glyco.12873.12873.2	interact.pep.xml	MEEQTQQIR	M[147]EEQTQQIR	K	L	9	2	1537	1178.54	1178.54	590.278	590.279	1177.54	589.777	1.0029	4.33195e-06	22.574	11.479	1	2	0	253	261	0	1M(15.9949)	Mod1: First isotopic peak (PeakApex: 1.0032, Theoretical: 1.0024)						TRUE	sp|P08226|APOE_MOUSE	P08226	APOE_MOUSE	Apoe	Apolipoprotein E
20220222_SV_18-2_glyco.12887.12887.2	interact.pep.xml	TGTLTTNR		K	M	8	2	1538.76	864.471	864.47	433.243	433.242	862.451	432.233	2.0194	0.00653802	17.882	15.852	0.7048	2	0	456	463	0								TRUE	sp|Q9R0K7|AT2B2_MOUSE	Q9R0K7	AT2B2_MOUSE	Atp2b2	Plasma membrane calcium-transporting ATPase 2
20220222_SV_18-2_glyco.12894.12894.2	interact.pep.xml	NTVVPTKK		R	S	8	2	1539.66	885.529	885.529	443.772	443.772	885.528	443.772	0.0009	0.28119	12.704	9.747	0.8079	2	0	441	448	0								TRUE	sp|P20029|BIP_MOUSE	P20029	BIP_MOUSE	Hspa5	Endoplasmic reticulum chaperone BiP
20220222_SV_18-2_glyco.12898.12898.2	interact.pep.xml	DSHGVAQVR		R	F	9	2	1540.01	967.484	967.484	484.749	484.749	967.484	484.749	0	4.3751e-06	20.283	9.629	1	2	0	56	64	0								TRUE	sp|P62301|RS13_MOUSE	P62301	RS13_MOUSE	Rps13	40S ribosomal protein S13
20220222_SV_18-2_glyco.12903.12903.3	interact.pep.xml	LSSDVCSAHDGSK	LSSDVCSAHDGSK	K	A	13	3	1540.68	1361.59	1361.59	454.87	454.87	1361.59	454.87	0.0014	0.000348704	19.473	10.564	0.9983	2	0	1258	1270	0	6C(57.0215)							TRUE	sp|Q07113|MPRI_MOUSE	Q07113	MPRI_MOUSE	Igf2r	Cation-independent mannose-6-phosphate receptor
20220222_SV_18-2_glyco.12908.12908.2	interact.pep.xml	SAIGEGMTR	SAIGEGM[147]TR	K	K	9	2	1541.48	936.434	936.433	469.224	469.224	936.433	469.224	-0.0007	0.00172158	21.727	11.86	0.994	2	0	404	412	0	7M(15.9949)							FALSE	sp|P62814|VATB2_MOUSE	P62814	VATB2_MOUSE	Atp6v1b2	V-type proton ATPase subunit B, brain isoform	Atp6v1b1	sp|Q91YH6|VATB1_MOUSE
20220222_SV_18-2_glyco.12909.12909.2	interact.pep.xml	AVPTDEAR		R	A	8	2	1541.56	857.425	857.423	429.72	429.719	857.424	429.719	-0.0008	0.0201195	16.623	12.839	0.9921	2	0	133	140	0								FALSE	sp|P62492|RB11A_MOUSE	P62492	RB11A_MOUSE	Rab11a	Ras-related protein Rab-11A	Rab11b	sp|P46638|RB11B_MOUSE
20220222_SV_18-2_glyco.12910.12910.2	interact.pep.xml	MEEQTQQIR	M[147]EEQTQQIR	K	L	9	2	1541.64	1177.54	1177.54	589.778	589.777	1177.54	589.777	-0.0003	8.49644e-06	26.919	12.335	1	2	0	253	261	0	1M(15.9949)							TRUE	sp|P08226|APOE_MOUSE	P08226	APOE_MOUSE	Apoe	Apolipoprotein E
20220222_SV_18-2_glyco.12913.12913.2	interact.pep.xml	TGTLTTNR		K	M	8	2	1541.88	862.452	862.451	432.233	432.233	862.451	432.233	-0.0003	1.13538e-06	20.898	18.862	1	2	0	456	463	0								TRUE	sp|Q9R0K7|AT2B2_MOUSE	Q9R0K7	AT2B2_MOUSE	Atp2b2	Plasma membrane calcium-transporting ATPase 2
20220222_SV_18-2_glyco.12914.12914.2	interact.pep.xml	MDETDASSAVK	M[147]DETDASSAVK	K	V	11	2	1541.96	1168.49	1168.49	585.253	585.253	1168.49	585.253	-0.0002	0.000328662	27.433	12.269	1	2	0	85	95	0	1M(15.9949)							TRUE	sp|Q921F2|TADBP_MOUSE	Q921F2	TADBP_MOUSE	Tardbp	TAR DNA-binding protein 43
20220222_SV_18-2_glyco.12937.12937.2	interact.pep.xml	YPGQGSPGGNR		R	Y	11	2	1545.16	1088.5	1088.5	545.258	545.257	1088.5	545.257	0.0002	5.78255e-07	26.001	11.746	1	2	0	38	48	0								TRUE	sp|P04925|PRIO_MOUSE	P04925	PRIO_MOUSE	Prnp	Major prion protein
20220222_SV_18-2_glyco.12938.12938.2	interact.pep.xml	SACGVCPGR	SACGVCPGR	K	L	9	2	1545.25	962.409	962.407	482.212	482.211	962.406	482.21	0.0008	0.0249459	17.912	10.094	0.9896	2	0	44	52	0	3C(57.0215), 6C(57.0215)							TRUE	sp|Q9D1R9|RL34_MOUSE	Q9D1R9	RL34_MOUSE	Rpl34	60S ribosomal protein L34
20220222_SV_18-2_glyco.12942.12942.2	interact.pep.xml	THYDPPR		R	K	7	2	1545.57	884.414	884.413	443.214	443.214	884.414	443.214	-0.0008	0.385478	11.156	0	0.6354	2	0	193	199	0								FALSE	sp|O35737|HNRH1_MOUSE	O35737	HNRH1_MOUSE	Hnrnph1	Heterogeneous nuclear ribonucleoprotein H	Hnrnph2	sp|P70333|HNRH2_MOUSE
20220222_SV_18-2_glyco.12956.12956.2	interact.pep.xml	ATLTADK		K	S	7	2	1547.6	718.387	718.387	360.201	360.201	718.386	360.2	0.0011	0.13246	13.179	10.574	0.9405	2	0	87	93	0								TRUE	sp|P06327|HVM52_MOUSE	P06327	HVM52_MOUSE	Gm5629	Ig heavy chain V region VH558 A1/A4
20220222_SV_18-2_glyco.12957.12957.2	interact.pep.xml	AQASAPAQAPK		K	G	11	2	1547.71	1038.55	1038.55	520.28	520.28	1038.55	520.28	-0.0003	7.48364e-08	27.342	11.316	1	2	0	135	145	0								TRUE	sp|P47915|RL29_MOUSE	P47915	RL29_MOUSE	Rpl29	60S ribosomal protein L29
20220222_SV_18-2_glyco.12959.12959.2	interact.pep.xml	QQQQQQNDVVK		K	L	11	2	1547.87	1342.65	1342.65	672.332	672.331	1341.66	671.839	0.9829	0.0540132	15.57	0	0.7898	2	0	179	189	0		Mod1: Deamidation (PeakApex: 0.9842, Theoretical: 0.9840)						TRUE	sp|Q6PHN9|RAB35_MOUSE	Q6PHN9	RAB35_MOUSE	Rab35	Ras-related protein Rab-35
20220222_SV_18-2_glyco.12974.12974.4	interact.pep.xml	CKSPTSDHVNGHCTSPTSQSCSSGK	CKSPTSDHVNGHCTSPTSQSCSSGK	R	R	25	4	1549.6	2706.11	2706.11	677.535	677.534	2705.12	677.288	0.9834	0.000946237	13.596	0	0.9305	2	1	743	767	0	13C(57.0215), 1C(57.0215), 21C(57.0215)	Mod1: Deamidation (PeakApex: 0.9842, Theoretical: 0.9840)						FALSE	sp|Q5DQR4|STB5L_MOUSE	Q5DQR4	STB5L_MOUSE	Stxbp5l	Syntaxin-binding protein 5-like		sp|Q5DQR4-3|STB5L_MOUSE, sp|Q5DQR4-5|STB5L_MOUSE
20220222_SV_18-2_glyco.12975.12975.3	interact.pep.xml	VDCDQHSDIAQR	VDCDQHSDIAQR	R	Y	12	3	1549.86	1442.62	1442.62	481.881	481.881	1442.62	481.881	0.0004	0.0103276	17.444	9.047	0.9918	2	0	90	101	0	3C(57.0215)							TRUE	sp|Q9D1Q6|ERP44_MOUSE	Q9D1Q6	ERP44_MOUSE	Erp44	Endoplasmic reticulum resident protein 44
20220222_SV_18-2_glyco.12986.12986.2	interact.pep.xml	TQTGGTIMAGK	TQTGGTIM[147]AGK	R	L	11	2	1551.65	1079.53	1079.53	540.772	540.771	1079.53	540.771	-0.0007	4.26349e-06	24.223	15.473	1	2	0	116	126	0	8M(15.9949)							TRUE	sp|Q91WA3|HDA11_MOUSE	Q91WA3	HDA11_MOUSE	Hdac11	Histone deacetylase 11
20220222_SV_18-2_glyco.12992.12992.2	interact.pep.xml	NEPQNAAGAPGR		K	T	12	2	1552.16	1181.54	1181.54	591.779	591.779	1180.56	591.286	0.9846	0.00794328	19.9	10.846	0.9531	2	0	185	196	0		Mod1: Deamidation (PeakApex: 0.9842, Theoretical: 0.9840)						TRUE	sp|P35278|RAB5C_MOUSE	P35278	RAB5C_MOUSE	Rab5c	Ras-related protein Rab-5C
20220222_SV_18-2_glyco.13008.13008.3	interact.pep.xml	GSTISEAECHHAR	GSTISEAECHHAR	R	H	13	3	1554.92	1453.64	1453.64	485.553	485.553	1453.64	485.553	-0.0009	0.0236728	15.003	7.506	0.9912	2	0	308	320	0	9C(57.0215)							FALSE	sp|Q80TL4|PHF24_MOUSE	Q80TL4	PHF24_MOUSE	Phf24	PHD finger protein 24		sp|Q80TL4-2|PHF24_MOUSE
20220222_SV_18-2_glyco.13014.13014.3	interact.pep.xml	KQETPDEVGSQR		K	F	12	3	1555.92	1372.66	1372.66	458.56	458.56	1372.66	458.56	-0.0004	2.11397e-05	19.292	10.258	1	2	0	225	236	0								TRUE	sp|P16054|KPCE_MOUSE	P16054	KPCE_MOUSE	Prkce	Protein kinase C epsilon type
20220222_SV_18-2_glyco.13016.13016.3	interact.pep.xml	IEQDGVKPEDK		K	A	11	3	1556.13	1256.63	1256.62	419.883	419.882	1256.62	419.882	0	0.116277	14.564	10.855	0.8875	2	1	20	30	0								TRUE	sp|P06837|NEUM_MOUSE	P06837	NEUM_MOUSE	Gap43	Neuromodulin
20220222_SV_18-2_glyco.13020.13020.3	interact.pep.xml	EMQPTHPIR	EM[147]QPTHPIR	K	L	9	3	1556.76	1123.55	1123.54	375.522	375.522	1123.54	375.522	0.0001	0.276535	13.733	10.435	0.8286	2	0	159	167	0	2M(15.9949)							FALSE	sp|P63101|1433Z_MOUSE	P63101	1433Z_MOUSE	Ywhaz	14-3-3 protein zeta/delta	Ywhab, Ywhaq	sp|P68254-2|1433T_MOUSE, sp|P68254|1433T_MOUSE, sp|Q9CQV8-2|1433B_MOUSE, sp|Q9CQV8|1433B_MOUSE
20220222_SV_18-2_glyco.13026.13026.3	interact.pep.xml	IGSLDNITHVPGGGNK		K	K	16	3	1557.55	1577.8	1577.8	526.942	526.942	1577.82	526.946	-0.013	0.111668	15.369	12.123	0.9705	2	0	343	358	0								FALSE	sp|P10637-2|TAU_MOUSE	P10637-2	TAU_MOUSE	Mapt	Isoform Tau-A of Microtubule-associated protein tau	MAPT	sp|P10636|TAU_HUMAN, sp|P10637-3|TAU_MOUSE, sp|P10637-4|TAU_MOUSE, sp|P10637-5|TAU_MOUSE, sp|P10637-6|TAU_MOUSE, sp|P10637|TAU_MOUSE
20220222_SV_18-2_glyco.13038.13038.3	interact.pep.xml	KRPFEENR		R	G	8	3	1558.62	1074.56	1074.56	359.193	359.193	1074.56	359.193	0.0007	0.0749463	15.001	12.529	0.9351	2	1	173	180	0								FALSE	sp|Q8VDM6|HNRL1_MOUSE	Q8VDM6	HNRL1_MOUSE	Hnrnpul1	Heterogeneous nuclear ribonucleoprotein U-like protein 1		sp|Q8VDM6-2|HNRL1_MOUSE, sp|Q8VDM6-3|HNRL1_MOUSE
20220222_SV_18-2_glyco.13041.13041.2	interact.pep.xml	TDEGHPFK		K	A	8	2	1559.09	929.425	929.425	465.72	465.72	929.424	465.719	0.0003	0.0239469	13.983	12.566	0.9901	2	0	655	662	0								TRUE	sp|Q8K0T0|RTN1_MOUSE	Q8K0T0	RTN1_MOUSE	Rtn1	Reticulon-1
20220222_SV_18-2_glyco.13046.13046.2	interact.pep.xml	ASPSPSPSEAR		K	Q	11	2	1559.69	1084.52	1084.52	543.265	543.265	1084.51	543.265	0.0011	4.40785e-05	24.506	11.966	1	2	0	97	107	0								TRUE	sp|E9PUL5|PRRT2_MOUSE	E9PUL5	PRRT2_MOUSE	Prrt2	Proline-rich transmembrane protein 2
20220222_SV_18-2_glyco.13049.13049.2	interact.pep.xml	KQEELTDEEK		R	E	10	2	1559.93	1247.59	1247.59	624.802	624.801	1247.59	624.801	0.0001	5.84209e-05	25.225	13.775	1	2	0	42	51	0								TRUE	sp|P47708|RP3A_MOUSE	P47708	RP3A_MOUSE	Rph3a	Rabphilin-3A
20220222_SV_18-2_glyco.13050.13050.2	interact.pep.xml	MTGENIAR	M[147]TGENIAR	K	H	8	2	1560.05	906.423	906.423	454.219	454.219	906.423	454.219	0.0003	0.0105015	19.415	10.822	0.9959	2	0	166	173	0	1M(15.9949)							TRUE	sp|Q8BGN5|NPAL3_MOUSE	Q8BGN5	NPAL3_MOUSE	Nipal3	NIPA-like protein 3
20220222_SV_18-2_glyco.13055.13055.2	interact.pep.xml	RQVSVEEAK		K	N	9	2	1560.45	1044.56	1044.56	523.286	523.286	1044.56	523.285	0.0007	0.0150605	15.799	11.694	0.9946	2	0	135	143	0								TRUE	sp|P63321|RALA_MOUSE	P63321	RALA_MOUSE	Rala	Ras-related protein Ral-A
20220222_SV_18-2_glyco.13064.13064.2	interact.pep.xml	SGAAGLGGGGSR		R	S	12	2	1561.26	945.464	945.463	473.739	473.739	945.463	473.739	0.0004	0.0322608	14.368	11.378	0.986	2	0	46	57	0								TRUE	sp|S4R1M9|OSB10_MOUSE	S4R1M9	OSB10_MOUSE	Osbpl10	Oxysterol-binding protein-related protein 10
20220222_SV_18-2_glyco.13071.13071.3	interact.pep.xml	NRDEGSYHVDESR		R	N	13	3	1562.29	1562.67	1562.67	521.898	521.897	1562.67	521.898	-0.0007	0.0288071	13.662	6.532	0.9715	2	1	1457	1469	0								FALSE	sp|Q9CS84-2|NRX1A_MOUSE	Q9CS84-2	NRX1A_MOUSE	Nrxn1	Isoform 2a of Neurexin-1		sp|P0DI97|NRX1B_MOUSE, sp|Q9CS84-3|NRX1A_MOUSE, sp|Q9CS84-4|NRX1A_MOUSE, sp|Q9CS84-5|NRX1A_MOUSE, sp|Q9CS84-6|NRX1A_MOUSE, sp|Q9CS84|NRX1A_MOUSE
20220222_SV_18-2_glyco.13083.13083.2	interact.pep.xml	IGKNDAIGK		K	V	9	2	1563.24	914.519	914.518	458.267	458.266	914.519	458.267	-0.0005	0.000310765	25.81	15.725	0.9998	2	1	367	375	0								TRUE	sp|P46096|SYT1_MOUSE	P46096	SYT1_MOUSE	Syt1	Synaptotagmin-1
20220222_SV_18-2_glyco.13087.13087.2	interact.pep.xml	LGNPTDR		K	N	7	2	1563.87	771.388	771.388	386.701	386.701	771.388	386.701	0.0005	0.166725	13.612	9.066	0.9209	2	0	32	38	0								TRUE	sp|Q9QY76|VAPB_MOUSE	Q9QY76	VAPB_MOUSE	Vapb	Vesicle-associated membrane protein-associated protein B
20220222_SV_18-2_glyco.13102.13102.3	interact.pep.xml	NQTAEKEEFEHQQK		K	E	14	3	1565.63	1744.81	1744.8	582.609	582.608	1744.8	582.608	-0.0002	8.67641e-08	20.746	9.543	1	2	1	584	597	0								TRUE	sp|P63017|HSP7C_MOUSE	P63017	HSP7C_MOUSE	Hspa8	Heat shock cognate 71 kDa protein
20220222_SV_18-2_glyco.13108.13108.2	interact.pep.xml	TCVADESAENCDK	TCVADESAENCDK	K	S	13	2	1566.45	1497.57	1497.57	749.794	749.793	1497.57	749.793	0.0012	0.00375621	11.201	0	0.992	2	0	76	88	0	11C(57.0215), 2C(57.0215)							TRUE	sp|P02768|ALBU_HUMAN	P02768	ALBU_HUMAN	ALB	Serum albumin
20220222_SV_18-2_glyco.13109.13109.2	interact.pep.xml	SANTQVVR		R	E	8	2	1566.54	873.468	873.467	437.741	437.741	873.467	437.741	-0.0001	0.00385453	22.049	13.421	0.9921	2	0	284	291	0								TRUE	sp|Q5FWK3|RHG01_MOUSE	Q5FWK3	RHG01_MOUSE	Arhgap1	Rho GTPase-activating protein 1
20220222_SV_18-2_glyco.13112.13112.2	interact.pep.xml	KADLVNR		R	S	7	2	1566.82	814.467	814.466	408.241	408.24	814.466	408.24	0.0002	0.0186391	14.286	10.594	0.9929	2	0	379	385	0								FALSE	sp|Q9WU78-3|PDC6I_MOUSE	Q9WU78-3	PDC6I_MOUSE	Pdcd6ip	Isoform 3 of Programmed cell death 6-interacting protein		sp|Q9WU78|PDC6I_MOUSE
20220222_SV_18-2_glyco.13125.13125.3	interact.pep.xml	MENGPSESKPVSR		R	S	13	3	1568.31	1416.67	1416.67	473.23	473.229	1416.67	473.229	-0.0003	8.25887e-06	25.933	10.933	1	2	1	1930	1942	0								FALSE	sp|Q8BPN8-2|DMXL2_MOUSE	Q8BPN8-2	DMXL2_MOUSE	Dmxl2	Isoform 2 of DmX-like protein 2		sp|Q8BPN8|DMXL2_MOUSE
20220222_SV_18-2_glyco.13135.13135.2	interact.pep.xml	NPGPSGPQPR		R	D	10	2	1569.5	1005.5	1005.5	503.757	503.757	1005.5	503.757	0.0004	1.39169e-07	24.054	10.743	1	2	0	11	20	0								TRUE	sp|Q9ER00|STX12_MOUSE	Q9ER00	STX12_MOUSE	Stx12	Syntaxin-12
20220222_SV_18-2_glyco.13139.13139.2	interact.pep.xml	ETYGDMADCCEK	ETYGDM[147]ADCCEK	R	Q	12	2	1569.83	1493.51	1493.51	747.764	747.763	1493.51	747.763	0.0013	0.0201488	8.283	0	0.9921	2	0	106	117	0	10C(57.0215), 6M(15.9949), 9C(57.0215)							TRUE	sp|P02769|ALBU_BOVIN	P02769	ALBU_BOVIN	ALB	Serum albumin
20220222_SV_18-2_glyco.13164.13164.2	interact.pep.xml	NTENGSAPSTAPTDQNR		R	Q	17	2	1572.96	1759.76	1759.77	880.889	880.891	1758.78	880.396	0.9899	0.00882572	9.717	0	0.9722	2	0	46	62	0		Mod1: Deamidation (PeakApex: 0.9842, Theoretical: 0.9840)						TRUE	sp|Q91YL2|RN126_MOUSE	Q91YL2	RN126_MOUSE	Rnf126	E3 ubiquitin-protein ligase RNF126
20220222_SV_18-2_glyco.13166.13166.2	interact.pep.xml	MLSSCCK	MLSSCCK	R	M	7	2	1573.16	884.357	884.354	443.186	443.184	884.355	443.185	-0.0018	0.0162088	16.661	8.778	0.9941	2	0	40	46	0	5C(57.0215), 6C(57.0215)							FALSE	sp|O08599|STXB1_MOUSE	O08599	STXB1_MOUSE	Stxbp1	Syntaxin-binding protein 1		sp|O08599-2|STXB1_MOUSE
20220222_SV_18-2_glyco.13167.13167.2	interact.pep.xml	LHSGVPSR		R	F	8	2	1573.24	851.463	851.461	426.739	426.738	851.461	426.738	-0.0006	0.0122128	16.359	11.066	0.9956	2	0	54	61	0								FALSE	sp|P01644|KV5AB_MOUSE	P01644	KV5AB_MOUSE		Ig kappa chain V-V region HP R16.7		sp|P01643|KV5AA_MOUSE, sp|P01645|KV5AC_MOUSE, sp|P01646|KV5AD_MOUSE, sp|P01647|KV5AE_MOUSE, sp|P01648|KV5AF_MOUSE, sp|P04946|KV5AM_MOUSE
20220222_SV_18-2_glyco.13168.13168.2	interact.pep.xml	ESTAGDGPSTVSR		R	L	13	2	1573.32	1262.58	1262.57	632.296	632.294	1262.57	632.294	-0.0008	0.00144544	21.86	9.652	0.9953	2	0	468	480	0								TRUE	sp|Q91VX2|UBAP2_MOUSE	Q91VX2	UBAP2_MOUSE	Ubap2	Ubiquitin-associated protein 2
20220222_SV_18-2_glyco.13186.13186.3	interact.pep.xml	QSVNHQMAQEDAQR		R	L	14	3	1575.99	1640.73	1640.73	547.919	547.918	1640.73	547.918	-0.0014	0.00265308	20.805	12.481	0.9909	2	0	310	323	0								TRUE	sp|Q07076|ANXA7_MOUSE	Q07076	ANXA7_MOUSE	Anxa7	Annexin A7
20220222_SV_18-2_glyco.13190.13190.2	interact.pep.xml	SQFSESESR		R	S	9	2	1576.63	1055.45	1055.45	528.734	528.733	1055.45	528.733	-0.0002	0.00259866	19.841	8.606	0.9919	2	0	170	178	0								TRUE	sp|Q8BRV5|K1671_MOUSE	Q8BRV5	K1671_MOUSE	Kiaa1671	Uncharacterized protein KIAA1671
20220222_SV_18-2_glyco.13191.13191.2	interact.pep.xml	LAADEEENADNNMK	LAADEEENADNNM[147]K	K	A	14	2	1576.7	1578.65	1578.65	790.331	790.33	1578.65	790.331	-0.0006	0.00233346	21.028	9.84	0.9923	2	0	40	53	0	13M(15.9949)							TRUE	sp|Q62351|TFR1_MOUSE	Q62351	TFR1_MOUSE	Tfrc	Transferrin receptor protein 1
20220222_SV_18-2_glyco.13193.13193.2	interact.pep.xml	VTVAESSSDGR		R	G	11	2	1576.87	1106.52	1106.52	554.268	554.267	1106.52	554.267	0	1.07268e-05	27.685	18.22	1	2	0	370	380	0								TRUE	sp|Q920N7|SYT12_MOUSE	Q920N7	SYT12_MOUSE	Syt12	Synaptotagmin-12
20220222_SV_18-2_glyco.13195.13195.2	interact.pep.xml	KQEEETAQLK		R	E	10	2	1577.03	1202.62	1202.61	602.315	602.314	1202.61	602.314	-0.0007	3.34939e-08	32.731	12.999	1	2	0	195	204	0								TRUE	sp|A6H6A9-3|RBG1L_MOUSE	A6H6A9-3	RBG1L_MOUSE	Rabgap1l	Isoform 3 of Rab GTPase-activating protein 1-like
20220222_SV_18-2_glyco.13203.13203.2	interact.pep.xml	VLQAAAK		R	N	7	2	1578.02	699.428	699.427	350.721	350.721	699.428	350.721	-0.0004	0.242242	19.963	16.955	0.8564	2	0	282	288	0								FALSE	sp|Q9Z1G4-2|VPP1_MOUSE	Q9Z1G4-2	VPP1_MOUSE	Atp6v0a1	Isoform A1-I of V-type proton ATPase 116 kDa subunit a1		sp|Q9Z1G4-3|VPP1_MOUSE, sp|Q9Z1G4|VPP1_MOUSE
20220222_SV_18-2_glyco.13204.13204.2	interact.pep.xml	TGPPTTQQPR		R	P	10	2	1578.1	1081.55	1081.55	541.783	541.783	1081.55	541.783	-0.0004	5.44439e-08	25.789	8.887	1	2	0	613	622	0								FALSE	sp|O88935|SYN1_MOUSE	O88935	SYN1_MOUSE	Syn1	Synapsin-1		sp|O88935-1|SYN1_MOUSE, sp|O88935-3|SYN1_MOUSE
20220222_SV_18-2_glyco.13206.13206.2	interact.pep.xml	NAESNAELK		K	G	9	2	1578.26	974.467	974.467	488.241	488.241	974.467	488.241	0.0006	4.09058e-05	24.414	12.324	1	2	0	97	105	0								TRUE	sp|Q9CPR4|RL17_MOUSE	Q9CPR4	RL17_MOUSE	Rpl17	60S ribosomal protein L17
20220222_SV_18-2_glyco.13207.13207.2	interact.pep.xml	GQSPTAPGPTK		K	D	11	2	1578.35	1039.53	1039.53	520.772	520.772	1039.53	520.772	-0.0001	2.2607e-08	21.864	10.29	1	2	0	630	640	0								TRUE	sp|Q7TSJ2|MAP6_MOUSE	Q7TSJ2	MAP6_MOUSE	Map6	Microtubule-associated protein 6
20220222_SV_18-2_glyco.13210.13210.2	interact.pep.xml	QSSGASSSSFSSSR		R	A	14	2	1578.59	1360.59	1360.59	681.3	681.3	1360.59	681.3	0.0002	2.58226e-06	31.852	0	1	2	0	604	617	0								TRUE	sp|Q62167|DDX3X_MOUSE	Q62167	DDX3X_MOUSE	Ddx3x	ATP-dependent RNA helicase DDX3X
20220222_SV_18-2_glyco.13211.13211.2	interact.pep.xml	MITEQPDSR	M[147]ITEQPDSR	K	R	9	2	1578.67	1091.49	1091.49	546.753	546.753	1091.49	546.753	-0.0004	0.0477255	15.785	9.495	0.9789	2	0	40	48	0	1M(15.9949)							TRUE	sp|P70318|TIAR_MOUSE	P70318	TIAR_MOUSE	Tial1	Nucleolysin TIAR
20220222_SV_18-2_glyco.13233.13233.2	interact.pep.xml	NELEEMQR	NELEEM[147]QR	R	R	8	2	1581.87	1063.46	1063.46	532.738	532.737	1063.46	532.737	-0.0011	0.00192033	20.922	10.649	0.9933	2	0	9	16	0	6M(15.9949)							FALSE	sp|P60879-2|SNP25_MOUSE	P60879-2	SNP25_MOUSE	Snap25	Isoform 2 of Synaptosomal-associated protein 25		sp|P60879|SNP25_MOUSE
20220222_SV_18-2_glyco.13235.13235.2	interact.pep.xml	TPVSEHVTK		K	C	9	2	1582.07	996.525	996.524	499.27	499.269	996.524	499.269	-0.0001	4.18872e-07	30.486	16.503	1	2	0	491	499	0								TRUE	sp|P07724|ALBU_MOUSE	P07724	ALBU_MOUSE	Alb	Albumin
20220222_SV_18-2_glyco.13237.13237.2	interact.pep.xml	KVGDDIAK		K	A	8	2	1582.23	844.466	844.465	423.241	423.24	844.465	423.24	0	0.0216503	16.904	12.04	0.9913	2	0	41	48	0								TRUE	sp|P35979|RL12_MOUSE	P35979	RL12_MOUSE	Rpl12	60S ribosomal protein L12
20220222_SV_18-2_glyco.13238.13238.2	interact.pep.xml	GQENGLDGTK		R	S	10	2	1582.31	1018.46	1018.46	510.236	510.236	1017.47	509.744	0.9852	0.177317	13.505	9.641	0.5554	2	0	152	161	0		Mod1: Deamidation (PeakApex: 0.9842, Theoretical: 0.9840)						FALSE	sp|Q80X50-5|UBP2L_MOUSE	Q80X50-5	UBP2L_MOUSE	Ubap2l	Isoform 5 of Ubiquitin-associated protein 2-like		sp|Q80X50-2|UBP2L_MOUSE, sp|Q80X50-3|UBP2L_MOUSE, sp|Q80X50-4|UBP2L_MOUSE, sp|Q80X50|UBP2L_MOUSE
20220222_SV_18-2_glyco.13239.13239.2	interact.pep.xml	TSGSKPAADIR		K	W	11	2	1582.39	1101.58	1101.58	551.797	551.796	1101.58	551.796	0.0003	0.0115568	15.286	11.187	0.9669	2	1	157	167	0								FALSE	sp|Q8BLQ9-2|CADM2_MOUSE	Q8BLQ9-2	CADM2_MOUSE	Cadm2	Isoform 2 of Cell adhesion molecule 2		sp|Q8BLQ9-3|CADM2_MOUSE, sp|Q8BLQ9|CADM2_MOUSE
20220222_SV_18-2_glyco.13249.13249.3	interact.pep.xml	KAEPPPSKPTVAK		K	T	13	3	1583.66	1348.77	1348.77	450.598	450.599	1348.77	450.598	0.0028	0.00975551	17.543	8.99	0.9747	2	1	173	185	0								TRUE	sp|Q8R1Y2|MERB1_MOUSE	Q8R1Y2	MERB1_MOUSE	Bmerb1	bMERB domain-containing protein 1
20220222_SV_18-2_glyco.13256.13256.2	interact.pep.xml	QTGASFQK		R	A	8	2	1584.56	865.43	865.429	433.722	433.722	865.429	433.722	0.0001	0.000441102	20.023	12.253	0.9999	2	0	308	315	0								TRUE	sp|O35609|SCAM3_MOUSE	O35609	SCAM3_MOUSE	Scamp3	Secretory carrier-associated membrane protein 3
20220222_SV_18-2_glyco.13257.13257.2	interact.pep.xml	NDLDQAEDK		R	A	9	2	1584.67	1046.45	1046.45	524.234	524.233	1046.45	524.233	0	0.179061	13.488	9.316	0.9127	2	0	163	171	0								TRUE	sp|A6H6A9-3|RBG1L_MOUSE	A6H6A9-3	RBG1L_MOUSE	Rabgap1l	Isoform 3 of Rab GTPase-activating protein 1-like
20220222_SV_18-2_glyco.13262.13262.2	interact.pep.xml	ITAEQEEAQR		K	I	10	2	1585.14	1173.56	1173.56	587.789	587.789	1173.56	587.788	0.0008	0.00498885	20.708	10.757	0.9933	2	0	629	638	0								FALSE	sp|Q8K596-2|NAC2_MOUSE	Q8K596-2	NAC2_MOUSE	Slc8a2	Isoform 2 of Sodium/calcium exchanger 2		sp|Q8K596|NAC2_MOUSE
20220222_SV_18-2_glyco.13267.13267.2	interact.pep.xml	LESQVTR		R	Y	7	2	1585.61	831.445	831.441	416.73	416.728	831.445	416.73	-0.0036	0.0484539	16.965	13.325	0.9786	2	0	561	567	0								TRUE	sp|Q3UZ39-2|LRRF1_MOUSE	Q3UZ39-2	LRRF1_MOUSE	Lrrfip1	Isoform 2 of Leucine-rich repeat flightless-interacting protein 1
20220222_SV_18-2_glyco.13273.13273.3	interact.pep.xml	MENGPSESKPVSR		R	S	13	3	1586.49	1416.65	1416.66	473.223	473.226	1416.67	473.229	-0.0101	9.29689e-06	22.059	11.124	1	2	1	1930	1942	0								FALSE	sp|Q8BPN8-2|DMXL2_MOUSE	Q8BPN8-2	DMXL2_MOUSE	Dmxl2	Isoform 2 of DmX-like protein 2		sp|Q8BPN8|DMXL2_MOUSE
20220222_SV_18-2_glyco.13284.13284.2	interact.pep.xml	QGESATLR		R	C	8	2	1588.5	860.435	860.435	431.225	431.225	860.435	431.225	0	0.00410483	19.191	15.05	0.9923	2	0	49	56	0								TRUE	sp|Q99PJ0|NTRI_MOUSE	Q99PJ0	NTRI_MOUSE	Ntm	Neurotrimin
20220222_SV_18-2_glyco.13285.13285.2	interact.pep.xml	RNTTIPTK		N	K	8	2	1588.62	929.53	929.529	465.772	465.772	929.529	465.772	0	0.0281778	14.784	11.248	0.9925	1	0	460	467	0								FALSE	sp|P38647|GRP75_MOUSE	P38647	GRP75_MOUSE	Hspa9	Stress-70 protein, mitochondrial	Hspa2, Hspa8	sp|P17156|HSP72_MOUSE, sp|P63017|HSP7C_MOUSE
20220222_SV_18-2_glyco.13293.13293.2	interact.pep.xml	SSENSSSEGNALR		R	R	13	2	1589.29	1336.59	1336.59	669.301	669.3	1336.59	669.3	0.0008	0.244343	13.948	10.166	0.9046	2	0	588	600	0								TRUE	sp|Q64096|MCF2L_MOUSE	Q64096	MCF2L_MOUSE	Mcf2l	Guanine nucleotide exchange factor DBS
20220222_SV_18-2_glyco.13312.13312.2	interact.pep.xml	LSSADVSK		R	V	8	2	1592.24	805.419	805.418	403.717	403.716	805.418	403.716	0.0003	0.00106717	19.34	13.579	0.9974	2	0	769	776	0								FALSE	sp|Q5DQR4|STB5L_MOUSE	Q5DQR4	STB5L_MOUSE	Stxbp5l	Syntaxin-binding protein 5-like		sp|Q5DQR4-3|STB5L_MOUSE, sp|Q5DQR4-5|STB5L_MOUSE
20220222_SV_18-2_glyco.13313.13313.2	interact.pep.xml	DQGGAGEGLSR		K	N	11	2	1592.32	1045.48	1045.48	523.748	523.747	1045.48	523.747	0.0004	0.00231029	17.762	10.857	0.9923	2	0	33	43	0								TRUE	sp|P20357|MTAP2_MOUSE	P20357	MTAP2_MOUSE	Map2	Microtubule-associated protein 2
20220222_SV_18-2_glyco.13316.13316.3	interact.pep.xml	LQSVMSAAGSGHSK	LQSVM[147]SAAGSGHSK	K	I	14	3	1592.8	1374.66	1374.65	459.226	459.226	1374.66	459.226	-0.0009	2.65354e-06	22.382	10.015	1	2	0	41	54	0	5M(15.9949)							TRUE	sp|Q60963|PAFA_MOUSE	Q60963	PAFA_MOUSE	Pla2g7	Platelet-activating factor acetylhydrolase
20220222_SV_18-2_glyco.13325.13325.2	interact.pep.xml	DDPSTIEK		R	L	8	2	1594.06	903.419	903.419	452.717	452.717	903.418	452.716	0.0003	0.00863789	15.665	10.261	0.9957	2	0	121	128	0								FALSE	sp|P60766-1|CDC42_MOUSE	P60766-1	CDC42_MOUSE	Cdc42	Isoform 1 of Cell division control protein 42 homolog		sp|P60766|CDC42_MOUSE
20220222_SV_18-2_glyco.13336.13336.2	interact.pep.xml	TPGQLSDNNSRQ		R	-	12	2	1594.94	1315.61	1315.61	658.814	658.814	1315.61	658.813	0.0012	0.629144	10.305	0	0.3875	2	0	325	336	0								TRUE	sp|Q8C0E2|VP26B_MOUSE	Q8C0E2	VP26B_MOUSE	Vps26b	Vacuolar protein sorting-associated protein 26B
20220222_SV_18-2_glyco.13338.13338.2	interact.pep.xml	TPGQLSDNNSR		R	-	11	2	1595.14	1187.55	1187.55	594.785	594.784	1187.55	594.784	0.0007	2.373e-11	27.777	11.736	1	2	0	325	335	0								TRUE	sp|Q8C0E2|VP26B_MOUSE	Q8C0E2	VP26B_MOUSE	Vps26b	Vacuolar protein sorting-associated protein 26B
20220222_SV_18-2_glyco.13351.13351.3	interact.pep.xml	MKQEPVKPEEGR		K	D	12	3	1597.01	1426.73	1426.72	476.582	476.582	1426.72	476.582	-0.0001	0.00101754	18.673	11.37	0.9902	2	2	134	145	0								TRUE	sp|Q9QUI0|RHOA_MOUSE	Q9QUI0	RHOA_MOUSE	Rhoa	Transforming protein RhoA
20220222_SV_18-2_glyco.13361.13361.2	interact.pep.xml	QPEPGAPGGER		R	S	11	2	1598.52	1093.52	1093.52	547.766	547.765	1093.52	547.765	0.0001	2.59337e-06	21.559	11.756	1	2	0	27	37	0								TRUE	sp|Q3UHK1|MYCT_MOUSE	Q3UHK1	MYCT_MOUSE	Slc2a13	Proton myo-inositol cotransporter
20220222_SV_18-2_glyco.13367.13367.3	interact.pep.xml	THPGPAPTPDHKPPK		K	A	15	3	1599.29	1575.82	1575.82	526.28	526.279	1575.82	526.279	0	0.0187867	15.148	10.542	0.9737	2	1	987	1001	0								FALSE	sp|Q9QWI6-2|SRCN1_MOUSE	Q9QWI6-2	SRCN1_MOUSE	Srcin1	Isoform 2 of SRC kinase signaling inhibitor 1		sp|Q9QWI6-3|SRCN1_MOUSE, sp|Q9QWI6|SRCN1_MOUSE
20220222_SV_18-2_glyco.13377.13377.2	interact.pep.xml	TCVADESAANCDK	TCVADESAANCDK	K	S	13	2	1600.66	1439.57	1439.57	720.791	720.79	1439.57	720.79	0.0001	9.73307e-06	30.547	10.794	1	2	0	76	88	0	11C(57.0215), 2C(57.0215)							TRUE	sp|P07724|ALBU_MOUSE	P07724	ALBU_MOUSE	Alb	Albumin
20220222_SV_18-2_glyco.13378.13378.2	interact.pep.xml	CVVENAEK	CVVENAEK	K	I	8	2	1600.78	947.44	947.438	474.727	474.726	947.438	474.726	-0.0001	0.000404439	21.65	12.768	0.9999	2	0	366	373	0	1C(57.0215)							TRUE	sp|Q8BJI1|S6A17_MOUSE	Q8BJI1	S6A17_MOUSE	Slc6a17	Sodium-dependent neutral amino acid transporter SLC6A17
20220222_SV_18-2_glyco.13380.13380.2	interact.pep.xml	LQPQSQPTTR		R	G	10	2	1600.93	1154.61	1154.61	578.311	578.31	1154.6	578.309	0.0008	0.0452116	15.879	9.522	0.98	2	0	3814	3823	0								FALSE	sp|O88737|BSN_MOUSE	O88737	BSN_MOUSE	Bsn	Protein bassoon		sp|O88737-2|BSN_MOUSE
20220222_SV_18-2_glyco.13384.13384.2	interact.pep.xml	LGKNEAIGK		K	I	9	2	1601.51	928.535	928.534	465.275	465.274	928.534	465.274	-0.0003	0.00959762	16.846	12.919	0.9681	2	1	368	376	0								TRUE	sp|P46097|SYT2_MOUSE	P46097	SYT2_MOUSE	Syt2	Synaptotagmin-2
20220222_SV_18-2_glyco.13385.13385.2	interact.pep.xml	LDCQVQGR	LDCQVQGR	R	P	8	2	1601.63	974.486	974.473	488.25	488.244	974.46	488.238	0.0122	0.0235661	16.547	12.919	0.9903	2	0	351	358	0	3C(57.0215)							TRUE	sp|P11627|L1CAM_MOUSE	P11627	L1CAM_MOUSE	L1cam	Neural cell adhesion molecule L1
20220222_SV_18-2_glyco.13387.13387.3	interact.pep.xml	EMQNLSQHGR		R	K	10	3	1601.85	1198.55	1198.55	400.525	400.524	1198.55	400.524	-0.0009	0.25293	11.888	0	0.8833	2	0	107	116	0								TRUE	sp|Q8K021|SCAM1_MOUSE	Q8K021	SCAM1_MOUSE	Scamp1	Secretory carrier-associated membrane protein 1
20220222_SV_18-2_glyco.13397.13397.2	interact.pep.xml	DVKDLGK		K	T	7	2	1603.67	773.429	773.428	387.722	387.721	773.428	387.721	0.0001	0.161927	16.351	14.371	0.604	2	1	105	111	0								TRUE	sp|P46096|SYT1_MOUSE	P46096	SYT1_MOUSE	Syt1	Synaptotagmin-1
20220222_SV_18-2_glyco.13400.13400.2	interact.pep.xml	ILEQQNSSR		R	T	9	2	1604.19	1073.55	1073.55	537.781	537.781	1073.55	537.78	0.0004	0.0173352	12.721	9.324	0.996	2	0	416	424	0								TRUE	sp|O55131|SEPT7_MOUSE	O55131	SEPT7_MOUSE	Septin7	Septin-7
20220222_SV_18-2_glyco.13401.13401.2	interact.pep.xml	LDCQVQGR	LDCQVQGR	R	P	8	2	1604.31	975.477	975.476	488.746	488.745	974.46	488.238	1.0158	0.0296519	18.342	13.826	0.8763	2	0	351	358	0	3C(57.0215)							TRUE	sp|P11627|L1CAM_MOUSE	P11627	L1CAM_MOUSE	L1cam	Neural cell adhesion molecule L1
20220222_SV_18-2_glyco.13405.13405.2	interact.pep.xml	SGVLAGHDNR		R	V	10	2	1604.7	1024.51	1024.51	513.26	513.26	1024.51	513.26	0.0013	0.00624813	20.317	10.595	0.9945	2	0	305	314	0								TRUE	sp|P29387|GBB4_MOUSE	P29387	GBB4_MOUSE	Gnb4	Guanine nucleotide-binding protein subunit beta-4
20220222_SV_18-2_glyco.13407.13407.3	interact.pep.xml	RSSEDKQEMLQTEGSQCAK	RSSEDKQEM[147]LQTEGSQCAK	K	T	19	3	1604.92	2226.99	2226.99	743.336	743.336	2226.98	743.335	0.0012	0.0227117	16.075	0	0.973	2	1	57	75	0	17C(57.0215), 9M(15.9949)							TRUE	sp|Q8BVE3|VATH_MOUSE	Q8BVE3	VATH_MOUSE	Atp6v1h	V-type proton ATPase subunit H
20220222_SV_18-2_glyco.13408.13408.3	interact.pep.xml	LNSSSQTNSLK	LN[2070]SSSQTNSLK	R	D	11	3	1605.18	3133.32	3133.32	1045.45	1045.45	1177.59	393.538	1955.73	0.392419	10.125	0	0.7701	2	0	153	163	0	2N(1955.7240)	HexNAc-5_Hex-4_Fuc-2	-7.5054	0.010101	LnSSSQTNSLK	10.1256	10.1256	TRUE	sp|Q62443|NPTX1_MOUSE	Q62443	NPTX1_MOUSE	Nptx1	Neuronal pentraxin-1
20220222_SV_18-2_glyco.13424.13424.2	interact.pep.xml	TDKLVNER		R	L	8	2	1607.61	973.52	973.519	487.767	487.767	973.519	487.767	-0.0003	0.000435891	22.012	14.605	0.999	2	1	831	838	0								FALSE	sp|Q6PIC6|AT1A3_MOUSE	Q6PIC6	AT1A3_MOUSE	Atp1a3	Sodium/potassium-transporting ATPase subunit alpha-3	Atp1a1, Atp1a2	sp|Q6PIE5|AT1A2_MOUSE, sp|Q8VDN2|AT1A1_MOUSE
20220222_SV_18-2_glyco.13425.13425.2	interact.pep.xml	VAQEHFGK		K	G	8	2	1607.69	914.462	914.461	458.238	458.238	914.461	458.238	-0.0003	0.00870463	18.741	9.844	0.9958	2	0	288	295	0								FALSE	sp|Q921I1|TRFE_MOUSE	Q921I1	TRFE_MOUSE	Tf	Serotransferrin	Ica	sp|Q9DBD0|ICA_MOUSE
20220222_SV_18-2_glyco.13438.13438.2	interact.pep.xml	EAAASNTNTLNR		K	K	12	2	1609.32	1260.61	1260.61	631.311	631.31	1260.61	631.31	0.0006	5.24074e-08	28.167	11.4	1	2	0	407	418	0								TRUE	sp|Q8VHW2|CCG8_MOUSE	Q8VHW2	CCG8_MOUSE	Cacng8	Voltage-dependent calcium channel gamma-8 subunit
20220222_SV_18-2_glyco.13439.13439.2	interact.pep.xml	RPDNTAFK		R	Q	8	2	1609.44	947.484	947.482	474.749	474.748	947.482	474.748	-0.0003	0.000716548	20.733	12.726	0.9991	2	0	27	34	0								TRUE	sp|Q8VEK0|CC50A_MOUSE	Q8VEK0	CC50A_MOUSE	Tmem30a	Cell cycle control protein 50A
20220222_SV_18-2_glyco.13440.13440.2	interact.pep.xml	TSETLSQAGQK		K	A	11	2	1609.52	1148.57	1148.57	575.292	575.291	1148.57	575.291	-0.0003	1.99529e-05	29.811	17.154	1	2	0	99	109	0								FALSE	sp|Q62393-3|TPD52_MOUSE	Q62393-3	TPD52_MOUSE	Tpd52	Isoform 3 of Tumor protein D52		sp|Q62393-2|TPD52_MOUSE, sp|Q62393|TPD52_MOUSE
20220222_SV_18-2_glyco.13441.13441.2	interact.pep.xml	GHVQPIR		R	C	7	2	1609.6	805.457	805.456	403.736	403.735	805.456	403.735	0.0003	0.282197	13.589	10.282	0.8065	2	0	16	22	0								TRUE	sp|P62855|RS26_MOUSE	P62855	RS26_MOUSE	Rps26	40S ribosomal protein S26
20220222_SV_18-2_glyco.13442.13442.2	interact.pep.xml	VDVDCCEK	VDVDCCEK	K	D	8	2	1609.68	1023.4	1023.4	512.708	512.708	1023.4	512.707	0.0009	0.00640103	20.275	10.556	0.9946	2	0	99	106	0	5C(57.0215), 6C(57.0215)							TRUE	sp|Q9WUC3|LY6H_MOUSE	Q9WUC3	LY6H_MOUSE	Ly6h	Lymphocyte antigen 6H
20220222_SV_18-2_glyco.13469.13469.2	interact.pep.xml	THVDSLR		R	T	7	2	1613.25	826.431	826.43	414.223	414.222	826.43	414.222	0.0003	0.000240614	20.514	11.768	1	2	0	177	183	0								TRUE	sp|Q00623|APOA1_MOUSE	Q00623	APOA1_MOUSE	Apoa1	Apolipoprotein A-I
20220222_SV_18-2_glyco.13479.13479.4	interact.pep.xml	QLVMNHMHHEDQQVR	QLVM[147]NHM[147]HHEDQQVR	K	Y	15	4	1614.42	1932.87	1932.87	484.225	484.224	1932.87	484.224	-0.0004	0.0114081	16.158	10.605	0.9918	2	0	435	449	0	4M(15.9949), 7M(15.9949)							TRUE	sp|Q8BVE3|VATH_MOUSE	Q8BVE3	VATH_MOUSE	Atp6v1h	V-type proton ATPase subunit H
20220222_SV_18-2_glyco.13484.13484.3	interact.pep.xml	IEHTETDAVSSR		K	S	12	3	1615.05	1343.63	1343.63	448.885	448.884	1343.63	448.885	-0.0003	0.302517	13.577	10.568	0.7928	2	0	743	754	0								TRUE	sp|Q3TWI9|CSCL2_MOUSE	Q3TWI9	CSCL2_MOUSE	Tmem63b	CSC1-like protein 2
20220222_SV_18-2_glyco.13495.13495.2	interact.pep.xml	SHGFSPR		K	N	7	2	1616.71	786.378	786.377	394.196	394.196	786.377	394.196	-0.0005	0.150228	14.793	11.145	0.9309	2	0	173	179	0								FALSE	sp|P97797-2|SHPS1_MOUSE	P97797-2	SHPS1_MOUSE	Sirpa	Isoform 2 of Tyrosine-protein phosphatase non-receptor type substrate 1	Gpr137b	sp|P97797|SHPS1_MOUSE, sp|Q8BNQ3|G137B_MOUSE
20220222_SV_18-2_glyco.13498.13498.2	interact.pep.xml	SDDIASADR		K	S	9	2	1616.95	948.416	948.415	475.215	475.215	948.415	475.215	0.0003	0.0568717	14.745	10.46	0.975	2	0	387	395	0								TRUE	sp|Q3UHL1|CAMKV_MOUSE	Q3UHL1	CAMKV_MOUSE	Camkv	CaM kinase-like vesicle-associated protein
20220222_SV_18-2_glyco.13500.13500.2	interact.pep.xml	KMPQYQK		K	E	7	2	1617.11	921.475	921.475	461.745	461.745	921.474	461.744	0.0003	0.024487	17.312	11.631	0.9899	2	0	333	339	0								FALSE	sp|O08599|STXB1_MOUSE	O08599	STXB1_MOUSE	Stxbp1	Syntaxin-binding protein 1	Stxbp2	sp|O08599-2|STXB1_MOUSE, sp|Q64324|STXB2_MOUSE
20220222_SV_18-2_glyco.13503.13503.3	interact.pep.xml	SCDLVGEKDKESK	SCDLVGEKDKESK	K	N	13	3	1617.41	1493.7	1493.7	498.909	498.908	1493.7	498.908	-0.0004	5.88989e-06	18.577	10.599	1	2	2	32	44	0	2C(57.0215)							TRUE	sp|P24668|MPRD_MOUSE	P24668	MPRD_MOUSE	M6pr	Cation-dependent mannose-6-phosphate receptor
20220222_SV_18-2_glyco.13508.13508.3	interact.pep.xml	NRDEGSYQVDQSR		R	N	13	3	1618.08	1552.69	1552.69	518.571	518.57	1552.69	518.569	0.0009	0.25293	9.888	0	0.6577	2	1	1660	1672	0								TRUE	sp|E9Q7X7|NRX2A_MOUSE	E9Q7X7	NRX2A_MOUSE	Nrxn2	Neurexin-2
20220222_SV_18-2_glyco.13513.13513.2	interact.pep.xml	AASSSQVSEMK	n[43]AASSSQVSEM[147]K	M	G	11	2	1618.79	1181.52	1181.52	591.77	591.769	1181.52	591.769	0	0.00662598	20.215	10.754	0.9948	2	0	2	12	0	10M(15.9949), N-term(42.0106)							TRUE	sp|E9PUL5|PRRT2_MOUSE	E9PUL5	PRRT2_MOUSE	Prrt2	Proline-rich transmembrane protein 2
20220222_SV_18-2_glyco.13516.13516.2	interact.pep.xml	RTVSEIR		R	S	7	2	1619.05	859.489	859.487	430.752	430.751	859.488	430.751	-0.0003	0.216245	17.077	15.378	0.883	2	0	6	12	0								FALSE	sp|P70704|AT8A1_MOUSE	P70704	AT8A1_MOUSE	Atp8a1	Phospholipid-transporting ATPase IA		sp|P70704-2|AT8A1_MOUSE, sp|P70704-3|AT8A1_MOUSE
20220222_SV_18-2_glyco.13520.13520.2	interact.pep.xml	LTSEPQPQR		R	E	9	2	1619.37	1054.54	1054.54	528.278	528.278	1054.54	528.278	-0.0002	0.000612048	21.594	12.52	0.9995	2	0	202	210	0								TRUE	sp|Q91V41|RAB14_MOUSE	Q91V41	RAB14_MOUSE	Rab14	Ras-related protein Rab-14
20220222_SV_18-2_glyco.13525.13525.2	interact.pep.xml	IEHTETDAVSSR		K	S	12	2	1619.82	1344.64	1344.64	673.326	673.325	1343.63	672.823	1.0043	0.207014	14.236	10.805	0.428	2	0	743	754	0		Mod1: First isotopic peak (PeakApex: 1.0032, Theoretical: 1.0024)						TRUE	sp|Q3TWI9|CSCL2_MOUSE	Q3TWI9	CSCL2_MOUSE	Tmem63b	CSC1-like protein 2
20220222_SV_18-2_glyco.13533.13533.3	interact.pep.xml	STSAPQMSPGSSDNQSSSPQPAQQK	STSAPQM[147]SPGSSDNQSSSPQPAQQK	K	L	25	3	1620.97	2547.12	2547.11	850.048	850.045	2547.11	850.045	-0.0004	0.0042658	19.98	9.753	0.9923	2	0	485	509	0	7M(15.9949)							FALSE	sp|Q80X50-5|UBP2L_MOUSE	Q80X50-5	UBP2L_MOUSE	Ubap2l	Isoform 5 of Ubiquitin-associated protein 2-like		sp|Q80X50-2|UBP2L_MOUSE, sp|Q80X50-3|UBP2L_MOUSE, sp|Q80X50-4|UBP2L_MOUSE, sp|Q80X50|UBP2L_MOUSE
20220222_SV_18-2_glyco.13535.13535.2	interact.pep.xml	YVPTAGK		R	L	7	2	1621.13	734.398	734.396	368.206	368.205	734.396	368.205	-0.0001	0.143749	13.872	10.459	0.9345	2	0	282	288	0								FALSE	sp|P46096|SYT1_MOUSE	P46096	SYT1_MOUSE	Syt1	Synaptotagmin-1	Syt2, Syt5	sp|P46097|SYT2_MOUSE, sp|Q9R0N5|SYT5_MOUSE
20220222_SV_18-2_glyco.13537.13537.2	interact.pep.xml	TQETLSQAGQK		K	T	11	2	1621.29	1189.6	1189.59	595.805	595.804	1189.59	595.804	-0.0003	1.79884e-05	29.703	13.601	1	2	0	129	139	0								TRUE	sp|Q9CYZ2|TPD54_MOUSE	Q9CYZ2	TPD54_MOUSE	Tpd52l2	Tumor protein D54
20220222_SV_18-2_glyco.13538.13538.2	interact.pep.xml	RVQALQQR		R	R	8	2	1621.37	997.58	997.578	499.797	499.796	997.578	499.796	0.0001	0.00570838	16.163	10.279	0.994	2	0	181	188	0								FALSE	sp|Q922S4-3|PDE2A_MOUSE	Q922S4-3	PDE2A_MOUSE	Pde2a	Isoform PDE2A2 of cGMP-dependent 3',5'-cyclic phosphodiesterase		sp|Q922S4-2|PDE2A_MOUSE, sp|Q922S4|PDE2A_MOUSE
20220222_SV_18-2_glyco.13540.13540.2	interact.pep.xml	SQKPVVVK		R	R	8	2	1621.54	883.55	883.55	442.782	442.782	883.549	442.782	0.0004	0.214195	13.723	10.748	0.4906	2	1	120	127	0								TRUE	sp|P41105|RL28_MOUSE	P41105	RL28_MOUSE	Rpl28	60S ribosomal protein L28
20220222_SV_18-2_glyco.13548.13548.2	interact.pep.xml	KEEIPER		K	W	7	2	1622.65	899.472	899.47	450.743	450.742	899.471	450.743	-0.0013	0.149796	12.798	9.827	0.9312	2	0	298	304	0								TRUE	sp|Q9EQG7|ENPP5_MOUSE	Q9EQG7	ENPP5_MOUSE	Enpp5	Ectonucleotide pyrophosphatase/phosphodiesterase family member 5
20220222_SV_18-2_glyco.13553.13553.2	interact.pep.xml	SPLPSHAR		R	S	8	2	1623.12	863.462	863.461	432.738	432.738	863.461	432.738	0.0001	0.000443971	17.496	10.21	0.9999	2	0	66	73	0								FALSE	sp|P04370-11|MBP_MOUSE	P04370-11	MBP_MOUSE	Mbp	Isoform 11 of Myelin basic protein		sp|P04370-13|MBP_MOUSE, sp|P04370-4|MBP_MOUSE, sp|P04370-6|MBP_MOUSE, sp|P04370-9|MBP_MOUSE
20220222_SV_18-2_glyco.13560.13560.3	interact.pep.xml	STSAPQMSPGSSDNQSSSPQPAQQK	STSAPQM[147]SPGSSDNQSSSPQPAQQK	K	L	25	3	1624.41	2547.12	2547.11	850.047	850.045	2547.11	850.045	-0.0002	0.000732403	22.041	0	0.9984	2	0	485	509	0	7M(15.9949)							FALSE	sp|Q80X50-5|UBP2L_MOUSE	Q80X50-5	UBP2L_MOUSE	Ubap2l	Isoform 5 of Ubiquitin-associated protein 2-like		sp|Q80X50-2|UBP2L_MOUSE, sp|Q80X50-3|UBP2L_MOUSE, sp|Q80X50-4|UBP2L_MOUSE, sp|Q80X50|UBP2L_MOUSE
20220222_SV_18-2_glyco.13574.13574.2	interact.pep.xml	GTVGGPGGPEGR		R	D	12	2	1626.33	1039.51	1039.5	520.76	520.76	1039.5	520.76	0.0001	7.54064e-06	23.452	12.195	1	2	0	847	858	0								TRUE	sp|Q99MR3|S12A9_MOUSE	Q99MR3	S12A9_MOUSE	Slc12a9	Solute carrier family 12 member 9
20220222_SV_18-2_glyco.13575.13575.2	interact.pep.xml	IGKNDAIGK		K	V	9	2	1626.45	914.509	914.508	458.262	458.261	914.519	458.267	-0.0108	0.181358	14.427	11.507	0.5625	2	1	367	375	0								TRUE	sp|P46096|SYT1_MOUSE	P46096	SYT1_MOUSE	Syt1	Synaptotagmin-1
20220222_SV_18-2_glyco.13578.13578.3	interact.pep.xml	GVDLHEQSQQNK		R	S	12	3	1626.92	1381.66	1381.66	461.56	461.56	1381.66	461.56	0.0001	0.00978401	17.134	10.934	0.9918	2	0	198	209	0								TRUE	sp|P61021|RAB5B_MOUSE	P61021	RAB5B_MOUSE	Rab5b	Ras-related protein Rab-5B
20220222_SV_18-2_glyco.13589.13589.2	interact.pep.xml	CLGNPER	CLGNPER	K	E	7	2	1628.16	844.387	844.385	423.201	423.2	844.386	423.2	-0.0009	0.0168364	18.595	10.552	0.9938	2	0	394	400	0	1C(57.0215)							FALSE	sp|P50516|VATA_MOUSE	P50516	VATA_MOUSE	Atp6v1a	V-type proton ATPase catalytic subunit A		sp|P50516-2|VATA_MOUSE
20220222_SV_18-2_glyco.13592.13592.2	interact.pep.xml	IHLMQNGK	IHLM[147]QNGK	K	R	8	2	1628.39	955.491	955.49	478.753	478.752	955.491	478.753	-0.0006	0.00356708	18.92	12.039	0.9937	2	0	314	321	0	4M(15.9949)							FALSE	sp|P46096|SYT1_MOUSE	P46096	SYT1_MOUSE	Syt1	Synaptotagmin-1	Syt2	sp|P46097|SYT2_MOUSE
20220222_SV_18-2_glyco.13596.13596.2	interact.pep.xml	ETDGAPSGPGPR		K	Q	12	2	1628.71	1139.52	1139.52	570.768	570.768	1139.52	570.768	-0.0001	0.0141987	16.891	8.953	0.9949	2	0	123	134	0								TRUE	sp|Q8QZT2|CCSAP_MOUSE	Q8QZT2	CCSAP_MOUSE	Ccsap	Centriole, cilia and spindle-associated protein
20220222_SV_18-2_glyco.13615.13615.2	interact.pep.xml	YKEETIEK		K	M	8	2	1630.78	1038.52	1038.52	520.27	520.269	1038.52	520.269	0.0001	0.00257343	16.726	10.249	0.9393	2	1	135	142	0								TRUE	sp|P61255|RL26_MOUSE	P61255	RL26_MOUSE	Rpl26	60S ribosomal protein L26
20220222_SV_18-2_glyco.13618.13618.2	interact.pep.xml	TSAGTTDPEEATR		K	L	13	2	1631.02	1334.6	1334.6	668.306	668.305	1334.6	668.305	0.0001	0.0284446	15.684	0	0.9878	2	0	460	472	0								FALSE	sp|O88735-2|MAP7_MOUSE	O88735-2	MAP7_MOUSE	Map7	Isoform 2 of Ensconsin		sp|O88735|MAP7_MOUSE
20220222_SV_18-2_glyco.13621.13621.2	interact.pep.xml	KTSETLSQAGQK		K	A	12	2	1631.26	1276.66	1276.66	639.339	639.339	1276.66	639.338	0.0008	0.254244	11.879	0	0.843	2	0	98	109	0								FALSE	sp|Q62393-3|TPD52_MOUSE	Q62393-3	TPD52_MOUSE	Tpd52	Isoform 3 of Tumor protein D52		sp|Q62393-2|TPD52_MOUSE, sp|Q62393|TPD52_MOUSE
20220222_SV_18-2_glyco.13624.13624.2	interact.pep.xml	SDEGHPFR		K	A	8	2	1631.55	943.429	943.419	472.722	472.717	943.415	472.715	0.0043	0.0752922	15.993	10.491	0.9671	2	0	1037	1044	0								FALSE	sp|Q99P72|RTN4_MOUSE	Q99P72	RTN4_MOUSE	Rtn4	Reticulon-4		sp|Q99P72-1|RTN4_MOUSE, sp|Q99P72-3|RTN4_MOUSE, sp|Q99P72-4|RTN4_MOUSE, sp|Q99P72-5|RTN4_MOUSE
20220222_SV_18-2_glyco.13630.13630.2	interact.pep.xml	TVDPETQAR		R	L	9	2	1632.37	1015.49	1015.49	508.754	508.754	1015.49	508.754	0.0005	1.99332e-05	16.722	12.807	1	2	0	162	170	0								FALSE	sp|Q99NH0|ANR17_MOUSE	Q99NH0	ANR17_MOUSE	Ankrd17	Ankyrin repeat domain-containing protein 17		sp|Q99NH0-2|ANR17_MOUSE, sp|Q99NH0-3|ANR17_MOUSE
20220222_SV_18-2_glyco.13644.13644.2	interact.pep.xml	HDQQPAITR		K	N	9	2	1634.16	1064.54	1064.54	533.276	533.276	1064.54	533.275	0.0007	0.00012099	26.169	9.999	1	2	0	336	344	0								FALSE	sp|P97797-2|SHPS1_MOUSE	P97797-2	SHPS1_MOUSE	Sirpa	Isoform 2 of Tyrosine-protein phosphatase non-receptor type substrate 1		sp|P97797|SHPS1_MOUSE
20220222_SV_18-2_glyco.13645.13645.2	interact.pep.xml	EMASGVNTR		K	I	9	2	1634.24	963.445	963.444	482.73	482.729	963.444	482.729	-0.0001	0.000113557	22.555	11.347	1	2	0	256	264	0								FALSE	sp|Q9Z1G4-2|VPP1_MOUSE	Q9Z1G4-2	VPP1_MOUSE	Atp6v0a1	Isoform A1-I of V-type proton ATPase 116 kDa subunit a1		sp|Q9Z1G4-3|VPP1_MOUSE, sp|Q9Z1G4|VPP1_MOUSE
20220222_SV_18-2_glyco.13646.13646.2	interact.pep.xml	NMMAACDPR	NMM[147]AACDPR	K	H	9	2	1634.32	1080.42	1080.42	541.215	541.215	1080.41	541.215	0.0002	0.00303564	17.571	14.044	0.9917	2	0	298	306	0	3M(15.9949), 6C(57.0215)							FALSE	sp|Q9CWF2|TBB2B_MOUSE	Q9CWF2	TBB2B_MOUSE	Tubb2b	Tubulin beta-2B chain	Tubb2a, Tubb3, Tubb4a, Tubb4b, Tubb5, Tubb6	sp|P68372|TBB4B_MOUSE, sp|P99024|TBB5_MOUSE, sp|Q7TMM9|TBB2A_MOUSE, sp|Q922F4|TBB6_MOUSE, sp|Q9D6F9|TBB4A_MOUSE, sp|Q9ERD7|TBB3_MOUSE
20220222_SV_18-2_glyco.13647.13647.2	interact.pep.xml	SDEGHPFR		K	A	8	2	1634.4	943.415	943.419	472.715	472.717	943.415	472.715	0.0039	0.117017	14.227	0	0.9482	2	0	1037	1044	0								FALSE	sp|Q99P72|RTN4_MOUSE	Q99P72	RTN4_MOUSE	Rtn4	Reticulon-4		sp|Q99P72-1|RTN4_MOUSE, sp|Q99P72-3|RTN4_MOUSE, sp|Q99P72-4|RTN4_MOUSE, sp|Q99P72-5|RTN4_MOUSE
20220222_SV_18-2_glyco.13648.13648.2	interact.pep.xml	QAAPGPQQSQPPSSR		R	Q	15	2	1634.48	1534.75	1534.75	768.382	768.382	1534.75	768.382	0.0008	0.00482225	19.767	10.596	0.9931	2	0	3760	3774	0								FALSE	sp|O88737|BSN_MOUSE	O88737	BSN_MOUSE	Bsn	Protein bassoon		sp|O88737-2|BSN_MOUSE
20220222_SV_18-2_glyco.13660.13660.3	interact.pep.xml	EQALHQSTYQR		R	Y	11	3	1635.89	1359.65	1359.65	454.226	454.225	1359.65	454.225	0	0.0380136	17.538	13.837	0.9894	2	0	685	695	0								TRUE	sp|Q8BXR1|S7A14_MOUSE	Q8BXR1	S7A14_MOUSE	Slc7a14	Probable cationic amino acid transporter
20220222_SV_18-2_glyco.13661.13661.3	interact.pep.xml	GSPSLGASPHHSSTGEEK		K	A	18	3	1636.15	1763.81	1763.81	588.944	588.943	1763.81	588.943	0.0003	4.48216e-09	28.231	11.406	1	2	0	479	496	0								TRUE	sp|Q8R361|RFIP5_MOUSE	Q8R361	RFIP5_MOUSE	Rab11fip5	Rab11 family-interacting protein 5
20220222_SV_18-2_glyco.13672.13672.3	interact.pep.xml	LNSSSQTNSLK	LN[1762]SSSQTNSLK	R	D	11	3	1637.75	2825.21	2825.21	942.745	942.743	1177.59	393.538	1647.61	0.0221309	16.12	8.19	0.9949	2	0	153	163	0	2N(1647.6132)	HexNAc-5_Hex-3_Fuc-1	-4.8363	0.00657895	LnSSSQTNSLK	16.121	16.121	TRUE	sp|Q62443|NPTX1_MOUSE	Q62443	NPTX1_MOUSE	Nptx1	Neuronal pentraxin-1
20220222_SV_18-2_glyco.13678.13678.2	interact.pep.xml	TGTAAIER		R	L	8	2	1638.7	817.431	817.431	409.723	409.723	817.429	409.722	0.0013	0.000469367	15.245	10.597	0.9998	2	0	214	221	0								TRUE	sp|Q8BRJ3|RELL2_MOUSE	Q8BRJ3	RELL2_MOUSE	Rell2	RELT-like protein 2
20220222_SV_18-2_glyco.13681.13681.3	interact.pep.xml	DSYVGDEAQSKR		K	G	12	3	1639.18	1353.62	1353.62	452.213	452.213	1353.62	452.213	0.0004	0.033056	17.423	10.247	0.9902	2	0	51	62	0								FALSE	sp|P60710|ACTB_MOUSE	P60710	ACTB_MOUSE	Actb	Actin, cytoplasmic 1	Acta1, Acta2, Actc1, Actg1, Actg2	sp|P62737|ACTA_MOUSE, sp|P63260|ACTG_MOUSE, sp|P63268|ACTH_MOUSE, sp|P68033|ACTC_MOUSE, sp|P68134|ACTS_MOUSE
20220222_SV_18-2_glyco.13701.13701.3	interact.pep.xml	EADKLEQANDDAR		K	T	13	3	1642.76	1473.67	1473.67	492.231	492.231	1473.67	492.23	0.0002	0.109459	14.343	9.802	0.8958	2	1	101	113	0								TRUE	sp|Q9CQA1|TPPC5_MOUSE	Q9CQA1	TPPC5_MOUSE	Trappc5	Trafficking protein particle complex subunit 5
20220222_SV_18-2_glyco.13703.13703.3	interact.pep.xml	NDGALYHNNEEK		R	N	12	3	1642.92	1402.61	1402.61	468.545	468.545	1402.61	468.544	0.0013	0.227903	13.069	0	0.8849	2	0	104	115	0								TRUE	sp|Q3TFQ1|SPRY7_MOUSE	Q3TFQ1	SPRY7_MOUSE	Spryd7	SPRY domain-containing protein 7
20220222_SV_18-2_glyco.13715.13715.2	interact.pep.xml	AGVLAGHDNR		R	V	10	2	1644.85	1008.51	1008.51	505.263	505.262	1008.51	505.262	-0.0001	5.59152e-06	26.866	12.184	1	2	0	305	314	0								FALSE	sp|P62880|GBB2_MOUSE	P62880	GBB2_MOUSE	Gnb2	Guanine nucleotide-binding protein G(I)/G(S)/G(T) subunit beta-2	Gnb1	sp|P62874|GBB1_MOUSE
20220222_SV_18-2_glyco.13717.13717.3	interact.pep.xml	HPTITDEERR		K	Y	10	3	1645.11	1252.62	1252.61	418.546	418.546	1252.62	418.546	-0.0011	4.03683e-06	24.255	10.91	1	2	0	271	280	0								TRUE	sp|Q8BLE7|VGLU2_MOUSE	Q8BLE7	VGLU2_MOUSE	Slc17a6	Vesicular glutamate transporter 2
20220222_SV_18-2_glyco.13738.13738.3	interact.pep.xml	VKAPSGGPSPSGR		K	E	13	3	1649.06	1195.63	1195.63	399.551	399.551	1195.63	399.551	0.0003	2.95579e-05	18.98	11.959	0.9999	2	1	683	695	0								TRUE	sp|P59644|PI5PA_MOUSE	P59644	PI5PA_MOUSE	Inpp5j	Phosphatidylinositol 4,5-bisphosphate 5-phosphatase A
20220222_SV_18-2_glyco.13754.13754.3	interact.pep.xml	GRDVIAQSQSGTGK		K	T	14	3	1651.65	1402.72	1402.72	468.58	468.58	1402.72	468.579	0.0007	0.0551023	13.558	10.395	0.9547	2	1	75	88	0								TRUE	sp|Q91VC3|IF4A3_MOUSE	Q91VC3	IF4A3_MOUSE	Eif4a3	Eukaryotic initiation factor 4A-III
20220222_SV_18-2_glyco.13764.13764.2	interact.pep.xml	AQAFGDR		R	I	7	2	1653.06	763.362	763.362	382.688	382.688	763.361	382.688	0.0003	0.261517	12.83	0	0.8338	2	0	217	223	0								TRUE	sp|P08226|APOE_MOUSE	P08226	APOE_MOUSE	Apoe	Apolipoprotein E
20220222_SV_18-2_glyco.13768.13768.2	interact.pep.xml	RQEEEEVVR		K	K	9	2	1653.66	1172.58	1172.58	587.297	587.297	1172.58	587.297	-0.0001	1.728e-11	24.609	10.299	1	2	0	542	550	0								TRUE	sp|P59326|YTHD1_MOUSE	P59326	YTHD1_MOUSE	Ythdf1	YTH domain-containing family protein 1
20220222_SV_18-2_glyco.13770.13770.2	interact.pep.xml	FSSSSGYGGGSSR		R	V	13	2	1653.85	1234.52	1234.52	618.269	618.268	1234.52	618.268	0.0003	7.21938e-06	30.066	8.663	1	2	0	47	59	0								TRUE	sp|P35527|K1C9_HUMAN	P35527	K1C9_HUMAN	KRT9	Keratin, type I cytoskeletal 9
20220222_SV_18-2_glyco.13771.13771.2	interact.pep.xml	RDPGFDR		K	G	7	2	1653.93	861.41	861.41	431.712	431.712	861.409	431.712	0.0004	0.101042	15.482	10.514	0.9557	2	0	407	413	0								TRUE	sp|Q2TBE6|P4K2A_MOUSE	Q2TBE6	P4K2A_MOUSE	Pi4k2a	Phosphatidylinositol 4-kinase type 2-alpha
20220222_SV_18-2_glyco.13788.13788.3	interact.pep.xml	TRRPDNTAFK		K	Q	10	3	1656.63	1204.63	1204.63	402.551	402.551	1204.63	402.551	0	0.0982313	14.531	9.699	0.9091	2	1	25	34	0								TRUE	sp|Q8VEK0|CC50A_MOUSE	Q8VEK0	CC50A_MOUSE	Tmem30a	Cell cycle control protein 50A
20220222_SV_18-2_glyco.13824.13824.3	interact.pep.xml	DREEDEEDAYER		R	R	12	3	1662.88	1554.61	1554.61	519.21	519.21	1554.61	519.21	0.002	0.00467197	16.822	0	0.9706	2	1	427	438	0								TRUE	sp|B2RY56|RBM25_MOUSE	B2RY56	RBM25_MOUSE	Rbm25	RNA-binding protein 25
20220222_SV_18-2_glyco.13849.13849.4	interact.pep.xml	HPSHSTSPSGPGDEVAR		R	G	17	4	1667.43	1716.78	1716.78	430.203	430.203	1716.78	430.203	0.0019	0.000290733	18.076	11.22	0.9999	2	0	70	86	0								TRUE	sp|Q8K221|ARFP2_MOUSE	Q8K221	ARFP2_MOUSE	Arfip2	Arfaptin-2
20220222_SV_18-2_glyco.13850.13850.3	interact.pep.xml	DEALDEENKPGGQQDK		K	T	16	3	1667.7	1771.79	1771.79	591.604	591.603	1771.79	591.603	0.0008	4.31781e-06	24.273	12.56	1	2	1	1600	1615	0								FALSE	sp|Q9QYR6-2|MAP1A_MOUSE	Q9QYR6-2	MAP1A_MOUSE	Map1a	Isoform 2 of Microtubule-associated protein 1A		sp|Q9QYR6|MAP1A_MOUSE
20220222_SV_18-2_glyco.13861.13861.3	interact.pep.xml	EVSGPNETSSPGSEKPSGSR		K	T	20	3	1669.55	1988.91	1988.91	663.979	663.978	1987.91	663.643	1.0036	1.61087e-09	24.953	11.073	1	2	1	1179	1198	0		Mod1: First isotopic peak (PeakApex: 1.0032, Theoretical: 1.0024)						FALSE	sp|Q9QWI6-2|SRCN1_MOUSE	Q9QWI6-2	SRCN1_MOUSE	Srcin1	Isoform 2 of SRC kinase signaling inhibitor 1		sp|Q9QWI6|SRCN1_MOUSE
20220222_SV_18-2_glyco.13872.13872.3	interact.pep.xml	EVSGPNETSSPGSEKPSGSR		K	T	20	3	1671.79	1987.91	1987.91	663.644	663.644	1987.91	663.643	0.0009	0.000171628	25.05	10.524	0.9963	2	1	1179	1198	0								FALSE	sp|Q9QWI6-2|SRCN1_MOUSE	Q9QWI6-2	SRCN1_MOUSE	Srcin1	Isoform 2 of SRC kinase signaling inhibitor 1		sp|Q9QWI6|SRCN1_MOUSE
20220222_SV_18-2_glyco.13881.13881.3	interact.pep.xml	DSEGWDHAHGGGTGDTSR		R	S	18	3	1673.28	1840.74	1840.74	614.586	614.586	1840.74	614.586	0.0008	3.50752e-06	30.32	0	1	2	0	244	261	0								TRUE	sp|P47708|RP3A_MOUSE	P47708	RP3A_MOUSE	Rph3a	Rabphilin-3A
20220222_SV_18-2_glyco.13884.13884.3	interact.pep.xml	IQELEHQR		K	G	8	3	1673.82	1051.54	1051.54	351.522	351.521	1051.54	351.521	0.0007	0.0493663	15.436	12.227	0.9868	2	0	319	326	0								TRUE	sp|A6H6A9-3|RBG1L_MOUSE	A6H6A9-3	RBG1L_MOUSE	Rabgap1l	Isoform 3 of Rab GTPase-activating protein 1-like
20220222_SV_18-2_glyco.13902.13902.3	interact.pep.xml	SSEDKQEMLQTEGSQCAK	SSEDKQEM[147]LQTEGSQCAK	R	T	18	3	1677.21	2070.89	2070.88	691.303	691.302	2070.88	691.302	0.0004	1.65558e-09	37.914	10.908	1	2	1	58	75	0	16C(57.0215), 8M(15.9949)							TRUE	sp|Q8BVE3|VATH_MOUSE	Q8BVE3	VATH_MOUSE	Atp6v1h	V-type proton ATPase subunit H
20220222_SV_18-2_glyco.13913.13913.3	interact.pep.xml	HLVYESDQNKDGK		R	L	13	3	1679.04	1531.73	1531.73	511.583	511.582	1531.73	511.583	-0.0011	0.394912	12.114	0	0.3656	2	1	272	284	0								TRUE	sp|O35887|CALU_MOUSE	O35887	CALU_MOUSE	Calu	Calumenin
20220222_SV_18-2_glyco.13922.13922.3	interact.pep.xml	DDREAQSICER	DDREAQSICER	K	V	11	3	1680.8	1377.6	1377.59	460.206	460.205	1377.59	460.205	0.0002	7.94827e-05	18.804	9.811	0.9984	2	1	233	243	0	9C(57.0215)							FALSE	sp|Q9DBG3-2|AP2B1_MOUSE	Q9DBG3-2	AP2B1_MOUSE	Ap2b1	Isoform 2 of AP-2 complex subunit beta	Ap1b1	sp|O35643|AP1B1_MOUSE, sp|Q9DBG3|AP2B1_MOUSE
20220222_SV_18-2_glyco.13936.13936.3	interact.pep.xml	QQITEDPEQTHSSSNK		K	I	16	3	1683.29	1827.83	1827.82	610.283	610.282	1827.82	610.282	0.0002	2.59448e-06	27.813	10.82	1	2	0	175	190	0								TRUE	sp|P35288|RAB23_MOUSE	P35288	RAB23_MOUSE	Rab23	Ras-related protein Rab-23
20220222_SV_18-2_glyco.13938.13938.3	interact.pep.xml	EREMQNLSQHGR		R	K	12	3	1683.69	1483.7	1483.69	495.573	495.572	1483.69	495.572	-0.0009	2.41691e-09	24.918	10.283	1	2	1	105	116	0								TRUE	sp|Q8K021|SCAM1_MOUSE	Q8K021	SCAM1_MOUSE	Scamp1	Secretory carrier-associated membrane protein 1
20220222_SV_18-2_glyco.13939.13939.3	interact.pep.xml	HKDTENSPTTSANLK		R	S	15	3	1683.77	1641.8	1641.8	548.273	548.273	1641.8	548.273	0.0006	1.26866e-08	24.644	9.94	1	2	1	354	368	0								TRUE	sp|Q80YN3|BCAS1_MOUSE	Q80YN3	BCAS1_MOUSE	Bcas1	Breast carcinoma-amplified sequence 1 homolog
20220222_SV_18-2_glyco.13956.13956.3	interact.pep.xml	GHEDTIADQEANR		R	H	13	3	1686.78	1454.64	1454.64	485.887	485.887	1454.64	485.887	0.0013	0.000249603	23.911	0	0.9983	2	0	90	102	0								TRUE	sp|P05366|SAA1_MOUSE	P05366	SAA1_MOUSE	Saa1	Serum amyloid A-1 protein
20220222_SV_18-2_glyco.13957.13957.3	interact.pep.xml	LSVECANK	LSVECAN[2581]K	R	T	8	3	1686.92	3386.36	3386.36	1129.8	1129.79	919.443	307.488	2466.91	0.00227117	24.075	17.099	0.9974	2	0	53	60	0	5C(57.0215), 7N(2466.9142)	HexNAc-6_Hex-5_Fuc-3	-6.5728	0.00837989	LSVECANK	20.2586	24.0755	TRUE	sp|Q62277|SYPH_MOUSE	Q62277	SYPH_MOUSE	Syp	Synaptophysin
20220222_SV_18-2_glyco.13961.13961.3	interact.pep.xml	EKDDAPVADGVEKK		K	E	14	3	1687.45	1499.75	1499.75	500.923	500.923	1499.75	500.923	0.0004	2.19025e-05	19.778	11.604	1	2	1	68	81	0								TRUE	sp|P06837|NEUM_MOUSE	P06837	NEUM_MOUSE	Gap43	Neuromodulin
20220222_SV_18-2_glyco.13964.13964.3	interact.pep.xml	HSPDTAEGQLKEDR		R	E	14	3	1687.96	1581.74	1581.74	528.254	528.253	1581.74	528.253	0.0001	0.000152405	26.768	10.535	0.9957	2	1	112	125	0								FALSE	sp|Q6QI06-2|RICTR_MOUSE	Q6QI06-2	RICTR_MOUSE	Rictor	Isoform 2 of Rapamycin-insensitive companion of mTOR		sp|Q6QI06|RICTR_MOUSE
20220222_SV_18-2_glyco.13974.13974.3	interact.pep.xml	LMELHGEGGSSGK	LM[147]ELHGEGGSSGK	K	A	13	3	1689.82	1316.6	1316.6	439.876	439.875	1316.6	439.875	0.0004	0.252639	13.89	10.169	0.8581	2	0	228	240	0	2M(15.9949)							TRUE	sp|P97351|RS3A_MOUSE	P97351	RS3A_MOUSE	Rps3a	40S ribosomal protein S3a
20220222_SV_18-2_glyco.13977.13977.3	interact.pep.xml	ENSAAPSPGRPQSASPAKEEQK		K	S	22	3	1690.12	2265.1	2265.1	756.042	756.04	2265.1	756.04	-0.0002	0.143632	13.871	0	0.8522	2	2	110	131	0								FALSE	sp|Q9Z0P4-2|PALM_MOUSE	Q9Z0P4-2	PALM_MOUSE	Palm	Isoform 2 of Paralemmin-1		sp|Q9Z0P4|PALM_MOUSE
20220222_SV_18-2_glyco.14009.14009.3	interact.pep.xml	LSVECANK	LSVECANK	R	T	8	3	1695.81	2761.13	2761.12	921.384	921.38	919.443	307.488	1841.68	0.299266	12.471	10.8	0.9355	2	0	53	60	0	5C(57.0215)	HexNAc-3_Hex-4_NeuAc-2	-14.8307	0.0124069	LSVECANK	7.70058	12.4713	TRUE	sp|Q62277|SYPH_MOUSE	Q62277	SYPH_MOUSE	Syp	Synaptophysin
20220222_SV_18-2_glyco.14014.14014.3	interact.pep.xml	SYSEDDIHR		K	S	9	3	1696.81	1120.48	1120.48	374.5	374.5	1120.48	374.5	-0.0001	0.0246037	16.936	9.444	0.9911	2	0	417	425	0								FALSE	sp|Q91YT7|YTHD2_MOUSE	Q91YT7	YTHD2_MOUSE	Ythdf2	YTH domain-containing family protein 2	Ythdf1, Ythdf3	sp|P59326|YTHD1_MOUSE, sp|Q8BYK6-2|YTHD3_MOUSE, sp|Q8BYK6-3|YTHD3_MOUSE, sp|Q8BYK6|YTHD3_MOUSE
20220222_SV_18-2_glyco.14019.14019.3	interact.pep.xml	LSVECANK	LSVECAN[2435]K	R	T	8	3	1697.65	3240.3	3240.3	1081.11	1081.11	919.443	307.488	2320.85	0.0910437	12.663	9.539	1	2	0	53	60	0	5C(57.0215), 7N(2320.8563)	HexNAc-6_Hex-5_Fuc-2	-7.6543	0.010101	LSVECANK	11.063	12.6638	TRUE	sp|Q62277|SYPH_MOUSE	Q62277	SYPH_MOUSE	Syp	Synaptophysin
20220222_SV_18-2_glyco.14022.14022.3	interact.pep.xml	LSVECANK	LSVECAN[2378]K	R	T	8	3	1698.32	3183.28	3183.28	1062.1	1062.1	919.443	307.488	2263.84	0.01181	16.211	10.14	0.9949	2	0	53	60	0	5C(57.0215), 7N(2263.8347)	HexNAc-5_Hex-5_Fuc-3	-7.0196	0.010101	LSVECANK	10.1283	16.2119	TRUE	sp|Q62277|SYPH_MOUSE	Q62277	SYPH_MOUSE	Syp	Synaptophysin
20220222_SV_18-2_glyco.14025.14025.3	interact.pep.xml	SQTSSIPQKPQTNK		R	S	14	3	1698.84	1542.8	1542.8	515.274	515.274	1542.8	515.274	-0.0002	8.02536e-06	21.836	12.122	1	2	1	1088	1101	0								FALSE	sp|Q80X50-5|UBP2L_MOUSE	Q80X50-5	UBP2L_MOUSE	Ubap2l	Isoform 5 of Ubiquitin-associated protein 2-like		sp|Q80X50|UBP2L_MOUSE
20220222_SV_18-2_glyco.14037.14037.3	interact.pep.xml	DLQSAEKEEQEK		R	L	12	3	1700.96	1432.67	1432.67	478.564	478.563	1432.67	478.563	0.0003	0.000190411	24.863	13.308	0.995	2	1	261	272	0								TRUE	sp|P46096|SYT1_MOUSE	P46096	SYT1_MOUSE	Syt1	Synaptotagmin-1
20220222_SV_18-2_glyco.14053.14053.3	interact.pep.xml	HSLDASQGTATGPR		K	G	14	3	1703.81	1396.67	1396.67	466.564	466.563	1396.67	466.564	-0.0008	0.0106414	17.392	8.366	0.9918	2	0	195	208	0								TRUE	sp|Q8BKZ9|ODPX_MOUSE	Q8BKZ9	ODPX_MOUSE	Pdhx	Pyruvate dehydrogenase protein X component, mitochondrial
20220222_SV_18-2_glyco.14068.14068.3	interact.pep.xml	VGSLDTSKPR		R	A	10	3	1706.42	1058.57	1058.57	353.865	353.865	1058.57	353.865	0.0011	0.259717	10.842	7.691	0.6432	2	1	440	449	0								TRUE	sp|Q8BIV7|S45A1_MOUSE	Q8BIV7	S45A1_MOUSE	Slc45a1	Proton-associated sugar transporter A
20220222_SV_18-2_glyco.14086.14086.3	interact.pep.xml	TDRPQFQNR		K	K	9	3	1709.52	1160.57	1160.57	387.864	387.863	1160.57	387.863	-0.002	3.72945e-07	24.55	11.509	1	2	1	164	172	0								FALSE	sp|Q8VDM6|HNRL1_MOUSE	Q8VDM6	HNRL1_MOUSE	Hnrnpul1	Heterogeneous nuclear ribonucleoprotein U-like protein 1		sp|Q8VDM6-2|HNRL1_MOUSE, sp|Q8VDM6-3|HNRL1_MOUSE
20220222_SV_18-2_glyco.14094.14094.3	interact.pep.xml	ENSAAPSPGRPQSASPAK		K	E	18	3	1710.71	1750.86	1750.86	584.628	584.628	1750.86	584.627	0.0008	0.0116384	18.396	10.832	0.9747	2	1	110	127	0								FALSE	sp|Q9Z0P4-2|PALM_MOUSE	Q9Z0P4-2	PALM_MOUSE	Palm	Isoform 2 of Paralemmin-1		sp|Q9Z0P4|PALM_MOUSE
20220222_SV_18-2_glyco.14131.14131.3	interact.pep.xml	LSVECANK	LSVECAN[2394]K	R	T	8	3	1717.29	3198.28	3198.27	1067.1	1067.1	919.443	307.488	2278.83	0.00550808	10.536	0	0.9846	2	0	53	60	0	5C(57.0215), 7N(2279.8296)	HexNAc-5_Hex-6_Fuc-2	-8.6931	0.010101	LSVECANK	9.25991	10.5363	TRUE	sp|Q62277|SYPH_MOUSE	Q62277	SYPH_MOUSE	Syp	Synaptophysin
20220222_SV_18-2_glyco.14162.14162.3	interact.pep.xml	RVEEELEKR		K	K	9	3	1722.67	1186.63	1186.63	396.551	396.55	1186.63	396.551	-0.0013	0.0526901	14.171	10.895	0.9858	2	0	139	147	0								FALSE	sp|Q3UL36|ARGL1_MOUSE	Q3UL36	ARGL1_MOUSE	Arglu1	Arginine and glutamate-rich protein 1		sp|Q3UL36-2|ARGL1_MOUSE
20220222_SV_18-2_glyco.14166.14166.3	interact.pep.xml	HHPDLEAQAR		R	R	10	3	1723.42	1172.57	1172.57	391.864	391.863	1172.57	391.863	-0.0001	0.00333247	14.443	8.622	0.9903	2	0	577	586	0								TRUE	sp|Q0VGU4|VGF_MOUSE	Q0VGU4	VGF_MOUSE	Vgf	Neurosecretory protein VGF
20220222_SV_18-2_glyco.14185.14185.3	interact.pep.xml	AASHEQAAAALK		R	N	12	3	1726.83	1167.59	1167.59	390.204	390.204	1166.6	389.875	0.9853	0.000336401	18.175	11.528	0.9837	2	0	522	533	0		Mod1: Deamidation (PeakApex: 0.9842, Theoretical: 0.9840)						FALSE	sp|Q811D0|DLG1_MOUSE	Q811D0	DLG1_MOUSE	Dlg1	Disks large homolog 1		sp|Q811D0-2|DLG1_MOUSE, sp|Q811D0-3|DLG1_MOUSE
20220222_SV_18-2_glyco.14194.14194.3	interact.pep.xml	HEAPMQMASAQDAR	HEAPMQM[147]ASAQDAR	R	F	14	3	1728.5	1557.67	1557.66	520.23	520.229	1557.67	520.229	-0.0012	4.59053e-05	23.519	19.679	0.9999	2	0	3	16	0	7M(15.9949)							TRUE	sp|P62823|RAB3C_MOUSE	P62823	RAB3C_MOUSE	Rab3c	Ras-related protein Rab-3C
20220222_SV_18-2_glyco.14196.14196.3	interact.pep.xml	LSVECANK	LSVECAN[2273]K	R	T	8	3	1728.98	3078.25	3078.25	1027.09	1027.09	919.443	307.488	2158.8	0.000459905	39.335	22.131	1	2	0	53	60	0	5C(57.0215), 7N(2158.8034)	HexNAc-6_Hex-4_Fuc-2	-6.7935	0.010101	LSVECANK	34.0367	39.3356	TRUE	sp|Q62277|SYPH_MOUSE	Q62277	SYPH_MOUSE	Syp	Synaptophysin
20220222_SV_18-2_glyco.14197.14197.3	interact.pep.xml	KMDETDASSAVK		R	V	12	3	1729.06	1280.59	1280.59	427.871	427.87	1280.59	427.871	-0.0031	0.000547398	16.528	8.24	0.9983	2	0	84	95	0								TRUE	sp|Q921F2|TADBP_MOUSE	Q921F2	TADBP_MOUSE	Tardbp	TAR DNA-binding protein 43
20220222_SV_18-2_glyco.14198.14198.3	interact.pep.xml	KSIQGDGEGDGDLK		K	-	14	3	1729.14	1417.67	1417.67	473.564	473.563	1417.67	473.563	-0.0002	0.0521349	16.045	11.847	0.986	2	0	285	298	0								TRUE	sp|P28663|SNAB_MOUSE	P28663	SNAB_MOUSE	Napb	Beta-soluble NSF attachment protein
20220222_SV_18-2_glyco.14201.14201.3	interact.pep.xml	NQTAEKEEFEHQQK		K	E	14	3	1729.53	1745.79	1745.78	582.936	582.935	1744.8	582.608	0.9829	0.0933254	12.62	7.794	0.5819	2	1	584	597	0		Mod1: Deamidation (PeakApex: 0.9842, Theoretical: 0.9840)						TRUE	sp|P63017|HSP7C_MOUSE	P63017	HSP7C_MOUSE	Hspa8	Heat shock cognate 71 kDa protein
20220222_SV_18-2_glyco.14230.14230.3	interact.pep.xml	LSVECANK	LSVECAN[2070]K	R	T	8	3	1735.05	2875.17	2875.17	959.397	959.396	919.443	307.488	1955.72	0.0288735	14.658	0	0.9936	2	0	53	60	0	5C(57.0215), 7N(1955.7240)	HexNAc-5_Hex-4_Fuc-2	-4.2395	0.00657895	LSVECANK	12.9167	14.6584	TRUE	sp|Q62277|SYPH_MOUSE	Q62277	SYPH_MOUSE	Syp	Synaptophysin
20220222_SV_18-2_glyco.14243.14243.3	interact.pep.xml	IRDEMVATEQER	IRDEM[147]VATEQER	K	T	12	3	1737.55	1491.7	1491.7	498.24	498.24	1491.7	498.24	-0.0001	3.29402e-06	22.343	11.215	1	2	1	235	246	0	5M(15.9949)							FALSE	sp|O55143-2|AT2A2_MOUSE	O55143-2	AT2A2_MOUSE	Atp2a2	Isoform 2 of Sarcoplasmic/endoplasmic reticulum calcium ATPase 2		sp|O55143|AT2A2_MOUSE
20220222_SV_18-2_glyco.14261.14261.3	interact.pep.xml	GNWEQPQNQNQTQHK		R	Q	15	3	1740.8	1835.83	1835.83	612.951	612.95	1835.83	612.951	-0.0012	0.0504371	13.689	0	0.9892	2	0	12	26	0								FALSE	sp|Q80X50-5|UBP2L_MOUSE	Q80X50-5	UBP2L_MOUSE	Ubap2l	Isoform 5 of Ubiquitin-associated protein 2-like		sp|Q80X50-2|UBP2L_MOUSE, sp|Q80X50-3|UBP2L_MOUSE, sp|Q80X50-4|UBP2L_MOUSE, sp|Q80X50|UBP2L_MOUSE
20220222_SV_18-2_glyco.14262.14262.3	interact.pep.xml	TQQSAGIDPNHPR		R	A	13	3	1740.88	1419.69	1419.7	474.236	474.242	1419.69	474.236	0.019	0.0466273	16.688	12.682	0.9875	2	0	211	223	0								TRUE	sp|Q8K4Q7|CERK1_MOUSE	Q8K4Q7	CERK1_MOUSE	Cerk	Ceramide kinase
20220222_SV_18-2_glyco.14272.14272.3	interact.pep.xml	GGPAEECGPVNEHR	GGPAEECGPVNEHR	K	G	14	3	1742.75	1507.65	1507.65	503.556	503.556	1507.65	503.556	-0.0019	0.047863	11.78	0	0.9872	2	0	44	57	0	7C(57.0215)							TRUE	sp|Q14BI2|GRM2_MOUSE	Q14BI2	GRM2_MOUSE	Grm2	Metabotropic glutamate receptor 2
20220222_SV_18-2_glyco.14300.14300.3	interact.pep.xml	NEGEAAASTGGPPSGSSASTTSSSSAR		K	D	27	3	1747.5	2410.05	2410.05	804.359	804.357	2410.05	804.357	0.0012	1.07029e-07	40.382	11.156	1	2	0	327	353	0								TRUE	sp|O35926|CD5R2_MOUSE	O35926	CD5R2_MOUSE	Cdk5r2	Cyclin-dependent kinase 5 activator 2
20220222_SV_18-2_glyco.14302.14302.3	interact.pep.xml	AQGNERPELGR		R	S	11	3	1747.98	1225.62	1225.62	409.546	409.546	1225.62	409.546	0	0.144927	14.184	11.961	0.8503	2	1	255	265	0								TRUE	sp|A2ARS0|ANR63_MOUSE	A2ARS0	ANR63_MOUSE	Ankrd63	Ankyrin repeat domain-containing protein 63
20220222_SV_18-2_glyco.14304.14304.3	interact.pep.xml	DTQAEKQEQAAAPGPAATK		K	K	19	3	1748.17	1910.94	1910.93	637.986	637.985	1910.93	637.985	0.0001	2.93724e-07	18.891	10.495	1	2	1	43	61	0								TRUE	sp|Q9JKC6|CEND_MOUSE	Q9JKC6	CEND_MOUSE	Cend1	Cell cycle exit and neuronal differentiation protein 1
20220222_SV_18-2_glyco.14309.14309.3	interact.pep.xml	KSESCKPILK	KSESCKPILK	R	V	10	3	1749.04	1188.66	1188.65	397.226	397.225	1188.65	397.225	-0.0004	0.000176218	16.643	11.507	0.9952	2	1	300	309	0	5C(57.0215)							FALSE	sp|Q5DQR4|STB5L_MOUSE	Q5DQR4	STB5L_MOUSE	Stxbp5l	Syntaxin-binding protein 5-like		sp|Q5DQR4-2|STB5L_MOUSE, sp|Q5DQR4-3|STB5L_MOUSE, sp|Q5DQR4-4|STB5L_MOUSE, sp|Q5DQR4-5|STB5L_MOUSE, sp|Q5DQR4-6|STB5L_MOUSE
20220222_SV_18-2_glyco.14311.14311.3	interact.pep.xml	RDESDEEPPRVER		R	T	13	3	1749.47	1612.75	1612.74	538.59	538.589	1612.74	538.589	-0.0001	1.5923e-07	22.33	10.008	1	2	1	202	214	0								TRUE	sp|Q8BRV5|K1671_MOUSE	Q8BRV5	K1671_MOUSE	Kiaa1671	Uncharacterized protein KIAA1671
20220222_SV_18-2_glyco.14333.14333.3	interact.pep.xml	RPEAVQNTSVDASEDQKDEK		R	G	20	3	1753.27	2245.05	2245.05	749.357	749.356	2245.05	749.356	0.0009	0	57.943	12.589	1	2	1	189	208	0								FALSE	sp|Q922S4-3|PDE2A_MOUSE	Q922S4-3	PDE2A_MOUSE	Pde2a	Isoform PDE2A2 of cGMP-dependent 3',5'-cyclic phosphodiesterase		sp|Q922S4-2|PDE2A_MOUSE, sp|Q922S4|PDE2A_MOUSE
20220222_SV_18-2_glyco.14338.14338.3	interact.pep.xml	KTVGVEPAADGK		R	G	12	3	1754.37	1170.63	1170.61	391.216	391.211	1170.62	391.215	-0.0136	0.360786	9.271	6.82	0.7017	2	0	47	58	0								TRUE	sp|P41105|RL28_MOUSE	P41105	RL28_MOUSE	Rpl28	60S ribosomal protein L28
20220222_SV_18-2_glyco.14343.14343.3	interact.pep.xml	LSVECANK	LSVECAN[1664]K	R	T	8	3	1755.08	2469.01	2469.01	824.012	824.01	919.443	307.488	1549.57	0.0380189	17.18	11.846	0.9967	2	0	53	60	0	5C(57.0215), 7N(1549.5653)	HexNAc-3_Hex-4_Fuc-2	-4.2559	0.00657895	LSVECANK	11.5965	17.1807	TRUE	sp|Q62277|SYPH_MOUSE	Q62277	SYPH_MOUSE	Syp	Synaptophysin
20220222_SV_18-2_glyco.14354.14354.3	interact.pep.xml	LSVECANK	LSVECAN[1867]K	R	T	8	3	1757.14	2672.09	2672.09	891.705	891.703	919.443	307.488	1752.65	6.79594e-05	35.171	19.251	0.9998	2	0	53	60	0	5C(57.0215), 7N(1752.6446)	HexNAc-4_Hex-4_Fuc-2	-4.1667	0.00657895	LSVECANK	28.3704	35.1718	TRUE	sp|Q62277|SYPH_MOUSE	Q62277	SYPH_MOUSE	Syp	Synaptophysin
20220222_SV_18-2_glyco.14364.14364.3	interact.pep.xml	IREEYPDR		K	I	8	3	1759.02	1076.53	1076.52	359.849	359.849	1076.52	359.849	-0.0012	0.0972366	15.029	11.16	0.9103	2	1	155	162	0								FALSE	sp|Q9CWF2|TBB2B_MOUSE	Q9CWF2	TBB2B_MOUSE	Tubb2b	Tubulin beta-2B chain	Tubb1, Tubb2a, Tubb4b, Tubb5, Tubb6	sp|A2AQ07|TBB1_MOUSE, sp|P68372|TBB4B_MOUSE, sp|P99024|TBB5_MOUSE, sp|Q7TMM9|TBB2A_MOUSE, sp|Q922F4|TBB6_MOUSE
20220222_SV_18-2_glyco.14365.14365.3	interact.pep.xml	LSVECANK	LSVECAN[1705]K	R	T	8	3	1759.1	2510.04	2510.04	837.687	837.686	919.443	307.488	1590.59	0.000282597	24.074	13.494	0.9979	2	0	53	60	0	5C(57.0215), 7N(1590.5918)	HexNAc-4_Hex-3_Fuc-2	-4.1336	0.00657895	LSVECANK	19.6336	24.0748	TRUE	sp|Q62277|SYPH_MOUSE	Q62277	SYPH_MOUSE	Syp	Synaptophysin
20220222_SV_18-2_glyco.14370.14370.4	interact.pep.xml	HSSYSCQVTHEGHTVEK	HSSYSCQVTHEGHTVEK	R	S	17	4	1759.95	1984.87	1984.87	497.225	497.225	1984.87	497.225	-0.0003	0.00233237	15.338	9.431	0.9965	2	0	81	97	0	6C(57.0215)							TRUE	sp|P01843|LAC1_MOUSE	P01843	LAC1_MOUSE		Ig lambda-1 chain C region
20220222_SV_18-2_glyco.14390.14390.3	interact.pep.xml	LSVECANK	LSVECAN[2522]K	R	T	8	3	1763.52	3328.32	3328.32	1110.45	1110.45	919.443	307.488	2408.87	0.00284883	30.463	17.315	0.9944	2	0	53	60	0	5C(57.0215), 7N(2407.8519)	HexNAc-5_Hex-5_NeuAc-2	-5.4123	0.00837989	LSVECANK	26.2519	30.4639	TRUE	sp|Q62277|SYPH_MOUSE	Q62277	SYPH_MOUSE	Syp	Synaptophysin
20220222_SV_18-2_glyco.14393.14393.3	interact.pep.xml	LSVECANK	LSVECAN[2319]K	R	T	8	3	1764.22	3125.24	3125.24	1042.75	1042.75	919.443	307.488	2205.79	0.0342373	13.362	11.333	1	2	0	53	60	0	5C(57.0215), 7N(2204.7725)	HexNAc-4_Hex-5_NeuAc-2	-5.4416	0.00837989	LSVECANK	10.0463	13.3628	TRUE	sp|Q62277|SYPH_MOUSE	Q62277	SYPH_MOUSE	Syp	Synaptophysin
20220222_SV_18-2_glyco.14397.14397.3	interact.pep.xml	LIDAEDEKR		K	R	9	3	1764.89	1087.55	1087.55	363.524	363.524	1087.55	363.524	0.0004	0.00130745	17.545	11.955	0.9954	2	0	890	898	0								TRUE	sp|A2AWA9|RBGP1_MOUSE	A2AWA9	RBGP1_MOUSE	Rabgap1	Rab GTPase-activating protein 1
20220222_SV_18-2_glyco.14412.14412.3	interact.pep.xml	KIQMSNLMNQAR	KIQM[147]SNLM[147]NQAR	K	L	12	3	1767.57	1464.72	1464.72	489.247	489.246	1464.72	489.246	-0.0009	0.00172814	18.847	11.417	0.9935	2	0	69	80	0	4M(15.9949), 8M(15.9949)							TRUE	sp|P50518|VATE1_MOUSE	P50518	VATE1_MOUSE	Atp6v1e1	V-type proton ATPase subunit E 1
20220222_SV_18-2_glyco.14415.14415.3	interact.pep.xml	EDYNSTLR	EDYN[1721]STLR	R	V	8	3	1768.11	2603.04	2603.04	868.688	868.687	996.451	333.158	1606.59	1.1788e-09	36.089	36.089	1	2	0	182	189	0	4N(1606.5867)	HexNAc-4_Hex-4_Fuc-1	-1.0532	0	EDYNSTLR	26.5766	36.0899	FALSE	sp|P01867-2|IGG2B_MOUSE	P01867-2	IGG2B_MOUSE	Igh-3	Isoform 2 of Ig gamma-2B chain C region	Igh-1a, Ighg	sp|P01863|GCAA_MOUSE, sp|P01864|GCAB_MOUSE, sp|P01865|GCAM_MOUSE, sp|P01867|IGG2B_MOUSE
20220222_SV_18-2_glyco.14416.14416.3	interact.pep.xml	LSVECANK	LSVECAN[2377]K	R	T	8	3	1768.2	3182.28	3182.26	1061.77	1061.76	919.443	307.488	2262.82	0.0883329	13.03	11.572	0.9502	2	0	53	60	0	5C(57.0215), 7N(2262.8143)	HexNAc-5_Hex-5_Fuc-1_NeuAc-1	-9.0956	0.010101	LSVECANK	9.71991	13.0306	TRUE	sp|Q62277|SYPH_MOUSE	Q62277	SYPH_MOUSE	Syp	Synaptophysin
20220222_SV_18-2_glyco.14432.14432.3	interact.pep.xml	KIEVNNATAR		R	V	10	3	1771.23	1114.61	1114.61	372.544	372.544	1114.61	372.544	0.0002	0.0110615	19.436	12.955	0.9935	2	0	248	257	0								FALSE	sp|Q8BP71|RFOX2_MOUSE	Q8BP71	RFOX2_MOUSE	Rbfox2	RNA binding protein fox-1 homolog 2	Rbfox1, Rbfox3	sp|Q8BIF2-2|RFOX3_MOUSE, sp|Q8BIF2-4|RFOX3_MOUSE, sp|Q8BIF2-5|RFOX3_MOUSE, sp|Q8BIF2|RFOX3_MOUSE, sp|Q8BP71-2|RFOX2_MOUSE, sp|Q8BP71-3|RFOX2_MOUSE, sp|Q8BP71-5|RFOX2_MOUSE, sp|Q8BP71-6|RFOX2_MOUSE, sp|Q8BP71-7|RFOX2_MOUSE, sp|Q8BP71-8|RFOX2_MOUSE, sp|Q9JJ43-2|RFOX1_MOUSE, sp|Q9JJ43-3|RFOX1_MOUSE, sp|Q9JJ43-4|RFOX1_MOUSE, sp|Q9JJ43-5|RFOX1_MOUSE, sp|Q9JJ43-6|RFOX1_MOUSE, sp|Q9JJ43|RFOX1_MOUSE
20220222_SV_18-2_glyco.14453.14453.3	interact.pep.xml	TTPGPGTAQAGDAAR		R	A	15	3	1774.82	1369.66	1369.66	457.561	457.561	1369.66	457.56	0.0017	4.698e-05	19.563	11	0.9999	2	0	133	147	0								TRUE	sp|Q8R191|SNG3_MOUSE	Q8R191	SNG3_MOUSE	Syngr3	Synaptogyrin-3
20220222_SV_18-2_glyco.14464.14464.3	interact.pep.xml	NIDEHANEDVER		R	M	12	3	1777.11	1439.63	1439.63	480.884	480.883	1439.63	480.883	0.0001	1.1979e-05	26.885	17.262	1	2	0	106	117	0								TRUE	sp|P61027|RAB10_MOUSE	P61027	RAB10_MOUSE	Rab10	Ras-related protein Rab-10
20220222_SV_18-2_glyco.14465.14465.3	interact.pep.xml	EDYNSTLR	EDYN[2189]STLR	R	V	8	3	1777.18	3072.19	3072.18	1025.07	1025.07	996.451	333.158	2075.73	8.06636e-06	23.831	23.831	1	2	0	182	189	0	4N(2074.7095)	HexNAc-4_Hex-4_NeuGc-2	-3.9563	0.00657895	EDYNSTLR	21.1293	23.8315	FALSE	sp|P01867-2|IGG2B_MOUSE	P01867-2	IGG2B_MOUSE	Igh-3	Isoform 2 of Ig gamma-2B chain C region	Igh-1a, Ighg	sp|P01863|GCAA_MOUSE, sp|P01864|GCAB_MOUSE, sp|P01865|GCAM_MOUSE, sp|P01867|IGG2B_MOUSE
20220222_SV_18-2_glyco.14480.14480.3	interact.pep.xml	EAEEKLPSDTEKEDR		K	S	15	3	1779.76	1774.82	1774.82	592.615	592.615	1774.82	592.615	0.0002	8.4097e-10	29.216	13.115	1	2	2	946	960	0								FALSE	sp|Q99P72|RTN4_MOUSE	Q99P72	RTN4_MOUSE	Rtn4	Reticulon-4		sp|Q99P72-3|RTN4_MOUSE
20220222_SV_18-2_glyco.14483.14483.3	interact.pep.xml	VTQSDLYKK		K	T	9	3	1780.27	1080.58	1080.59	361.201	361.205	1080.58	361.201	0.0106	0.0329041	16.431	12.575	0.9902	2	0	120	128	0								TRUE	sp|Q9CYZ2|TPD54_MOUSE	Q9CYZ2	TPD54_MOUSE	Tpd52l2	Tumor protein D54
20220222_SV_18-2_glyco.14497.14497.3	interact.pep.xml	DMGYHVSMMADSTSR	DM[147]GYHVSM[147]M[147]ADSTSR	R	W	15	3	1782.69	1734.67	1734.66	579.23	579.229	1734.66	579.229	-0.0003	1.01216e-05	28.479	0	1	2	0	339	353	0	2M(15.9949), 8M(15.9949), 9M(15.9949)							FALSE	sp|P50516|VATA_MOUSE	P50516	VATA_MOUSE	Atp6v1a	V-type proton ATPase catalytic subunit A		sp|P50516-2|VATA_MOUSE
20220222_SV_18-2_glyco.14498.14498.3	interact.pep.xml	KKGPGAASALDDSR		R	R	14	3	1782.95	1371.71	1371.71	458.245	458.244	1371.71	458.244	-0.0003	2.649e-11	28.191	12.343	1	2	1	619	632	0								FALSE	sp|P17426-2|AP2A1_MOUSE	P17426-2	AP2A1_MOUSE	Ap2a1	Isoform B of AP-2 complex subunit alpha-1		sp|P17426|AP2A1_MOUSE
20220222_SV_18-2_glyco.14500.14500.3	interact.pep.xml	CDNDNDCGDNSDEAGCSHSCSSTQFK	CDNDNDCGDNSDEAGCSHSCSSTQFK	R	C	26	3	1783.17	2966.01	2966.01	989.678	989.677	2966.01	989.677	0.0009	0.0191426	8.372	0	0.9914	2	0	997	1022	0	16C(57.0215), 1C(57.0215), 20C(57.0215), 7C(57.0215)							TRUE	sp|Q91ZX7|LRP1_MOUSE	Q91ZX7	LRP1_MOUSE	Lrp1	Prolow-density lipoprotein receptor-related protein 1
20220222_SV_18-2_glyco.14503.14503.3	interact.pep.xml	KSTCPSTLGEER	KSTCPSTLGEER	R	A	12	3	1783.84	1363.64	1363.64	455.555	455.554	1363.64	455.554	0.0002	0.000614402	21.122	13.481	0.9982	2	0	365	376	0	4C(57.0215)							FALSE	sp|Q69ZP3-3|PNKD_MOUSE	Q69ZP3-3	PNKD_MOUSE	Pnkd	Isoform 3 of Probable hydrolase PNKD		sp|Q69ZP3-4|PNKD_MOUSE, sp|Q69ZP3|PNKD_MOUSE
20220222_SV_18-2_glyco.14504.14504.3	interact.pep.xml	KRPDEVPDAGPMK	KRPDEVPDAGPM[147]K	R	T	13	3	1783.91	1454.72	1454.72	485.914	485.913	1454.72	485.913	-0.0002	0.00281514	17.702	7.143	0.9714	2	1	247	259	0	12M(15.9949)							TRUE	sp|P97300-3|NPTN_MOUSE	P97300-3	NPTN_MOUSE	Nptn	Isoform 3 of Neuroplastin
20220222_SV_18-2_glyco.14516.14516.3	interact.pep.xml	SKMEEQTQQIR		R	L	11	3	1785.78	1376.67	1376.67	459.899	459.898	1376.67	459.898	-0.0007	0.0243779	14.975	9.386	0.9727	2	1	251	261	0								TRUE	sp|P08226|APOE_MOUSE	P08226	APOE_MOUSE	Apoe	Apolipoprotein E
20220222_SV_18-2_glyco.14518.14518.3	interact.pep.xml	NKYEDEINKR		R	T	10	3	1786.17	1307.65	1307.65	436.89	436.89	1307.65	436.89	0.0001	0.00763408	18.102	11.693	0.9739	2	1	268	277	0								FALSE	sp|P04264|K2C1_HUMAN	P04264	K2C1_HUMAN	KRT1	Keratin, type II cytoskeletal 1	Krt5, Krt77, Krt79, Krt8	sp|P11679|K2C8_MOUSE, sp|Q6IFZ6|K2C1B_MOUSE, sp|Q8VED5|K2C79_MOUSE, sp|Q922U2|K2C5_MOUSE
20220222_SV_18-2_glyco.14520.14520.3	interact.pep.xml	QKPITPETAEK		K	L	11	3	1786.64	1240.67	1240.67	414.563	414.563	1240.67	414.563	-0.0003	0.0611127	16.175	12.878	0.9492	2	1	134	144	0								FALSE	sp|P60766-1|CDC42_MOUSE	P60766-1	CDC42_MOUSE	Cdc42	Isoform 1 of Cell division control protein 42 homolog		sp|P60766|CDC42_MOUSE
20220222_SV_18-2_glyco.14538.14538.3	interact.pep.xml	EVKKEEGEAFAR		R	E	12	3	1789.52	1391.71	1391.7	464.909	464.908	1391.7	464.909	-0.0008	0.0012159	19.591	11.547	0.9872	2	1	128	139	0								TRUE	sp|P53994|RAB2A_MOUSE	P53994	RAB2A_MOUSE	Rab2a	Ras-related protein Rab-2A
20220222_SV_18-2_glyco.14545.14545.3	interact.pep.xml	EDYNSTLR	EDYN[1559]STLR	R	V	8	3	1790.82	2440.99	2440.99	814.671	814.669	996.451	333.158	1444.54	0.00639366	18.277	18.277	0.9941	2	0	182	189	0	4N(1444.5339)	HexNAc-4_Hex-3_Fuc-1	-2.9951	0.00398406	EDYnSTLR	18.2774	18.2774	FALSE	sp|P01867-2|IGG2B_MOUSE	P01867-2	IGG2B_MOUSE	Igh-3	Isoform 2 of Ig gamma-2B chain C region	Igh-1a, Ighg	sp|P01863|GCAA_MOUSE, sp|P01864|GCAB_MOUSE, sp|P01865|GCAM_MOUSE, sp|P01867|IGG2B_MOUSE
20220222_SV_18-2_glyco.14555.14555.3	interact.pep.xml	ANHPMDAEVTK		K	A	11	3	1792.66	1211.56	1211.56	404.861	404.861	1211.56	404.861	-0.0003	3.26595e-05	17.412	8.901	1	2	0	873	883	0								FALSE	sp|P17426-2|AP2A1_MOUSE	P17426-2	AP2A1_MOUSE	Ap2a1	Isoform B of AP-2 complex subunit alpha-1		sp|P17426|AP2A1_MOUSE
20220222_SV_18-2_glyco.14556.14556.3	interact.pep.xml	AVTEQGHELSNEER		K	N	14	3	1792.92	1597.73	1597.73	533.585	533.585	1597.73	533.585	0.0007	0.000305844	24.558	9.463	0.9983	2	0	28	41	0								FALSE	sp|Q9CQV8-2|1433B_MOUSE	Q9CQV8-2	1433B_MOUSE	Ywhab	Isoform Short of 14-3-3 protein beta/alpha		sp|Q9CQV8|1433B_MOUSE
20220222_SV_18-2_glyco.14561.14561.3	interact.pep.xml	VSVQNGSIHQK		K	D	11	3	1793.7	1196.62	1196.62	399.879	399.88	1195.63	399.551	0.986	0.264545	11.81	8.484	0.4129	2	0	17	27	0		Mod1: Deamidation (PeakApex: 0.9842, Theoretical: 0.9840)						FALSE	sp|Q8BYK6-3|YTHD3_MOUSE	Q8BYK6-3	YTHD3_MOUSE	Ythdf3	Isoform 3 of YTH domain-containing family protein 3		sp|Q8BYK6|YTHD3_MOUSE
20220222_SV_18-2_glyco.14562.14562.3	interact.pep.xml	NGGNQEVEIAHCHK	NGGNQEVEIAHCHK	K	G	14	3	1793.77	1592.7	1592.7	531.908	531.908	1591.72	531.579	0.9851	0.114815	14.26	0	0.7394	2	0	316	329	0	12C(57.0215)	Mod1: Deamidation (PeakApex: 0.9842, Theoretical: 0.9840)						TRUE	sp|P12367|KAP2_MOUSE	P12367	KAP2_MOUSE	Prkar2a	cAMP-dependent protein kinase type II-alpha regulatory subunit
20220222_SV_18-2_glyco.14569.14569.3	interact.pep.xml	LSVECANK	LSVECAN[2610]K	R	T	8	3	1794.84	3416.34	3416.33	1139.79	1139.79	919.443	307.488	2496.89	0.194648	13.343	0	1	2	0	53	60	0	5C(57.0215), 7N(2495.8679)	HexNAc-4_Hex-5_NeuAc-3	-4.251	0.00657895	LSVECANK	9.98838	13.3436	TRUE	sp|Q62277|SYPH_MOUSE	Q62277	SYPH_MOUSE	Syp	Synaptophysin
20220222_SV_18-2_glyco.14584.14584.3	interact.pep.xml	KDQLDSVSGR		K	M	10	3	1797.52	1103.56	1103.56	368.86	368.861	1103.56	368.86	0.0025	0.000471132	19.103	10.951	0.9984	2	0	1920	1929	0								FALSE	sp|Q8BPN8-2|DMXL2_MOUSE	Q8BPN8-2	DMXL2_MOUSE	Dmxl2	Isoform 2 of DmX-like protein 2		sp|Q8BPN8|DMXL2_MOUSE
20220222_SV_18-2_glyco.14590.14590.3	interact.pep.xml	NIEEHASSDVER		R	M	12	3	1798.44	1384.62	1384.62	462.548	462.548	1384.62	462.548	0.0004	0.00292614	19.353	10.718	0.9906	2	0	105	116	0								TRUE	sp|P61028|RAB8B_MOUSE	P61028	RAB8B_MOUSE	Rab8b	Ras-related protein Rab-8B
20220222_SV_18-2_glyco.14592.14592.3	interact.pep.xml	LSVECANK	LSVECAN[2871]K	R	T	8	3	1798.64	3676.44	3676.44	1226.49	1226.49	919.443	307.488	2756.99	0.241824	9.966	0	1	2	0	53	60	0	5C(57.0215), 7N(2756.9892)	HexNAc-6_Hex-5_Fuc-1_NeuAc-2	-8.3488	0.010101	LSVECANK	8.65703	9.96668	TRUE	sp|Q62277|SYPH_MOUSE	Q62277	SYPH_MOUSE	Syp	Synaptophysin
20220222_SV_18-2_glyco.14600.14600.3	interact.pep.xml	EKLHGTVVEGR		R	K	11	3	1800.22	1223.66	1223.66	408.895	408.895	1223.66	408.895	0	0.0141153	18.283	13.831	0.9744	2	1	237	247	0								FALSE	sp|Q8BP71|RFOX2_MOUSE	Q8BP71	RFOX2_MOUSE	Rbfox2	RNA binding protein fox-1 homolog 2	Rbfox1	sp|Q8BP71-2|RFOX2_MOUSE, sp|Q8BP71-3|RFOX2_MOUSE, sp|Q8BP71-5|RFOX2_MOUSE, sp|Q8BP71-6|RFOX2_MOUSE, sp|Q8BP71-7|RFOX2_MOUSE, sp|Q8BP71-8|RFOX2_MOUSE, sp|Q9JJ43-2|RFOX1_MOUSE, sp|Q9JJ43-3|RFOX1_MOUSE, sp|Q9JJ43-4|RFOX1_MOUSE, sp|Q9JJ43-5|RFOX1_MOUSE, sp|Q9JJ43-6|RFOX1_MOUSE, sp|Q9JJ43|RFOX1_MOUSE
20220222_SV_18-2_glyco.14617.14617.3	interact.pep.xml	YLATASTMDHAR	YLATASTM[147]DHAR	K	H	12	3	1803.54	1351.62	1351.62	451.548	451.547	1351.62	451.547	-0.0002	8.48299e-06	21.429	10.477	1	2	0	13	24	0	8M(15.9949)							FALSE	sp|P04370-4|MBP_MOUSE	P04370-4	MBP_MOUSE	Mbp	Isoform 4 of Myelin basic protein		sp|P04370-10|MBP_MOUSE, sp|P04370-11|MBP_MOUSE, sp|P04370-13|MBP_MOUSE, sp|P04370-14|MBP_MOUSE, sp|P04370-2|MBP_MOUSE, sp|P04370-5|MBP_MOUSE, sp|P04370-6|MBP_MOUSE, sp|P04370-7|MBP_MOUSE, sp|P04370-8|MBP_MOUSE, sp|P04370-9|MBP_MOUSE, sp|P04370|MBP_MOUSE
20220222_SV_18-2_glyco.14619.14619.3	interact.pep.xml	LKSECESQECITK	LKSECESQECITK	K	L	13	3	1803.71	1610.73	1610.73	537.917	537.917	1610.73	537.917	0.0004	0.00084674	17.384	11.656	0.9924	2	1	165	177	0	10C(57.0215), 5C(57.0215)							TRUE	sp|Q9JJK2|LANC2_MOUSE	Q9JJK2	LANC2_MOUSE	Lancl2	LanC-like protein 2
20220222_SV_18-2_glyco.14626.14626.3	interact.pep.xml	VLPPSTEKEER		R	S	11	3	1805.08	1283.67	1283.65	428.899	428.892	1283.67	428.898	-0.0192	0.00089898	22.685	9.606	0.9918	2	1	273	283	0								TRUE	sp|Q8BRV5|K1671_MOUSE	Q8BRV5	K1671_MOUSE	Kiaa1671	Uncharacterized protein KIAA1671
20220222_SV_18-2_glyco.14636.14636.3	interact.pep.xml	VSEVKPSYR		R	N	9	3	1807.12	1063.57	1063.57	355.53	355.53	1063.57	355.529	0.0024	0.332277	11.414	8.322	0.4859	2	1	259	267	0								TRUE	sp|O35295|PURB_MOUSE	O35295	PURB_MOUSE	Purb	Transcriptional activator protein Pur-beta
20220222_SV_18-2_glyco.14637.14637.3	interact.pep.xml	NHPDSELESTANR		R	H	13	3	1807.2	1468.66	1468.65	490.56	490.559	1468.65	490.559	0.0008	0.0310814	17.53	10.288	0.9905	2	0	386	398	0								TRUE	sp|P16014|SCG1_MOUSE	P16014	SCG1_MOUSE	Chgb	Secretogranin-1
20220222_SV_18-2_glyco.14642.14642.3	interact.pep.xml	FQRPGDPQSAQDK		K	A	13	3	1808.13	1472.7	1472.7	491.909	491.908	1472.7	491.908	0.0013	5.54486e-05	20.298	11.249	0.9993	2	1	294	306	0								FALSE	sp|Q64213|SF01_MOUSE	Q64213	SF01_MOUSE	Sf1	Splicing factor 1		sp|Q64213-2|SF01_MOUSE, sp|Q64213-3|SF01_MOUSE
20220222_SV_18-2_glyco.14647.14647.3	interact.pep.xml	VPEVTESHTTR		K	D	11	3	1809.03	1254.62	1254.62	419.215	419.214	1254.62	419.214	-0.0004	0.0120019	14.392	9.123	0.9918	2	0	2129	2139	0								FALSE	sp|Q9QYR6-2|MAP1A_MOUSE	Q9QYR6-2	MAP1A_MOUSE	Map1a	Isoform 2 of Microtubule-associated protein 1A		sp|Q9QYR6|MAP1A_MOUSE
20220222_SV_18-2_glyco.14651.14651.4	interact.pep.xml	TDAPQPDVKDEEGKEEEK		K	N	18	4	1809.68	2042.93	2042.93	511.74	511.739	2042.93	511.739	-0.0001	1.16718e-09	28.096	12.54	1	2	2	518	535	0								TRUE	sp|P35564|CALX_MOUSE	P35564	CALX_MOUSE	Canx	Calnexin
20220222_SV_18-2_glyco.14652.14652.3	interact.pep.xml	LSVECANK	LSVECAN[1762]K	R	T	8	3	1809.95	2567.06	2567.06	856.695	856.693	919.443	307.488	1647.61	6.58145e-08	36.403	19.472	1	2	0	53	60	0	5C(57.0215), 7N(1647.6132)	HexNAc-5_Hex-3_Fuc-1	-4.2179	0.00657895	LSVECANK	31.2908	36.4036	TRUE	sp|Q62277|SYPH_MOUSE	Q62277	SYPH_MOUSE	Syp	Synaptophysin
20220222_SV_18-2_glyco.14655.14655.3	interact.pep.xml	LSVECANK	LSVECAN[2215]K	R	T	8	3	1810.86	3020.21	3020.21	1007.74	1007.74	919.443	307.488	2100.76	1.19056e-05	30.197	16.951	1	2	0	53	60	0	5C(57.0215), 7N(2100.7615)	HexNAc-5_Hex-4_Fuc-1_NeuAc-1	-5.4262	0.00837989	LSVECANK	23.6883	30.1971	TRUE	sp|Q62277|SYPH_MOUSE	Q62277	SYPH_MOUSE	Syp	Synaptophysin
20220222_SV_18-2_glyco.14668.14668.3	interact.pep.xml	QRPQATAEQIR		K	L	11	3	1813.16	1296.69	1296.69	433.238	433.238	1296.69	433.237	0.0014	8.30225e-05	23.917	12.255	0.9982	2	1	27	37	0								FALSE	sp|Q80X50-5|UBP2L_MOUSE	Q80X50-5	UBP2L_MOUSE	Ubap2l	Isoform 5 of Ubiquitin-associated protein 2-like		sp|Q80X50-2|UBP2L_MOUSE, sp|Q80X50-3|UBP2L_MOUSE, sp|Q80X50-4|UBP2L_MOUSE, sp|Q80X50|UBP2L_MOUSE
20220222_SV_18-2_glyco.14692.14692.3	interact.pep.xml	LRDADANLGK		R	S	10	3	1817.82	1071.57	1071.57	358.197	358.196	1071.57	358.196	-0.0007	0.0212075	17.297	11.957	0.9733	2	1	167	176	0								TRUE	sp|O89116|VTI1A_MOUSE	O89116	VTI1A_MOUSE	Vti1a	Vesicle transport through interaction with t-SNAREs homolog 1A
20220222_SV_18-2_glyco.14702.14702.3	interact.pep.xml	KGPGAASALDDSRR		K	D	14	3	1819.55	1399.72	1399.72	467.58	467.579	1399.72	467.579	-0.0004	2.46964e-07	28.641	12.89	1	2	0	620	633	0								FALSE	sp|P17426-2|AP2A1_MOUSE	P17426-2	AP2A1_MOUSE	Ap2a1	Isoform B of AP-2 complex subunit alpha-1		sp|P17426|AP2A1_MOUSE
20220222_SV_18-2_glyco.14704.14704.3	interact.pep.xml	VQVEYKGETK		K	S	10	3	1819.95	1179.62	1179.61	394.212	394.212	1179.61	394.212	0.0001	0.0561793	17.287	14.457	0.9538	2	1	103	112	0								TRUE	sp|P63017|HSP7C_MOUSE	P63017	HSP7C_MOUSE	Hspa8	Heat shock cognate 71 kDa protein
20220222_SV_18-2_glyco.14707.14707.3	interact.pep.xml	LSVECANK	LSVECAN[3162]K	R	T	8	3	1820.46	3967.54	3967.53	1323.52	1323.52	919.443	307.488	3048.09	0.214042	10.178	0	1	2	0	53	60	0	5C(57.0215), 7N(3048.0846)	HexNAc-6_Hex-5_Fuc-1_NeuAc-3	-7.0081	0.010101	LSVECANK	8.87196	10.1785	TRUE	sp|Q62277|SYPH_MOUSE	Q62277	SYPH_MOUSE	Syp	Synaptophysin
20220222_SV_18-2_glyco.14708.14708.3	interact.pep.xml	NYQQNYQNSESGEKNEGSESAPEGQAQQR		R	R	29	3	1820.54	3256.39	3256.39	1086.47	1086.47	3256.39	1086.47	-0.0002	0.00829373	19.825	10.959	0.9743	2	1	155	183	0								TRUE	sp|P62960|YBOX1_MOUSE	P62960	YBOX1_MOUSE	Ybx1	Y-box-binding protein 1
20220222_SV_18-2_glyco.14715.14715.3	interact.pep.xml	RPEAVQNTSVDASEDQK		R	D	17	3	1822.05	1872.85	1872.87	625.29	625.298	1872.88	625.301	-0.0106	0.00093976	20.726	11.881	0.9978	2	0	189	205	0								FALSE	sp|Q922S4-3|PDE2A_MOUSE	Q922S4-3	PDE2A_MOUSE	Pde2a	Isoform PDE2A2 of cGMP-dependent 3',5'-cyclic phosphodiesterase		sp|Q922S4-2|PDE2A_MOUSE, sp|Q922S4|PDE2A_MOUSE
20220222_SV_18-2_glyco.14726.14726.3	interact.pep.xml	RPEAVQNTSVDASEDQK		R	D	17	3	1824.01	1872.88	1872.87	625.302	625.299	1872.88	625.301	-0.0063	0.24946	11.912	0	0.8868	2	0	189	205	0								FALSE	sp|Q922S4-3|PDE2A_MOUSE	Q922S4-3	PDE2A_MOUSE	Pde2a	Isoform PDE2A2 of cGMP-dependent 3',5'-cyclic phosphodiesterase		sp|Q922S4-2|PDE2A_MOUSE, sp|Q922S4|PDE2A_MOUSE
20220222_SV_18-2_glyco.14728.14728.3	interact.pep.xml	LRSEIDNVKK		R	Q	10	3	1824.36	1200.68	1200.68	401.235	401.235	1200.68	401.235	-0.0004	0.017041	16.811	12.129	0.974	2	1	408	417	0								FALSE	sp|P04264|K2C1_HUMAN	P04264	K2C1_HUMAN	KRT1	Keratin, type II cytoskeletal 1	Krt5	sp|Q922U2|K2C5_MOUSE
20220222_SV_18-2_glyco.14740.14740.3	interact.pep.xml	HTQGAQPGLADQAAK		R	L	15	3	1826.64	1491.74	1491.74	498.255	498.255	1491.74	498.255	-0.0011	4.596e-11	31.555	12.141	1	2	0	155	169	0								FALSE	sp|Q9QWI6-2|SRCN1_MOUSE	Q9QWI6-2	SRCN1_MOUSE	Srcin1	Isoform 2 of SRC kinase signaling inhibitor 1		sp|Q9QWI6-3|SRCN1_MOUSE, sp|Q9QWI6|SRCN1_MOUSE
20220222_SV_18-2_glyco.14745.14745.3	interact.pep.xml	SVTDQEHPAADAEPR		R	Y	15	3	1827.58	1621.73	1621.73	541.586	541.585	1621.73	541.585	0	0.00419035	20.011	12.607	0.9903	2	0	63	77	0								TRUE	sp|Q8JZM4|DNER_MOUSE	Q8JZM4	DNER_MOUSE	Dner	Delta and Notch-like epidermal growth factor-related receptor
20220222_SV_18-2_glyco.14757.14757.3	interact.pep.xml	YQASHPNLR		K	R	9	3	1829.52	1084.54	1084.54	362.521	362.521	1084.54	362.521	0.0002	0.00797088	14.312	10.321	0.9916	2	0	160	168	0								TRUE	sp|Q9ERB0|SNP29_MOUSE	Q9ERB0	SNP29_MOUSE	Snap29	Synaptosomal-associated protein 29
20220222_SV_18-2_glyco.14772.14772.3	interact.pep.xml	QLQSEQPQTAAAR		K	-	13	3	1832.21	1426.72	1426.72	476.58	476.579	1426.72	476.579	0	0.32378	12.459	10.478	0.7607	2	0	470	482	0								TRUE	sp|Q8BVE3|VATH_MOUSE	Q8BVE3	VATH_MOUSE	Atp6v1h	V-type proton ATPase subunit H
20220222_SV_18-2_glyco.14776.14776.3	interact.pep.xml	EDYNSTLR	EDYN[1721]STLR	R	V	8	3	1832.84	2603.04	2603.04	868.688	868.687	996.451	333.158	1606.59	0.00408085	14.114	14.114	0.9923	2	0	182	189	0	4N(1606.5867)	HexNAc-4_Hex-4_Fuc-1	-2.2089	0	EDYnSTLR	14.1148	14.1148	FALSE	sp|P01867-2|IGG2B_MOUSE	P01867-2	IGG2B_MOUSE	Igh-3	Isoform 2 of Ig gamma-2B chain C region	Igh-1a, Ighg	sp|P01863|GCAA_MOUSE, sp|P01864|GCAB_MOUSE, sp|P01865|GCAM_MOUSE, sp|P01867|IGG2B_MOUSE
20220222_SV_18-2_glyco.14777.14777.3	interact.pep.xml	TQPVREPSAPK		K	L	11	3	1833.1	1208.66	1208.65	403.893	403.891	1208.65	403.891	0.0003	0.000359952	19.815	11.134	0.9947	2	1	596	606	0								FALSE	sp|P13595|NCAM1_MOUSE	P13595	NCAM1_MOUSE	Ncam1	Neural cell adhesion molecule 1		sp|P13595-2|NCAM1_MOUSE, sp|P13595-3|NCAM1_MOUSE
20220222_SV_18-2_glyco.14794.14794.3	interact.pep.xml	VSEVKPTYR		R	N	9	3	1836.37	1077.58	1077.58	360.202	360.201	1077.58	360.201	0.0007	0.0602044	16.632	11.84	0.95	2	1	245	253	0								TRUE	sp|P42669|PURA_MOUSE	P42669	PURA_MOUSE	Pura	Transcriptional activator protein Pur-alpha
20220222_SV_18-2_glyco.14795.14795.3	interact.pep.xml	SGNSEPESAEGAGDSVQQGGQESR		K	G	24	3	1836.51	2361.99	2361.99	788.339	788.337	2361.99	788.337	0.0002	1.02019e-05	27.908	10.343	1	2	0	341	364	0								TRUE	sp|Q8BGF8|S35D3_MOUSE	Q8BGF8	S35D3_MOUSE	Slc35d3	Solute carrier family 35 member D3
20220222_SV_18-2_glyco.14796.14796.3	interact.pep.xml	ELDKAESEIKK		R	N	11	3	1836.59	1288.69	1288.69	430.57	430.57	1288.69	430.57	-0.0003	0.0856944	13.097	9.567	0.9234	2	1	914	924	0								TRUE	sp|A2AWA9|RBGP1_MOUSE	A2AWA9	RBGP1_MOUSE	Rabgap1	Rab GTPase-activating protein 1
20220222_SV_18-2_glyco.14814.14814.3	interact.pep.xml	GGLSDGEGPPGGRGEAQR		R	R	18	3	1839.8	1695.79	1695.79	566.272	566.271	1695.79	566.271	0.0003	0.00548423	17.507	11.796	0.9717	2	1	124	141	0								TRUE	sp|Q9JIS5|SV2A_MOUSE	Q9JIS5	SV2A_MOUSE	Sv2a	Synaptic vesicle glycoprotein 2A
20220222_SV_18-2_glyco.14816.14816.3	interact.pep.xml	SREYQLNDSAK		R	Y	11	3	1839.96	1309.63	1309.63	437.55	437.55	1309.63	437.549	0.0026	7.6503e-08	18.361	11.469	1	2	1	144	154	0								FALSE	sp|P18872|GNAO_MOUSE	P18872	GNAO_MOUSE	Gnao1	Guanine nucleotide-binding protein G(o) subunit alpha		sp|P18872-2|GNAO_MOUSE
20220222_SV_18-2_glyco.14831.14831.3	interact.pep.xml	SSSISSIDKDSK		R	E	12	3	1842.56	1252.62	1252.62	418.546	418.546	1252.61	418.546	0.0006	0.00018034	18.254	10.857	0.9952	2	1	817	828	0								FALSE	sp|Q5DQR4|STB5L_MOUSE	Q5DQR4	STB5L_MOUSE	Stxbp5l	Syntaxin-binding protein 5-like		sp|Q5DQR4-2|STB5L_MOUSE, sp|Q5DQR4-3|STB5L_MOUSE, sp|Q5DQR4-4|STB5L_MOUSE, sp|Q5DQR4-5|STB5L_MOUSE
20220222_SV_18-2_glyco.14850.14850.3	interact.pep.xml	EAAALGSHGSCSSEVEK	EAAALGSHGSCSSEVEK	K	E	17	3	1845.81	1717.76	1717.76	573.593	573.593	1717.76	573.593	-0.0003	1.2327e-10	44.34	28.537	1	2	0	59	75	0	11C(57.0215)							TRUE	sp|Q9CR51|VATG1_MOUSE	Q9CR51	VATG1_MOUSE	Atp6v1g1	V-type proton ATPase subunit G 1
20220222_SV_18-2_glyco.14852.14852.3	interact.pep.xml	ECHLNADTVSSK	ECHLNADTVSSK	K	L	12	3	1846.21	1359.61	1359.61	454.211	454.21	1359.61	454.21	0.0002	2.06032e-08	28.194	12.282	1	2	0	870	881	0	2C(57.0215)							FALSE	sp|Q9DBG3-2|AP2B1_MOUSE	Q9DBG3-2	AP2B1_MOUSE	Ap2b1	Isoform 2 of AP-2 complex subunit beta		sp|Q9DBG3|AP2B1_MOUSE
20220222_SV_18-2_glyco.14854.14854.3	interact.pep.xml	AKHPMDTEITK		K	A	11	3	1846.37	1269.64	1269.64	424.221	424.22	1269.64	424.22	-0.0003	0.00422237	15.726	10.759	0.9702	2	1	856	866	0								TRUE	sp|P17427|AP2A2_MOUSE	P17427	AP2A2_MOUSE	Ap2a2	AP-2 complex subunit alpha-2
20220222_SV_18-2_glyco.14872.14872.3	interact.pep.xml	VTAASGHCGAFSGSDSSR	VTAASGHCGAFSGSDSSR	R	T	18	3	1849.62	1752.75	1752.75	585.257	585.258	1752.75	585.257	0.0029	0.00320443	21.477	10.182	0.9904	2	0	910	927	0	8C(57.0215)							TRUE	sp|Q6A0A9|F120A_MOUSE	Q6A0A9	F120A_MOUSE	FAM120A	Constitutive coactivator of PPAR-gamma-like protein 1
20220222_SV_18-2_glyco.14889.14889.4	interact.pep.xml	LKQQITEDPEQTHSSSNK		K	I	18	4	1852.5	2069.01	2069	518.259	518.258	2069	518.258	-0.0017	0.000307407	21.448	9.517	0.9999	2	1	173	190	0								TRUE	sp|P35288|RAB23_MOUSE	P35288	RAB23_MOUSE	Rab23	Ras-related protein Rab-23
20220222_SV_18-2_glyco.14890.14890.3	interact.pep.xml	YTQVSHQELR		R	D	10	3	1852.76	1259.63	1259.63	420.883	420.882	1259.63	420.882	-0.0001	0.0451732	14.187	10.736	0.9878	2	0	433	442	0								TRUE	sp|Q640M6|GDPD5_MOUSE	Q640M6	GDPD5_MOUSE	Gdpd5	Glycerophosphodiester phosphodiesterase domain-containing protein 5
20220222_SV_18-2_glyco.14891.14891.3	interact.pep.xml	LKPHEEPLR		K	S	9	3	1852.89	1117.63	1117.62	373.549	373.549	1117.62	373.549	0.0002	0.0284555	13.936	10.071	0.9716	2	1	80	88	0								TRUE	sp|O35239|PTN9_MOUSE	O35239	PTN9_MOUSE	Ptpn9	Tyrosine-protein phosphatase non-receptor type 9
20220222_SV_18-2_glyco.14893.14893.3	interact.pep.xml	VGVHINNTQTK	VGVHIN[1330]NTQTK	K	T	11	3	1853.06	2426.07	2426.07	809.699	809.698	1209.65	404.223	1216.43	0.0635697	15.287	0	0.9969	2	0	431	441	0	6N(1216.4229)	HexNAc-2_Hex-5	-0.7333	0	VGVHINNTQTK	13.7041	15.287	TRUE	sp|Q9CPW0|CNTP2_MOUSE	Q9CPW0	CNTP2_MOUSE	Cntnap2	Contactin-associated protein-like 2
20220222_SV_18-2_glyco.14906.14906.3	interact.pep.xml	VPSEAPSPMPTHR	VPSEAPSPM[147]PTHR	K	S	13	3	1855.56	1420.68	1420.68	474.567	474.566	1420.68	474.566	-0.0004	5.7193e-10	32.377	14.917	1	2	0	680	692	0	9M(15.9949)							TRUE	sp|Q8BJI1|S6A17_MOUSE	Q8BJI1	S6A17_MOUSE	Slc6a17	Sodium-dependent neutral amino acid transporter SLC6A17
20220222_SV_18-2_glyco.14913.14913.3	interact.pep.xml	VLPPSTEKEER		R	S	11	3	1856.83	1283.65	1283.65	428.892	428.891	1283.67	428.898	-0.0196	0.00801831	13.551	9.707	0.9741	2	1	273	283	0								TRUE	sp|Q8BRV5|K1671_MOUSE	Q8BRV5	K1671_MOUSE	Kiaa1671	Uncharacterized protein KIAA1671
20220222_SV_18-2_glyco.14916.14916.3	interact.pep.xml	SSANEDEAKAETIR		R	S	14	3	1857.34	1519.71	1519.71	507.579	507.578	1519.71	507.578	0	0.00326212	20.446	0	0.9703	2	1	561	574	0								TRUE	sp|Q64332|SYN2_MOUSE	Q64332	SYN2_MOUSE	Syn2	Synapsin-2
20220222_SV_18-2_glyco.14919.14919.3	interact.pep.xml	GGGGGGYGSGGSSYGSGGGSYGSGGGGGGGR		R	G	31	3	1857.9	2382.95	2382.95	795.324	795.322	2382.94	795.322	0.0009	7.60325e-08	34.976	19.657	1	2	0	519	549	0								TRUE	sp|P04264|K2C1_HUMAN	P04264	K2C1_HUMAN	KRT1	Keratin, type II cytoskeletal 1
20220222_SV_18-2_glyco.14922.14922.3	interact.pep.xml	DCNKPSPEDNIQDR	DCNKPSPEDNIQDR	R	H	14	3	1858.4	1686.73	1686.73	563.25	563.249	1686.73	563.25	-0.0006	0.000233884	25.024	9.629	0.9947	2	1	355	368	0	2C(57.0215)							TRUE	sp|Q61147|CERU_MOUSE	Q61147	CERU_MOUSE	Cp	Ceruloplasmin
20220222_SV_18-2_glyco.14945.14945.4	interact.pep.xml	QLVMNHMHHEDQQVR	QLVM[147]NHMHHEDQQVR	K	Y	15	4	1862.16	1916.88	1916.87	480.226	480.226	1916.87	480.226	0.0002	0.0308406	16.5	16.5	0.9773	2	0	435	449	0	4M(15.9949)							TRUE	sp|Q8BVE3|VATH_MOUSE	Q8BVE3	VATH_MOUSE	Atp6v1h	V-type proton ATPase subunit H
20220222_SV_18-2_glyco.14961.14961.3	interact.pep.xml	GRLEEVGNQAR		R	D	11	3	1865.15	1227.63	1227.63	410.218	410.218	1227.63	410.218	0	8.26569e-06	22.968	12.148	1	2	1	226	236	0								TRUE	sp|P08226|APOE_MOUSE	P08226	APOE_MOUSE	Apoe	Apolipoprotein E
20220222_SV_18-2_glyco.14962.14962.3	interact.pep.xml	ANATIEVK	AN[2127]ATIEVK	K	A	8	3	1865.41	2857.22	2857.21	953.413	953.411	844.465	282.496	2012.75	0.0128825	20.06	11.634	0.9903	2	0	111	118	0	2N(2012.7455)	HexNAc-6_Hex-4_Fuc-1	-5.3974	0.00837989	ANATIEVK	14.0797	20.0603	FALSE	sp|P97300-3|NPTN_MOUSE	P97300-3	NPTN_MOUSE	Nptn	Isoform 3 of Neuroplastin		sp|P97300-1|NPTN_MOUSE, sp|P97300|NPTN_MOUSE
20220222_SV_18-2_glyco.14968.14968.3	interact.pep.xml	APTIQPQHSHEAVR		K	R	14	3	1866.4	1569.8	1569.8	524.275	524.274	1569.8	524.274	-0.0001	0.0831285	14.821	9.605	0.9753	2	0	110	123	0								FALSE	sp|Q3TY60-2|F131B_MOUSE	Q3TY60-2	F131B_MOUSE	Fam131b	Isoform 2 of Protein FAM131B		sp|Q3TY60|F131B_MOUSE
20220222_SV_18-2_glyco.15013.15013.3	interact.pep.xml	LDCETDREISR	LDCETDREISR	K	Q	11	3	1874.18	1392.63	1392.63	465.218	465.218	1392.63	465.217	0.0007	0.170608	14.572	10.668	0.8124	2	1	156	166	0	3C(57.0215)							TRUE	sp|P35283|RAB12_MOUSE	P35283	RAB12_MOUSE	Rab12	Ras-related protein Rab-12
20220222_SV_18-2_glyco.15038.15038.3	interact.pep.xml	EVEPTSHMGVPR	EVEPTSHM[147]GVPR	R	V	12	3	1878.52	1353.64	1353.63	452.219	452.219	1353.63	452.219	0	3.60422e-05	23.203	10.989	0.9999	2	0	363	374	0	8M(15.9949)							TRUE	sp|Q99PU5|ACBG1_MOUSE	Q99PU5	ACBG1_MOUSE	Acsbg1	Long-chain-fatty-acid--CoA ligase ACSBG1
20220222_SV_18-2_glyco.15043.15043.3	interact.pep.xml	SMSVYCTPNKPSR	SM[147]SVYCTPNKPSR	K	T	13	3	1879.48	1541.7	1541.69	514.907	514.905	1541.7	514.906	-0.0019	0.0105257	18.411	0	0.9747	2	1	493	505	0	2M(15.9949), 6C(57.0215)							FALSE	sp|O55143-2|AT2A2_MOUSE	O55143-2	AT2A2_MOUSE	Atp2a2	Isoform 2 of Sarcoplasmic/endoplasmic reticulum calcium ATPase 2		sp|O55143|AT2A2_MOUSE
20220222_SV_18-2_glyco.15048.15048.3	interact.pep.xml	APQSCPPERPGPPQR	APQSCPPERPGPPQR	R	A	15	3	1880.49	1672.81	1672.81	558.611	558.611	1672.81	558.611	0.0007	0.0352693	14.16	11.011	0.9688	2	1	738	752	0	5C(57.0215)							FALSE	sp|O88839-2|ADA15_MOUSE	O88839-2	ADA15_MOUSE	Adam15	Isoform 2 of Disintegrin and metalloproteinase domain-containing protein 15		sp|O88839-3|ADA15_MOUSE, sp|O88839|ADA15_MOUSE
20220222_SV_18-2_glyco.15050.15050.3	interact.pep.xml	KKPAPDAQAESGPGDGGGEPDGGVR		R	R	25	3	1880.65	2349.1	2349.11	784.042	784.042	2348.1	783.707	1.0061	0.00139236	12.925	0	0.8683	2	1	26	50	0		Mod1: First isotopic peak (PeakApex: 1.0032, Theoretical: 1.0024)						TRUE	sp|Q6ZQ58|LARP1_MOUSE	Q6ZQ58	LARP1_MOUSE	Larp1	La-related protein 1
20220222_SV_18-2_glyco.15073.15073.4	interact.pep.xml	NDEDQKIEQDGVKPEDK		K	A	17	4	1884.57	1985.92	1985.92	497.488	497.487	1985.92	497.487	0.0003	2.3804e-06	25.566	10.73	1	2	2	14	30	0								TRUE	sp|P06837|NEUM_MOUSE	P06837	NEUM_MOUSE	Gap43	Neuromodulin
20220222_SV_18-2_glyco.15077.15077.3	interact.pep.xml	KGTAIELQGHNDK		R	V	13	3	1885.12	1409.73	1409.73	470.917	470.916	1409.73	470.916	0.0003	3.7449e-10	23.257	11.47	1	2	0	232	244	0								TRUE	sp|Q8BUB4|WDFY2_MOUSE	Q8BUB4	WDFY2_MOUSE	Wdfy2	WD repeat and FYVE domain-containing protein 2
20220222_SV_18-2_glyco.15081.15081.3	interact.pep.xml	RPPGVLHCTTK	RPPGVLHCTTK	K	F	11	3	1885.76	1264.67	1264.67	422.565	422.564	1264.67	422.564	0.0002	0.000844417	16.793	10.361	0.9976	2	0	244	254	0	8C(57.0215)							FALSE	sp|P16330|CN37_MOUSE	P16330	CN37_MOUSE	Cnp	2',3'-cyclic-nucleotide 3'-phosphodiesterase		sp|P16330-2|CN37_MOUSE
20220222_SV_18-2_glyco.15083.15083.3	interact.pep.xml	FKDPVKDGEAK		K	I	11	3	1886.22	1232.64	1232.64	411.888	411.887	1232.64	411.887	-0.0002	0.113763	13.276	8.287	0.8907	2	2	586	596	0								TRUE	sp|P50516|VATA_MOUSE	P50516	VATA_MOUSE	Atp6v1a	V-type proton ATPase catalytic subunit A
20220222_SV_18-2_glyco.15097.15097.3	interact.pep.xml	ATSGACTASQPQEAPPKPAEDK	ATSGACTASQPQEAPPKPAEDK	K	K	22	3	1888.73	2240.04	2240.04	747.687	747.687	2240.04	747.687	0.0012	0.000450298	23.886	9.958	0.9948	2	1	640	661	0	6C(57.0215)							TRUE	sp|Q8VBZ3|CLPT1_MOUSE	Q8VBZ3	CLPT1_MOUSE	Clptm1	Cleft lip and palate transmembrane protein 1 homolog
20220222_SV_18-2_glyco.15098.15098.3	interact.pep.xml	NIEEHASADVEK		R	M	12	3	1888.81	1340.62	1340.62	447.881	447.881	1340.62	447.881	0.0004	0.0609842	13.789	10.127	0.9833	2	0	105	116	0								TRUE	sp|P55258|RAB8A_MOUSE	P55258	RAB8A_MOUSE	Rab8a	Ras-related protein Rab-8A
20220222_SV_18-2_glyco.15119.15119.3	interact.pep.xml	VCDSCHEAITDEER	VCDSCHEAITDEER	R	A	14	3	1892.7	1719.68	1719.68	574.236	574.235	1719.68	574.235	-0.0007	0.000516714	21.647	0	0.9983	2	0	343	356	0	2C(57.0215), 5C(57.0215)							TRUE	sp|Q8BUB4|WDFY2_MOUSE	Q8BUB4	WDFY2_MOUSE	Wdfy2	WD repeat and FYVE domain-containing protein 2
20220222_SV_18-2_glyco.15132.15132.3	interact.pep.xml	GSNSDSPPGHPAPAPSPER		R	R	19	3	1894.91	1855.85	1855.85	619.623	619.622	1855.84	619.622	0.0006	0.0160048	17.683	0	0.9916	2	0	188	206	0								TRUE	sp|A2ARS0|ANR63_MOUSE	A2ARS0	ANR63_MOUSE	Ankrd63	Ankyrin repeat domain-containing protein 63
20220222_SV_18-2_glyco.15133.15133.3	interact.pep.xml	LKETSSHVPHEINK		R	V	14	3	1894.99	1617.85	1617.85	540.29	540.29	1617.85	540.29	0.0002	0.104655	16.013	10.276	0.9016	2	1	309	322	0								TRUE	sp|Q9Z1S3|GRP1_MOUSE	Q9Z1S3	GRP1_MOUSE	Rasgrp1	RAS guanyl-releasing protein 1
20220222_SV_18-2_glyco.15134.15134.3	interact.pep.xml	TVTISKPCGK	TVTISKPCGK	K	L	10	3	1895.07	1089.59	1089.57	364.203	364.197	1089.59	364.202	-0.0157	0.307109	14.312	9.938	0.5398	2	1	134	143	0	8C(57.0215)							TRUE	sp|P63089|PTN_MOUSE	P63089	PTN_MOUSE	Ptn	Pleiotrophin
20220222_SV_18-2_glyco.15135.15135.3	interact.pep.xml	IQDKEGIPPDQQR		K	L	13	3	1895.15	1522.77	1522.77	508.599	508.599	1522.77	508.599	0.0001	0.117557	14.219	9.945	0.8859	2	1	30	42	0								FALSE	sp|P62983|RS27A_MOUSE	P62983	RS27A_MOUSE	Rps27a	Ubiquitin-40S ribosomal protein S27a	RPS27A, Uba52, Ubb, Ubc	sp|P0CG49|UBB_MOUSE, sp|P0CG50|UBC_MOUSE, sp|P62979|RS27A_HUMAN, sp|P62984|RL40_MOUSE
20220222_SV_18-2_glyco.15156.15156.3	interact.pep.xml	DQHNGSLTDPSSVHEK		K	K	16	3	1898.41	1750.78	1750.77	584.6	584.599	1749.79	584.271	0.9824	0.0860498	13.761	0	0.8299	2	0	18	33	0		Mod1: Deamidation (PeakApex: 0.9842, Theoretical: 0.9840)						TRUE	sp|Q99KU0|VMP1_MOUSE	Q99KU0	VMP1_MOUSE	Vmp1	Vacuole membrane protein 1
20220222_SV_18-2_glyco.15161.15161.3	interact.pep.xml	MGPGAASGGERPNLK	M[147]GPGAASGGERPNLK	R	I	15	3	1899.24	1456.71	1456.71	486.577	486.577	1456.71	486.577	-0.0003	1.74375e-07	25.791	10.558	1	2	1	173	187	0	1M(15.9949)							TRUE	sp|Q9D1G1|RAB1B_MOUSE	Q9D1G1	RAB1B_MOUSE	Rab1b	Ras-related protein Rab-1B
20220222_SV_18-2_glyco.15164.15164.3	interact.pep.xml	QEEKEEEEEEEAVAR		K	E	15	3	1899.45	1832.79	1832.79	611.938	611.938	1832.79	611.938	0.0006	0.15355	14.755	0	0.8382	2	1	235	249	0								TRUE	sp|P26339|CMGA_MOUSE	P26339	CMGA_MOUSE	Chga	Chromogranin-A
20220222_SV_18-2_glyco.15176.15176.3	interact.pep.xml	TDPQGKPHCVCQDPETCPPAK	TDPQGKPHCVCQDPETCPPAK	K	I	21	3	1901.45	2421.06	2421.05	808.027	808.025	2421.05	808.024	0.0036	0.130843	14.033	0	0.8692	2	1	432	452	0	11C(57.0215), 17C(57.0215), 9C(57.0215)							TRUE	sp|P70663|SPRL1_MOUSE	P70663	SPRL1_MOUSE	Sparcl1	SPARC-like protein 1
20220222_SV_18-2_glyco.15194.15194.3	interact.pep.xml	QGPPQKPPGPAGPTR		R	Q	15	3	1904.89	1483.79	1483.79	495.604	495.604	1483.79	495.604	0.0002	9.01707e-08	26.113	11.726	1	2	1	588	602	0								FALSE	sp|O88935|SYN1_MOUSE	O88935	SYN1_MOUSE	Syn1	Synapsin-1		sp|O88935-1|SYN1_MOUSE
20220222_SV_18-2_glyco.15202.15202.3	interact.pep.xml	DIQPPDGKPR		R	D	10	3	1906	1121.58	1121.58	374.868	374.869	1121.58	374.868	0.0013	0.0557061	12.495	9.525	0.9542	2	1	64	73	0								FALSE	sp|Q9QZC7-2|PKHB2_MOUSE	Q9QZC7-2	PKHB2_MOUSE	Plekhb2	Isoform 2 of Pleckstrin homology domain-containing family B member 2		sp|Q9QZC7-3|PKHB2_MOUSE, sp|Q9QZC7|PKHB2_MOUSE
20220222_SV_18-2_glyco.15217.15217.3	interact.pep.xml	SSYEGHPLSEER		K	R	12	3	1908.68	1389.62	1389.62	464.213	464.213	1389.62	464.213	0.0002	0.0582438	15.439	10.755	0.9841	2	0	300	311	0								TRUE	sp|P16014|SCG1_MOUSE	P16014	SCG1_MOUSE	Chgb	Secretogranin-1
20220222_SV_18-2_glyco.15231.15231.3	interact.pep.xml	SDGSLDDGDGIHR		R	A	13	3	1911.04	1342.58	1342.58	448.533	448.532	1342.57	448.532	0.0003	7.99061e-06	24.678	12.566	1	2	0	361	373	0								TRUE	sp|Q9QZI8|SERC1_MOUSE	Q9QZI8	SERC1_MOUSE	Serinc1	Serine incorporator 1
20220222_SV_18-2_glyco.15233.15233.3	interact.pep.xml	DVDSRPEIQR		R	L	10	3	1911.2	1213.61	1213.61	405.543	405.542	1213.61	405.542	0.0002	0.000942885	16.755	10.428	0.9912	2	1	196	205	0								TRUE	sp|Q8CJ61|CKLF4_MOUSE	Q8CJ61	CKLF4_MOUSE	Cmtm4	CKLF-like MARVEL transmembrane domain-containing protein 4
20220222_SV_18-2_glyco.15234.15234.3	interact.pep.xml	ITAAQHSVTGSAVSK		R	T	15	3	1911.28	1455.77	1455.78	486.264	486.267	1455.77	486.263	0.0111	0.0340792	13.094	9.703	0.99	2	0	10	24	0								FALSE	sp|Q7M6Y3-5|PICAL_MOUSE	Q7M6Y3-5	PICAL_MOUSE	Picalm	Isoform 5 of Phosphatidylinositol-binding clathrin assembly protein		sp|Q7M6Y3-2|PICAL_MOUSE, sp|Q7M6Y3-3|PICAL_MOUSE, sp|Q7M6Y3-4|PICAL_MOUSE, sp|Q7M6Y3-6|PICAL_MOUSE, sp|Q7M6Y3|PICAL_MOUSE
20220222_SV_18-2_glyco.15245.15245.3	interact.pep.xml	RSSEDKQEMLQTEGSQCAK	RSSEDKQEMLQTEGSQCAK	K	T	19	3	1912.93	2210.99	2210.99	738.005	738.004	2210.99	738.004	0.0009	0.000134663	22.983	0	0.9962	2	1	57	75	0	17C(57.0215)							TRUE	sp|Q8BVE3|VATH_MOUSE	Q8BVE3	VATH_MOUSE	Atp6v1h	V-type proton ATPase subunit H
20220222_SV_18-2_glyco.15251.15251.3	interact.pep.xml	VSGNQHEELQNVR		K	K	13	3	1913.92	1508.73	1508.73	503.919	503.918	1508.73	503.918	0.0003	3.3104e-07	22.445	10.514	1	2	0	242	254	0								TRUE	sp|Q8BH66|ATLA1_MOUSE	Q8BH66	ATLA1_MOUSE	Atl1	Atlastin-1
20220222_SV_18-2_glyco.15255.15255.3	interact.pep.xml	KGPGAASALDDSR		K	R	13	3	1914.64	1243.62	1243.62	415.546	415.546	1243.62	415.546	-0.0001	9.16971e-07	28.073	12.245	1	2	0	620	632	0								FALSE	sp|P17426-2|AP2A1_MOUSE	P17426-2	AP2A1_MOUSE	Ap2a1	Isoform B of AP-2 complex subunit alpha-1		sp|P17426|AP2A1_MOUSE
20220222_SV_18-2_glyco.15268.15268.3	interact.pep.xml	ASPDQNASTHTPQSSAKPSVPSSK		K	S	24	3	1916.44	2408.16	2408.16	803.728	803.727	2408.16	803.726	0.0031	0.107152	14.38	9.756	0.9175	2	1	306	329	0								FALSE	sp|Q99KN9-2|EPN4_MOUSE	Q99KN9-2	EPN4_MOUSE	Clint1	Isoform 2 of Clathrin interactor 1		sp|Q99KN9|EPN4_MOUSE
20220222_SV_18-2_glyco.15270.15270.4	interact.pep.xml	ASPDQNASTHTPQSSAKPSVPSSK		K	S	24	4	1916.66	2408.16	2408.16	603.047	603.047	2408.16	603.047	0.0017	2.09931e-05	18.264	12.128	1	2	1	306	329	0								FALSE	sp|Q99KN9-2|EPN4_MOUSE	Q99KN9-2	EPN4_MOUSE	Clint1	Isoform 2 of Clathrin interactor 1		sp|Q99KN9|EPN4_MOUSE
20220222_SV_18-2_glyco.15274.15274.3	interact.pep.xml	TPPQRPPPQGGPGQPQGMQPPGK	TPPQRPPPQGGPGQPQGM[147]QPPGK	K	V	23	3	1917.21	2349.17	2349.17	784.063	784.063	2349.16	784.062	0.0017	1.80999e-05	20.294	10.748	1	2	1	449	471	0	18M(15.9949)							TRUE	sp|Q64332|SYN2_MOUSE	Q64332	SYN2_MOUSE	Syn2	Synapsin-2
20220222_SV_18-2_glyco.15275.15275.3	interact.pep.xml	ETSLHSPSNTSASHSQGGGPPTSGM	ETSLHSPSNTSASHSQGGGPPTSGM[147]	K	-	25	3	1917.29	2426.04	2426.04	809.689	809.688	2426.04	809.687	0.0022	0.00422183	18.998	0	0.9923	2	0	219	243	0	25M(15.9949)							FALSE	sp|O09117-2|SYPL1_MOUSE	O09117-2	SYPL1_MOUSE	Sypl1	Isoform 2 of Synaptophysin-like protein 1		sp|O09117|SYPL1_MOUSE
20220222_SV_18-2_glyco.15276.15276.3	interact.pep.xml	APQAQTTPGPGPAGAKPGAR		R	P	20	3	1917.38	1828.96	1828.96	610.659	610.659	1828.95	610.659	0.0013	0.00364415	14.835	10.119	0.97	2	1	3873	3892	0								FALSE	sp|O88737|BSN_MOUSE	O88737	BSN_MOUSE	Bsn	Protein bassoon		sp|O88737-2|BSN_MOUSE
20220222_SV_18-2_glyco.15297.15297.3	interact.pep.xml	TTHYGSLPQK		R	S	10	3	1920.46	1130.57	1130.57	377.865	377.865	1130.57	377.865	-0.0002	3.80759e-05	23.664	10.938	0.9999	2	0	89	98	0								FALSE	sp|P04370-4|MBP_MOUSE	P04370-4	MBP_MOUSE	Mbp	Isoform 4 of Myelin basic protein		sp|P04370-10|MBP_MOUSE, sp|P04370-11|MBP_MOUSE, sp|P04370-13|MBP_MOUSE, sp|P04370-14|MBP_MOUSE, sp|P04370-5|MBP_MOUSE, sp|P04370-6|MBP_MOUSE, sp|P04370-7|MBP_MOUSE, sp|P04370-8|MBP_MOUSE, sp|P04370-9|MBP_MOUSE, sp|P04370|MBP_MOUSE
20220222_SV_18-2_glyco.15298.15298.3	interact.pep.xml	VSTVTTHSSDSEVPSR		R	V	16	3	1920.54	1687.8	1687.8	563.609	563.608	1687.8	563.608	0.0008	3.1922e-10	39.35	12.279	1	2	0	385	400	0								TRUE	sp|Q06890|CLUS_MOUSE	Q06890	CLUS_MOUSE	Clu	Clusterin
20220222_SV_18-2_glyco.15320.15320.3	interact.pep.xml	GPGAASALDDSRR		K	D	13	3	1924.04	1271.62	1271.62	424.882	424.881	1271.62	424.881	-0.0013	0.0004113	20.77	11.588	0.9983	2	0	621	633	0								FALSE	sp|P17426-2|AP2A1_MOUSE	P17426-2	AP2A1_MOUSE	Ap2a1	Isoform B of AP-2 complex subunit alpha-1		sp|P17426|AP2A1_MOUSE
20220222_SV_18-2_glyco.15322.15322.3	interact.pep.xml	NNRPSEGPLQTR		K	L	12	3	1924.51	1367.69	1367.69	456.905	456.904	1367.69	456.904	0	0	35.788	15.907	1	2	1	572	583	0								TRUE	sp|Q68FD5|CLH1_MOUSE	Q68FD5	CLH1_MOUSE	Cltc	Clathrin heavy chain 1
20220222_SV_18-2_glyco.15328.15328.3	interact.pep.xml	KTQKPVFEER		R	Y	10	3	1925.3	1260.68	1260.68	421.236	421.234	1260.68	421.235	-0.0012	0.00117885	16.554	11.097	0.9878	2	1	246	255	0								TRUE	sp|Q920M7|SYT17_MOUSE	Q920M7	SYT17_MOUSE	Syt17	Synaptotagmin-17
20220222_SV_18-2_glyco.15333.15333.3	interact.pep.xml	VDAKPEVQSQPPR		R	V	13	3	1925.78	1449.76	1449.76	484.26	484.26	1449.76	484.26	-0.0006	1.80965e-08	28.162	11.356	1	2	1	278	290	0								FALSE	sp|P97379|G3BP2_MOUSE	P97379	G3BP2_MOUSE	G3bp2	Ras GTPase-activating protein-binding protein 2		sp|P97379-2|G3BP2_MOUSE
20220222_SV_18-2_glyco.15339.15339.3	interact.pep.xml	TKPQQPAGEPATQEQPTPESR		K	H	21	3	1926.72	2276.11	2276.1	759.709	759.709	2276.1	759.708	0.0009	6.43e-12	49.047	13.512	1	2	1	172	192	0								TRUE	sp|P47708|RP3A_MOUSE	P47708	RP3A_MOUSE	Rph3a	Rabphilin-3A
20220222_SV_18-2_glyco.15346.15346.3	interact.pep.xml	TSLMNQYVNKK	TSLM[147]NQYVNKK	K	F	11	3	1927.91	1340.68	1340.68	447.9	447.899	1340.68	447.899	-0.0006	0.0160792	16.177	8.541	0.9916	2	0	22	32	0	4M(15.9949)							TRUE	sp|P51150|RAB7A_MOUSE	P51150	RAB7A_MOUSE	Rab7a	Ras-related protein Rab-7a
20220222_SV_18-2_glyco.15380.15380.3	interact.pep.xml	LSEDVEQVKK		K	Q	10	3	1933.75	1173.62	1173.62	392.216	392.215	1173.62	392.215	0.0001	0.0059537	22.263	16.044	0.991	2	0	46	55	0								TRUE	sp|P61264|STX1B_MOUSE	P61264	STX1B_MOUSE	Stx1b	Syntaxin-1B
20220222_SV_18-2_glyco.15381.15381.3	interact.pep.xml	KVNNLNVEENNSGDQR		R	R	16	3	1933.82	1828.87	1828.87	610.63	610.63	1828.87	610.629	0.0028	2.69929e-06	32.775	9.947	1	2	0	246	261	0								TRUE	sp|Q9QYH6|MAGD1_MOUSE	Q9QYH6	MAGD1_MOUSE	Maged1	Melanoma-associated antigen D1
20220222_SV_18-2_glyco.15393.15393.3	interact.pep.xml	ILYRPDGQHDGK		K	L	12	3	1935.62	1397.71	1397.71	466.909	466.909	1397.71	466.909	0.0001	0.0817858	13.112	8.651	0.9277	2	1	944	955	0								TRUE	sp|P12960|CNTN1_MOUSE	P12960	CNTN1_MOUSE	Cntn1	Contactin-1
20220222_SV_18-2_glyco.15406.15406.3	interact.pep.xml	EINTNQEALKR		K	N	11	3	1937.48	1314.69	1314.69	439.237	439.236	1314.69	439.237	-0.0015	0.00333845	21.501	14.797	0.9903	2	0	110	120	0								FALSE	sp|Q9Z1G4-2|VPP1_MOUSE	Q9Z1G4-2	VPP1_MOUSE	Atp6v0a1	Isoform A1-I of V-type proton ATPase 116 kDa subunit a1		sp|Q9Z1G4-3|VPP1_MOUSE, sp|Q9Z1G4|VPP1_MOUSE
20220222_SV_18-2_glyco.15433.15433.3	interact.pep.xml	ETVITMSGDDHPR	ETVITM[147]SGDDHPR	R	A	13	3	1941.54	1472.66	1472.66	491.894	491.893	1472.66	491.893	-0.0006	0.0270707	17.77	10.551	0.9909	2	0	2324	2336	0	6M(15.9949)							TRUE	sp|Q91ZX7|LRP1_MOUSE	Q91ZX7	LRP1_MOUSE	Lrp1	Prolow-density lipoprotein receptor-related protein 1
20220222_SV_18-2_glyco.15435.15435.3	interact.pep.xml	IGGEEGGRPQEADDPAAGSQAR		R	N	22	3	1941.7	2166.98	2166.99	723.334	723.336	2166.99	723.337	-0.0014	0.00397649	19.102	0	0.97	2	1	245	266	0								TRUE	sp|Q9JJY3|NSMA2_MOUSE	Q9JJY3	NSMA2_MOUSE	Smpd3	Sphingomyelin phosphodiesterase 3
20220222_SV_18-2_glyco.15449.15449.3	interact.pep.xml	GRDPSPGLSSQEANGQPTK		R	L	19	3	1944.06	1925.91	1925.91	642.978	642.977	1924.92	642.649	0.9863	4.23379e-07	23.038	10.389	1	2	1	268	286	0		Mod1: Deamidation (PeakApex: 0.9842, Theoretical: 0.9840)						TRUE	sp|Q8BRJ3|RELL2_MOUSE	Q8BRJ3	RELL2_MOUSE	Rell2	RELT-like protein 2
20220222_SV_18-2_glyco.15464.15464.3	interact.pep.xml	PIQVKPADSESR		R	G	12	3	1946.69	1325.69	1325.69	442.905	442.905	1325.69	442.905	-0.0007	3.63248e-09	21.004	10.122	1	2	1	127	138	0								FALSE	sp|Q7TSY6-2|CELF4_MOUSE	Q7TSY6-2	CELF4_MOUSE	Celf4	Isoform 2 of CUGBP Elav-like family member 4	Celf3	sp|Q7TSY6-3|CELF4_MOUSE, sp|Q7TSY6-4|CELF4_MOUSE, sp|Q7TSY6-5|CELF4_MOUSE, sp|Q7TSY6-6|CELF4_MOUSE, sp|Q7TSY6|CELF4_MOUSE, sp|Q8CIN6-2|CELF3_MOUSE, sp|Q8CIN6|CELF3_MOUSE
20220222_SV_18-2_glyco.15465.15465.3	interact.pep.xml	VLTNQESPYQNHTGR	VLTNQESPYQN[2465]HTGR	K	F	15	3	1946.81	4093.67	4093.67	1365.56	1365.56	1742.83	581.952	2350.84	0.161273	15.488	8.055	0.9273	2	0	136	150	0	11N(2350.7927)	HexNAc-2_Hex-12	-4.6737	0.00657895	VLTNQESPYQnHTGR	15.4882	13.517	TRUE	sp|P98086|C1QA_MOUSE	P98086	C1QA_MOUSE	C1qa	Complement C1q subcomponent subunit A
20220222_SV_18-2_glyco.15466.15466.3	interact.pep.xml	EDQGLEADDEKDSLKK		R	Q	16	3	1946.9	1818.85	1818.85	607.291	607.29	1818.85	607.29	0.0007	5.71631e-08	32.183	11.885	1	2	1	281	296	0								TRUE	sp|A6H6A9-3|RBG1L_MOUSE	A6H6A9-3	RBG1L_MOUSE	Rabgap1l	Isoform 3 of Rab GTPase-activating protein 1-like
20220222_SV_18-2_glyco.15469.15469.3	interact.pep.xml	AVCEPESSAEHEPDPSR	AVCEPESSAEHEPDPSR	K	R	17	3	1947.4	1895.8	1895.8	632.94	632.94	1895.8	632.939	0.0017	0.0913061	13.658	0	0.972	2	0	984	1000	0	3C(57.0215)							FALSE	sp|Q5U4C1|GASP1_MOUSE	Q5U4C1	GASP1_MOUSE	Gprasp1	G-protein coupled receptor-associated sorting protein 1		sp|Q5U4C1-2|GASP1_MOUSE
20220222_SV_18-2_glyco.15489.15489.3	interact.pep.xml	HQGVMVGMGQK	HQGVM[147]VGMGQK	R	D	11	3	1950.92	1186.56	1186.56	396.527	396.527	1186.56	396.527	0.0015	0.0381091	15.606	11.104	0.9894	2	0	40	50	0	5M(15.9949)							FALSE	sp|P60710|ACTB_MOUSE	P60710	ACTB_MOUSE	Actb	Actin, cytoplasmic 1	Acta1, Acta2, Actbl2, Actc1, Actg1, Actg2	sp|P62737|ACTA_MOUSE, sp|P63260|ACTG_MOUSE, sp|P63268|ACTH_MOUSE, sp|P68033|ACTC_MOUSE, sp|P68134|ACTS_MOUSE, sp|Q8BFZ3|ACTBL_MOUSE
20220222_SV_18-2_glyco.15491.15491.3	interact.pep.xml	DEEEEEEKLEEK		R	Q	12	3	1951.11	1534.65	1534.65	512.558	512.558	1534.65	512.558	-0.0008	0.0767361	15.96	10.89	0.9332	2	1	539	550	0								TRUE	sp|P35564|CALX_MOUSE	P35564	CALX_MOUSE	Canx	Calnexin
20220222_SV_18-2_glyco.15500.15500.3	interact.pep.xml	GEATAERPGEAAVASSPSK		K	A	19	3	1952.59	1815.89	1815.89	606.303	606.303	1813.88	605.634	2.0059	7.07657e-08	28.33	12.695	1	2	1	12	30	0		Mod1: Second isotopic peak (PeakApex: 2.0062, Theoretical: 2.0047)						TRUE	sp|P26645|MARCS_MOUSE	P26645	MARCS_MOUSE	Marcks	Myristoylated alanine-rich C-kinase substrate
20220222_SV_18-2_glyco.15502.15502.3	interact.pep.xml	GVSDEDTDEEKETLK		K	N	15	3	1952.81	1693.75	1693.75	565.592	565.592	1693.75	565.592	0.0001	4.69895e-08	28.275	10.721	1	2	1	985	999	0								TRUE	sp|A2AWA9|RBGP1_MOUSE	A2AWA9	RBGP1_MOUSE	Rabgap1	Rab GTPase-activating protein 1
20220222_SV_18-2_glyco.15504.15504.3	interact.pep.xml	GEATAERPGEAAVASSPSK		K	A	19	3	1953.2	1813.88	1813.88	605.635	605.634	1813.88	605.634	0.0001	8.7328e-10	35.836	14.043	1	2	1	12	30	0								TRUE	sp|P26645|MARCS_MOUSE	P26645	MARCS_MOUSE	Marcks	Myristoylated alanine-rich C-kinase substrate
20220222_SV_18-2_glyco.15506.15506.3	interact.pep.xml	GRDPSPGLSSQEANGQPTK		R	L	19	3	1953.63	1924.93	1924.93	642.65	642.649	1924.92	642.649	0.0013	0.00496592	20.716	11.51	0.9733	2	1	268	286	0								TRUE	sp|Q8BRJ3|RELL2_MOUSE	Q8BRJ3	RELL2_MOUSE	Rell2	RELT-like protein 2
20220222_SV_18-2_glyco.15517.15517.3	interact.pep.xml	PSADLTNSSAPSPSHK		R	V	16	3	1955.41	1594.76	1594.76	532.594	532.593	1594.76	532.593	-0.002	3.95776e-07	28.005	9.086	1	2	0	379	394	0								FALSE	sp|Q05512|MARK2_MOUSE	Q05512	MARK2_MOUSE	Mark2	Serine/threonine-protein kinase MARK2		sp|Q05512-2|MARK2_MOUSE, sp|Q05512-3|MARK2_MOUSE, sp|Q05512-4|MARK2_MOUSE
20220222_SV_18-2_glyco.15522.15522.4	interact.pep.xml	IHEGCEEPATHNALAK	IHEGCEEPATHNALAK	R	I	16	4	1956.11	1775.83	1775.83	444.966	444.964	1775.83	444.964	0.0008	3.79028e-05	22.335	9.602	1	2	0	866	881	0	5C(57.0215)							TRUE	sp|Q68FD5|CLH1_MOUSE	Q68FD5	CLH1_MOUSE	Cltc	Clathrin heavy chain 1
20220222_SV_18-2_glyco.15529.15529.3	interact.pep.xml	ASNCVPGDSHSNDLECSGK	ASNCVPGDSHSNDLECSGK	K	G	19	3	1957.32	2032.83	2032.82	678.616	678.615	2032.82	678.614	0.0006	0.00442843	19.915	8.651	0.9904	2	0	304	322	0	16C(57.0215), 4C(57.0215)							TRUE	sp|Q8JZM4|DNER_MOUSE	Q8JZM4	DNER_MOUSE	Dner	Delta and Notch-like epidermal growth factor-related receptor
20220222_SV_18-2_glyco.15546.15546.3	interact.pep.xml	IQDKEGIPPDQQR		K	L	13	3	1960	1522.78	1522.78	508.599	508.599	1522.77	508.599	0.0013	0.000305372	18.508	11.218	0.9946	2	1	30	42	0								FALSE	sp|P62983|RS27A_MOUSE	P62983	RS27A_MOUSE	Rps27a	Ubiquitin-40S ribosomal protein S27a	RPS27A, Uba52, Ubb, Ubc	sp|P0CG49|UBB_MOUSE, sp|P0CG50|UBC_MOUSE, sp|P62979|RS27A_HUMAN, sp|P62984|RL40_MOUSE
20220222_SV_18-2_glyco.15549.15549.3	interact.pep.xml	HSPQEAPHVQYER		K	L	13	3	1960.25	1576.74	1576.74	526.587	526.587	1576.74	526.587	0.0006	1.485e-11	27.851	10.39	1	2	0	25	37	0								TRUE	sp|O88507|CNTFR_MOUSE	O88507	CNTFR_MOUSE	Cntfr	Ciliary neurotrophic factor receptor subunit alpha
20220222_SV_18-2_glyco.15557.15557.3	interact.pep.xml	IIHEAGYSEEECK	IIHEAGYSEEECK	K	Q	13	3	1961.73	1563.69	1563.69	522.236	522.236	1563.69	522.236	-0.0014	0.0041735	19.018	8.472	0.9903	2	0	55	67	0	12C(57.0215)							TRUE	sp|B2RSH2|GNAI1_MOUSE	B2RSH2	GNAI1_MOUSE	Gnai1	Guanine nucleotide-binding protein G(i) subunit alpha-1
20220222_SV_18-2_glyco.15564.15564.3	interact.pep.xml	EAQYNSTFR	EAQYN[1721]STFR	R	V	9	3	1963.33	2721.1	2721.09	908.039	908.038	1114.5	372.509	1606.59	0.124666	16.117	8.115	0.9661	2	0	175	183	0	5N(1606.5867)	HexNAc-4_Hex-4_Fuc-1	-3.9037	0.00398406	EAQYnSTFR	16.1178	16.1178	FALSE	sp|P03987-2|IGHG3_MOUSE	P03987-2	IGHG3_MOUSE		Isoform 2 of Ig gamma-3 chain C region		sp|P03987|IGHG3_MOUSE
20220222_SV_18-2_glyco.15565.15565.3	interact.pep.xml	IIHEAGYSEEECK	IIHEAGYSEEECK	K	Q	13	3	1963.41	1563.69	1563.69	522.237	522.236	1563.69	522.236	-0.0014	0.0103932	17.433	8.576	0.9918	2	0	55	67	0	12C(57.0215)							TRUE	sp|B2RSH2|GNAI1_MOUSE	B2RSH2	GNAI1_MOUSE	Gnai1	Guanine nucleotide-binding protein G(i) subunit alpha-1
20220222_SV_18-2_glyco.15577.15577.3	interact.pep.xml	EINTNQEALKR		K	N	11	3	1965.6	1314.67	1314.69	439.231	439.236	1314.69	439.237	-0.0015	0.00300834	19.761	15.131	0.9905	2	0	110	120	0								FALSE	sp|Q9Z1G4-2|VPP1_MOUSE	Q9Z1G4-2	VPP1_MOUSE	Atp6v0a1	Isoform A1-I of V-type proton ATPase 116 kDa subunit a1		sp|Q9Z1G4-3|VPP1_MOUSE, sp|Q9Z1G4|VPP1_MOUSE
20220222_SV_18-2_glyco.15610.15610.3	interact.pep.xml	KVNNLNVEENNSGDQR		R	R	16	3	1970.85	1829.85	1829.87	610.958	610.963	1828.87	610.629	1.002	0.082699	14.83	10.063	0.8374	2	0	246	261	0		Mod1: First isotopic peak (PeakApex: 1.0032, Theoretical: 1.0024)						TRUE	sp|Q9QYH6|MAGD1_MOUSE	Q9QYH6	MAGD1_MOUSE	Maged1	Melanoma-associated antigen D1
20220222_SV_18-2_glyco.15611.15611.3	interact.pep.xml	EAAALGSHGSCSSEVEKETR	EAAALGSHGSCSSEVEKETR	K	E	20	3	1970.93	2103.95	2103.95	702.324	702.323	2103.95	702.324	-0.0002	7.261e-11	52.056	10.833	1	2	1	59	78	0	11C(57.0215)							TRUE	sp|Q9CR51|VATG1_MOUSE	Q9CR51	VATG1_MOUSE	Atp6v1g1	V-type proton ATPase subunit G 1
20220222_SV_18-2_glyco.15620.15620.3	interact.pep.xml	YQHADPEDAVR		K	I	11	3	1972.34	1299.59	1299.58	434.203	434.202	1299.58	434.202	-0.0002	0.00173363	17.518	12.258	0.9935	2	0	319	329	0								TRUE	sp|Q8BH82|NAPEP_MOUSE	Q8BH82	NAPEP_MOUSE	Napepld	N-acyl-phosphatidylethanolamine-hydrolyzing phospholipase D
20220222_SV_18-2_glyco.15622.15622.3	interact.pep.xml	KTTLEIHNTEER		K	Q	12	3	1972.77	1469.75	1469.75	490.924	490.923	1469.75	490.923	-0.0007	0.0240615	19.725	13.436	0.9911	2	0	444	455	0								TRUE	sp|O35239|PTN9_MOUSE	O35239	PTN9_MOUSE	Ptpn9	Tyrosine-protein phosphatase non-receptor type 9
20220222_SV_18-2_glyco.15641.15641.3	interact.pep.xml	SIQHSISMPAMR	SIQHSISM[147]PAM[147]R	R	N	12	3	1975.68	1388.66	1388.65	463.892	463.892	1388.65	463.892	-0.0012	0.000250124	19.426	10.117	0.9983	2	0	132	143	0	11M(15.9949), 8M(15.9949)							TRUE	sp|Q62393-3|TPD52_MOUSE	Q62393-3	TPD52_MOUSE	Tpd52	Isoform 3 of Tumor protein D52
20220222_SV_18-2_glyco.15651.15651.2	interact.pep.xml	LSELDDR		K	A	7	2	1977.09	846.41	846.408	424.212	424.211	846.408	424.211	-0.0006	0.118124	17.008	14.602	0.9477	2	0	60	66	0								FALSE	sp|P63044|VAMP2_MOUSE	P63044	VAMP2_MOUSE	Vamp2	Vesicle-associated membrane protein 2	Serpina3m, Vamp1, Vamp3	sp|P63024|VAMP3_MOUSE, sp|Q03734|SPA3M_MOUSE, sp|Q62442-2|VAMP1_MOUSE, sp|Q62442|VAMP1_MOUSE
20220222_SV_18-2_glyco.15652.15652.2	interact.pep.xml	KFVNEVR		R	R	7	2	1977.16	890.499	890.497	446.257	446.256	890.497	446.256	-0.0002	0.0587023	18.07	14.172	0.9742	2	0	50	56	0								FALSE	sp|Q9Z1G4-2|VPP1_MOUSE	Q9Z1G4-2	VPP1_MOUSE	Atp6v0a1	Isoform A1-I of V-type proton ATPase 116 kDa subunit a1	Atp6v0a4	sp|Q920R6|VPP4_MOUSE, sp|Q9Z1G4-3|VPP1_MOUSE, sp|Q9Z1G4|VPP1_MOUSE
20220222_SV_18-2_glyco.15653.15653.2	interact.pep.xml	EDAQLPR		K	K	7	2	1977.23	827.415	827.413	414.715	414.714	827.414	414.714	-0.0003	0.141824	12.893	9.131	0.9356	2	0	168	174	0								FALSE	sp|Q7TN29|SMAP2_MOUSE	Q7TN29	SMAP2_MOUSE	Smap2	Stromal membrane-associated protein 2		sp|Q7TN29-2|SMAP2_MOUSE
20220222_SV_18-2_glyco.15654.15654.2	interact.pep.xml	DKVATLAEGK		R	E	10	2	1977.29	1030.57	1030.57	516.291	516.29	1030.57	516.29	0.0002	0.00129646	20.894	14.819	0.9696	2	1	113	122	0								FALSE	sp|Q9EPJ9|ARFG1_MOUSE	Q9EPJ9	ARFG1_MOUSE	Arfgap1	ADP-ribosylation factor GTPase-activating protein 1		sp|Q9EPJ9-2|ARFG1_MOUSE
20220222_SV_18-2_glyco.15655.15655.2	interact.pep.xml	THINTVVAK		R	I	9	2	1977.36	981.562	981.561	491.788	491.788	981.561	491.788	0	0.000224001	26.32	15.322	1	2	0	759	767	0								TRUE	sp|Q8K0T0|RTN1_MOUSE	Q8K0T0	RTN1_MOUSE	Rtn1	Reticulon-1
20220222_SV_18-2_glyco.15667.15667.3	interact.pep.xml	SIQHSISMPAMR	SIQHSISM[147]PAM[147]R	R	N	12	3	1979.04	1388.64	1388.65	463.887	463.892	1388.65	463.892	-0.0013	0.21974	13.121	10.511	0.8925	2	0	132	143	0	11M(15.9949), 8M(15.9949)							TRUE	sp|Q62393-3|TPD52_MOUSE	Q62393-3	TPD52_MOUSE	Tpd52	Isoform 3 of Tumor protein D52
20220222_SV_18-2_glyco.15680.15680.3	interact.pep.xml	NLKEDGISAAK		K	D	11	3	1981.31	1144.61	1144.61	382.544	382.543	1144.61	382.543	0	0.00358827	18.25	10.537	0.97	2	1	22	32	0								FALSE	sp|P18872|GNAO_MOUSE	P18872	GNAO_MOUSE	Gnao1	Guanine nucleotide-binding protein G(o) subunit alpha		sp|P18872-2|GNAO_MOUSE
20220222_SV_18-2_glyco.15701.15701.3	interact.pep.xml	IIHEDGYSEEECR	IIHEDGYSEEECR	K	Q	13	3	1984.76	1635.68	1635.68	546.236	546.235	1635.68	546.235	-0.0003	0.033787	17.385	10.417	0.9901	2	0	55	67	0	12C(57.0215)							TRUE	sp|P08752|GNAI2_MOUSE	P08752	GNAI2_MOUSE	Gnai2	Guanine nucleotide-binding protein G(i) subunit alpha-2
20220222_SV_18-2_glyco.15703.15703.3	interact.pep.xml	SKAEAESLYQSK		K	Y	12	3	1985.27	1339.66	1339.66	447.562	447.561	1339.66	447.561	-0.0017	0.000962402	18.009	11.406	0.991	2	1	365	376	0								TRUE	sp|P04264|K2C1_HUMAN	P04264	K2C1_HUMAN	KRT1	Keratin, type II cytoskeletal 1
20220222_SV_18-2_glyco.15704.15704.3	interact.pep.xml	EAQYNSTFR	EAQYN[1559]STFR	R	V	9	3	1985.35	2559.04	2559.04	854.021	854.02	1114.5	372.509	1444.53	0.0151242	20.937	11.832	0.9944	2	0	175	183	0	5N(1444.5339)	HexNAc-4_Hex-3_Fuc-1	-1.7667	0	EAQYnSTFR	20.9371	20.9371	FALSE	sp|P03987-2|IGHG3_MOUSE	P03987-2	IGHG3_MOUSE		Isoform 2 of Ig gamma-3 chain C region		sp|P03987|IGHG3_MOUSE
20220222_SV_18-2_glyco.15719.15719.3	interact.pep.xml	SQYEQLAEQNRK		R	D	12	3	1987.54	1492.73	1492.73	498.584	498.583	1492.73	498.583	-0.0003	6.11488e-05	15.833	8.985	0.9997	2	0	323	334	0								TRUE	sp|P13645|K1C10_HUMAN	P13645	K1C10_HUMAN	KRT10	Keratin, type I cytoskeletal 10
20220222_SV_18-2_glyco.15720.15720.3	interact.pep.xml	VITEKPSVQTQR		K	A	12	3	1987.62	1384.77	1384.77	462.597	462.596	1384.77	462.596	-0.0002	1.97149e-05	19.434	8.657	1	2	1	229	240	0								TRUE	sp|D3YVF0|AKAP5_MOUSE	D3YVF0	AKAP5_MOUSE	Akap5	A-kinase anchor protein 5
20220222_SV_18-2_glyco.15739.15739.4	interact.pep.xml	NEGHEEKPLPPAQSQTQEGGPAAGK		R	A	25	4	1990.7	2556.22	2556.22	640.063	640.063	2556.22	640.062	0.0012	4.43983e-06	22.18	11.01	1	2	1	248	272	0								FALSE	sp|Q7TSJ2|MAP6_MOUSE	Q7TSJ2	MAP6_MOUSE	Map6	Microtubule-associated protein 6		sp|Q7TSJ2-2|MAP6_MOUSE, sp|Q7TSJ2-3|MAP6_MOUSE
20220222_SV_18-2_glyco.15741.15741.3	interact.pep.xml	SIEEQQKPLTDSQR		K	V	14	3	1991.12	1657.83	1657.83	553.617	553.616	1657.83	553.616	0.0001	0.0770016	15.954	10.754	0.9329	2	1	243	256	0								TRUE	sp|Q8CJG0|AGO2_MOUSE	Q8CJG0	AGO2_MOUSE	Ago2	Protein argonaute-2
20220222_SV_18-2_glyco.15742.15742.3	interact.pep.xml	DQAVGAGGEFGGHDKPK		K	I	17	3	1991.2	1668.79	1668.79	557.27	557.269	1668.79	557.269	0	4.99e-12	41.327	12.457	1	2	1	99	115	0								FALSE	sp|O35633|VIAAT_MOUSE	O35633	VIAAT_MOUSE	Slc32a1	Vesicular inhibitory amino acid transporter		sp|O35633-2|VIAAT_MOUSE
20220222_SV_18-2_glyco.15743.15743.3	interact.pep.xml	KLQDQPNIQR		K	T	10	3	1991.33	1238.67	1238.67	413.899	413.898	1238.67	413.898	0.0001	0.0189883	13.422	9.306	0.9915	2	0	1417	1426	0								TRUE	sp|Q61838|PZP_MOUSE	Q61838	PZP_MOUSE	Pzp	Pregnancy zone protein
20220222_SV_18-2_glyco.15749.15749.3	interact.pep.xml	VLQPNQGQNAPVHR		R	L	14	3	1992.24	1557.82	1557.82	520.281	520.281	1556.82	519.946	1.0028	0.00483059	18.764	8.85	0.9152	2	0	940	953	0		Mod1: First isotopic peak (PeakApex: 1.0032, Theoretical: 1.0024)						TRUE	sp|Q7TSH4|CP110_MOUSE	Q7TSH4	CP110_MOUSE	Ccp110	Centriolar coiled-coil protein of 110 kDa
20220222_SV_18-2_glyco.15751.15751.3	interact.pep.xml	SLHSEEVPASDTAR		R	A	14	3	1992.4	1499.71	1499.71	500.911	500.911	1497.71	500.243	2.0051	0.00211202	14.969	10.005	0.7009	2	0	261	274	0		Mod1: Second isotopic peak (PeakApex: 2.0062, Theoretical: 2.0047)						FALSE	sp|Q8R0S2-2|IQEC1_MOUSE	Q8R0S2-2	IQEC1_MOUSE	Iqsec1	Isoform 2 of IQ motif and SEC7 domain-containing protein 1		sp|Q8R0S2|IQEC1_MOUSE
20220222_SV_18-2_glyco.15758.15758.3	interact.pep.xml	EEAQMEVEQYRR	EEAQM[147]EVEQYRR	K	E	12	3	1993.61	1582.71	1582.7	528.576	528.575	1582.7	528.575	-0.0004	1.19261e-05	21.843	9.83	1	2	0	38	49	0	5M(15.9949)							TRUE	sp|Q9WTT4|VATG2_MOUSE	Q9WTT4	VATG2_MOUSE	Atp6v1g2	V-type proton ATPase subunit G 2
20220222_SV_18-2_glyco.15762.15762.3	interact.pep.xml	SEGHEEKPLPPAQSQTQEGGPAAGK		R	A	25	3	1994.15	2529.21	2529.21	844.078	844.077	2529.21	844.077	0.0009	0.000471279	23.166	11.262	0.9949	2	1	294	318	0								FALSE	sp|Q7TSJ2|MAP6_MOUSE	Q7TSJ2	MAP6_MOUSE	Map6	Microtubule-associated protein 6		sp|Q7TSJ2-2|MAP6_MOUSE, sp|Q7TSJ2-3|MAP6_MOUSE
20220222_SV_18-2_glyco.15763.15763.3	interact.pep.xml	VLQPNQGQNAPVHR		R	L	14	3	1994.23	1556.82	1556.82	519.947	519.946	1556.82	519.946	0.0002	0.148593	11.812	0	0.9448	2	0	940	953	0								TRUE	sp|Q7TSH4|CP110_MOUSE	Q7TSH4	CP110_MOUSE	Ccp110	Centriolar coiled-coil protein of 110 kDa
20220222_SV_18-2_glyco.15776.15776.4	interact.pep.xml	SEGHEEKPLPPAQSQTQEGGPAAGK		R	A	25	4	1996.61	2529.21	2529.21	633.31	633.31	2529.21	633.31	-0.0002	9.6272e-06	31.566	10.811	1	2	1	294	318	0								FALSE	sp|Q7TSJ2|MAP6_MOUSE	Q7TSJ2	MAP6_MOUSE	Map6	Microtubule-associated protein 6		sp|Q7TSJ2-2|MAP6_MOUSE, sp|Q7TSJ2-3|MAP6_MOUSE
20220222_SV_18-2_glyco.15782.15782.3	interact.pep.xml	EGVDDQESLRPSNQQASK		R	E	18	3	1997.85	1986.93	1986.92	663.316	663.313	1986.92	663.315	-0.0053	0.0204762	19.255	11.868	0.9734	2	1	131	148	0								TRUE	sp|P16014|SCG1_MOUSE	P16014	SCG1_MOUSE	Chgb	Secretogranin-1
20220222_SV_18-2_glyco.15791.15791.2	interact.pep.xml	KLPAAEGVGK		R	G	10	2	1999.21	968.567	968.565	485.291	485.29	968.565	485.29	-0.0003	5.90932e-05	21.741	11.825	1	2	0	868	877	0								FALSE	sp|Q920I9|WDR7_MOUSE	Q920I9	WDR7_MOUSE	Wdr7	WD repeat-containing protein 7		sp|Q920I9-2|WDR7_MOUSE
20220222_SV_18-2_glyco.15798.15798.3	interact.pep.xml	SPAKPVQTITPHGK		R	Q	14	3	2000.67	1459.82	1459.82	487.613	487.612	1459.81	487.612	0.0008	0.0071075	17.727	11.549	0.9735	2	1	269	282	0								TRUE	sp|Q8K400|STXB5_MOUSE	Q8K400	STXB5_MOUSE	Stxbp5	Syntaxin-binding protein 5
20220222_SV_18-2_glyco.15811.15811.3	interact.pep.xml	IAENVEEVKR		K	K	10	3	2002.99	1185.64	1185.64	396.219	396.219	1185.64	396.219	0.0006	8.78016e-05	21.437	12.817	0.9994	2	0	47	56	0								TRUE	sp|O35526|STX1A_MOUSE	O35526	STX1A_MOUSE	Stx1a	Syntaxin-1A
20220222_SV_18-2_glyco.15813.15813.3	interact.pep.xml	VIVVSSESHR		R	F	10	3	2003.29	1111.6	1111.6	371.541	371.54	1111.6	371.54	0.0001	4.20318e-05	16.197	7.215	0.9999	2	0	255	264	0								FALSE	sp|Q91WL8-3|WWOX_MOUSE	Q91WL8-3	WWOX_MOUSE	Wwox	Isoform 3 of WW domain-containing oxidoreductase		sp|Q91WL8-4|WWOX_MOUSE, sp|Q91WL8|WWOX_MOUSE
20220222_SV_18-2_glyco.15814.15814.3	interact.pep.xml	GSGAGEDEAGGPEGDPEEEEDSQAETK		R	S	27	3	2003.4	2676.05	2676.04	893.022	893.022	2676.04	893.022	0.0009	4.1236e-10	36.175	14.062	1	2	0	24	50	0								FALSE	sp|Q6Y685|TACC1_MOUSE	Q6Y685	TACC1_MOUSE	Tacc1	Transforming acidic coiled-coil-containing protein 1		sp|Q6Y685-2|TACC1_MOUSE
20220222_SV_18-2_glyco.15828.15828.3	interact.pep.xml	EGGPNNHLLK		K	N	10	3	2006.09	1077.56	1077.56	360.193	360.192	1077.56	360.193	-0.0009	0.0529242	14.797	11.901	0.9858	2	0	204	213	0								TRUE	sp|Q00493|CBPE_MOUSE	Q00493	CBPE_MOUSE	Cpe	Carboxypeptidase E
20220222_SV_18-2_glyco.15831.15831.3	interact.pep.xml	AHLLDNTER		R	L	9	3	2006.34	1067.54	1067.54	356.853	356.853	1067.54	356.853	0.0001	0.162282	14.086	11.186	0.9367	2	0	116	124	0								TRUE	sp|O89116|VTI1A_MOUSE	O89116	VTI1A_MOUSE	Vti1a	Vesicle transport through interaction with t-SNAREs homolog 1A
20220222_SV_18-2_glyco.15840.15840.3	interact.pep.xml	SEPPESEAKPAPTEVK		K	T	16	3	2007.69	1694.84	1694.84	565.953	565.953	1694.84	565.953	0.0004	6.0271e-10	29.753	11.993	1	2	1	1084	1099	0								FALSE	sp|P13595|NCAM1_MOUSE	P13595	NCAM1_MOUSE	Ncam1	Neural cell adhesion molecule 1		sp|P13595-2|NCAM1_MOUSE
20220222_SV_18-2_glyco.15843.15843.3	interact.pep.xml	GRDPSPGLSSQEANGQPTK		R	L	19	3	2008.38	1925.91	1925.91	642.977	642.977	1924.92	642.649	0.9841	6.53887e-06	20.927	11.198	1	2	1	268	286	0		Mod1: Deamidation (PeakApex: 0.9842, Theoretical: 0.9840)						TRUE	sp|Q8BRJ3|RELL2_MOUSE	Q8BRJ3	RELL2_MOUSE	Rell2	RELT-like protein 2
20220222_SV_18-2_glyco.15850.15850.3	interact.pep.xml	GRDPSPGLSSQEANGQPTK		R	L	19	3	2009.28	1925.91	1925.91	642.978	642.977	1924.92	642.649	0.9841	0.00231073	21.045	9.589	0.8088	2	1	268	286	0		Mod1: Deamidation (PeakApex: 0.9842, Theoretical: 0.9840)						TRUE	sp|Q8BRJ3|RELL2_MOUSE	Q8BRJ3	RELL2_MOUSE	Rell2	RELT-like protein 2
20220222_SV_18-2_glyco.15861.15861.3	interact.pep.xml	LSVDCVNK	LSVDCVN[2378]K	R	T	8	3	2010.68	3197.3	3197.29	1066.77	1066.77	933.459	312.16	2263.83	0.0949511	16.59	14.883	0.9815	2	0	47	54	0	5C(57.0215), 7N(2263.8347)	HexNAc-5_Hex-5_Fuc-3	-5.3214	0.00837989	LSVDCVNK	13.4462	16.5908	FALSE	sp|Q8BGN8-2|SYNPR_MOUSE	Q8BGN8-2	SYNPR_MOUSE	Synpr	Isoform 2 of Synaptoporin		sp|Q8BGN8|SYNPR_MOUSE
20220222_SV_18-2_glyco.15862.15862.3	interact.pep.xml	TKTPGPGAQSALR		R	A	13	3	2010.77	1282.7	1282.7	428.574	428.574	1282.7	428.574	0.0001	0.051505	10.81	7.55	0.9578	2	1	105	117	0								TRUE	sp|P62264|RS14_MOUSE	P62264	RS14_MOUSE	Rps14	40S ribosomal protein S14
20220222_SV_18-2_glyco.15872.15872.3	interact.pep.xml	GIIDSTHTEQR		K	Q	11	3	2012.64	1255.62	1255.62	419.546	419.546	1255.62	419.546	-0.0003	0.000167521	16.095	9.28	0.9985	2	0	757	767	0								TRUE	sp|Q9R0K7|AT2B2_MOUSE	Q9R0K7	AT2B2_MOUSE	Atp2b2	Plasma membrane calcium-transporting ATPase 2
20220222_SV_18-2_glyco.15889.15889.3	interact.pep.xml	HTVDQTRPGAFER		R	E	13	3	2015.27	1512.74	1512.74	505.255	505.255	1512.74	505.255	-0.0008	9.22257e-06	22.037	9.933	1	2	1	2311	2323	0								TRUE	sp|Q91ZX7|LRP1_MOUSE	Q91ZX7	LRP1_MOUSE	Lrp1	Prolow-density lipoprotein receptor-related protein 1
20220222_SV_18-2_glyco.15894.15894.3	interact.pep.xml	SWHDMQTTTAYK	SWHDM[147]QTTTAYK	R	K	12	3	2015.96	1483.64	1483.64	495.555	495.554	1483.64	495.554	-0.0001	0.0046613	18.908	11.565	0.9905	2	0	86	97	0	5M(15.9949)							TRUE	sp|O54818|TPD53_MOUSE	O54818	TPD53_MOUSE	Tpd52l1	Tumor protein D53
20220222_SV_18-2_glyco.15935.15935.3	interact.pep.xml	RPSLTIMHGK	RPSLTIM[147]HGK	R	A	10	3	2022.9	1154.62	1154.62	385.882	385.882	1154.62	385.882	-0.0003	0.171692	11.561	7.361	0.9307	2	0	336	345	0	7M(15.9949)							FALSE	sp|Q5DQR4|STB5L_MOUSE	Q5DQR4	STB5L_MOUSE	Stxbp5l	Syntaxin-binding protein 5-like		sp|Q5DQR4-2|STB5L_MOUSE, sp|Q5DQR4-3|STB5L_MOUSE, sp|Q5DQR4-4|STB5L_MOUSE, sp|Q5DQR4-5|STB5L_MOUSE, sp|Q5DQR4-6|STB5L_MOUSE
20220222_SV_18-2_glyco.15939.15939.3	interact.pep.xml	AESESDGQAEETADPQSLHSGR		K	S	22	3	2023.52	2299.98	2299.98	767.668	767.668	2299.98	767.667	0.0026	0.219533	12.134	0	0.8927	2	0	468	489	0								FALSE	sp|Q80XI3-2|IF4G3_MOUSE	Q80XI3-2	IF4G3_MOUSE	Eif4g3	Isoform 2 of Eukaryotic translation initiation factor 4 gamma 3		sp|Q80XI3-3|IF4G3_MOUSE, sp|Q80XI3-4|IF4G3_MOUSE, sp|Q80XI3|IF4G3_MOUSE
20220222_SV_18-2_glyco.15947.15947.3	interact.pep.xml	VFNGSGKPIDR		R	G	11	3	2024.82	1188.63	1188.62	397.216	397.215	1188.62	397.216	-0.0006	4.96629e-05	22.387	12.775	0.9996	2	1	131	141	0								TRUE	sp|P62814|VATB2_MOUSE	P62814	VATB2_MOUSE	Atp6v1b2	V-type proton ATPase subunit B, brain isoform
20220222_SV_18-2_glyco.15948.15948.3	interact.pep.xml	SNPTLNEYHTR		K	A	11	3	2025.08	1330.63	1330.63	444.55	444.55	1330.63	444.549	0.0007	0.00148265	15.45	9.681	0.9946	2	0	206	216	0								TRUE	sp|Q00623|APOA1_MOUSE	Q00623	APOA1_MOUSE	Apoa1	Apolipoprotein A-I
20220222_SV_18-2_glyco.15949.15949.3	interact.pep.xml	SSEDKQEMLQTEGSQCAK	SSEDKQEMLQTEGSQCAK	R	T	18	3	2025.21	2054.89	2054.89	685.971	685.97	2054.89	685.97	-0.0002	9.78e-12	37.947	11.703	1	2	1	58	75	0	16C(57.0215)							TRUE	sp|Q8BVE3|VATH_MOUSE	Q8BVE3	VATH_MOUSE	Atp6v1h	V-type proton ATPase subunit H
20220222_SV_18-2_glyco.15971.15971.3	interact.pep.xml	IQDKEGIPPDQQR		K	L	13	3	2028.25	1522.78	1522.78	508.6	508.599	1522.77	508.599	0.0013	0.00017357	17.322	11.466	0.9953	2	1	30	42	0								FALSE	sp|P62983|RS27A_MOUSE	P62983	RS27A_MOUSE	Rps27a	Ubiquitin-40S ribosomal protein S27a	RPS27A, Uba52, Ubb, Ubc	sp|P0CG49|UBB_MOUSE, sp|P0CG50|UBC_MOUSE, sp|P62979|RS27A_HUMAN, sp|P62984|RL40_MOUSE
20220222_SV_18-2_glyco.15973.15973.3	interact.pep.xml	HEQNIDCGGGYVK	HEQNIDCGGGYVK	K	L	13	3	2028.68	1475.65	1475.65	492.89	492.889	1475.65	492.889	-0.0004	0.000468274	24.818	10.157	0.9984	2	0	99	111	0	7C(57.0215)							TRUE	sp|P14211|CALR_MOUSE	P14211	CALR_MOUSE	Calr	Calreticulin
20220222_SV_18-2_glyco.15999.15999.3	interact.pep.xml	DSRPASAAEPGGSLR		R	E	15	3	2032.95	1469.72	1469.72	490.915	490.915	1469.72	490.915	-0.0001	0.256006	13.867	10.723	0.651	2	1	47	61	0								TRUE	sp|Q80X80|C2C2L_MOUSE	Q80X80	C2C2L_MOUSE	C2cd2l	Phospholipid transfer protein C2CD2L
20220222_SV_18-2_glyco.16001.16001.3	interact.pep.xml	DQAVGAGGEFGGHDKPK		K	I	17	3	2033.11	1668.79	1668.79	557.269	557.269	1668.79	557.269	0	0.000266014	17.473	10.051	0.9946	2	1	99	115	0								FALSE	sp|O35633|VIAAT_MOUSE	O35633	VIAAT_MOUSE	Slc32a1	Vesicular inhibitory amino acid transporter		sp|O35633-2|VIAAT_MOUSE
20220222_SV_18-2_glyco.16018.16018.3	interact.pep.xml	LAADCAHELR	LAADCAHELR	R	R	10	3	2036.17	1154.55	1154.55	385.857	385.857	1154.55	385.857	-0.0003	0.000105969	16.326	9.165	0.9991	2	0	173	182	0	5C(57.0215)							TRUE	sp|Q99L04|DHRS1_MOUSE	Q99L04	DHRS1_MOUSE	Dhrs1	Dehydrogenase/reductase SDR family member 1
20220222_SV_18-2_glyco.16019.16019.3	interact.pep.xml	KVNNLNVEENNSGDQR		R	R	16	3	2036.25	1829.85	1829.85	610.958	610.957	1828.87	610.629	0.9838	0.000286813	18.724	11.119	0.9868	2	0	246	261	0		Mod1: Deamidation (PeakApex: 0.9842, Theoretical: 0.9840)						TRUE	sp|Q9QYH6|MAGD1_MOUSE	Q9QYH6	MAGD1_MOUSE	Maged1	Melanoma-associated antigen D1
20220222_SV_18-2_glyco.16031.16031.4	interact.pep.xml	TKPVESMLEGTGTTSAHGTK	TKPVESM[147]LEGTGTTSAHGTK	R	L	20	4	2038.24	2046.99	2046.99	512.755	512.754	2046.99	512.755	-0.0012	5.15228e-08	26.692	11.239	1	2	1	29	48	0	7M(15.9949)							TRUE	sp|Q8BXR1|S7A14_MOUSE	Q8BXR1	S7A14_MOUSE	Slc7a14	Probable cationic amino acid transporter
20220222_SV_18-2_glyco.16032.16032.4	interact.pep.xml	ASGGSSPNQASKPSASLSSHNRPPVQGR		R	S	28	4	2038.32	2760.37	2760.37	691.099	691.099	2760.36	691.098	0.0007	0.0144461	17.861	9.999	0.9837	2	2	489	516	0								TRUE	sp|Q8JZP2|SYN3_MOUSE	Q8JZP2	SYN3_MOUSE	Syn3	Synapsin-3
20220222_SV_18-2_glyco.16037.16037.3	interact.pep.xml	HGNIQVSCVECSNQHGR	HGNIQVSCVECSNQHGR	K	V	17	3	2039.03	1980.86	1980.86	661.295	661.295	1980.86	661.295	0.0002	1.38039e-09	47.94	11.269	1	2	0	55	71	0	11C(57.0215), 8C(57.0215)							FALSE	sp|Q8BPN8-2|DMXL2_MOUSE	Q8BPN8-2	DMXL2_MOUSE	Dmxl2	Isoform 2 of DmX-like protein 2		sp|Q8BPN8-3|DMXL2_MOUSE, sp|Q8BPN8|DMXL2_MOUSE
20220222_SV_18-2_glyco.16115.16115.3	interact.pep.xml	NPDNPEAADKFK		K	E	12	3	2051.13	1344.63	1344.63	449.218	449.218	1344.63	449.218	0	7.38075e-08	24.976	11.908	1	2	1	47	58	0								TRUE	sp|P60904|DNJC5_MOUSE	P60904	DNJC5_MOUSE	Dnajc5	DnaJ homolog subfamily C member 5
20220222_SV_18-2_glyco.16116.16116.3	interact.pep.xml	KFHQADAFR		R	L	9	3	2051.25	1118.56	1118.56	373.862	373.861	1118.56	373.861	0	0.0204488	16.688	9.805	0.9914	2	0	84	92	0								FALSE	sp|Q9D4C9|CLVS1_MOUSE	Q9D4C9	CLVS1_MOUSE	Clvs1	Clavesin-1		sp|Q9D4C9-2|CLVS1_MOUSE
20220222_SV_18-2_glyco.16137.16137.3	interact.pep.xml	FGTCSQLCNNTK	FGTCSQLCN[1330]NTK	R	G	12	3	2054.92	2645.04	2645.04	882.687	882.686	1428.61	477.211	1216.42	0.0759014	11.979	0	0.9962	2	0	3832	3843	0	4C(57.0215), 8C(57.0215), 9N(1216.4229)	HexNAc-2_Hex-5	1.0034	0	FGTCSQLCnNTK	11.9792	11.8846	TRUE	sp|Q91ZX7|LRP1_MOUSE	Q91ZX7	LRP1_MOUSE	Lrp1	Prolow-density lipoprotein receptor-related protein 1
20220222_SV_18-2_glyco.16158.16158.4	interact.pep.xml	KSISHPESGDPPTMAEGEGYR	KSISHPESGDPPTM[147]AEGEGYR	R	N	21	4	2058.63	2260.01	2260.01	566.01	566.009	2260.01	566.009	0.0009	0.139155	12.926	0	0.9011	2	0	24	44	0	14M(15.9949)							TRUE	sp|Q8VHQ9|ACO11_MOUSE	Q8VHQ9	ACO11_MOUSE	Acot11	Acyl-coenzyme A thioesterase 11
20220222_SV_18-2_glyco.16163.16163.3	interact.pep.xml	DSQEEEKTEALTSAK		K	R	15	3	2059.66	1664.77	1664.77	555.932	555.932	1664.77	555.932	0.0009	0.0158055	13.92	10.058	0.9742	2	1	663	677	0								FALSE	sp|P13020-2|GELS_MOUSE	P13020-2	GELS_MOUSE	Gsn	Isoform 2 of Gelsolin	GSN	sp|P06396|GELS_HUMAN, sp|P13020|GELS_MOUSE
20220222_SV_18-2_glyco.16172.16172.3	interact.pep.xml	STSAPQMSPGSSDNQSSSPQPAQQK		K	L	25	3	2061.07	2531.12	2531.12	844.715	844.714	2531.12	844.714	0.0009	0.000184501	24.436	0	0.9988	2	0	485	509	0								FALSE	sp|Q80X50-5|UBP2L_MOUSE	Q80X50-5	UBP2L_MOUSE	Ubap2l	Isoform 5 of Ubiquitin-associated protein 2-like		sp|Q80X50-2|UBP2L_MOUSE, sp|Q80X50-3|UBP2L_MOUSE, sp|Q80X50-4|UBP2L_MOUSE, sp|Q80X50|UBP2L_MOUSE
20220222_SV_18-2_glyco.16178.16178.3	interact.pep.xml	DQAVGAGGEFGGHDKPK		K	I	17	3	2061.85	1668.79	1668.79	557.27	557.269	1668.79	557.269	0.0008	0.309385	12.538	0	0.5351	2	1	99	115	0								FALSE	sp|O35633|VIAAT_MOUSE	O35633	VIAAT_MOUSE	Slc32a1	Vesicular inhibitory amino acid transporter		sp|O35633-2|VIAAT_MOUSE
20220222_SV_18-2_glyco.16189.16189.3	interact.pep.xml	LSVDCVNK	LSVDCVN[2070]K	R	T	8	3	2063.86	2889.19	2889.18	964.07	964.068	933.459	312.16	1955.72	0.00017488	28.267	17.843	0.999	2	0	47	54	0	5C(57.0215), 7N(1955.7240)	HexNAc-5_Hex-4_Fuc-2	-5.4507	0.00837989	LSVDCVNK	19.918	28.2676	FALSE	sp|Q8BGN8-2|SYNPR_MOUSE	Q8BGN8-2	SYNPR_MOUSE	Synpr	Isoform 2 of Synaptoporin		sp|Q8BGN8|SYNPR_MOUSE
20220222_SV_18-2_glyco.16192.16192.3	interact.pep.xml	SSENEAPQATVDSHPVK		R	D	17	3	2064.31	1794.84	1794.84	599.287	599.287	1794.84	599.287	0	6.7e-12	31.544	10.112	1	2	0	118	134	0								TRUE	sp|Q6Y685|TACC1_MOUSE	Q6Y685	TACC1_MOUSE	Tacc1	Transforming acidic coiled-coil-containing protein 1
20220222_SV_18-2_glyco.16193.16193.3	interact.pep.xml	QQAQVEVIHSGQK		R	L	13	3	2064.39	1450.75	1450.75	484.592	484.591	1450.75	484.591	0	0.0110084	13.167	8.58	0.9918	2	0	446	458	0								FALSE	sp|Q8BX70-2|VP13C_MOUSE	Q8BX70-2	VP13C_MOUSE	Vps13c	Isoform 2 of Vacuolar protein sorting-associated protein 13C		sp|Q8BX70-3|VP13C_MOUSE, sp|Q8BX70|VP13C_MOUSE
20220222_SV_18-2_glyco.16194.16194.3	interact.pep.xml	LAAGAESPQPASGNSPSEDDR		K	S	21	3	2064.48	2054.92	2054.89	685.98	685.971	2054.91	685.979	-0.0244	0.00285102	20.68	0	0.9907	2	0	323	343	0								TRUE	sp|P16054|KPCE_MOUSE	P16054	KPCE_MOUSE	Prkce	Protein kinase C epsilon type
20220222_SV_18-2_glyco.16196.16196.3	interact.pep.xml	KLEVTQTTDPSR		R	Q	12	3	2064.64	1373.72	1373.71	458.912	458.912	1373.71	458.912	-0.0002	0.0345982	13.897	9.873	0.99	2	0	840	851	0								FALSE	sp|Q4V9Z5-2|SE6L2_MOUSE	Q4V9Z5-2	SE6L2_MOUSE	Sez6l2	Isoform 2 of Seizure 6-like protein 2		sp|Q4V9Z5-3|SE6L2_MOUSE
20220222_SV_18-2_glyco.16211.16211.3	interact.pep.xml	VNNLNVEENNSGDQR		K	R	15	3	2067.15	1700.77	1700.77	567.931	567.93	1700.77	567.931	-0.0025	0.00155507	17.733	0	0.9954	2	0	247	261	0								TRUE	sp|Q9QYH6|MAGD1_MOUSE	Q9QYH6	MAGD1_MOUSE	Maged1	Melanoma-associated antigen D1
20220222_SV_18-2_glyco.16218.16218.3	interact.pep.xml	HGTTAEAAQEAPPPTEQTTPGR		R	S	22	3	2068.42	2246.06	2246.06	749.693	749.693	2246.06	749.693	0.0004	0.00147741	12.822	0	0.9946	2	0	289	310	0								FALSE	sp|Q8BG26-2|RUSC1_MOUSE	Q8BG26-2	RUSC1_MOUSE	Rusc1	Isoform 2 of RUN and SH3 domain-containing protein 1		sp|Q8BG26-3|RUSC1_MOUSE, sp|Q8BG26|RUSC1_MOUSE
20220222_SV_18-2_glyco.16229.16229.3	interact.pep.xml	SVSVEDKPDVR		R	K	11	3	2070.33	1229.63	1229.62	410.883	410.882	1229.63	410.882	-0.0009	0.0223251	15.619	11.153	0.9731	2	1	846	856	0								TRUE	sp|Q8BZ60|STON2_MOUSE	Q8BZ60	STON2_MOUSE	Ston2	Stonin-2
20220222_SV_18-2_glyco.16259.16259.3	interact.pep.xml	YHPDKNPDNPEAADKFK		K	E	17	3	2074.64	1984.93	1984.93	662.651	662.65	1984.93	662.65	-0.0002	1.05e-12	40.923	14.37	1	2	2	42	58	0								TRUE	sp|P60904|DNJC5_MOUSE	P60904	DNJC5_MOUSE	Dnajc5	DnaJ homolog subfamily C member 5
20220222_SV_18-2_glyco.16269.16269.4	interact.pep.xml	DDDAETGLTDGEEKEEPKEEEK		K	L	22	4	2076.42	2492.06	2492.06	624.022	624.022	2492.06	624.021	0.0017	0.00199871	21.297	0	0.9946	2	2	120	141	0								TRUE	sp|P46096|SYT1_MOUSE	P46096	SYT1_MOUSE	Syt1	Synaptotagmin-1
20220222_SV_18-2_glyco.16276.16276.3	interact.pep.xml	YHPDKNPDNPEAADKFK		K	E	17	3	2077.43	1984.93	1984.93	662.65	662.65	1984.93	662.65	0	1.07357e-09	37.3	15.221	1	2	2	42	58	0								TRUE	sp|P60904|DNJC5_MOUSE	P60904	DNJC5_MOUSE	Dnajc5	DnaJ homolog subfamily C member 5
20220222_SV_18-2_glyco.16294.16294.3	interact.pep.xml	HLNDDDVTGSVK		R	S	12	3	2080.41	1298.61	1298.61	433.879	433.877	1298.61	433.877	0.0006	0.0109774	19.338	10.915	0.9918	2	0	8	19	0								TRUE	sp|O70480|VAMP4_MOUSE	O70480	VAMP4_MOUSE	Vamp4	Vesicle-associated membrane protein 4
20220222_SV_18-2_glyco.16302.16302.3	interact.pep.xml	SQSVVEAGTLKHEEK		R	G	15	3	2081.45	1640.84	1640.84	547.954	547.953	1640.84	547.953	0.0007	0.000287611	16.223	9.538	0.9946	2	1	327	341	0								FALSE	sp|Q9D4C9|CLVS1_MOUSE	Q9D4C9	CLVS1_MOUSE	Clvs1	Clavesin-1		sp|Q9D4C9-3|CLVS1_MOUSE
20220222_SV_18-2_glyco.16306.16306.3	interact.pep.xml	HGNIQVSCVECSNQHGR	HGNIQVSCVECSNQHGR	K	V	17	3	2082.12	1981.85	1981.85	661.625	661.624	1980.86	661.295	0.9863	0.0325649	17.449	10.778	0.9131	2	0	55	71	0	11C(57.0215), 8C(57.0215)	Mod1: Deamidation (PeakApex: 0.9842, Theoretical: 0.9840)						FALSE	sp|Q8BPN8-2|DMXL2_MOUSE	Q8BPN8-2	DMXL2_MOUSE	Dmxl2	Isoform 2 of DmX-like protein 2		sp|Q8BPN8-3|DMXL2_MOUSE, sp|Q8BPN8|DMXL2_MOUSE
20220222_SV_18-2_glyco.16329.16329.4	interact.pep.xml	NSYSCSVVHEGLHNHHTTK	NSYSCSVVHEGLHNHHTTK	R	S	19	4	2085.39	2206	2206	552.507	552.506	2206	552.507	-0.0004	3.26025e-06	32.447	9.828	1	2	0	304	322	0	5C(57.0215)							FALSE	sp|P01863|GCAA_MOUSE	P01863	GCAA_MOUSE	Ighg	Ig gamma-2A chain C region, A allele	Igh-1a	sp|P01865|GCAM_MOUSE
20220222_SV_18-2_glyco.16337.16337.3	interact.pep.xml	GSSGGSGAKPSDTASEATRPATLNR		K	F	25	3	2086.57	2374.15	2374.15	792.39	792.39	2374.15	792.39	0.0017	0.0317505	15.493	0	0.9704	2	2	1086	1110	0								FALSE	sp|Q6NZJ6-2|IF4G1_MOUSE	Q6NZJ6-2	IF4G1_MOUSE	Eif4g1	Isoform 2 of Eukaryotic translation initiation factor 4 gamma 1		sp|Q6NZJ6|IF4G1_MOUSE
20220222_SV_18-2_glyco.16380.16380.3	interact.pep.xml	VDGLSDDHKIETQR		K	D	14	3	2093.62	1611.79	1611.79	538.27	538.269	1611.79	538.269	0.0002	0.00128751	22.061	9.052	0.9862	2	1	179	192	0								FALSE	sp|Q99K70|RRAGC_MOUSE	Q99K70	RRAGC_MOUSE	Rragc	Ras-related GTP-binding protein C	Rragd	sp|Q7TT45|RRAGD_MOUSE
20220222_SV_18-2_glyco.16387.16387.4	interact.pep.xml	QPQTQQQQQQQQQQQGLGQQAPQQAPSQAR		R	L	30	4	2094.75	3398.65	3398.64	850.67	850.668	3398.64	850.668	0.0019	1.792e-11	24.4	12.97	1	2	0	3784	3813	0								FALSE	sp|O88737|BSN_MOUSE	O88737	BSN_MOUSE	Bsn	Protein bassoon		sp|O88737-2|BSN_MOUSE
20220222_SV_18-2_glyco.16392.16392.3	interact.pep.xml	AGGGRPSSPSPSVVSEK		R	E	17	3	2095.38	1597.81	1597.81	533.61	533.61	1597.81	533.609	0.0009	0.0400636	13.089	9.53	0.9662	2	1	82	98	0								FALSE	sp|Q80TJ1-4|CAPS1_MOUSE	Q80TJ1-4	CAPS1_MOUSE	Cadps	Isoform 4 of Calcium-dependent secretion activator 1		sp|Q80TJ1-2|CAPS1_MOUSE, sp|Q80TJ1|CAPS1_MOUSE
20220222_SV_18-2_glyco.16397.16397.3	interact.pep.xml	VGSLDNAHHVPGGGNVK		K	I	17	3	2096.44	1656.83	1656.83	553.285	553.285	1656.83	553.285	0.0006	5.363e-05	21.77	12.751	0.9998	2	0	1741	1757	0								TRUE	sp|P20357|MTAP2_MOUSE	P20357	MTAP2_MOUSE	Map2	Microtubule-associated protein 2
20220222_SV_18-2_glyco.16418.16418.3	interact.pep.xml	SQHTVDTTSSVPAPK		R	K	15	3	2099.43	1553.77	1553.77	518.931	518.93	1553.77	518.93	-0.0008	1.78562e-08	19.276	10.437	1	2	0	652	666	0								TRUE	sp|Q91VX2|UBAP2_MOUSE	Q91VX2	UBAP2_MOUSE	Ubap2	Ubiquitin-associated protein 2
20220222_SV_18-2_glyco.16431.16431.3	interact.pep.xml	HMALDMGNEIDTQNR	HM[147]ALDM[147]GNEIDTQNR	R	Q	15	3	2101.29	1775.76	1775.76	592.926	592.926	1775.76	592.926	-0.0002	7.81627e-07	34.928	9.052	1	2	0	162	176	0	2M(15.9949), 6M(15.9949)							FALSE	sp|P60879-2|SNP25_MOUSE	P60879-2	SNP25_MOUSE	Snap25	Isoform 2 of Synaptosomal-associated protein 25		sp|P60879|SNP25_MOUSE
20220222_SV_18-2_glyco.16435.16435.3	interact.pep.xml	QEEAPAPTQEDAGTTEAKPEPGR		R	A	23	3	2101.97	2409.11	2409.11	804.045	804.045	2408.11	803.71	1.0046	4.772e-11	42.683	10.478	1	2	1	145	167	0		Mod1: First isotopic peak (PeakApex: 1.0032, Theoretical: 1.0024)						FALSE	sp|Q3UH66-3|WNK2_MOUSE	Q3UH66-3	WNK2_MOUSE	Wnk2	Isoform 3 of Serine/threonine-protein kinase WNK2		sp|Q3UH66-2|WNK2_MOUSE, sp|Q3UH66-4|WNK2_MOUSE, sp|Q3UH66-5|WNK2_MOUSE, sp|Q3UH66-6|WNK2_MOUSE, sp|Q3UH66-7|WNK2_MOUSE, sp|Q3UH66|WNK2_MOUSE
20220222_SV_18-2_glyco.16452.16452.3	interact.pep.xml	VGKEDSSSTEFVEK		K	R	14	3	2104.42	1540.73	1540.73	514.583	514.583	1540.73	514.582	0.0007	5.45704e-08	30.426	11.788	1	2	1	221	234	0								TRUE	sp|Q9CWK8|SNX2_MOUSE	Q9CWK8	SNX2_MOUSE	Snx2	Sorting nexin-2
20220222_SV_18-2_glyco.16453.16453.3	interact.pep.xml	QEEAPAPTQEDAGTTEAKPEPGR		R	A	23	3	2104.5	2408.11	2408.11	803.712	803.711	2408.11	803.71	0.0026	3.25274e-07	37.451	11.254	1	2	1	145	167	0								FALSE	sp|Q3UH66-3|WNK2_MOUSE	Q3UH66-3	WNK2_MOUSE	Wnk2	Isoform 3 of Serine/threonine-protein kinase WNK2		sp|Q3UH66-2|WNK2_MOUSE, sp|Q3UH66-4|WNK2_MOUSE, sp|Q3UH66-5|WNK2_MOUSE, sp|Q3UH66-6|WNK2_MOUSE, sp|Q3UH66-7|WNK2_MOUSE, sp|Q3UH66|WNK2_MOUSE
20220222_SV_18-2_glyco.16454.16454.3	interact.pep.xml	RAGELTEDEVER		K	V	12	3	2104.59	1402.67	1402.67	468.564	468.563	1402.67	468.563	-0.0003	1.99075e-06	22.883	12.605	1	2	0	55	66	0								TRUE	sp|P62270|RS18_MOUSE	P62270	RS18_MOUSE	Rps18	40S ribosomal protein S18
20220222_SV_18-2_glyco.16455.16455.3	interact.pep.xml	ADFSEAYKR		R	L	9	3	2104.67	1085.52	1085.51	362.846	362.845	1085.51	362.845	0	0.408084	9.057	0	0.6214	2	0	94	102	0								FALSE	sp|P16330|CN37_MOUSE	P16330	CN37_MOUSE	Cnp	2',3'-cyclic-nucleotide 3'-phosphodiesterase		sp|P16330-2|CN37_MOUSE
20220222_SV_18-2_glyco.16464.16464.3	interact.pep.xml	VVEDNHNYYVSR		R	V	12	3	2106.05	1493.69	1493.69	498.904	498.904	1493.69	498.904	0.0001	0.135675	13.97	9.796	0.9518	2	0	85	96	0								TRUE	sp|Q91ZV7|PLDX1_MOUSE	Q91ZV7	PLDX1_MOUSE	Plxdc1	Plexin domain-containing protein 1
20220222_SV_18-2_glyco.16465.16465.3	interact.pep.xml	HKHIAEVSQEVTR		R	S	13	3	2106.13	1532.81	1532.81	511.943	511.943	1532.81	511.943	0	1.23061e-07	25.54	11.374	1	2	1	293	305	0								FALSE	sp|O08599|STXB1_MOUSE	O08599	STXB1_MOUSE	Stxbp1	Syntaxin-binding protein 1		sp|O08599-2|STXB1_MOUSE
20220222_SV_18-2_glyco.16473.16473.3	interact.pep.xml	QQAASKEELEAVK		K	G	13	3	2107.47	1429.74	1429.74	477.588	477.587	1429.74	477.588	-0.0004	0.00198059	21.397	12.834	0.977	2	1	242	254	0								TRUE	sp|A6H6A9-3|RBG1L_MOUSE	A6H6A9-3	RBG1L_MOUSE	Rabgap1l	Isoform 3 of Rab GTPase-activating protein 1-like
20220222_SV_18-2_glyco.16474.16474.3	interact.pep.xml	SWGSGGGQEPGGSQAAGGGQPR		R	T	22	3	2107.55	1983.88	1983.88	662.3	662.301	1983.88	662.3	0.0017	0.183865	14.442	10.688	0.9223	2	0	192	213	0								TRUE	sp|Q8BRJ3|RELL2_MOUSE	Q8BRJ3	RELL2_MOUSE	Rell2	RELT-like protein 2
20220222_SV_18-2_glyco.16479.16479.3	interact.pep.xml	ESPKPKPDPFK		K	G	11	3	2108.42	1268.68	1268.68	423.9	423.899	1268.68	423.899	-0.0003	0.114761	14.427	11.346	0.8895	2	2	452	462	0								TRUE	sp|Q9DBR0|AKAP8_MOUSE	Q9DBR0	AKAP8_MOUSE	Akap8	A-kinase anchor protein 8
20220222_SV_18-2_glyco.16493.16493.3	interact.pep.xml	FHCVGGSVQNPEK	FHCVGGSVQNPEK	R	I	13	3	2110.85	1457.67	1457.67	486.899	486.897	1457.67	486.898	-0.0014	0.000234817	18.992	10.742	0.9983	2	0	465	477	0	3C(57.0215)							TRUE	sp|P21661|NEC2_MOUSE	P21661	NEC2_MOUSE	Pcsk2	Neuroendocrine convertase 2
20220222_SV_18-2_glyco.16496.16496.3	interact.pep.xml	TQKPVFEER		K	Y	9	3	2111.34	1132.59	1132.59	378.537	378.537	1132.59	378.536	0.0007	0.141824	15.893	11.659	0.8546	2	1	247	255	0								TRUE	sp|Q920M7|SYT17_MOUSE	Q920M7	SYT17_MOUSE	Syt17	Synaptotagmin-17
20220222_SV_18-2_glyco.16511.16511.3	interact.pep.xml	VFNGSGKPIDR		R	G	11	3	2113.88	1189.61	1189.61	397.544	397.544	1188.62	397.216	0.9849	7.12506e-05	20.016	12.076	0.9903	2	1	131	141	0		Mod1: Deamidation (PeakApex: 0.9842, Theoretical: 0.9840)						TRUE	sp|P62814|VATB2_MOUSE	P62814	VATB2_MOUSE	Atp6v1b2	V-type proton ATPase subunit B, brain isoform
20220222_SV_18-2_glyco.16514.16514.3	interact.pep.xml	GGGGGGGGPGGEQETQELASK		R	R	21	3	2114.39	1828.82	1828.82	610.614	610.614	1828.82	610.614	0.0017	2.7227e-07	37.76	14.098	1	2	0	29	49	0								TRUE	sp|O35295|PURB_MOUSE	O35295	PURB_MOUSE	Purb	Transcriptional activator protein Pur-beta
20220222_SV_18-2_glyco.16516.16516.3	interact.pep.xml	GCKDNATDSVPLR	GCKDN[1762]ATDSVPLR	R	T	13	3	2114.86	3079.3	3079.29	1027.44	1027.44	1431.68	478.233	1647.61	0.00411604	16.214	0	0.9823	2	1	2124	2136	0	2C(57.0215), 5N(1647.6132)	HexNAc-5_Hex-3_Fuc-1	-4.4941	0.00657895	GCKDnATDSVPLR	16.2149	16.2149	TRUE	sp|Q91ZX7|LRP1_MOUSE	Q91ZX7	LRP1_MOUSE	Lrp1	Prolow-density lipoprotein receptor-related protein 1
20220222_SV_18-2_glyco.16517.16517.3	interact.pep.xml	ATQSQPADQELGSNSPPQR		R	N	19	3	2114.94	2009.94	2009.94	670.988	670.988	2009.94	670.987	0.0009	0.00063801	18.017	10.555	0.9982	2	0	13	31	0								TRUE	sp|Q6NXK7|DPP10_MOUSE	Q6NXK7	DPP10_MOUSE	Dpp10	Inactive dipeptidyl peptidase 10
20220222_SV_18-2_glyco.16520.16520.3	interact.pep.xml	MKPDFSSAESPEMSGK	M[147]KPDFSSAESPEM[147]SGK	K	C	16	3	2115.49	1758.74	1758.74	587.255	587.255	1758.74	587.255	-0.0015	0.0619084	16.333	10.421	0.9484	2	1	219	234	0	13M(15.9949), 1M(15.9949)							TRUE	sp|Q99L04|DHRS1_MOUSE	Q99L04	DHRS1_MOUSE	Dhrs1	Dehydrogenase/reductase SDR family member 1
20220222_SV_18-2_glyco.16522.16522.3	interact.pep.xml	LSVDCVNK	LSVDCVN[1762]K	R	T	8	3	2115.96	2581.07	2581.07	861.365	861.365	933.459	312.16	1647.62	0.0104653	19.421	15.471	0.994	2	0	47	54	0	5C(57.0215), 7N(1647.6132)	HexNAc-5_Hex-3_Fuc-1	-4.6966	0.00657895	LSVDCVNK	14.0171	19.4212	FALSE	sp|Q8BGN8-2|SYNPR_MOUSE	Q8BGN8-2	SYNPR_MOUSE	Synpr	Isoform 2 of Synaptoporin		sp|Q8BGN8|SYNPR_MOUSE
20220222_SV_18-2_glyco.16527.16527.3	interact.pep.xml	GCKDNATDSVPLR	GCKDN[1559]ATDSVPLR	R	T	13	3	2116.81	2876.22	2876.21	959.746	959.745	1431.68	478.233	1444.54	3.44987e-05	20.965	9.634	0.9999	2	1	2124	2136	0	2C(57.0215), 5N(1444.5339)	HexNAc-4_Hex-3_Fuc-1	-4.2355	0.00657895	GCKDNATDSVPLR	16.3207	20.9654	TRUE	sp|Q91ZX7|LRP1_MOUSE	Q91ZX7	LRP1_MOUSE	Lrp1	Prolow-density lipoprotein receptor-related protein 1
20220222_SV_18-2_glyco.16535.16535.3	interact.pep.xml	KQQCEELATGTVR	KQQCEELATGTVR	K	T	13	3	2118.49	1518.75	1518.75	507.256	507.256	1518.75	507.256	-0.0003	8.7909e-10	31.189	11.987	1	2	0	339	351	0	4C(57.0215)							TRUE	sp|Q91YJ2|SNX4_MOUSE	Q91YJ2	SNX4_MOUSE	Snx4	Sorting nexin-4
20220222_SV_18-2_glyco.16547.16547.3	interact.pep.xml	AQEHDSSTLNESIR		R	R	14	3	2120.38	1585.74	1585.73	529.586	529.585	1585.73	529.585	-0.0002	2.48021e-08	27.948	11.307	1	2	0	46	59	0								TRUE	sp|Q8BR70|YIPF6_MOUSE	Q8BR70	YIPF6_MOUSE	Yipf6	Protein YIPF6
20220222_SV_18-2_glyco.16548.16548.3	interact.pep.xml	DFQSGQHVMVR	DFQSGQHVM[147]VR	K	T	11	3	2120.46	1318.61	1318.61	440.544	440.543	1318.61	440.543	-0.0007	0.000828573	19.213	10.066	0.9976	2	0	28	38	0	9M(15.9949)							TRUE	sp|P46460|NSF_MOUSE	P46460	NSF_MOUSE	Nsf	Vesicle-fusing ATPase
20220222_SV_18-2_glyco.16555.16555.3	interact.pep.xml	KVAHSDKPGSTSAVSFR		R	D	17	3	2121.5	1772.92	1772.92	591.981	591.98	1772.92	591.98	0.0023	0.0160362	15.621	11.23	0.9741	2	1	205	221	0								TRUE	sp|Q9WV55|VAPA_MOUSE	Q9WV55	VAPA_MOUSE	Vapa	Vesicle-associated membrane protein-associated protein A
20220222_SV_18-2_glyco.16560.16560.3	interact.pep.xml	PKDNPLNEGTDAAR		K	A	14	3	2122.34	1496.72	1496.72	499.915	499.914	1496.72	499.914	0	6.146e-11	29.232	10.661	1	2	1	135	148	0								FALSE	sp|O55100|SNG1_MOUSE	O55100	SNG1_MOUSE	Syngr1	Synaptogyrin-1		sp|O55100-2|SNG1_MOUSE
20220222_SV_18-2_glyco.16569.16569.3	interact.pep.xml	PKDNPLNEGTDAAR		K	A	14	3	2123.75	1496.72	1496.72	499.915	499.914	1496.72	499.914	-0.0003	0.00516119	19.649	0	0.9713	2	1	135	148	0								FALSE	sp|O55100|SNG1_MOUSE	O55100	SNG1_MOUSE	Syngr1	Synaptogyrin-1		sp|O55100-2|SNG1_MOUSE
20220222_SV_18-2_glyco.16593.16593.3	interact.pep.xml	GCKDNATDSVPLR	GCKDN[1152]ATDSVPLR	R	T	13	3	2127.63	2470.06	2470.05	824.36	824.359	1431.68	478.233	1038.38	0.00164437	12.636	0	0.9283	2	1	2124	2136	0	2C(57.0215), 5N(1038.3751)	HexNAc-2_Hex-3_Fuc-1	-3.7232	0.00398406	GCKDNATDSVPLR	10.7138	12.6362	TRUE	sp|Q91ZX7|LRP1_MOUSE	Q91ZX7	LRP1_MOUSE	Lrp1	Prolow-density lipoprotein receptor-related protein 1
20220222_SV_18-2_glyco.16608.16608.3	interact.pep.xml	SSSPEPVTHLK		K	W	11	3	2130.06	1180.61	1180.61	394.544	394.544	1180.61	394.543	0.0006	0.00137423	17.343	11.62	0.9951	2	0	49	59	0								TRUE	sp|Q5FWK3|RHG01_MOUSE	Q5FWK3	RHG01_MOUSE	Arhgap1	Rho GTPase-activating protein 1
20220222_SV_18-2_glyco.16611.16611.3	interact.pep.xml	HSISMPVMR	HSISM[147]PVMR	R	N	9	3	2130.61	1072.52	1072.52	358.513	358.512	1072.52	358.512	0.0001	0.131927	16.362	13.018	0.9537	2	0	165	173	0	5M(15.9949)							TRUE	sp|Q9CYZ2|TPD54_MOUSE	Q9CYZ2	TPD54_MOUSE	Tpd52l2	Tumor protein D54
20220222_SV_18-2_glyco.16613.16613.3	interact.pep.xml	RPPGQKPGPDLTSAPGR		R	G	17	3	2130.81	1729.92	1729.92	577.649	577.648	1729.92	577.648	0.0007	0	43.464	12.521	1	2	1	207	223	0								TRUE	sp|P47708|RP3A_MOUSE	P47708	RP3A_MOUSE	Rph3a	Rabphilin-3A
20220222_SV_18-2_glyco.16632.16632.3	interact.pep.xml	LGEGEGSMTKEEFAK	LGEGEGSM[147]TKEEFAK	K	M	15	3	2133.84	1627.74	1627.74	543.588	543.587	1627.74	543.587	0.0001	0.133707	14.306	11.088	0.8655	2	1	109	123	0	8M(15.9949)							TRUE	sp|Q9D8U8|SNX5_MOUSE	Q9D8U8	SNX5_MOUSE	Snx5	Sorting nexin-5
20220222_SV_18-2_glyco.16633.16633.3	interact.pep.xml	HIHITQATETTTTR		K	H	14	3	2133.96	1610.82	1610.82	537.949	537.948	1608.82	537.281	1.9997	0.000667763	15.932	10.142	0.908	2	0	269	282	0		Mod1: Second isotopic peak (PeakApex: 2.0062, Theoretical: 2.0047)						FALSE	sp|Q99KN9-2|EPN4_MOUSE	Q99KN9-2	EPN4_MOUSE	Clint1	Isoform 2 of Clathrin interactor 1		sp|Q99KN9|EPN4_MOUSE
20220222_SV_18-2_glyco.16641.16641.3	interact.pep.xml	RLDKDGVPVSSEAER		K	H	15	3	2135	1657.85	1657.85	553.623	553.623	1656.84	553.288	1.0041	0.0104592	19.422	10.945	0.7995	2	1	107	121	0		Mod1: First isotopic peak (PeakApex: 1.0032, Theoretical: 1.0024)						FALSE	sp|Q9CQE7-2|ERGI3_MOUSE	Q9CQE7-2	ERGI3_MOUSE	Ergic3	Isoform 2 of Endoplasmic reticulum-Golgi intermediate compartment protein 3		sp|Q9CQE7|ERGI3_MOUSE
20220222_SV_18-2_glyco.16654.16654.3	interact.pep.xml	GPTIKPCPPCK	GPTIKPCPPCK	R	C	11	3	2136.78	1253.63	1253.62	418.883	418.882	1253.63	418.883	-0.0012	0.0138277	17.937	8.657	0.9745	2	1	101	111	0	10C(57.0215), 7C(57.0215)							FALSE	sp|P01863|GCAA_MOUSE	P01863	GCAA_MOUSE	Ighg	Ig gamma-2A chain C region, A allele	Igh-1a	sp|P01865|GCAM_MOUSE, sp|P84751|HVM63_MOUSE
20220222_SV_18-2_glyco.16657.16657.3	interact.pep.xml	HIHITQATETTTTR		K	H	14	3	2137.29	1609.82	1609.82	537.615	537.615	1608.82	537.281	1.0001	1.20485e-07	21.823	12.46	1	2	0	269	282	0		Mod1: First isotopic peak (PeakApex: 1.0032, Theoretical: 1.0024)						FALSE	sp|Q99KN9-2|EPN4_MOUSE	Q99KN9-2	EPN4_MOUSE	Clint1	Isoform 2 of Clathrin interactor 1		sp|Q99KN9|EPN4_MOUSE
20220222_SV_18-2_glyco.16673.16673.3	interact.pep.xml	VKLETYNDESR		R	I	11	3	2139.69	1352.66	1352.66	451.894	451.893	1352.66	451.893	-0.0008	0.133268	15.115	11.341	0.8661	2	1	585	595	0								TRUE	sp|Q8VEE4|RFA1_MOUSE	Q8VEE4	RFA1_MOUSE	Rpa1	Replication protein A 70 kDa DNA-binding subunit
20220222_SV_18-2_glyco.16674.16674.3	interact.pep.xml	GGDRVPADIR		K	I	10	3	2139.77	1054.55	1054.55	352.525	352.524	1054.55	352.525	-0.0006	0.00410451	18.438	18.438	0.9701	2	1	185	194	0								FALSE	sp|Q6PIC6|AT1A3_MOUSE	Q6PIC6	AT1A3_MOUSE	Atp1a3	Sodium/potassium-transporting ATPase subunit alpha-3	Atp1a2, Atp4a	sp|Q64436|ATP4A_MOUSE, sp|Q6PIE5|AT1A2_MOUSE
20220222_SV_18-2_glyco.16677.16677.3	interact.pep.xml	HIHITQATETTTTR		K	H	14	3	2140	1608.83	1608.82	537.282	537.282	1608.82	537.281	0.0013	1.22048e-06	26.45	14.91	1	2	0	269	282	0								FALSE	sp|Q99KN9-2|EPN4_MOUSE	Q99KN9-2	EPN4_MOUSE	Clint1	Isoform 2 of Clathrin interactor 1		sp|Q99KN9|EPN4_MOUSE
20220222_SV_18-2_glyco.16700.16700.3	interact.pep.xml	DEAHVSDEFSK		K	S	11	3	2143.11	1262.54	1262.54	421.855	421.854	1262.54	421.854	0.0002	0.0780279	14.931	9.905	0.9772	2	0	900	910	0								FALSE	sp|Q99P72|RTN4_MOUSE	Q99P72	RTN4_MOUSE	Rtn4	Reticulon-4		sp|Q99P72-3|RTN4_MOUSE
20220222_SV_18-2_glyco.16703.16703.3	interact.pep.xml	QAKEEAQMEVEQYR	QAKEEAQM[147]EVEQYR	K	R	14	3	2143.7	1753.8	1753.79	585.606	585.606	1753.79	585.605	0.0007	0.0223743	17.101	9.886	0.9731	2	1	35	48	0	8M(15.9949)							TRUE	sp|Q9WTT4|VATG2_MOUSE	Q9WTT4	VATG2_MOUSE	Atp6v1g2	V-type proton ATPase subunit G 2
20220222_SV_18-2_glyco.16704.16704.3	interact.pep.xml	DMGYHVSMMADSTSR	DMGYHVSM[147]M[147]ADSTSR	R	W	15	3	2143.82	1718.67	1718.67	573.898	573.897	1718.67	573.897	-0.0003	0.000195884	22.332	13.75	0.9984	2	0	339	353	0	8M(15.9949), 9M(15.9949)							FALSE	sp|P50516|VATA_MOUSE	P50516	VATA_MOUSE	Atp6v1a	V-type proton ATPase catalytic subunit A		sp|P50516-2|VATA_MOUSE
20220222_SV_18-2_glyco.16705.16705.3	interact.pep.xml	LGEGEGSMTKEEFTK	LGEGEGSM[147]TKEEFTK	K	M	15	3	2143.9	1657.75	1657.75	553.592	553.591	1657.75	553.591	0.0004	0.00320327	18.415	11.09	0.9704	2	1	110	124	0	8M(15.9949)							TRUE	sp|Q6P8X1|SNX6_MOUSE	Q6P8X1	SNX6_MOUSE	Snx6	Sorting nexin-6
20220222_SV_18-2_glyco.16706.16706.3	interact.pep.xml	KHLSSGEGLPQPR		R	L	13	3	2143.98	1404.75	1404.75	469.257	469.256	1404.75	469.256	0.0001	0.507847	13.939	11.893	0.4641	2	0	82	94	0								TRUE	sp|Q64322|NPDC1_MOUSE	Q64322	NPDC1_MOUSE	Npdc1	Neural proliferation differentiation and control protein 1
20220222_SV_18-2_glyco.16725.16725.3	interact.pep.xml	CDMEDERVVSSER	CDMEDERVVSSER	K	G	13	3	2146.94	1611.67	1611.67	538.231	538.23	1610.67	537.896	1.003	0.00191315	21.373	9.946	0.8193	2	1	137	149	0	1C(57.0215)	Mod1: First isotopic peak (PeakApex: 1.0032, Theoretical: 1.0024)						TRUE	sp|P63011|RAB3A_MOUSE	P63011	RAB3A_MOUSE	Rab3a	Ras-related protein Rab-3A
20220222_SV_18-2_glyco.16739.16739.3	interact.pep.xml	LSPQGQQPVSPQSGSPQQQR		R	S	20	3	2149.46	2133.06	2133.06	712.027	712.027	2133.06	712.026	0.0014	1.0315e-10	30.193	11.605	1	2	0	460	479	0								TRUE	sp|Q8JZP2|SYN3_MOUSE	Q8JZP2	SYN3_MOUSE	Syn3	Synapsin-3
20220222_SV_18-2_glyco.16740.16740.3	interact.pep.xml	HSGPNSADSANDGFVR		K	L	16	3	2149.55	1629.71	1629.71	544.245	544.245	1629.71	544.245	0.0006	9.32181e-06	30.622	9.587	1	2	0	79	94	0								FALSE	sp|Q9Z2X1-2|HNRPF_MOUSE	Q9Z2X1-2	HNRPF_MOUSE	Hnrnpf	Isoform 2 of Heterogeneous nuclear ribonucleoprotein F		sp|Q9Z2X1|HNRPF_MOUSE
20220222_SV_18-2_glyco.16749.16749.3	interact.pep.xml	QLVMNHMHHEDQQVR		K	Y	15	3	2150.69	1900.88	1900.88	634.633	634.634	1900.88	634.633	0.0004	0.101918	14.467	10.504	0.9675	2	0	435	449	0								TRUE	sp|Q8BVE3|VATH_MOUSE	Q8BVE3	VATH_MOUSE	Atp6v1h	V-type proton ATPase subunit H
20220222_SV_18-2_glyco.16751.16751.3	interact.pep.xml	HLTYENVER		K	W	9	3	2150.85	1159.56	1159.56	387.528	387.528	1159.56	387.528	-0.0001	0.0375172	12.317	9.39	0.9895	2	0	96	104	0								FALSE	sp|P62492|RB11A_MOUSE	P62492	RB11A_MOUSE	Rab11a	Ras-related protein Rab-11A	Rab11b	sp|P46638|RB11B_MOUSE
20220222_SV_18-2_glyco.16759.16759.4	interact.pep.xml	HQIVEVAGDDKYGRK		R	I	15	4	2152.4	1713.88	1713.88	429.478	429.477	1713.88	429.477	-0.0001	0.00010268	16.934	11.283	1	2	1	70	84	0								TRUE	sp|Q5FWK3|RHG01_MOUSE	Q5FWK3	RHG01_MOUSE	Arhgap1	Rho GTPase-activating protein 1
20220222_SV_18-2_glyco.16766.16766.3	interact.pep.xml	NQQSMAVGNLGAR	NQQSM[147]AVGNLGAR	R	S	13	3	2153.75	1360.65	1360.66	454.559	454.56	1360.65	454.558	0.0059	0.0846435	13.58	10.343	0.9747	2	0	489	501	0	5M(15.9949)							TRUE	sp|O35239|PTN9_MOUSE	O35239	PTN9_MOUSE	Ptpn9	Tyrosine-protein phosphatase non-receptor type 9
20220222_SV_18-2_glyco.16767.16767.3	interact.pep.xml	GAEGQKPGFGYGGR		W	A	14	3	2153.83	1379.66	1379.66	460.894	460.894	1379.66	460.893	0.0009	0.00417534	14.129	10.575	0.9701	1	1	137	150	0								FALSE	sp|P04370-10|MBP_MOUSE	P04370-10	MBP_MOUSE	Mbp	Isoform 10 of Myelin basic protein		sp|P04370-4|MBP_MOUSE, sp|P04370-5|MBP_MOUSE, sp|P04370-7|MBP_MOUSE, sp|P04370-9|MBP_MOUSE
20220222_SV_18-2_glyco.16774.16774.3	interact.pep.xml	AVNTAPVPGQTPHDESDR		K	R	18	3	2154.43	1890.89	1890.89	631.305	631.302	1889.89	630.97	0.9985	0.0236184	18.007	0	0.9207	2	0	243	260	0		Mod1: First isotopic peak (PeakApex: 1.0032, Theoretical: 1.0024)						FALSE	sp|Q9R0N7-4|SYT7_MOUSE	Q9R0N7-4	SYT7_MOUSE	Syt7	Isoform 4 of Synaptotagmin-7		sp|Q9R0N7-2|SYT7_MOUSE, sp|Q9R0N7-3|SYT7_MOUSE, sp|Q9R0N7|SYT7_MOUSE
20220222_SV_18-2_glyco.16783.16783.3	interact.pep.xml	AVNTAPVPGQTPHDESDR		K	R	18	3	2155.59	1889.89	1889.88	630.97	630.968	1889.89	630.97	-0.0041	0.37866	12.187	9.907	0.6711	2	0	243	260	0								FALSE	sp|Q9R0N7-4|SYT7_MOUSE	Q9R0N7-4	SYT7_MOUSE	Syt7	Isoform 4 of Synaptotagmin-7		sp|Q9R0N7-2|SYT7_MOUSE, sp|Q9R0N7-3|SYT7_MOUSE, sp|Q9R0N7|SYT7_MOUSE
20220222_SV_18-2_glyco.16789.16789.3	interact.pep.xml	NQKDEINETDLK		K	Q	12	3	2156.6	1445.7	1445.7	482.908	482.908	1445.7	482.907	0.0012	0.00349517	18.015	11.272	0.976	2	1	199	210	0								FALSE	sp|P10852-2|4F2_MOUSE	P10852-2	4F2_MOUSE	Slc3a2	Isoform 2 of 4F2 cell-surface antigen heavy chain		sp|P10852|4F2_MOUSE
20220222_SV_18-2_glyco.16796.16796.3	interact.pep.xml	VCDSCYDSIKDEDR	VCDSCYDSIKDEDR	R	T	14	3	2157.54	1760.7	1760.7	587.907	587.907	1760.7	587.907	0.0018	0.00693027	19.137	0	0.9733	2	1	343	356	0	2C(57.0215), 5C(57.0215)							TRUE	sp|E9Q4P1|WDFY1_MOUSE	E9Q4P1	WDFY1_MOUSE	Wdfy1	WD repeat and FYVE domain-containing protein 1
20220222_SV_18-2_glyco.16810.16810.3	interact.pep.xml	NATIKEESKPEQCLTGK	NATIKEESKPEQCLTGK	R	G	17	3	2159.84	1931.97	1931.96	644.996	644.995	1931.96	644.995	0.0022	0.26212	11.826	0	0.689	2	2	562	578	0	13C(57.0215)							FALSE	sp|Q91ZP3-2|LPIN1_MOUSE	Q91ZP3-2	LPIN1_MOUSE	Lpin1	Isoform 2 of Phosphatidate phosphatase LPIN1		sp|Q91ZP3|LPIN1_MOUSE
20220222_SV_18-2_glyco.16819.16819.3	interact.pep.xml	NVILMAHDGK	NVILM[147]AHDGK	R	E	10	3	2161.27	1112.57	1112.57	371.863	371.862	1112.56	371.862	0.0003	0.0969393	12.554	7.168	0.9697	2	0	1474	1483	0	5M(15.9949)							FALSE	sp|Q920I9|WDR7_MOUSE	Q920I9	WDR7_MOUSE	Wdr7	WD repeat-containing protein 7		sp|Q920I9-2|WDR7_MOUSE
20220222_SV_18-2_glyco.16827.16827.4	interact.pep.xml	PHATQLYQHVPEKR		M	W	14	4	2162.4	1702.89	1702.89	426.73	426.73	1702.89	426.73	-0.0011	4.66283e-05	16.548	7.584	1	2	0	2	15	0								TRUE	sp|Q91WA3|HDA11_MOUSE	Q91WA3	HDA11_MOUSE	Hdac11	Histone deacetylase 11
20220222_SV_18-2_glyco.16829.16829.3	interact.pep.xml	TTLEIHNTEER		K	Q	11	3	2162.79	1341.65	1341.65	448.225	448.224	1341.65	448.225	-0.0025	4.21321e-05	21.458	9.29	0.9999	2	0	445	455	0								TRUE	sp|O35239|PTN9_MOUSE	O35239	PTN9_MOUSE	Ptpn9	Tyrosine-protein phosphatase non-receptor type 9
20220222_SV_18-2_glyco.16831.16831.3	interact.pep.xml	ECPNPKPDEAPLQK	ECPNPKPDEAPLQK	R	V	14	3	2162.96	1621.78	1621.78	541.6	541.6	1621.78	541.6	0.0003	0.0201837	17.28	9.346	0.9735	2	1	538	551	0	2C(57.0215)							TRUE	sp|Q9QUR8|SEM7A_MOUSE	Q9QUR8	SEM7A_MOUSE	Sema7a	Semaphorin-7A
20220222_SV_18-2_glyco.16839.16839.3	interact.pep.xml	LVPPECHCVR	LVPPECHCVR	K	E	10	3	2163.65	1265.6	1265.6	422.875	422.874	1265.6	422.874	-0.0012	0.0791589	13.906	0	0.9768	2	0	134	143	0	6C(57.0215), 8C(57.0215)							TRUE	sp|Q80XR2|AT2C1_MOUSE	Q80XR2	AT2C1_MOUSE	Atp2c1	Calcium-transporting ATPase type 2C member 1
20220222_SV_18-2_glyco.16847.16847.2	interact.pep.xml	RPQTLLR		R	V	7	2	2164.63	882.54	882.54	442.277	442.277	882.54	442.277	-0.0001	0.223657	13.02	9.99	0.8758	2	0	23	29	0								TRUE	sp|Q8R191|SNG3_MOUSE	Q8R191	SNG3_MOUSE	Syngr3	Synaptogyrin-3
20220222_SV_18-2_glyco.16848.16848.2	interact.pep.xml	KNAGSLLTR		R	S	9	2	2164.71	958.557	958.556	480.286	480.285	958.556	480.285	-0.0001	2.84522e-06	30.155	13.007	1	2	0	156	164	0								TRUE	sp|Q9Z1G3|VATC1_MOUSE	Q9Z1G3	VATC1_MOUSE	Atp6v1c1	V-type proton ATPase subunit C 1
20220222_SV_18-2_glyco.16849.16849.2	interact.pep.xml	LATDLTK		K	V	7	2	2164.78	760.434	760.433	381.224	381.224	760.433	381.224	0.0001	0.0183104	17.527	12.445	0.993	2	0	258	264	0								TRUE	sp|P07724|ALBU_MOUSE	P07724	ALBU_MOUSE	Alb	Albumin
20220222_SV_18-2_glyco.16850.16850.2	interact.pep.xml	SFENISK		K	W	7	2	2164.91	823.408	823.407	412.711	412.711	823.408	412.711	-0.0004	0.0105917	15.831	10.932	0.9974	2	0	96	102	0								TRUE	sp|P61027|RAB10_MOUSE	P61027	RAB10_MOUSE	Rab10	Ras-related protein Rab-10
20220222_SV_18-2_glyco.16856.16856.5	interact.pep.xml	SDTATGGECTGHDSHSQEPHGCSNQRPAEDLTVR	SDTATGGECTGHDSHSQEPHGCSNQRPAEDLTVR	K	V	34	5	2165.43	3692.56	3692.56	739.52	739.519	3692.56	739.519	0.0022	6.62217e-09	43.216	9.647	1	2	1	164	197	0	22C(57.0215), 9C(57.0215)							TRUE	sp|Q8VCH8|UBXN4_MOUSE	Q8VCH8	UBXN4_MOUSE	Ubxn4	UBX domain-containing protein 4
20220222_SV_18-2_glyco.16860.16860.3	interact.pep.xml	LQSVMSAAGSGHSK		K	I	14	3	2165.98	1358.66	1358.66	453.895	453.894	1358.66	453.894	-0.0006	5.83852e-05	26.912	15.574	0.9998	2	0	41	54	0								TRUE	sp|Q60963|PAFA_MOUSE	Q60963	PAFA_MOUSE	Pla2g7	Platelet-activating factor acetylhydrolase
20220222_SV_18-2_glyco.16888.16888.3	interact.pep.xml	SPLAPAAEDAKPK		R	D	13	3	2169.99	1293.69	1293.7	432.238	432.241	1293.69	432.238	0.0091	3.16692e-05	22.969	13.324	0.9999	2	1	594	606	0								TRUE	sp|Q64336|TBR1_MOUSE	Q64336	TBR1_MOUSE	Tbr1	T-box brain protein 1
20220222_SV_18-2_glyco.16894.16894.3	interact.pep.xml	IDRPEAISEER		K	L	11	3	2171.22	1313.66	1313.66	438.893	438.894	1313.66	438.893	0.0036	1.97125e-09	27.522	12.279	1	2	1	136	146	0								TRUE	sp|Q9CQC9|SAR1B_MOUSE	Q9CQC9	SAR1B_MOUSE	Sar1b	GTP-binding protein SAR1b
20220222_SV_18-2_glyco.16902.16902.3	interact.pep.xml	QEPERNECFLQHK	QEPERNECFLQHK	K	D	13	3	2172.51	1713.79	1713.79	572.271	572.27	1713.79	572.27	0	0.0915166	15.654	10.153	0.9168	2	1	118	130	0	8C(57.0215)							FALSE	sp|P07724|ALBU_MOUSE	P07724	ALBU_MOUSE	Alb	Albumin	ALB	sp|P02768|ALBU_HUMAN
20220222_SV_18-2_glyco.16923.16923.3	interact.pep.xml	SCEGVTHVCDPNVK	SCEGVTHVCDPNVK	K	F	14	3	2176.01	1600.7	1600.7	534.574	534.573	1600.7	534.573	-0.0001	0.219786	14.132	10.016	0.8925	2	0	1097	1110	0	2C(57.0215), 9C(57.0215)							TRUE	sp|Q91ZX7|LRP1_MOUSE	Q91ZX7	LRP1_MOUSE	Lrp1	Prolow-density lipoprotein receptor-related protein 1
20220222_SV_18-2_glyco.16926.16926.3	interact.pep.xml	HIAEVSQEVTR		K	S	11	3	2176.25	1267.65	1267.65	423.559	423.558	1267.65	423.558	-0.0007	2.00433e-05	26.633	12.823	1	2	0	295	305	0								FALSE	sp|O08599|STXB1_MOUSE	O08599	STXB1_MOUSE	Stxbp1	Syntaxin-binding protein 1		sp|O08599-2|STXB1_MOUSE
20220222_SV_18-2_glyco.16929.16929.3	interact.pep.xml	MKGETPVNSTMSIGQAR	M[147]KGETPVNSTM[147]SIGQAR	-	K	17	3	2176.76	1837.87	1837.87	613.631	613.629	1837.87	613.629	-0.0006	7.72529e-07	21.331	10.574	1	2	1	1	17	0	11M(15.9949), 1M(15.9949)							TRUE	sp|P63216|GBG3_MOUSE	P63216	GBG3_MOUSE	Gng3	Guanine nucleotide-binding protein G(I)/G(S)/G(O) subunit gamma-3
20220222_SV_18-2_glyco.16932.16932.3	interact.pep.xml	ASISHVTCVDQSER	ASISHVTCVDQSER	R	T	14	3	2177.01	1587.74	1587.73	530.252	530.251	1587.73	530.251	0.0008	1.09873e-05	29.365	11.712	1	2	0	135	148	0	8C(57.0215)							TRUE	sp|Q80X80|C2C2L_MOUSE	Q80X80	C2C2L_MOUSE	C2cd2l	Phospholipid transfer protein C2CD2L
20220222_SV_18-2_glyco.16945.16945.3	interact.pep.xml	AYGENIGYSEKDR		K	F	13	3	2179	1500.69	1500.68	501.236	501.235	1500.68	501.235	0.0001	0.00363759	18.509	10.573	0.97	2	1	279	291	0								TRUE	sp|P14094|AT1B1_MOUSE	P14094	AT1B1_MOUSE	Atp1b1	Sodium/potassium-transporting ATPase subunit beta-1
20220222_SV_18-2_glyco.16947.16947.3	interact.pep.xml	GEFKDEEETVTTK		K	H	13	3	2179.39	1511.7	1511.7	504.908	504.907	1511.7	504.907	-0.0004	0.0716968	14.078	8.154	0.9386	2	1	256	268	0								FALSE	sp|Q99KN9-2|EPN4_MOUSE	Q99KN9-2	EPN4_MOUSE	Clint1	Isoform 2 of Clathrin interactor 1		sp|Q99KN9|EPN4_MOUSE
20220222_SV_18-2_glyco.16948.16948.3	interact.pep.xml	TTHFVEGGDAGNREDQINR		K	L	19	3	2179.47	2114.98	2114.97	705.999	705.998	2114.97	705.998	-0.0002	8.615e-11	32.982	10.687	1	2	1	246	264	0								TRUE	sp|P14148|RL7_MOUSE	P14148	RL7_MOUSE	Rpl7	60S ribosomal protein L7
20220222_SV_18-2_glyco.16950.16950.3	interact.pep.xml	IRDEMVATEQER		K	T	12	3	2179.64	1475.7	1475.7	492.909	492.908	1475.7	492.909	-0.0006	3.12357e-05	21.324	12.105	0.9999	2	1	235	246	0								FALSE	sp|O55143-2|AT2A2_MOUSE	O55143-2	AT2A2_MOUSE	Atp2a2	Isoform 2 of Sarcoplasmic/endoplasmic reticulum calcium ATPase 2		sp|O55143|AT2A2_MOUSE
20220222_SV_18-2_glyco.16955.16955.3	interact.pep.xml	KRPDEVPDAGPMK		R	T	13	3	2180.04	1438.73	1438.72	480.582	480.582	1438.72	480.582	0.0002	0.00343549	17.385	12.086	0.9701	2	1	247	259	0								TRUE	sp|P97300-3|NPTN_MOUSE	P97300-3	NPTN_MOUSE	Nptn	Isoform 3 of Neuroplastin
20220222_SV_18-2_glyco.16977.16977.3	interact.pep.xml	GPHAASDFSQAAPTGK		K	S	16	3	2183.25	1540.73	1540.73	514.584	514.583	1540.73	514.583	-0.0008	5.2e-13	35.092	10.039	1	2	0	123	138	0								TRUE	sp|Q9QYH6|MAGD1_MOUSE	Q9QYH6	MAGD1_MOUSE	Maged1	Melanoma-associated antigen D1
20220222_SV_18-2_glyco.16980.16980.3	interact.pep.xml	NEEPYGHLNPK		K	W	11	3	2183.5	1296.61	1296.61	433.211	433.211	1296.61	433.211	0.0008	0.0229087	18.06	9.93	0.9912	2	0	155	165	0								TRUE	sp|Q2TBE6|P4K2A_MOUSE	Q2TBE6	P4K2A_MOUSE	Pi4k2a	Phosphatidylinositol 4-kinase type 2-alpha
20220222_SV_18-2_glyco.16981.16981.3	interact.pep.xml	DDDAETGLTDGEEKEEPK		K	E	18	3	2183.58	1976.83	1976.83	659.952	659.952	1976.83	659.952	-0.0007	0.244202	12.949	0	0.6767	2	1	120	137	0								TRUE	sp|P46096|SYT1_MOUSE	P46096	SYT1_MOUSE	Syt1	Synaptotagmin-1
20220222_SV_18-2_glyco.16983.16983.3	interact.pep.xml	LFQECCPHSTDR	LFQECCPHSTDR	K	V	12	3	2183.78	1548.65	1548.64	517.222	517.222	1548.64	517.222	-0.0003	0.0460522	14.847	0	0.9876	2	0	180	191	0	5C(57.0215), 6C(57.0215)							FALSE	sp|P61979-2|HNRPK_MOUSE	P61979-2	HNRPK_MOUSE	Hnrnpk	Isoform 2 of Heterogeneous nuclear ribonucleoprotein K		sp|P61979-3|HNRPK_MOUSE, sp|P61979|HNRPK_MOUSE
20220222_SV_18-2_glyco.16985.16985.3	interact.pep.xml	LREDENAEPVGTTYQK		R	T	16	3	2184.25	1848.88	1848.88	617.302	617.302	1848.89	617.302	-0.0008	2.50907e-07	20.09	10.361	1	2	1	150	165	0								FALSE	sp|Q9QXS6|DREB_MOUSE	Q9QXS6	DREB_MOUSE	Dbn1	Drebrin		sp|Q9QXS6-2|DREB_MOUSE, sp|Q9QXS6-3|DREB_MOUSE
20220222_SV_18-2_glyco.16990.16990.3	interact.pep.xml	ADEDGEGIHPSAPHR	n[43]ADEDGEGIHPSAPHR	M	N	15	3	2184.7	1628.72	1628.72	543.914	543.913	1628.72	543.913	-0.0009	1.04442e-07	21.372	10.149	1	2	0	2	16	0	N-term(42.0106)							FALSE	sp|Q3UHD6-2|SNX27_MOUSE	Q3UHD6-2	SNX27_MOUSE	Snx27	Isoform 2 of Sorting nexin-27		sp|Q3UHD6|SNX27_MOUSE
20220222_SV_18-2_glyco.17001.17001.3	interact.pep.xml	MGPGAASGGERPNLK		R	I	15	3	2185.83	1440.71	1440.71	481.245	481.245	1440.71	481.245	-0.0011	1.16026e-08	31.117	12.474	1	2	1	173	187	0								TRUE	sp|Q9D1G1|RAB1B_MOUSE	Q9D1G1	RAB1B_MOUSE	Rab1b	Ras-related protein Rab-1B
20220222_SV_18-2_glyco.17003.17003.3	interact.pep.xml	KSQMSADSGVSLTSASQR	KSQM[147]SADSGVSLTSASQR	K	T	18	3	2186.03	1854.87	1854.87	619.299	619.299	1854.87	619.299	0	2.02269e-07	30.87	11.454	1	2	0	1155	1172	0	4M(15.9949)							FALSE	sp|Q80U28-15|MADD_MOUSE	Q80U28-15	MADD_MOUSE	Madd	Isoform 15 of MAP kinase-activating death domain protein		sp|Q80U28-11|MADD_MOUSE, sp|Q80U28-14|MADD_MOUSE, sp|Q80U28-2|MADD_MOUSE, sp|Q80U28-3|MADD_MOUSE, sp|Q80U28-4|MADD_MOUSE, sp|Q80U28-5|MADD_MOUSE, sp|Q80U28-6|MADD_MOUSE, sp|Q80U28-7|MADD_MOUSE, sp|Q80U28-8|MADD_MOUSE, sp|Q80U28-9|MADD_MOUSE, sp|Q80U28|MADD_MOUSE
20220222_SV_18-2_glyco.17004.17004.3	interact.pep.xml	LMELHGEGGSSGK		K	A	13	3	2186.11	1300.61	1300.61	434.543	434.543	1300.61	434.543	-0.0007	0.368978	12.232	0	0.6875	2	0	228	240	0								TRUE	sp|P97351|RS3A_MOUSE	P97351	RS3A_MOUSE	Rps3a	40S ribosomal protein S3a
20220222_SV_18-2_glyco.17029.17029.3	interact.pep.xml	AGAHGVGDPAAAVR		K	L	14	3	2189.57	1247.64	1247.64	416.887	416.886	1247.64	416.886	-0.0007	0.00187887	17.522	11.36	0.9929	2	0	128	141	0								TRUE	sp|B9EHT4|CLIP3_MOUSE	B9EHT4	CLIP3_MOUSE	Clip3	CAP-Gly domain-containing linker protein 3
20220222_SV_18-2_glyco.17030.17030.3	interact.pep.xml	YIGNMHGNEAVGR		K	E	13	3	2189.65	1416.66	1416.66	473.226	473.226	1416.66	473.226	-0.0008	0.000246569	15.569	9.49	0.9983	2	0	109	121	0								TRUE	sp|Q00493|CBPE_MOUSE	Q00493	CBPE_MOUSE	Cpe	Carboxypeptidase E
20220222_SV_18-2_glyco.17034.17034.2	interact.pep.xml	VIEQLGGK		R	Q	8	2	2190.02	842.487	842.485	422.251	422.25	842.486	422.25	-0.0009	0.0783399	18.011	14.034	0.9658	2	0	427	434	0								TRUE	sp|Q8BVE3|VATH_MOUSE	Q8BVE3	VATH_MOUSE	Atp6v1h	V-type proton ATPase subunit H
20220222_SV_18-2_glyco.17035.17035.2	interact.pep.xml	AVQFTEEK		R	F	8	2	2190.08	950.471	950.47	476.243	476.242	950.471	476.243	-0.0006	0.02086	16.712	11.684	0.9917	2	0	19	26	0								FALSE	sp|Q8R3V5-1|SHLB2_MOUSE	Q8R3V5-1	SHLB2_MOUSE	Sh3glb2	Isoform 1 of Endophilin-B2	Sh3glb1	sp|Q8R3V5-3|SHLB2_MOUSE, sp|Q8R3V5|SHLB2_MOUSE, sp|Q9JK48-2|SHLB1_MOUSE, sp|Q9JK48-3|SHLB1_MOUSE, sp|Q9JK48|SHLB1_MOUSE
20220222_SV_18-2_glyco.17036.17036.2	interact.pep.xml	GAALQQTQAPEPR		R	A	13	2	2190.15	1365.7	1365.7	683.858	683.856	1365.7	683.857	-0.0017	3.97735e-07	29.639	12.418	1	2	0	1662	1674	0								FALSE	sp|Q9QYR6-2|MAP1A_MOUSE	Q9QYR6-2	MAP1A_MOUSE	Map1a	Isoform 2 of Microtubule-associated protein 1A		sp|Q9QYR6|MAP1A_MOUSE
20220222_SV_18-2_glyco.17037.17037.2	interact.pep.xml	SVTEQGAELSNEER		K	N	14	2	2190.23	1547.71	1547.71	774.861	774.86	1547.71	774.86	-0.0001	1.63143e-09	32.991	11.919	1	2	0	28	41	0								TRUE	sp|P63101|1433Z_MOUSE	P63101	1433Z_MOUSE	Ywhaz	14-3-3 protein zeta/delta
20220222_SV_18-2_glyco.17038.17038.2	interact.pep.xml	AQEILAR		K	D	7	2	2190.31	799.456	799.454	400.735	400.734	799.455	400.735	-0.0011	0.118892	17.814	13.005	0.9473	2	0	58	64	0								TRUE	sp|Q6PIC6|AT1A3_MOUSE	Q6PIC6	AT1A3_MOUSE	Atp1a3	Sodium/potassium-transporting ATPase subunit alpha-3
20220222_SV_18-2_glyco.17039.17039.2	interact.pep.xml	MNQLLSR	M[147]NQLLSR	K	T	7	2	2190.39	876.449	876.446	439.232	439.23	876.449	439.232	-0.0028	0.0163546	16.904	11.637	0.994	2	0	415	421	0	1M(15.9949)							FALSE	sp|Q64332|SYN2_MOUSE	Q64332	SYN2_MOUSE	Syn2	Synapsin-2		sp|Q64332-2|SYN2_MOUSE
20220222_SV_18-2_glyco.17041.17041.2	interact.pep.xml	EEAQMEVEQYR	EEAQM[147]EVEQYR	K	R	11	2	2190.55	1426.6	1426.6	714.31	714.309	1426.6	714.309	0.0002	0.034336	15.357	0	0.985	2	0	38	48	0	5M(15.9949)							TRUE	sp|Q9WTT4|VATG2_MOUSE	Q9WTT4	VATG2_MOUSE	Atp6v1g2	V-type proton ATPase subunit G 2
20220222_SV_18-2_glyco.17043.17043.2	interact.pep.xml	LHLCAETR	LHLCAETR	R	D	8	2	2190.79	998.497	998.496	500.256	500.255	998.497	500.256	-0.0009	0.00474951	16.359	11.765	0.993	2	0	106	113	0	4C(57.0215)							FALSE	sp|Q9QYE9-2|PKHB1_MOUSE	Q9QYE9-2	PKHB1_MOUSE	Plekhb1	Isoform 2 of Pleckstrin homology domain-containing family B member 1		sp|Q9QYE9-3|PKHB1_MOUSE, sp|Q9QYE9-4|PKHB1_MOUSE, sp|Q9QYE9|PKHB1_MOUSE
20220222_SV_18-2_glyco.17047.17047.2	interact.pep.xml	QDVTVVGSAGR		K	L	11	2	2191.14	1087.56	1087.56	544.789	544.788	1087.56	544.788	-0.0014	0.0262179	14.203	9.652	0.989	2	0	247	257	0								TRUE	sp|Q3UHD2|GFOD1_MOUSE	Q3UHD2	GFOD1_MOUSE	Gfod1	Glucose-fructose oxidoreductase domain-containing protein 1
20220222_SV_18-2_glyco.17048.17048.2	interact.pep.xml	LASNYISK		R	A	8	2	2191.26	895.477	895.476	448.746	448.745	894.481	448.248	0.9954	0.000146936	14.786	7.621	1	2	0	243	250	0		Mod1: First isotopic peak (PeakApex: 1.0032, Theoretical: 1.0024)						TRUE	sp|Q8BL86|MBLC2_MOUSE	Q8BL86	MBLC2_MOUSE	Mblac2	Metallo-beta-lactamase domain-containing protein 2
20220222_SV_18-2_glyco.17050.17050.2	interact.pep.xml	DAAAALAAMNGR	DAAAALAAM[147]NGR	R	K	12	2	2191.45	1146.54	1146.54	574.275	574.277	1146.55	574.28	-0.0063	5.30762e-05	21.049	18.37	1	2	0	77	88	0	9M(15.9949)							TRUE	sp|P70318|TIAR_MOUSE	P70318	TIAR_MOUSE	Tial1	Nucleolysin TIAR
20220222_SV_18-2_glyco.17100.17100.3	interact.pep.xml	VAHSDKPGSTSAVSFR		K	D	16	3	2198.39	1644.82	1644.82	549.282	549.281	1644.82	549.281	0.0002	2.2017e-10	27.677	11.191	1	2	1	206	221	0								TRUE	sp|Q9WV55|VAPA_MOUSE	Q9WV55	VAPA_MOUSE	Vapa	Vesicle-associated membrane protein-associated protein A
20220222_SV_18-2_glyco.17116.17116.3	interact.pep.xml	AGEQDASIHLK		K	V	11	3	2200.99	1167.59	1167.59	390.204	390.203	1167.59	390.203	-0.0004	0.000720544	22.853	15.733	0.998	2	0	294	304	0								FALSE	sp|P13595|NCAM1_MOUSE	P13595	NCAM1_MOUSE	Ncam1	Neural cell adhesion molecule 1		sp|P13595-2|NCAM1_MOUSE, sp|P13595-3|NCAM1_MOUSE, sp|P13595-4|NCAM1_MOUSE
20220222_SV_18-2_glyco.17122.17122.3	interact.pep.xml	AQQEFATGVMSNK	AQQEFATGVM[147]SNK	K	T	13	3	2202.06	1425.66	1425.65	476.226	476.225	1425.66	476.226	-0.0014	0.0189844	19.938	9.834	0.9915	2	0	299	311	0	10M(15.9949)							TRUE	sp|Q8K021|SCAM1_MOUSE	Q8K021	SCAM1_MOUSE	Scamp1	Secretory carrier-associated membrane protein 1
20220222_SV_18-2_glyco.17136.17136.2	interact.pep.xml	LTNVATSVSNK		K	S	11	2	2203.74	1132.61	1132.61	567.313	567.311	1132.61	567.312	-0.0007	0.0239998	24.391	11.291	0.9901	2	0	9	19	0								FALSE	sp|O35633|VIAAT_MOUSE	O35633	VIAAT_MOUSE	Slc32a1	Vesicular inhibitory amino acid transporter		sp|O35633-2|VIAAT_MOUSE
20220222_SV_18-2_glyco.17137.17137.2	interact.pep.xml	CVFNGNAGACR	CVFNGNAGACR	R	F	11	2	2203.8	1224.51	1224.51	613.264	613.263	1224.51	613.264	-0.0007	0.000665273	24.208	10.807	0.9995	2	0	59	69	0	10C(57.0215), 1C(57.0215)							TRUE	sp|Q8R191|SNG3_MOUSE	Q8R191	SNG3_MOUSE	Syngr3	Synaptogyrin-3
20220222_SV_18-2_glyco.17162.17162.2	interact.pep.xml	TPVSEDMLGR	TPVSEDM[147]LGR	R	V	10	2	2206.88	1119.52	1119.52	560.769	560.769	1119.52	560.769	0.0006	0.00207251	16.611	10.44	0.9929	2	0	121	130	0	7M(15.9949)							FALSE	sp|P62814|VATB2_MOUSE	P62814	VATB2_MOUSE	Atp6v1b2	V-type proton ATPase subunit B, brain isoform	Atp6v1b1	sp|Q91YH6|VATB1_MOUSE
20220222_SV_18-2_glyco.17170.17170.3	interact.pep.xml	HGSLSADDSTPDTSPGVR		R	R	18	3	2207.84	1797.82	1797.81	600.279	600.278	1797.81	600.278	-0.0011	0.265766	9.802	0	0.8428	2	0	257	274	0								TRUE	sp|Q5HZI2|C2C4C_MOUSE	Q5HZI2	C2C4C_MOUSE	C2cd4c	C2 calcium-dependent domain-containing protein 4C
20220222_SV_18-2_glyco.17190.17190.3	interact.pep.xml	TSEVTQHLPR		K	E	10	3	2210.96	1166.61	1166.61	389.876	389.876	1166.6	389.875	0.0033	2.84484e-05	20.101	10.783	1	2	0	219	228	0								TRUE	sp|O35239|PTN9_MOUSE	O35239	PTN9_MOUSE	Ptpn9	Tyrosine-protein phosphatase non-receptor type 9
20220222_SV_18-2_glyco.17191.17191.3	interact.pep.xml	KHSAILASPNPDEK		R	T	14	3	2211.09	1505.79	1505.78	502.936	502.935	1505.78	502.935	0.0003	8.801e-11	31.232	10.588	1	2	0	57	70	0								TRUE	sp|O35526|STX1A_MOUSE	O35526	STX1A_MOUSE	Stx1a	Syntaxin-1A
20220222_SV_18-2_glyco.17192.17192.3	interact.pep.xml	TPPHPSVEDVK		K	V	11	3	2211.17	1204.61	1204.61	402.544	402.544	1204.61	402.543	0.0002	0.000193946	18.931	12.068	0.9984	2	0	2237	2247	0								FALSE	sp|Q8BPN8-2|DMXL2_MOUSE	Q8BPN8-2	DMXL2_MOUSE	Dmxl2	Isoform 2 of DmX-like protein 2		sp|Q8BPN8|DMXL2_MOUSE
20220222_SV_18-2_glyco.17202.17202.3	interact.pep.xml	SDGCPNSTSLPHPR	SDGCPNSTSLPHPR	R	D	14	3	2212.44	1523.68	1523.68	508.901	508.9	1523.68	508.9	0.0008	0.489497	10.741	0	0.5479	2	0	217	230	0	4C(57.0215)							FALSE	sp|Q9QZS8-2|SH2D3_MOUSE	Q9QZS8-2	SH2D3_MOUSE	Sh2d3c	Isoform 2 of SH2 domain-containing protein 3C		sp|Q9QZS8|SH2D3_MOUSE
20220222_SV_18-2_glyco.17226.17226.2	interact.pep.xml	GNLQNLER		K	K	8	2	2215.53	942.488	942.487	472.251	472.251	942.488	472.251	-0.0015	0.042433	18.249	13.836	0.9813	2	0	148	155	0								TRUE	sp|Q9Z1G3|VATC1_MOUSE	Q9Z1G3	VATC1_MOUSE	Atp6v1c1	V-type proton ATPase subunit C 1
20220222_SV_18-2_glyco.17227.17227.2	interact.pep.xml	LGADMEDLR	LGADM[147]EDLR	R	N	9	2	2215.59	1034.47	1034.47	518.242	518.242	1034.47	518.242	-0.0004	1.99881e-05	22.907	11.823	1	2	0	114	122	0	5M(15.9949)							TRUE	sp|P08226|APOE_MOUSE	P08226	APOE_MOUSE	Apoe	Apolipoprotein E
20220222_SV_18-2_glyco.17228.17228.2	interact.pep.xml	ALVSSVR		K	Q	7	2	2215.67	730.434	730.433	366.224	366.224	730.434	366.224	-0.0004	0.274789	13.744	10.542	0.817	2	0	213	219	0								TRUE	sp|P07724|ALBU_MOUSE	P07724	ALBU_MOUSE	Alb	Albumin
20220222_SV_18-2_glyco.17229.17229.2	interact.pep.xml	LHIGMENK		K	I	8	2	2215.75	940.48	940.48	471.248	471.247	940.48	471.247	0.0001	0.243474	15.055	12.945	0.8551	2	0	921	928	0								TRUE	sp|Q99104|MYO5A_MOUSE	Q99104	MYO5A_MOUSE	Myo5a	Unconventional myosin-Va
20220222_SV_18-2_glyco.17231.17231.2	interact.pep.xml	IAENVEEVK		K	R	9	2	2215.91	1029.53	1029.53	515.774	515.774	1029.53	515.774	-0.0003	0.00070328	19.736	12.25	0.9992	2	0	47	55	0								TRUE	sp|O35526|STX1A_MOUSE	O35526	STX1A_MOUSE	Stx1a	Syntaxin-1A
20220222_SV_18-2_glyco.17233.17233.2	interact.pep.xml	EVFEMATR	EVFEM[147]ATR	R	A	8	2	2216.33	997.454	997.453	499.734	499.734	997.454	499.734	-0.0009	0.103336	15.443	10.593	0.9546	2	0	169	176	0	5M(15.9949)							FALSE	sp|Q9QUI0|RHOA_MOUSE	Q9QUI0	RHOA_MOUSE	Rhoa	Transforming protein RhoA	Rhoc	sp|Q62159|RHOC_MOUSE
20220222_SV_18-2_glyco.17234.17234.2	interact.pep.xml	IAYSDEVR		R	N	8	2	2216.4	951.466	951.466	476.74	476.74	951.466	476.74	-0.0004	0.0729038	15.049	9.572	0.9681	2	0	93	100	0								TRUE	sp|O89116|VTI1A_MOUSE	O89116	VTI1A_MOUSE	Vti1a	Vesicle transport through interaction with t-SNAREs homolog 1A
20220222_SV_18-2_glyco.17235.17235.2	interact.pep.xml	LSEDVEQVK		K	K	9	2	2216.52	1045.53	1045.53	523.772	523.772	1045.53	523.772	0.0002	0.00663476	23.372	15.65	0.9948	2	0	46	54	0								TRUE	sp|P61264|STX1B_MOUSE	P61264	STX1B_MOUSE	Stx1b	Syntaxin-1B
20220222_SV_18-2_glyco.17236.17236.2	interact.pep.xml	QYDVSYDTGDK		K	A	11	2	2216.6	1289.54	1289.54	645.778	645.778	1289.54	645.778	0.0004	0.0268689	16.783	8.784	0.9886	2	0	440	450	0								TRUE	sp|P48318|DCE1_MOUSE	P48318	DCE1_MOUSE	Gad1	Glutamate decarboxylase 1
20220222_SV_18-2_glyco.17238.17238.3	interact.pep.xml	EAKPEDLMDSK		K	L	11	3	2216.85	1261.59	1261.59	421.536	421.536	1261.59	421.536	0.0002	0.136863	13.664	13.664	0.8611	2	1	108	118	0								TRUE	sp|Q9QY76|VAPB_MOUSE	Q9QY76	VAPB_MOUSE	Vapb	Vesicle-associated membrane protein-associated protein B
20220222_SV_18-2_glyco.17261.17261.3	interact.pep.xml	LGTPVDRPVR		R	V	10	3	2219.92	1108.64	1108.64	370.553	370.553	1108.64	370.552	0.0007	0.349945	10.324	7.942	0.4491	2	1	69	78	0								FALSE	sp|Q811Q9|PCY1B_MOUSE	Q811Q9	PCY1B_MOUSE	Pcyt1b	Choline-phosphate cytidylyltransferase B		sp|Q811Q9-2|PCY1B_MOUSE
20220222_SV_18-2_glyco.17263.17263.3	interact.pep.xml	SELDTIDSQHR		K	M	11	3	2220.36	1299.61	1299.6	434.21	434.208	1299.61	434.209	-0.0035	0.303914	12.569	0	0.7908	2	0	498	508	0								FALSE	sp|P43006|EAA2_MOUSE	P43006	EAA2_MOUSE	Slc1a2	Excitatory amino acid transporter 2		sp|P43006-2|EAA2_MOUSE, sp|P43006-3|EAA2_MOUSE
20220222_SV_18-2_glyco.17282.17282.3	interact.pep.xml	KGPSTVTDLEETKR		K	E	14	3	2223.13	1559.82	1559.82	520.946	520.946	1559.82	520.946	-0.0002	1e-13	40.798	10.728	1	2	0	619	632	0								TRUE	sp|P17427|AP2A2_MOUSE	P17427	AP2A2_MOUSE	Ap2a2	AP-2 complex subunit alpha-2
20220222_SV_18-2_glyco.17284.17284.3	interact.pep.xml	LRENQLSESVSQNK		R	I	14	3	2223.58	1630.83	1630.83	544.617	544.616	1630.83	544.616	0.0003	1.07889e-06	25.861	10.413	1	2	1	276	289	0								TRUE	sp|Q6PDC0|RUN3B_MOUSE	Q6PDC0	RUN3B_MOUSE	Rundc3b	RUN domain-containing protein 3B
20220222_SV_18-2_glyco.17286.17286.3	interact.pep.xml	KATVGQAEEATIDHTEK		K	V	17	3	2223.75	1826.9	1826.9	609.975	609.974	1826.9	609.974	0.0004	1e-14	38.176	13.937	1	2	0	377	393	0								TRUE	sp|D3YVF0|AKAP5_MOUSE	D3YVF0	AKAP5_MOUSE	Akap5	A-kinase anchor protein 5
20220222_SV_18-2_glyco.17287.17287.3	interact.pep.xml	WTGHNVTVVQR	WTGHN[1330]VTVVQR	K	T	11	3	2223.83	2512.1	2512.1	838.375	838.373	1295.67	432.898	1216.42	8.47143e-06	28.343	9.973	1	2	0	1508	1518	0	5N(1216.4229)	HexNAc-2_Hex-5	0.547	0	WTGHNVTVVQR	23.6037	28.3436	TRUE	sp|Q91ZX7|LRP1_MOUSE	Q91ZX7	LRP1_MOUSE	Lrp1	Prolow-density lipoprotein receptor-related protein 1
20220222_SV_18-2_glyco.17298.17298.2	interact.pep.xml	SPVTNIAR		R	T	8	2	2225.62	856.478	856.477	429.246	429.246	856.477	429.246	0.0001	0.0973468	16.009	12.222	0.9573	2	0	45	52	0								TRUE	sp|P84091|AP2M1_MOUSE	P84091	AP2M1_MOUSE	Ap2m1	AP-2 complex subunit mu
20220222_SV_18-2_glyco.17301.17301.2	interact.pep.xml	TIQGDEEDLR		K	-	10	2	2225.84	1174.55	1174.55	588.281	588.281	1174.55	588.28	0.0014	1.01916e-05	21.166	13.332	1	2	0	286	295	0								TRUE	sp|Q9DB05|SNAA_MOUSE	Q9DB05	SNAA_MOUSE	Napa	Alpha-soluble NSF attachment protein
20220222_SV_18-2_glyco.17311.17311.3	interact.pep.xml	SPSSDSWTCADASTGRR	SPSSDSWTCADASTGRR	K	S	17	3	2227.75	1839.78	1839.75	614.269	614.258	1839.78	614.267	-0.0275	0.289235	12.655	9.018	0.8119	2	0	342	358	0	9C(57.0215)							FALSE	sp|Q9EPJ9|ARFG1_MOUSE	Q9EPJ9	ARFG1_MOUSE	Arfgap1	ADP-ribosylation factor GTPase-activating protein 1		sp|Q9EPJ9-2|ARFG1_MOUSE
20220222_SV_18-2_glyco.17312.17312.3	interact.pep.xml	EYSSELNAPSQESDSHPR		R	K	18	3	2227.83	2031.88	2031.88	678.301	678.3	2031.88	678.299	0.0008	0.000198609	27.308	11.77	0.9984	2	0	216	233	0								TRUE	sp|B2RY56|RBM25_MOUSE	B2RY56	RBM25_MOUSE	Rbm25	RNA-binding protein 25
20220222_SV_18-2_glyco.17324.17324.2	interact.pep.xml	DNNLLGK		K	F	7	2	2229.16	772.409	772.408	387.212	387.211	772.408	387.211	-0.0001	0.0628596	15.36	11.854	0.9724	2	0	452	458	0								FALSE	sp|P63017|HSP7C_MOUSE	P63017	HSP7C_MOUSE	Hspa8	Heat shock cognate 71 kDa protein	Hspa2	sp|P17156|HSP72_MOUSE
20220222_SV_18-2_glyco.17330.17330.3	interact.pep.xml	YLAEVAAGDDKK		R	G	12	3	2229.97	1278.65	1278.64	427.223	427.222	1278.65	427.222	-0.0006	0.00473688	16.145	11.622	0.9905	2	0	128	139	0								TRUE	sp|P63101|1433Z_MOUSE	P63101	1433Z_MOUSE	Ywhaz	14-3-3 protein zeta/delta
20220222_SV_18-2_glyco.17331.17331.3	interact.pep.xml	HQEGEIFDTEKEK		R	Y	13	3	2230.09	1588.74	1588.74	530.587	530.586	1588.74	530.586	0.0001	6.7594e-06	24.604	10.294	1	2	1	235	247	0								TRUE	sp|P47911|RL6_MOUSE	P47911	RL6_MOUSE	Rpl6	60S ribosomal protein L6
20220222_SV_18-2_glyco.17333.17333.3	interact.pep.xml	TVIIGEQEHR		R	I	10	3	2230.25	1180.62	1180.62	394.548	394.548	1180.62	394.547	0.0013	0.0259418	16.844	9.802	0.991	2	0	156	165	0								TRUE	sp|Q8BHE3|ATCAY_MOUSE	Q8BHE3	ATCAY_MOUSE	Atcay	Caytaxin
20220222_SV_18-2_glyco.17336.17336.3	interact.pep.xml	KLFADAEEEQRR		R	L	12	3	2230.49	1490.75	1490.75	497.923	497.923	1490.75	497.923	-0.0001	0.000742243	19.188	12.625	0.9979	2	0	304	315	0								TRUE	sp|P46460|NSF_MOUSE	P46460	NSF_MOUSE	Nsf	Vesicle-fusing ATPase
20220222_SV_18-2_glyco.17348.17348.2	interact.pep.xml	GTTVQPDLK		K	A	9	2	2232.06	957.514	957.514	479.764	479.764	957.513	479.764	0.001	0.00819709	18.039	11.973	0.9956	2	0	353	361	0								TRUE	sp|Q8BGN5|NPAL3_MOUSE	Q8BGN5	NPAL3_MOUSE	Nipal3	NIPA-like protein 3
20220222_SV_18-2_glyco.17366.17366.3	interact.pep.xml	RGTVEGSVQEVQEEK		R	E	15	3	2235.2	1673.82	1673.82	558.949	558.948	1673.82	558.948	-0.0002	1.59795e-05	25.061	11.772	1	2	0	45	59	0								TRUE	sp|Q80TL4|PHF24_MOUSE	Q80TL4	PHF24_MOUSE	Phf24	PHD finger protein 24
20220222_SV_18-2_glyco.17369.17369.4	interact.pep.xml	KPDAYTEQLHNEEENEDAR		R	T	19	4	2235.54	2287	2287	572.758	572.757	2287	572.757	-0.0002	0.00501765	20.698	10.485	0.9972	2	0	118	136	0								TRUE	sp|Q9CR23|TMEM9_MOUSE	Q9CR23	TMEM9_MOUSE	Tmem9	Proton-transporting V-type ATPase complex assembly regulator TMEM9
20220222_SV_18-2_glyco.17383.17383.3	interact.pep.xml	QETAINIGHSCR	QETAINIGHSCR	K	L	12	3	2237.72	1384.65	1384.65	462.558	462.558	1384.65	462.558	-0.0002	6.8709e-05	16.032	9.261	0.9996	2	0	689	700	0	11C(57.0215)							FALSE	sp|P70704|AT8A1_MOUSE	P70704	AT8A1_MOUSE	Atp8a1	Phospholipid-transporting ATPase IA		sp|P70704-2|AT8A1_MOUSE, sp|P70704-3|AT8A1_MOUSE
20220222_SV_18-2_glyco.17391.17391.4	interact.pep.xml	DFQYNEEEMKADKEEMTR	DFQYNEEEM[147]KADKEEM[147]TR	R	L	18	4	2239.2	2323.96	2323.96	581.997	581.996	2323.96	581.996	0	0.0188257	17.401	9.805	0.9784	2	2	250	267	0	16M(15.9949), 9M(15.9949)							TRUE	sp|Q9Z1G3|VATC1_MOUSE	Q9Z1G3	VATC1_MOUSE	Atp6v1c1	V-type proton ATPase subunit C 1
20220222_SV_18-2_glyco.17393.17393.3	interact.pep.xml	ESCDSSPGLAEPEAKPQESR	ESCDSSPGLAEPEAKPQESR	K	E	20	3	2239.43	2172.96	2172.96	725.327	725.327	2172.96	725.327	0.0012	4.1996e-10	29.231	9.751	1	2	1	77	96	0	3C(57.0215)							TRUE	sp|Q6Y685|TACC1_MOUSE	Q6Y685	TACC1_MOUSE	Tacc1	Transforming acidic coiled-coil-containing protein 1
20220222_SV_18-2_glyco.17417.17417.4	interact.pep.xml	GPTRPPRPGTPDLSK		K	A	15	4	2242.44	1574.86	1574.85	394.721	394.72	1574.85	394.721	-0.0002	0.0307687	15.301	11.771	0.9665	2	2	917	931	0								FALSE	sp|Q920I9|WDR7_MOUSE	Q920I9	WDR7_MOUSE	Wdr7	WD repeat-containing protein 7		sp|Q920I9-2|WDR7_MOUSE
20220222_SV_18-2_glyco.17418.17418.3	interact.pep.xml	SPDCTHDNPLETR	SPDCTHDNPLETR	R	N	13	3	2242.52	1540.66	1540.66	514.562	514.56	1540.66	514.56	0.0009	1.94519e-05	30.215	10.471	1	2	0	218	230	0	4C(57.0215)							TRUE	sp|Q6PIC6|AT1A3_MOUSE	Q6PIC6	AT1A3_MOUSE	Atp1a3	Sodium/potassium-transporting ATPase subunit alpha-3
20220222_SV_18-2_glyco.17419.17419.3	interact.pep.xml	KYNTDCVQGLTHSK	KYNTDCVQGLTHSK	R	A	14	3	2242.6	1649.79	1649.78	550.936	550.935	1649.78	550.935	-0.0002	1.32e-12	33.418	11.233	1	2	0	44	57	0	6C(57.0215)							TRUE	sp|Q6PIC6|AT1A3_MOUSE	Q6PIC6	AT1A3_MOUSE	Atp1a3	Sodium/potassium-transporting ATPase subunit alpha-3
20220222_SV_18-2_glyco.17421.17421.3	interact.pep.xml	IDESSLTGESDHVKK		K	S	15	3	2242.76	1643.8	1643.8	548.942	548.941	1643.8	548.941	0.0008	0.204645	14.256	10.84	0.906	2	0	238	252	0								FALSE	sp|G5E829|AT2B1_MOUSE	G5E829	AT2B1_MOUSE	Atp2b1	Plasma membrane calcium-transporting ATPase 1	Atp2b4	sp|Q6Q477-2|AT2B4_MOUSE, sp|Q6Q477|AT2B4_MOUSE
20220222_SV_18-2_glyco.17425.17425.3	interact.pep.xml	SAAMLGNSEDHTALSR	SAAM[147]LGNSEDHTALSR	K	A	16	3	2243.38	1674.77	1674.76	559.263	559.262	1674.76	559.262	0.0003	1.5025e-10	33.705	13.906	1	2	0	347	362	0	4M(15.9949)							TRUE	sp|Q9CWK8|SNX2_MOUSE	Q9CWK8	SNX2_MOUSE	Snx2	Sorting nexin-2
20220222_SV_18-2_glyco.17439.17439.4	interact.pep.xml	EQEAEKVDEEEGEKTEPAPAEEQEPAEGTDQAR		K	L	33	4	2245.7	3654.6	3654.59	914.657	914.656	3654.59	914.655	0.0007	0.00634966	20.289	10.076	0.9948	2	2	316	348	0								FALSE	sp|Q9WTQ5|AKA12_MOUSE	Q9WTQ5	AKA12_MOUSE	Akap12	A-kinase anchor protein 12		sp|Q9WTQ5-2|AKA12_MOUSE
20220222_SV_18-2_glyco.17442.17442.4	interact.pep.xml	RTDEEGKDVPDHAVLEMK	RTDEEGKDVPDHAVLEM[147]K	K	A	18	4	2246.26	2083.99	2083.98	522.004	522.003	2083.98	522.003	-0.0009	1.55573e-09	33.74	10.598	1	2	1	546	563	0	17M(15.9949)							FALSE	sp|Q8VDM6|HNRL1_MOUSE	Q8VDM6	HNRL1_MOUSE	Hnrnpul1	Heterogeneous nuclear ribonucleoprotein U-like protein 1		sp|Q8VDM6-2|HNRL1_MOUSE
20220222_SV_18-2_glyco.17443.17443.4	interact.pep.xml	RSPPGPGVPRPPPR		R	G	14	4	2246.34	1465.83	1465.83	367.464	367.464	1465.83	367.464	0.0001	7.18006e-06	16.972	8.301	1	2	1	10	23	0								TRUE	sp|Q8C996|TM163_MOUSE	Q8C996	TM163_MOUSE	Tmem163	Transmembrane protein 163
20220222_SV_18-2_glyco.17444.17444.3	interact.pep.xml	EHMGEILYK	EHM[147]GEILYK	R	L	9	3	2246.45	1134.54	1134.54	379.187	379.187	1134.54	379.187	-0.0002	0.0216029	20.501	11.637	0.9913	2	0	572	580	0	3M(15.9949)							TRUE	sp|P50516|VATA_MOUSE	P50516	VATA_MOUSE	Atp6v1a	V-type proton ATPase catalytic subunit A
20220222_SV_18-2_glyco.17447.17447.3	interact.pep.xml	SISHPESGDPPTMAEGEGYR	SISHPESGDPPTM[147]AEGEGYR	K	N	20	3	2246.73	2131.92	2131.91	711.646	711.645	2131.91	711.644	0.0004	0.00734514	20.036	10.26	0.9915	2	0	25	44	0	13M(15.9949)							TRUE	sp|Q8VHQ9|ACO11_MOUSE	Q8VHQ9	ACO11_MOUSE	Acot11	Acyl-coenzyme A thioesterase 11
20220222_SV_18-2_glyco.17451.17451.3	interact.pep.xml	AEDADMRNELEEMQR	n[43]AEDADM[147]RNELEEM[147]QR	M	R	15	3	2247.06	1909.78	1909.78	637.601	637.6	1909.78	637.6	-0.0001	0.00021752	25.15	0	0.9948	2	1	2	16	0	13M(15.9949), 6M(15.9949), N-term(42.0106)							FALSE	sp|P60879-2|SNP25_MOUSE	P60879-2	SNP25_MOUSE	Snap25	Isoform 2 of Synaptosomal-associated protein 25		sp|P60879|SNP25_MOUSE
20220222_SV_18-2_glyco.17459.17459.3	interact.pep.xml	GHAPSTAAPAPSPAPMSSSVQSDEER	GHAPSTAAPAPSPAPM[147]SSSVQSDEER	R	Q	26	3	2248.01	2580.11	2580.13	861.043	861.05	2579.16	860.726	0.9721	0.00176198	12.516	0	0.9393	2	0	24	49	0	16M(15.9949)							TRUE	sp|Q8C996|TM163_MOUSE	Q8C996	TM163_MOUSE	Tmem163	Transmembrane protein 163
20220222_SV_18-2_glyco.17462.17462.4	interact.pep.xml	GHAPSTAAPAPSPAPMSSSVQSDEERQPR	GHAPSTAAPAPSPAPM[147]SSSVQSDEERQPR	R	I	29	4	2248.54	2960.37	2960.37	741.1	741.1	2960.37	741.099	0.0012	0	57.914	11.62	1	2	1	24	52	0	16M(15.9949)							TRUE	sp|Q8C996|TM163_MOUSE	Q8C996	TM163_MOUSE	Tmem163	Transmembrane protein 163
20220222_SV_18-2_glyco.17479.17479.3	interact.pep.xml	LAETEETDKSETMETEDVPTSSR	LAETEETDKSETM[147]ETEDVPTSSR	K	L	23	3	2250.82	2600.13	2600.13	867.718	867.717	2600.13	867.717	0.0004	2.27427e-07	28.881	12.355	1	2	1	101	123	0	13M(15.9949)							TRUE	sp|Q62351|TFR1_MOUSE	Q62351	TFR1_MOUSE	Tfrc	Transferrin receptor protein 1
20220222_SV_18-2_glyco.17512.17512.3	interact.pep.xml	DMGYHVSMMADSTSR	DM[147]GYHVSM[147]MADSTSR	R	W	15	3	2255.68	1718.67	1718.67	573.898	573.897	1718.67	573.897	-0.0007	4.61052e-06	30.845	26.532	1	2	0	339	353	0	2M(15.9949), 8M(15.9949)							FALSE	sp|P50516|VATA_MOUSE	P50516	VATA_MOUSE	Atp6v1a	V-type proton ATPase catalytic subunit A		sp|P50516-2|VATA_MOUSE
20220222_SV_18-2_glyco.17531.17531.3	interact.pep.xml	IREEFPDR		K	I	8	3	2258.43	1060.53	1060.53	354.517	354.517	1060.53	354.517	0.0006	0.0639096	15.267	11.905	0.9464	2	1	155	162	0								TRUE	sp|Q9D6F9|TBB4A_MOUSE	Q9D6F9	TBB4A_MOUSE	Tubb4a	Tubulin beta-4A chain
20220222_SV_18-2_glyco.17532.17532.3	interact.pep.xml	DGQVAADDLEEEREK		K	G	15	3	2258.55	1702.77	1702.76	568.596	568.596	1702.76	568.595	0.0003	6.38393e-05	21.207	10.853	0.999	2	1	304	318	0								FALSE	sp|Q3TRR0-2|MAP9_MOUSE	Q3TRR0-2	MAP9_MOUSE	Map9	Isoform 2 of Microtubule-associated protein 9		sp|Q3TRR0|MAP9_MOUSE
20220222_SV_18-2_glyco.17534.17534.3	interact.pep.xml	EREPVELAR		K	S	9	3	2258.72	1097.58	1097.58	366.868	366.868	1097.58	366.868	-0.0015	0.00891092	14.433	10.083	0.9745	2	1	174	182	0								FALSE	sp|Q6PDS3-2|SARM1_MOUSE	Q6PDS3-2	SARM1_MOUSE	Sarm1	Isoform 2 of NAD(+) hydrolase SARM1		sp|Q6PDS3-3|SARM1_MOUSE, sp|Q6PDS3|SARM1_MOUSE
20220222_SV_18-2_glyco.17541.17541.3	interact.pep.xml	SNNYATHYAESVK		K	G	13	3	2259.9	1484.68	1484.68	495.901	495.901	1482.67	495.232	2.0067	0.00116883	23.229	10.847	0.827	2	0	55	67	0		Mod1: Second isotopic peak (PeakApex: 2.0062, Theoretical: 2.0047)						TRUE	sp|P01801|HVM32_MOUSE	P01801	HVM32_MOUSE		Ig heavy chain V-III region J606
20220222_SV_18-2_glyco.17545.17545.2	interact.pep.xml	EVDEQMLNVQNK	EVDEQM[147]LNVQNK	K	N	12	2	2260.2	1461.68	1461.68	731.846	731.846	1461.68	731.846	0.0003	5.812e-11	32.432	12.803	1	2	0	325	336	0	6M(15.9949)							FALSE	sp|Q9CWF2|TBB2B_MOUSE	Q9CWF2	TBB2B_MOUSE	Tubb2b	Tubulin beta-2B chain	Tubb2a, Tubb4b, Tubb5	sp|P68372|TBB4B_MOUSE, sp|P99024|TBB5_MOUSE, sp|Q7TMM9|TBB2A_MOUSE
20220222_SV_18-2_glyco.17546.17546.2	interact.pep.xml	AGELTEDEVER		R	V	11	2	2260.28	1246.57	1246.57	624.291	624.291	1246.57	624.291	0.0001	0.0664125	15.211	9.007	0.9709	2	0	56	66	0								TRUE	sp|P62270|RS18_MOUSE	P62270	RS18_MOUSE	Rps18	40S ribosomal protein S18
20220222_SV_18-2_glyco.17548.17548.2	interact.pep.xml	TTITTTTSSSTTVGSAR		R	A	17	2	2260.45	1670.83	1670.83	836.424	836.423	1670.83	836.423	0.0002	4.18071e-07	36.015	8.559	1	2	0	8	24	0								TRUE	sp|O35682|MYADM_MOUSE	O35682	MYADM_MOUSE	Myadm	Myeloid-associated differentiation marker
20220222_SV_18-2_glyco.17554.17554.4	interact.pep.xml	RQSESIAAPPVASEDMDKHR	RQSESIAAPPVASEDM[147]DKHR	R	R	20	4	2261.52	2239.06	2239.05	560.773	560.769	2239.07	560.774	-0.0175	2.386e-11	31.647	11.912	1	2	1	2393	2412	0	16M(15.9949)							FALSE	sp|Q8BPN8-2|DMXL2_MOUSE	Q8BPN8-2	DMXL2_MOUSE	Dmxl2	Isoform 2 of DmX-like protein 2		sp|Q8BPN8|DMXL2_MOUSE
20220222_SV_18-2_glyco.17555.17555.3	interact.pep.xml	SNNYATHYAESVK		K	G	13	3	2261.78	1482.67	1482.67	495.232	495.232	1482.67	495.232	0.0004	0.00156946	22.717	10.603	0.9942	2	0	55	67	0								TRUE	sp|P01801|HVM32_MOUSE	P01801	HVM32_MOUSE		Ig heavy chain V-III region J606
20220222_SV_18-2_glyco.17556.17556.3	interact.pep.xml	EKPLSGGDSEVGAPQPSR		R	G	18	3	2261.91	1809.89	1809.89	604.303	604.302	1809.89	604.303	-0.0001	0.0973845	13.054	10.448	0.9102	2	1	1456	1473	0								FALSE	sp|O88737|BSN_MOUSE	O88737	BSN_MOUSE	Bsn	Protein bassoon		sp|O88737-2|BSN_MOUSE
20220222_SV_18-2_glyco.17559.17559.3	interact.pep.xml	FEAFEHENK		K	F	9	3	2262.15	1149.51	1149.51	384.177	384.177	1149.51	384.177	-0.0002	0.410913	10.045	0	0.6167	2	0	119	127	0								FALSE	sp|Q9QZ88|VPS29_MOUSE	Q9QZ88	VPS29_MOUSE	Vps29	Vacuolar protein sorting-associated protein 29		sp|Q9QZ88-2|VPS29_MOUSE
20220222_SV_18-2_glyco.17569.17569.2	interact.pep.xml	MITIDGK	M[147]ITIDGK	R	Q	7	2	2263.53	792.406	792.405	397.21	397.21	792.405	397.21	-0.0001	0.278826	15.156	12.023	0.8112	2	0	47	53	0	1M(15.9949)							TRUE	sp|P53994|RAB2A_MOUSE	P53994	RAB2A_MOUSE	Rab2a	Ras-related protein Rab-2A
20220222_SV_18-2_glyco.17570.17570.2	interact.pep.xml	GALGEPSAPSAR		R	E	12	2	2263.61	1111.56	1111.56	556.789	556.788	1111.56	556.788	0.0004	3.71808e-05	18.819	10.934	1	2	0	70	81	0								TRUE	sp|Q8QZT2|CCSAP_MOUSE	Q8QZT2	CCSAP_MOUSE	Ccsap	Centriole, cilia and spindle-associated protein
20220222_SV_18-2_glyco.17571.17571.2	interact.pep.xml	ADGSGSVVLR		K	N	10	2	2263.69	959.504	959.503	480.759	480.759	959.504	480.759	-0.0006	0.0293089	16.632	0	0.9874	2	0	1816	1825	0								TRUE	sp|Q91ZX7|LRP1_MOUSE	Q91ZX7	LRP1_MOUSE	Lrp1	Prolow-density lipoprotein receptor-related protein 1
20220222_SV_18-2_glyco.17572.17572.2	interact.pep.xml	INISEGNCPER	INISEGNCPER	R	I	11	2	2263.77	1287.59	1287.59	644.802	644.801	1287.59	644.801	0.0003	0.0106353	17.393	8.55	0.9974	2	0	47	57	0	8C(57.0215)							FALSE	sp|P60335|PCBP1_MOUSE	P60335	PCBP1_MOUSE	Pcbp1	Poly(rC)-binding protein 1	Pcbp2, Pcbp3	sp|P57722-2|PCBP3_MOUSE, sp|P57722|PCBP3_MOUSE, sp|Q61990-2|PCBP2_MOUSE, sp|Q61990-3|PCBP2_MOUSE, sp|Q61990|PCBP2_MOUSE
20220222_SV_18-2_glyco.17588.17588.3	interact.pep.xml	AESAALHAGLR		K	K	11	3	2266.44	1094.58	1094.58	365.869	365.868	1094.58	365.868	-0.0001	0.00135159	17.206	11.991	0.9952	2	0	726	736	0								FALSE	sp|Q6Y685|TACC1_MOUSE	Q6Y685	TACC1_MOUSE	Tacc1	Transforming acidic coiled-coil-containing protein 1		sp|Q6Y685-2|TACC1_MOUSE
20220222_SV_18-2_glyco.17604.17604.3	interact.pep.xml	VQALSYAQHTR		K	Q	11	3	2268.72	1272.66	1272.66	425.227	425.227	1272.66	425.226	0.0011	0.0133275	17.001	7.945	0.9917	2	0	245	255	0								TRUE	sp|Q8BUB4|WDFY2_MOUSE	Q8BUB4	WDFY2_MOUSE	Wdfy2	WD repeat and FYVE domain-containing protein 2
20220222_SV_18-2_glyco.17618.17618.2	interact.pep.xml	LHPFDAGK		K	W	8	2	2270.46	883.456	883.455	442.735	442.735	883.455	442.735	0.0002	0.0123241	16.935	10.8	0.9955	2	0	34	41	0								TRUE	sp|Q91WA3|HDA11_MOUSE	Q91WA3	HDA11_MOUSE	Hdac11	Histone deacetylase 11
20220222_SV_18-2_glyco.17619.17619.2	interact.pep.xml	NGITEENLNK		K	L	10	2	2270.53	1131.54	1131.54	566.778	566.778	1130.56	566.286	0.9847	0.0220933	20.402	15.076	0.9291	2	0	416	425	0		Mod1: Deamidation (PeakApex: 0.9842, Theoretical: 0.9840)						FALSE	sp|O08599|STXB1_MOUSE	O08599	STXB1_MOUSE	Stxbp1	Syntaxin-binding protein 1		sp|O08599-2|STXB1_MOUSE
20220222_SV_18-2_glyco.17621.17621.2	interact.pep.xml	TITSSYYR		R	G	8	2	2270.73	989.482	989.482	495.748	495.748	989.482	495.748	0	0.000324337	18.176	10.396	1	2	0	75	82	0								FALSE	sp|P62821|RAB1A_MOUSE	P62821	RAB1A_MOUSE	Rab1A	Ras-related protein Rab-1A	Rab1b	sp|Q9D1G1|RAB1B_MOUSE
20220222_SV_18-2_glyco.17622.17622.2	interact.pep.xml	DIMEDTIEDK	DIM[147]EDTIEDK	K	L	10	2	2270.84	1223.52	1223.52	612.769	612.769	1223.52	612.769	-0.0001	0.0179784	17.481	0	0.9932	2	0	484	493	0	3M(15.9949)							FALSE	sp|O08599|STXB1_MOUSE	O08599	STXB1_MOUSE	Stxbp1	Syntaxin-binding protein 1		sp|O08599-2|STXB1_MOUSE
20220222_SV_18-2_glyco.17632.17632.3	interact.pep.xml	HLDACETMGNATAICSDK	HLDACETM[147]GNATAICSDK	R	T	18	3	2271.98	2008.83	2008.83	670.619	670.617	2008.83	670.617	0	1.60879e-05	31.674	11.087	1	2	0	459	476	0	15C(57.0215), 5C(57.0215), 8M(15.9949)							FALSE	sp|G5E829|AT2B1_MOUSE	G5E829	AT2B1_MOUSE	Atp2b1	Plasma membrane calcium-transporting ATPase 1	Atp2b2, Atp2b4	sp|Q6Q477-2|AT2B4_MOUSE, sp|Q6Q477|AT2B4_MOUSE, sp|Q9R0K7|AT2B2_MOUSE
20220222_SV_18-2_glyco.17655.17655.3	interact.pep.xml	NMDDYEDFDEKR	NM[147]DDYEDFDEKR	R	N	12	3	2275.28	1591.61	1591.61	531.545	531.543	1591.61	531.544	-0.0015	0.00383707	18.164	0	0.9902	2	0	286	297	0	2M(15.9949)							FALSE	sp|Q8C561-2|LMBD2_MOUSE	Q8C561-2	LMBD2_MOUSE	Lmbrd2	Isoform 2 of G-protein coupled receptor-associated protein LMBRD2		sp|Q8C561-3|LMBD2_MOUSE, sp|Q8C561|LMBD2_MOUSE
20220222_SV_18-2_glyco.17668.17668.2	interact.pep.xml	RLDLDAAK		K	T	8	2	2276.61	900.504	900.502	451.259	451.259	900.503	451.259	-0.0004	0.000600774	27.776	15.275	0.9995	2	0	169	176	0								FALSE	sp|Q9JK48-2|SHLB1_MOUSE	Q9JK48-2	SHLB1_MOUSE	Sh3glb1	Isoform 2 of Endophilin-B1		sp|Q9JK48-3|SHLB1_MOUSE, sp|Q9JK48|SHLB1_MOUSE
20220222_SV_18-2_glyco.17669.17669.2	interact.pep.xml	VITNANENYEPR		K	N	12	2	2276.69	1418.68	1418.68	710.348	710.346	1418.68	710.347	-0.0008	1.31294e-09	29.966	11.844	1	2	0	143	154	0								TRUE	sp|P14106|C1QB_MOUSE	P14106	C1QB_MOUSE	C1qb	Complement C1q subcomponent subunit B
20220222_SV_18-2_glyco.17679.17679.3	interact.pep.xml	TVVSSGSAAGEGEVRPSTPQR		K	Q	21	3	2278.05	2071.03	2071.03	691.351	691.35	2071.03	691.35	0	1.6134e-08	19.596	10.362	1	2	1	191	211	0								TRUE	sp|Q5GH67|XKR4_MOUSE	Q5GH67	XKR4_MOUSE	Xkr4	XK-related protein 4
20220222_SV_18-2_glyco.17698.17698.3	interact.pep.xml	CLKDEDPYVR	CLKDEDPYVR	K	K	10	3	2281.32	1293.6	1293.6	432.209	432.208	1293.6	432.208	0	0.000155553	18.583	13.022	0.9957	2	1	129	138	0	1C(57.0215)							FALSE	sp|Q9DBG3-2|AP2B1_MOUSE	Q9DBG3-2	AP2B1_MOUSE	Ap2b1	Isoform 2 of AP-2 complex subunit beta	Ap1b1	sp|O35643|AP1B1_MOUSE, sp|Q9DBG3|AP2B1_MOUSE
20220222_SV_18-2_glyco.17699.17699.3	interact.pep.xml	EGALKPVAVNR		K	E	11	3	2281.4	1152.66	1152.66	385.228	385.228	1152.66	385.228	-0.0004	0.0183346	17.671	13.044	0.9738	2	1	270	280	0								TRUE	sp|A6H6A9-3|RBG1L_MOUSE	A6H6A9-3	RBG1L_MOUSE	Rabgap1l	Isoform 3 of Rab GTPase-activating protein 1-like
20220222_SV_18-2_glyco.17701.17701.3	interact.pep.xml	DNHLAPGQQTTLR		R	I	13	3	2281.57	1449.73	1449.73	484.252	484.251	1449.73	484.251	-0.0009	1.45831e-07	22.417	10.686	1	2	0	571	583	0								TRUE	sp|P01027|CO3_MOUSE	P01027	CO3_MOUSE	C3	Complement C3
20220222_SV_18-2_glyco.17702.17702.3	interact.pep.xml	PTEEHPAYTQITK		K	E	13	3	2281.65	1513.74	1513.74	505.588	505.587	1513.74	505.588	-0.0003	2.14242e-08	26.3	12.332	1	2	0	66	78	0								TRUE	sp|Q8K021|SCAM1_MOUSE	Q8K021	SCAM1_MOUSE	Scamp1	Secretory carrier-associated membrane protein 1
20220222_SV_18-2_glyco.17703.17703.3	interact.pep.xml	YLATASTMDHAR		K	H	12	3	2281.73	1335.63	1335.62	446.216	446.215	1335.62	446.215	-0.0009	7.06459e-07	23.978	9.434	1	2	0	13	24	0								FALSE	sp|P04370-4|MBP_MOUSE	P04370-4	MBP_MOUSE	Mbp	Isoform 4 of Myelin basic protein		sp|P04370-10|MBP_MOUSE, sp|P04370-11|MBP_MOUSE, sp|P04370-13|MBP_MOUSE, sp|P04370-14|MBP_MOUSE, sp|P04370-2|MBP_MOUSE, sp|P04370-5|MBP_MOUSE, sp|P04370-6|MBP_MOUSE, sp|P04370-7|MBP_MOUSE, sp|P04370-8|MBP_MOUSE, sp|P04370-9|MBP_MOUSE, sp|P04370|MBP_MOUSE
20220222_SV_18-2_glyco.17704.17704.3	interact.pep.xml	RFDDAVVQSDMK	RFDDAVVQSDM[147]K	R	H	12	3	2281.81	1425.66	1425.65	476.226	476.226	1425.66	476.226	-0.0008	1.13525e-07	25.944	11.606	1	2	0	77	88	0	11M(15.9949)							TRUE	sp|P63017|HSP7C_MOUSE	P63017	HSP7C_MOUSE	Hspa8	Heat shock cognate 71 kDa protein
20220222_SV_18-2_glyco.17708.17708.3	interact.pep.xml	MVHETSYSAQFK	M[147]VHETSYSAQFK	K	G	12	3	2282.18	1442.65	1442.65	481.891	481.89	1442.65	481.891	-0.0009	0.264393	11.811	0	0.8444	2	0	459	470	0	1M(15.9949)							FALSE	sp|Q7TSJ2|MAP6_MOUSE	Q7TSJ2	MAP6_MOUSE	Map6	Microtubule-associated protein 6		sp|Q7TSJ2-2|MAP6_MOUSE, sp|Q7TSJ2-3|MAP6_MOUSE
20220222_SV_18-2_glyco.17709.17709.3	interact.pep.xml	GAHAHSGPTSAGSSSVPSPGQPGSPSVSK		K	K	29	3	2282.26	2614.25	2614.28	872.423	872.435	2614.24	872.42	0.0456	0.292079	12.638	0	0.8077	2	0	4575	4603	0		Mod1: Unannotated mass-shift 0.0538 (PeakApex: 0.0538)						FALSE	sp|Q9QYX7|PCLO_MOUSE	Q9QYX7	PCLO_MOUSE	Pclo	Protein piccolo		sp|Q9QYX7-2|PCLO_MOUSE
20220222_SV_18-2_glyco.17721.17721.3	interact.pep.xml	TVVSSGSAAGEGEVRPSTPQR		K	Q	21	3	2283.25	2071.03	2071.03	691.351	691.35	2071.03	691.35	0	0.0430775	17.963	11.123	0.9642	2	1	191	211	0								TRUE	sp|Q5GH67|XKR4_MOUSE	Q5GH67	XKR4_MOUSE	Xkr4	XK-related protein 4
20220222_SV_18-2_glyco.17722.17722.3	interact.pep.xml	RFDDAVVQSDMK	RFDDAVVQSDM[147]K	R	H	12	3	2283.34	1425.66	1425.65	476.226	476.226	1425.66	476.226	-0.0008	1.64992e-07	24.089	9.886	1	2	0	77	88	0	11M(15.9949)							TRUE	sp|P63017|HSP7C_MOUSE	P63017	HSP7C_MOUSE	Hspa8	Heat shock cognate 71 kDa protein
20220222_SV_18-2_glyco.17723.17723.2	interact.pep.xml	TIELDGK		R	T	7	2	2283.42	774.413	774.412	388.214	388.213	774.412	388.213	-0.0004	0.00612696	16.751	10.877	0.9944	2	0	52	58	0								FALSE	sp|P62821|RAB1A_MOUSE	P62821	RAB1A_MOUSE	Rab1A	Ras-related protein Rab-1A	Faim, Rab1b, Rab8a, Rab8b	sp|P55258|RAB8A_MOUSE, sp|P61028|RAB8B_MOUSE, sp|Q9D1G1|RAB1B_MOUSE, sp|Q9WUD8|FAIM1_MOUSE
20220222_SV_18-2_glyco.17724.17724.2	interact.pep.xml	SLLEGEGSSGGGGR		R	G	14	2	2283.49	1261.59	1261.59	631.803	631.802	1261.59	631.802	0.0003	2.07386e-05	26.003	11.96	1	2	0	451	464	0								TRUE	sp|P13645|K1C10_HUMAN	P13645	K1C10_HUMAN	KRT10	Keratin, type I cytoskeletal 10
20220222_SV_18-2_glyco.17725.17725.2	interact.pep.xml	GAAGGVMGELTR	GAAGGVM[147]GELTR	K	A	12	2	2283.57	1135.54	1135.54	568.776	568.775	1133.55	567.782	1.9862	4.99834e-06	25.04	13.164	1	2	0	1126	1137	0	7M(15.9949)	Mod1: First isotopic peak, Mod2: Deamidation (PeakApex: 1.9800); Mod1: First isotopic peak, Mod2: Deamidation (PeakApex: 1.9888)						FALSE	sp|Q5DQR4|STB5L_MOUSE	Q5DQR4	STB5L_MOUSE	Stxbp5l	Syntaxin-binding protein 5-like		sp|Q5DQR4-2|STB5L_MOUSE, sp|Q5DQR4-3|STB5L_MOUSE, sp|Q5DQR4-4|STB5L_MOUSE
20220222_SV_18-2_glyco.17729.17729.3	interact.pep.xml	YNDLGEQHFK		R	G	10	3	2284.17	1249.57	1249.57	417.532	417.531	1249.57	417.531	-0.0003	0.0101683	17.471	8.68	0.9918	2	0	35	44	0								TRUE	sp|P07724|ALBU_MOUSE	P07724	ALBU_MOUSE	Alb	Albumin
20220222_SV_18-2_glyco.17730.17730.3	interact.pep.xml	LFADAEEEQRR		K	L	11	3	2284.25	1362.65	1362.65	455.225	455.225	1362.65	455.225	-0.0007	2.95336e-07	24.171	10.227	1	2	0	305	315	0								TRUE	sp|P46460|NSF_MOUSE	P46460	NSF_MOUSE	Nsf	Vesicle-fusing ATPase
20220222_SV_18-2_glyco.17747.17747.2	interact.pep.xml	FFEHEVK		R	L	7	2	2285.67	934.455	934.454	468.235	468.234	934.455	468.235	-0.0006	0.00130586	20.106	11.592	0.996	2	0	294	300	0								TRUE	sp|P51863|VA0D1_MOUSE	P51863	VA0D1_MOUSE	Atp6v0d1	V-type proton ATPase subunit d 1
20220222_SV_18-2_glyco.17749.17749.2	interact.pep.xml	LELSQNQNVK		K	L	10	2	2285.81	1171.62	1171.62	586.817	586.816	1171.62	586.817	-0.0026	0.0087833	15.603	11.477	0.9958	2	0	367	376	0								TRUE	sp|Q62351|TFR1_MOUSE	Q62351	TFR1_MOUSE	Tfrc	Transferrin receptor protein 1
20220222_SV_18-2_glyco.17750.17750.2	interact.pep.xml	SGQVLEVSGSK		R	A	11	2	2285.89	1089.57	1089.57	545.791	545.79	1089.57	545.79	-0.0011	2.38715e-06	33.48	15.681	1	2	0	83	93	0								TRUE	sp|P62814|VATB2_MOUSE	P62814	VATB2_MOUSE	Atp6v1b2	V-type proton ATPase subunit B, brain isoform
20220222_SV_18-2_glyco.17751.17751.2	interact.pep.xml	TSNLASGVPAR		R	F	11	2	2285.97	1071.57	1071.57	536.791	536.791	1071.57	536.791	-0.0004	4.41665e-07	22.389	8.93	1	2	0	74	84	0								TRUE	sp|P01680|KV4A1_MOUSE	P01680	KV4A1_MOUSE		Ig kappa chain V-IV region S107B
20220222_SV_18-2_glyco.17752.17752.2	interact.pep.xml	AEVGQEGEAGQFDGEK		K	V	16	2	2286.06	1649.72	1649.72	825.866	825.866	1649.72	825.866	-0.0001	0.355222	13.298	0	0.6896	2	0	1227	1242	0								FALSE	sp|Q9WTQ5|AKA12_MOUSE	Q9WTQ5	AKA12_MOUSE	Akap12	A-kinase anchor protein 12		sp|Q9WTQ5-2|AKA12_MOUSE
20220222_SV_18-2_glyco.17753.17753.2	interact.pep.xml	VCLLHEK	VCLLHEK	R	T	7	2	2286.14	897.475	897.473	449.745	449.744	897.474	449.744	-0.0007	0.0145379	14.759	10.797	0.9948	2	0	484	490	0	2C(57.0215)							TRUE	sp|P07724|ALBU_MOUSE	P07724	ALBU_MOUSE	Alb	Albumin
20220222_SV_18-2_glyco.17754.17754.2	interact.pep.xml	DNPLNEGTDAAR		K	A	12	2	2286.22	1271.58	1271.57	636.795	636.794	1271.57	636.794	-0.0008	0.000202672	27.813	10.859	1	2	0	137	148	0								FALSE	sp|O55100|SNG1_MOUSE	O55100	SNG1_MOUSE	Syngr1	Synaptogyrin-1		sp|O55100-2|SNG1_MOUSE
20220222_SV_18-2_glyco.17756.17756.3	interact.pep.xml	GSHGTSSSEAVPGQEELSK		R	Q	19	3	2286.42	1885.87	1885.87	629.63	629.629	1885.87	629.629	0.0002	1.5052e-10	35.135	12.624	1	2	0	390	408	0								TRUE	sp|Q8R361|RFIP5_MOUSE	Q8R361	RFIP5_MOUSE	Rab11fip5	Rab11 family-interacting protein 5
20220222_SV_18-2_glyco.17757.17757.3	interact.pep.xml	INAANIATDDERDK		R	F	14	3	2286.68	1544.74	1544.74	515.922	515.922	1544.74	515.922	-0.0003	0.00332659	21.412	10.821	0.9702	2	1	263	276	0								TRUE	sp|P14231|AT1B2_MOUSE	P14231	AT1B2_MOUSE	Atp1b2	Sodium/potassium-transporting ATPase subunit beta-2
20220222_SV_18-2_glyco.17766.17766.3	interact.pep.xml	HQGVMVGMGQK		R	D	11	3	2287.71	1170.56	1170.56	391.195	391.195	1170.56	391.195	-0.0006	0.16615	10.618	0	0.9344	2	0	40	50	0								FALSE	sp|P60710|ACTB_MOUSE	P60710	ACTB_MOUSE	Actb	Actin, cytoplasmic 1	Acta1, Acta2, Actbl2, Actc1, Actg1, Actg2	sp|P62737|ACTA_MOUSE, sp|P63260|ACTG_MOUSE, sp|P63268|ACTH_MOUSE, sp|P68033|ACTC_MOUSE, sp|P68134|ACTS_MOUSE, sp|Q8BFZ3|ACTBL_MOUSE
20220222_SV_18-2_glyco.17778.17778.2	interact.pep.xml	DSSALPVK		R	R	8	2	2288.7	815.439	815.438	408.727	408.726	815.439	408.727	-0.0011	0.0262576	14.973	11.709	0.9889	2	0	2591	2598	0								FALSE	sp|Q8BPN8-2|DMXL2_MOUSE	Q8BPN8-2	DMXL2_MOUSE	Dmxl2	Isoform 2 of DmX-like protein 2		sp|Q8BPN8|DMXL2_MOUSE
20220222_SV_18-2_glyco.17779.17779.2	interact.pep.xml	CVFNGNAGACR	CVFNGNAGACR	R	F	11	2	2288.78	1225.5	1225.5	613.756	613.755	1224.51	613.264	0.9836	0.00195321	20.337	0	0.945	2	0	59	69	0	10C(57.0215), 1C(57.0215)	Mod1: Deamidation (PeakApex: 0.9842, Theoretical: 0.9840)						TRUE	sp|Q8R191|SNG3_MOUSE	Q8R191	SNG3_MOUSE	Syngr3	Synaptogyrin-3
20220222_SV_18-2_glyco.17781.17781.2	interact.pep.xml	GAAGGVMGELTR	GAAGGVM[147]GELTR	K	A	12	2	2288.94	1133.55	1133.55	567.782	567.781	1133.55	567.782	-0.002	1.11833e-05	23.829	12.775	1	2	0	1126	1137	0	7M(15.9949)							FALSE	sp|Q5DQR4|STB5L_MOUSE	Q5DQR4	STB5L_MOUSE	Stxbp5l	Syntaxin-binding protein 5-like		sp|Q5DQR4-2|STB5L_MOUSE, sp|Q5DQR4-3|STB5L_MOUSE, sp|Q5DQR4-4|STB5L_MOUSE
20220222_SV_18-2_glyco.17788.17788.3	interact.pep.xml	LESAQATFQTHR		R	D	12	3	2290.06	1387.68	1387.68	463.569	463.568	1387.68	463.569	-0.0007	1.79392e-05	23.05	12.322	1	2	0	258	269	0								TRUE	sp|Q8K221|ARFP2_MOUSE	Q8K221	ARFP2_MOUSE	Arfip2	Arfaptin-2
20220222_SV_18-2_glyco.17789.17789.3	interact.pep.xml	DAGTYTCVATNK	DAGTYTCVATN[1867]K	R	T	12	3	2290.14	3052.21	3052.21	1018.41	1018.41	1299.58	434.199	1752.63	0.172484	9.553	0	0.9565	2	0	1135	1146	0	7C(57.0215), 11N(1752.6446)	HexNAc-4_Hex-4_Fuc-2	-8.9678	0.010101	DAGTYTCVATNK	0	9.55385	TRUE	sp|Q5DTJ9|MYPN_MOUSE	Q5DTJ9	MYPN_MOUSE	Mypn	Myopalladin
20220222_SV_18-2_glyco.17794.17794.3	interact.pep.xml	IKVSNTLESR		K	L	10	3	2290.86	1145.64	1145.64	382.888	382.888	1145.64	382.887	0.0009	7.65468e-06	26.015	12.64	1	2	1	190	199	0								FALSE	sp|P50518|VATE1_MOUSE	P50518	VATE1_MOUSE	Atp6v1e1	V-type proton ATPase subunit E 1	Atp6v1e2	sp|Q9D593|VATE2_MOUSE
20220222_SV_18-2_glyco.17796.17796.3	interact.pep.xml	AMNYSAKDEVDGGPAGPPGGAAK	AM[147]NYSAKDEVDGGPAGPPGGAAK	M	T	23	3	2291.37	2174.99	2174.99	726.005	726.004	2174.99	726.004	0.0014	0.0416869	16.02	0	0.9721	2	1	2	24	0	2M(15.9949)							TRUE	sp|Q8VEK0|CC50A_MOUSE	Q8VEK0	CC50A_MOUSE	Tmem30a	Cell cycle control protein 50A
20220222_SV_18-2_glyco.17806.17806.2	interact.pep.xml	EIQNAVQGVK		K	H	10	2	2292.44	1084.59	1084.59	543.302	543.301	1084.59	543.301	0.0004	0.0720011	16.204	12.361	0.9685	2	0	44	53	0								TRUE	sp|Q06890|CLUS_MOUSE	Q06890	CLUS_MOUSE	Clu	Clusterin
20220222_SV_18-2_glyco.17813.17813.3	interact.pep.xml	QGIETPEDQNDLRK		K	M	14	3	2293.22	1641.79	1641.8	548.272	548.272	1641.8	548.273	-0.0007	1.71548e-06	22.429	11.969	1	2	0	228	241	0								FALSE	sp|Q64213|SF01_MOUSE	Q64213	SF01_MOUSE	Sf1	Splicing factor 1		sp|Q64213-2|SF01_MOUSE, sp|Q64213-3|SF01_MOUSE
20220222_SV_18-2_glyco.17814.17814.3	interact.pep.xml	AMNYSAKDEVDGGPAGPPGGAAK	AM[147]NYSAKDEVDGGPAGPPGGAAK	M	T	23	3	2293.3	2174.99	2174.99	726.005	726.004	2174.99	726.004	0.0012	0.0134276	8.988	0	0.9796	2	1	2	24	0	2M(15.9949)							TRUE	sp|Q8VEK0|CC50A_MOUSE	Q8VEK0	CC50A_MOUSE	Tmem30a	Cell cycle control protein 50A
20220222_SV_18-2_glyco.17817.17817.3	interact.pep.xml	TPVASTHSISSATTPDR		R	I	17	3	2293.86	1726.85	1726.85	576.624	576.623	1726.85	576.623	-0.0001	2.2103e-10	34.674	11.8	1	2	0	536	552	0								FALSE	sp|Q03141-2|MARK3_MOUSE	Q03141-2	MARK3_MOUSE	Mark3	Isoform 2 of MAP/microtubule affinity-regulating kinase 3		sp|Q03141-3|MARK3_MOUSE, sp|Q03141|MARK3_MOUSE
20220222_SV_18-2_glyco.17848.17848.2	interact.pep.xml	LSGIVSDQTNSK		R	D	12	2	2298.36	1247.64	1247.64	624.825	624.825	1247.64	624.825	0	1.5097e-07	32.026	12.594	1	2	0	1198	1209	0								FALSE	sp|Q8BPN8-2|DMXL2_MOUSE	Q8BPN8-2	DMXL2_MOUSE	Dmxl2	Isoform 2 of DmX-like protein 2		sp|Q8BPN8|DMXL2_MOUSE
20220222_SV_18-2_glyco.17849.17849.2	interact.pep.xml	SNAQGIDLNR		R	N	10	2	2298.44	1086.54	1086.54	544.278	544.278	1086.54	544.278	0.0001	1.96552e-05	23.665	12.573	1	2	0	180	189	0								TRUE	sp|Q00493|CBPE_MOUSE	Q00493	CBPE_MOUSE	Cpe	Carboxypeptidase E
20220222_SV_18-2_glyco.17850.17850.2	interact.pep.xml	MNLSAIQDR	M[147]NLSAIQDR	K	E	9	2	2298.52	1062.51	1062.51	532.264	532.263	1062.51	532.264	-0.0006	0.00883588	19.715	10.891	0.9974	2	0	147	155	0	1M(15.9949)							FALSE	sp|Q8VEH3|ARL8A_MOUSE	Q8VEH3	ARL8A_MOUSE	Arl8a	ADP-ribosylation factor-like protein 8A	Arl8b	sp|Q9CQW2|ARL8B_MOUSE
20220222_SV_18-2_glyco.17851.17851.2	interact.pep.xml	MADSGGQPQLTQPGK		K	L	15	2	2298.6	1513.72	1513.72	757.867	757.867	1513.72	757.867	0.0011	3.82956e-05	24.478	13.07	1	2	0	288	302	0								FALSE	sp|Q9QYG0|NDRG2_MOUSE	Q9QYG0	NDRG2_MOUSE	Ndrg2	Protein NDRG2		sp|Q9QYG0-2|NDRG2_MOUSE
20220222_SV_18-2_glyco.17855.17855.3	interact.pep.xml	FEKEDVDDIK		R	V	10	3	2299.15	1236.59	1236.59	413.204	413.203	1236.59	413.203	-0.0008	0.108773	15.649	12.119	0.8966	2	1	249	258	0								FALSE	sp|Q8R570|SNP47_MOUSE	Q8R570	SNP47_MOUSE	Snap47	Synaptosomal-associated protein 47		sp|Q8R570-2|SNP47_MOUSE
20220222_SV_18-2_glyco.17858.17858.3	interact.pep.xml	VFNGSGKPIDR		R	G	11	3	2299.74	1188.6	1188.61	397.208	397.209	1188.62	397.216	-0.0197	0.0117225	16.789	11.242	0.9798	2	1	131	141	0								TRUE	sp|P62814|VATB2_MOUSE	P62814	VATB2_MOUSE	Atp6v1b2	V-type proton ATPase subunit B, brain isoform
20220222_SV_18-2_glyco.17870.17870.3	interact.pep.xml	AIAHYEQSADYYKGEESNSSANK		K	C	23	3	2301.2	2561.13	2561.13	854.717	854.717	2561.13	854.717	-0.0014	0.000331286	32.789	10.15	0.9957	2	1	141	163	0								FALSE	sp|P28663|SNAB_MOUSE	P28663	SNAB_MOUSE	Napb	Beta-soluble NSF attachment protein	Napa	sp|Q9DB05|SNAA_MOUSE
20220222_SV_18-2_glyco.17872.17872.2	interact.pep.xml	YFQDEEYK		R	S	8	2	2301.36	1120.47	1120.47	561.244	561.243	1120.47	561.243	-0.0003	0.0331513	17.418	10.891	0.9855	2	0	417	424	0								TRUE	sp|Q8BG39|SV2B_MOUSE	Q8BG39	SV2B_MOUSE	Sv2b	Synaptic vesicle glycoprotein 2B
20220222_SV_18-2_glyco.17882.17882.3	interact.pep.xml	VFNGSGKPIDR		R	G	11	3	2302.72	1189.61	1189.61	397.544	397.543	1188.62	397.216	0.9837	0.00203283	19.039	12.449	0.8434	2	1	131	141	0		Mod1: Deamidation (PeakApex: 0.9842, Theoretical: 0.9840)						TRUE	sp|P62814|VATB2_MOUSE	P62814	VATB2_MOUSE	Atp6v1b2	V-type proton ATPase subunit B, brain isoform
20220222_SV_18-2_glyco.17883.17883.3	interact.pep.xml	VPESACPVSSSSAGSHNPVDR	VPESACPVSSSSAGSHNPVDR	R	V	21	3	2302.79	2138.97	2138.97	713.996	713.996	2138.97	713.996	0.0002	0.505825	12.684	10.859	0.467	2	0	237	257	0	6C(57.0215)							FALSE	sp|Q2PFD7-2|PSD3_MOUSE	Q2PFD7-2	PSD3_MOUSE	Psd3	Isoform 2 of PH and SEC7 domain-containing protein 3		sp|Q2PFD7-4|PSD3_MOUSE, sp|Q2PFD7-5|PSD3_MOUSE, sp|Q2PFD7|PSD3_MOUSE
20220222_SV_18-2_glyco.17887.17887.3	interact.pep.xml	HSMREEDFIR		R	P	10	3	2303.4	1318.62	1318.62	440.547	440.547	1318.61	440.543	0.01	0.353183	12.308	9.684	0.4427	2	1	777	786	0								TRUE	sp|Q9QVP9|FAK2_MOUSE	Q9QVP9	FAK2_MOUSE	Ptk2b	Protein-tyrosine kinase 2-beta
20220222_SV_18-2_glyco.17892.17892.3	interact.pep.xml	SLTAHSISNVQQSR		K	N	14	3	2303.81	1526.78	1526.78	509.934	509.934	1526.78	509.934	-0.0006	0.190327	12.382	8.839	0.9175	2	0	189	202	0								FALSE	sp|Q8K1N4|SPAS2_MOUSE	Q8K1N4	SPAS2_MOUSE	Spats2	Spermatogenesis-associated serine-rich protein 2		sp|Q8K1N4-2|SPAS2_MOUSE
20220222_SV_18-2_glyco.17902.17902.4	interact.pep.xml	AIAHYEQSADYYKGEESNSSANK		K	C	23	4	2305.2	2561.13	2561.13	641.291	641.29	2561.13	641.29	-0.0012	3.5359e-08	40.306	12.912	1	2	1	141	163	0								FALSE	sp|P28663|SNAB_MOUSE	P28663	SNAB_MOUSE	Napb	Beta-soluble NSF attachment protein	Napa	sp|Q9DB05|SNAA_MOUSE
20220222_SV_18-2_glyco.17929.17929.3	interact.pep.xml	HLQAVDYAAR		R	T	10	3	2308.31	1142.58	1142.58	381.868	381.869	1142.58	381.868	0.0013	2.35244e-05	22.572	11.372	1	2	0	474	483	0								TRUE	sp|Q9JIS5|SV2A_MOUSE	Q9JIS5	SV2A_MOUSE	Sv2a	Synaptic vesicle glycoprotein 2A
20220222_SV_18-2_glyco.17939.17939.3	interact.pep.xml	TSIRDPCAGPVCDCK	TSIRDPCAGPVCDCK	K	R	15	3	2309.5	1734.75	1734.75	579.256	579.257	1734.75	579.257	-0.0002	0.000644912	23.262	0	0.9943	2	1	816	830	0	12C(57.0215), 14C(57.0215), 7C(57.0215)							FALSE	sp|O08532-5|CA2D1_MOUSE	O08532-5	CA2D1_MOUSE	Cacna2d1	Isoform 2E of Voltage-dependent calcium channel subunit alpha-2/delta-1		sp|O08532-2|CA2D1_MOUSE, sp|O08532-3|CA2D1_MOUSE, sp|O08532-4|CA2D1_MOUSE, sp|O08532|CA2D1_MOUSE
20220222_SV_18-2_glyco.17943.17943.2	interact.pep.xml	SGNYPSSLSNETDR		R	L	14	2	2309.85	1525.66	1525.66	763.84	763.839	1525.66	763.84	-0.0003	1.11856e-07	27.793	10.701	1	2	0	303	316	0								TRUE	sp|Q9JJK2|LANC2_MOUSE	Q9JJK2	LANC2_MOUSE	Lancl2	LanC-like protein 2
20220222_SV_18-2_glyco.17944.17944.2	interact.pep.xml	MEGGAYGAGK	n[43]MEGGAYGAGK	-	A	10	2	2309.93	981.423	981.422	491.719	491.719	981.423	491.719	-0.0002	3.56516e-08	28.842	9.888	1	2	0	1	10	0	N-term(42.0106)							FALSE	sp|O55100|SNG1_MOUSE	O55100	SNG1_MOUSE	Syngr1	Synaptogyrin-1		sp|O55100-2|SNG1_MOUSE
20220222_SV_18-2_glyco.17945.17945.2	interact.pep.xml	DLSSSDLSTASK		R	I	12	2	2310.01	1209.57	1209.57	605.794	605.793	1209.57	605.793	-0.0002	5.90159e-06	24.446	10.992	1	2	0	1240	1251	0								TRUE	sp|Q61838|PZP_MOUSE	Q61838	PZP_MOUSE	Pzp	Pregnancy zone protein
20220222_SV_18-2_glyco.17948.17948.2	interact.pep.xml	AQAWCYSK	AQAWCYSK	R	N	8	2	2310.25	1012.44	1012.44	507.229	507.23	1012.44	507.229	0.0012	0.349542	12.326	9.421	0.6997	2	0	139	146	0	5C(57.0215)							TRUE	sp|P51150|RAB7A_MOUSE	P51150	RAB7A_MOUSE	Rab7a	Ras-related protein Rab-7a
20220222_SV_18-2_glyco.17949.17949.2	interact.pep.xml	EVDEQMLSVQSK	EVDEQM[147]LSVQSK	K	N	12	2	2310.37	1407.66	1407.66	704.835	704.836	1407.65	704.835	0.0018	0.0832243	15.819	10.739	0.9636	2	0	325	336	0	6M(15.9949)							TRUE	sp|Q9D6F9|TBB4A_MOUSE	Q9D6F9	TBB4A_MOUSE	Tubb4a	Tubulin beta-4A chain
20220222_SV_18-2_glyco.17964.17964.3	interact.pep.xml	GQAGEYECVTHNGVNSAPDSR	GQAGEYECVTHNGVNSAPDSR	R	R	21	3	2312.04	2246.95	2246.96	749.99	749.994	2246.96	749.994	-0.0009	9.01571e-05	26.68	10.337	0.9994	2	0	188	208	0	8C(57.0215)							TRUE	sp|Q8HW98|IGLO5_MOUSE	Q8HW98	IGLO5_MOUSE	Iglon5	IgLON family member 5
20220222_SV_18-2_glyco.17972.17972.3	interact.pep.xml	ALVKPQAIKPK		K	M	11	3	2313.04	1191.77	1191.77	398.265	398.264	1191.77	398.264	-0.0002	0.230542	12.049	7.893	0.7045	2	2	74	84	0								TRUE	sp|P47915|RL29_MOUSE	P47915	RL29_MOUSE	Rpl29	60S ribosomal protein L29
20220222_SV_18-2_glyco.17982.17982.3	interact.pep.xml	VPSEAPSPMPTHR		K	S	13	3	2314.44	1404.68	1404.68	469.235	469.235	1404.68	469.235	-0.0002	2.6937e-10	32.738	12.905	1	2	0	680	692	0								TRUE	sp|Q8BJI1|S6A17_MOUSE	Q8BJI1	S6A17_MOUSE	Slc6a17	Sodium-dependent neutral amino acid transporter SLC6A17
20220222_SV_18-2_glyco.17985.17985.3	interact.pep.xml	GQAGEYECVTHNGVNSAPDSR	GQAGEYECVTHNGVNSAPDSR	R	R	21	3	2314.91	2246.96	2246.96	749.994	749.994	2246.96	749.994	-0.0007	4.4978e-06	32.888	10.059	1	2	0	188	208	0	8C(57.0215)							TRUE	sp|Q8HW98|IGLO5_MOUSE	Q8HW98	IGLO5_MOUSE	Iglon5	IgLON family member 5
20220222_SV_18-2_glyco.17992.17992.3	interact.pep.xml	VQDKLPTATAKEEEEED		R	-	17	3	2316.09	1932.91	1932.91	645.311	645.31	1930.9	644.641	2.0065	0.000759227	16.31	9.902	0.7359	2	2	788	804	0		Mod1: Second isotopic peak (PeakApex: 2.0062, Theoretical: 2.0047)						TRUE	sp|Q9Z218|DPP6_MOUSE	Q9Z218	DPP6_MOUSE	Dpp6	Dipeptidyl aminopeptidase-like protein 6
20220222_SV_18-2_glyco.17993.17993.3	interact.pep.xml	EVHTAWTQPR		K	E	10	3	2316.18	1223.6	1223.6	408.875	408.875	1223.6	408.875	-0.0009	0.0224197	14.936	10.6	0.9913	2	0	165	174	0								FALSE	sp|P03987-2|IGHG3_MOUSE	P03987-2	IGHG3_MOUSE		Isoform 2 of Ig gamma-3 chain C region		sp|P03987|IGHG3_MOUSE
20220222_SV_18-2_glyco.18000.18000.2	interact.pep.xml	AIELSTK		K	T	7	2	2317.08	760.433	760.434	381.224	381.224	760.433	381.224	0.0009	0.257336	12.858	9.489	0.8391	2	0	198	204	0								FALSE	sp|Q5DQR4|STB5L_MOUSE	Q5DQR4	STB5L_MOUSE	Stxbp5l	Syntaxin-binding protein 5-like		sp|Q5DQR4-2|STB5L_MOUSE, sp|Q5DQR4-3|STB5L_MOUSE, sp|Q5DQR4-4|STB5L_MOUSE, sp|Q5DQR4-5|STB5L_MOUSE, sp|Q5DQR4-6|STB5L_MOUSE
20220222_SV_18-2_glyco.18001.18001.2	interact.pep.xml	GTSGLPGDPGPR		R	G	12	2	2317.15	1109.55	1109.55	555.781	555.78	1109.55	555.78	-0.0008	0.414954	10.028	0	0.5822	2	0	92	103	0								TRUE	sp|Q02105|C1QC_MOUSE	Q02105	C1QC_MOUSE	C1qc	Complement C1q subcomponent subunit C
20220222_SV_18-2_glyco.18005.18005.4	interact.pep.xml	VSALNSVHCEHVEDEGESR	VSALNSVHCEHVEDEGESR	R	Y	19	4	2317.75	2152.95	2152.95	539.244	539.244	2152.94	539.243	0.0017	0.00015417	23.748	0	1	2	0	1798	1816	0	9C(57.0215)							FALSE	sp|Q5SWU9-2|ACACA_MOUSE	Q5SWU9-2	ACACA_MOUSE	Acaca	Isoform 2 of Acetyl-CoA carboxylase 1		sp|Q5SWU9|ACACA_MOUSE
20220222_SV_18-2_glyco.18007.18007.3	interact.pep.xml	ASSATDGQLASPGENGEVRPGQAK		R	R	24	3	2318.22	2326.12	2326.12	776.38	776.38	2326.11	776.379	0.0024	0.00140201	22.913	10.705	0.9857	2	1	378	401	0								TRUE	sp|P16054|KPCE_MOUSE	P16054	KPCE_MOUSE	Prkce	Protein kinase C epsilon type
20220222_SV_18-2_glyco.18008.18008.3	interact.pep.xml	VQDKLPTATAKEEEEED		R	-	17	3	2318.3	1930.9	1930.9	644.642	644.641	1930.9	644.641	0.0009	0.00029015	19.905	10.604	0.9946	2	2	788	804	0								TRUE	sp|Q9Z218|DPP6_MOUSE	Q9Z218	DPP6_MOUSE	Dpp6	Dipeptidyl aminopeptidase-like protein 6
20220222_SV_18-2_glyco.18015.18015.3	interact.pep.xml	DAEQTEPEQREPTPYPDER		R	S	19	3	2319.37	2286.01	2286.01	763.01	763.01	2286	763.008	0.0061	0.310456	12.532	0	0.5327	2	1	2140	2158	0								FALSE	sp|Q9QYR6-2|MAP1A_MOUSE	Q9QYR6-2	MAP1A_MOUSE	Map1a	Isoform 2 of Microtubule-associated protein 1A		sp|Q9QYR6|MAP1A_MOUSE
20220222_SV_18-2_glyco.18017.18017.3	interact.pep.xml	RSQTSTADSDLKEDGIPSR		K	K	19	3	2319.53	2062	2061.99	688.339	688.339	2061.99	688.338	0.0012	0.0138038	17.94	0	0.9745	2	1	435	453	0								FALSE	sp|Q03141-2|MARK3_MOUSE	Q03141-2	MARK3_MOUSE	Mark3	Isoform 2 of MAP/microtubule affinity-regulating kinase 3		sp|Q03141-3|MARK3_MOUSE, sp|Q03141|MARK3_MOUSE
20220222_SV_18-2_glyco.18019.18019.3	interact.pep.xml	KREDLVYQSTVR		R	L	12	3	2319.95	1492.8	1492.8	498.608	498.607	1492.8	498.607	0.0006	0.140443	11.91	0	0.8564	2	1	91	102	0								TRUE	sp|Q7TNR6|IGS21_MOUSE	Q7TNR6	IGS21_MOUSE	Igsf21	Immunoglobulin superfamily member 21
20220222_SV_18-2_glyco.18037.18037.3	interact.pep.xml	FCSEAQFECQNHR	FCSEAQFECQNHR	K	C	13	3	2322.32	1711.68	1711.68	571.569	571.568	1711.68	571.568	0.0002	0.0352168	13.313	0	0.9899	2	0	2734	2746	0	2C(57.0215), 9C(57.0215)							TRUE	sp|Q91ZX7|LRP1_MOUSE	Q91ZX7	LRP1_MOUSE	Lrp1	Prolow-density lipoprotein receptor-related protein 1
20220222_SV_18-2_glyco.18040.18040.3	interact.pep.xml	KHEDESEAWLHR		K	Q	12	3	2322.86	1535.71	1535.71	512.912	512.911	1535.71	512.911	0.0006	0.0909913	13.664	0	0.9721	2	0	360	371	0								TRUE	sp|Q9Z218|DPP6_MOUSE	Q9Z218	DPP6_MOUSE	Dpp6	Dipeptidyl aminopeptidase-like protein 6
20220222_SV_18-2_glyco.18054.18054.3	interact.pep.xml	GALFGANANRK		R	F	11	3	2324.42	1117.6	1117.6	373.541	373.54	1117.6	373.54	-0.0001	0.000102361	20.516	12.193	0.9992	2	0	213	223	0								TRUE	sp|P50518|VATE1_MOUSE	P50518	VATE1_MOUSE	Atp6v1e1	V-type proton ATPase subunit E 1
20220222_SV_18-2_glyco.18057.18057.3	interact.pep.xml	VKEDSQVPATQTLQR		K	A	15	3	2324.72	1698.89	1698.89	567.304	567.304	1698.89	567.304	0.0009	2e-13	26.772	11.43	1	2	1	1029	1043	0								FALSE	sp|Q9WTQ5|AKA12_MOUSE	Q9WTQ5	AKA12_MOUSE	Akap12	A-kinase anchor protein 12		sp|Q9WTQ5-2|AKA12_MOUSE
20220222_SV_18-2_glyco.18061.18061.3	interact.pep.xml	KAWGNNQDGVVASQPAR		K	V	17	3	2325.35	1796.9	1796.89	599.972	599.971	1796.89	599.971	0.0002	0	36.577	10.103	1	2	0	103	119	0								FALSE	sp|P60879-2|SNP25_MOUSE	P60879-2	SNP25_MOUSE	Snap25	Isoform 2 of Synaptosomal-associated protein 25		sp|P60879|SNP25_MOUSE
20220222_SV_18-2_glyco.18067.18067.3	interact.pep.xml	QGHIYMEMNFTNK	QGHIYM[147]EM[147]NFTNK	R	A	13	3	2326.41	1643.71	1643.71	548.91	548.911	1643.71	548.91	0.0029	0.0221182	17.121	0	0.993	2	0	747	759	0	6M(15.9949), 8M(15.9949)							FALSE	sp|Q9DBG3-2|AP2B1_MOUSE	Q9DBG3-2	AP2B1_MOUSE	Ap2b1	Isoform 2 of AP-2 complex subunit beta		sp|Q9DBG3|AP2B1_MOUSE
20220222_SV_18-2_glyco.18075.18075.3	interact.pep.xml	EEAQMEVEQYRR		K	E	12	3	2327.58	1566.71	1566.71	523.244	523.244	1566.71	523.244	-0.0006	3.14263e-06	28.62	13.188	1	2	0	38	49	0								TRUE	sp|Q9WTT4|VATG2_MOUSE	Q9WTT4	VATG2_MOUSE	Atp6v1g2	V-type proton ATPase subunit G 2
20220222_SV_18-2_glyco.18077.18077.3	interact.pep.xml	ACVIHGTDLK	ACVIHGTDLK	K	D	10	3	2327.74	1112.57	1112.56	371.863	371.862	1112.56	371.862	0	0.00145882	17.172	11.333	0.9947	2	0	652	661	0	2C(57.0215)							TRUE	sp|Q6PIC6|AT1A3_MOUSE	Q6PIC6	AT1A3_MOUSE	Atp1a3	Sodium/potassium-transporting ATPase subunit alpha-3
20220222_SV_18-2_glyco.18093.18093.4	interact.pep.xml	QTSQQPAGPPAQQRPPPQGGPPQPGPGPQR		R	Q	30	4	2330.74	3037.53	3037.52	760.389	760.388	3037.52	760.388	0.0014	2e-14	33.514	10.493	1	2	1	447	476	0								FALSE	sp|O88935|SYN1_MOUSE	O88935	SYN1_MOUSE	Syn1	Synapsin-1		sp|O88935-1|SYN1_MOUSE, sp|O88935-3|SYN1_MOUSE
20220222_SV_18-2_glyco.18096.18096.3	interact.pep.xml	SSSSSQESLNRPFSSK		R	W	16	3	2331.08	1726.81	1726.81	576.612	576.611	1726.81	576.611	-0.0001	0.0119056	18.197	0	0.9747	2	1	329	344	0								TRUE	sp|Q8BRT1|CLAP2_MOUSE	Q8BRT1	CLAP2_MOUSE	Clasp2	CLIP-associating protein 2
20220222_SV_18-2_glyco.18099.18099.3	interact.pep.xml	ASSATDGQLASPGENGEVRPGQAK		R	R	24	3	2331.32	2327.1	2327.1	776.708	776.709	2326.11	776.379	0.9892	8.57549e-08	19.55	10.021	1	2	1	378	401	0		Mod1: Deamidation (PeakApex: 0.9842, Theoretical: 0.9840)						TRUE	sp|P16054|KPCE_MOUSE	P16054	KPCE_MOUSE	Prkce	Protein kinase C epsilon type
20220222_SV_18-2_glyco.18105.18105.3	interact.pep.xml	GRLESAQATFQTHR		R	D	14	3	2332.12	1600.83	1600.81	534.618	534.61	1600.81	534.61	0.0014	4.3943e-10	24.351	9.536	1	2	1	256	269	0								TRUE	sp|Q8K221|ARFP2_MOUSE	Q8K221	ARFP2_MOUSE	Arfip2	Arfaptin-2
20220222_SV_18-2_glyco.18112.18112.3	interact.pep.xml	AKEEQELQDIQSR		K	S	13	3	2332.73	1573.78	1573.78	525.599	525.6	1572.77	525.265	1.003	0.00049178	17.14	10.551	0.9522	2	1	267	279	0		Mod1: First isotopic peak (PeakApex: 1.0032, Theoretical: 1.0024)						FALSE	sp|P35803-8|GPM6B_MOUSE	P35803-8	GPM6B_MOUSE	Gpm6b	Isoform 8 of Neuronal membrane glycoprotein M6-b		sp|P35803-3|GPM6B_MOUSE, sp|P35803|GPM6B_MOUSE
20220222_SV_18-2_glyco.18122.18122.4	interact.pep.xml	GGDMSEEKPVDPAPTTVPDGENKK	GGDM[147]SEEKPVDPAPTTVPDGENKK	K	D	24	4	2333.85	2513.17	2513.16	629.299	629.297	2513.16	629.297	0.0014	1.59342e-05	20.842	12.502	1	2	1	270	293	0	4M(15.9949)							TRUE	sp|Q9D710|TMX2_MOUSE	Q9D710	TMX2_MOUSE	Tmx2	Thioredoxin-related transmembrane protein 2
20220222_SV_18-2_glyco.18125.18125.3	interact.pep.xml	GRLESAQATFQTHR		R	D	14	3	2334.35	1600.81	1600.81	534.61	534.609	1600.81	534.61	-0.0007	1.133e-11	31.537	12.465	1	2	1	256	269	0								TRUE	sp|Q8K221|ARFP2_MOUSE	Q8K221	ARFP2_MOUSE	Arfip2	Arfaptin-2
20220222_SV_18-2_glyco.18126.18126.3	interact.pep.xml	AKEEQELQDIQSR		K	S	13	3	2334.44	1572.78	1572.77	525.266	525.265	1572.77	525.265	-0.0001	0.00463851	16.947	11.43	0.9706	2	1	267	279	0								FALSE	sp|P35803-8|GPM6B_MOUSE	P35803-8	GPM6B_MOUSE	Gpm6b	Isoform 8 of Neuronal membrane glycoprotein M6-b		sp|P35803-3|GPM6B_MOUSE, sp|P35803|GPM6B_MOUSE
20220222_SV_18-2_glyco.18127.18127.3	interact.pep.xml	MLGAPEEADANEEGVRR	M[147]LGAPEEADANEEGVRR	R	A	17	3	2334.52	1858.85	1858.85	620.624	620.624	1858.85	620.623	0.0023	0.00100901	27.113	11.432	0.9969	2	0	29	45	0	1M(15.9949)							TRUE	sp|P21460|CYTC_MOUSE	P21460	CYTC_MOUSE	Cst3	Cystatin-C
20220222_SV_18-2_glyco.18128.18128.3	interact.pep.xml	GGGGGGGGGPGGFQPAPR		R	G	18	3	2334.6	1438.67	1438.67	480.565	480.564	1438.67	480.564	0.0003	0.327529	11.439	0	0.755	2	0	11	28	0								TRUE	sp|O35295|PURB_MOUSE	O35295	PURB_MOUSE	Purb	Transcriptional activator protein Pur-beta
20220222_SV_18-2_glyco.18130.18130.3	interact.pep.xml	NSATSADEQPHIGNYR		R	L	16	3	2334.76	1758.79	1758.79	587.272	587.271	1758.79	587.271	0	0.048473	15.758	10.203	0.987	2	0	39	54	0								FALSE	sp|Q05512|MARK2_MOUSE	Q05512	MARK2_MOUSE	Mark2	Serine/threonine-protein kinase MARK2		sp|Q05512-2|MARK2_MOUSE, sp|Q05512-3|MARK2_MOUSE, sp|Q05512-4|MARK2_MOUSE
20220222_SV_18-2_glyco.18131.18131.3	interact.pep.xml	ARPEVAQEEEPGVPDNR		K	L	17	3	2334.88	1891.9	1891.9	631.642	631.642	1891.9	631.641	0.0022	0.00629869	19.303	0	0.9727	2	1	1139	1155	0								TRUE	sp|Q5XJV6|LMTK3_MOUSE	Q5XJV6	LMTK3_MOUSE	Lmtk3	Serine/threonine-protein kinase LMTK3
20220222_SV_18-2_glyco.18132.18132.3	interact.pep.xml	TAKDSDDDDDVTVTVDR		R	D	17	3	2334.97	1865.82	1865.81	622.946	622.945	1865.81	622.945	0.0012	0.00111622	23.309	10.874	0.9888	2	1	10	26	0								TRUE	sp|O35526|STX1A_MOUSE	O35526	STX1A_MOUSE	Stx1a	Syntaxin-1A
20220222_SV_18-2_glyco.18134.18134.3	interact.pep.xml	KIQMSNLMNQAR	KIQM[147]SNLMNQAR	K	L	12	3	2335.13	1448.72	1448.72	483.915	483.915	1448.72	483.915	-0.0004	8.80795e-07	26.331	15.113	1	2	0	69	80	0	4M(15.9949)							TRUE	sp|P50518|VATE1_MOUSE	P50518	VATE1_MOUSE	Atp6v1e1	V-type proton ATPase subunit E 1
20220222_SV_18-2_glyco.18137.18137.3	interact.pep.xml	MHQVMSIEEVER	M[147]HQVM[147]SIEEVER	K	I	12	3	2335.37	1518.68	1518.68	507.235	507.233	1518.68	507.234	-0.0025	0.00691831	19.14	0	0.9913	2	0	114	125	0	1M(15.9949), 5M(15.9949)							TRUE	sp|P0C0A3|CHMP6_MOUSE	P0C0A3	CHMP6_MOUSE	Chmp6	Charged multivesicular body protein 6
20220222_SV_18-2_glyco.18142.18142.3	interact.pep.xml	GGDMSEEKPVDPAPTTVPDGENKK	GGDM[147]SEEKPVDPAPTTVPDGENKK	K	D	24	3	2336.37	2513.16	2513.16	838.728	838.727	2513.16	838.727	-0.0002	0.00142479	22.885	10.567	0.9841	2	1	270	293	0	4M(15.9949)							TRUE	sp|Q9D710|TMX2_MOUSE	Q9D710	TMX2_MOUSE	Tmx2	Thioredoxin-related transmembrane protein 2
20220222_SV_18-2_glyco.18146.18146.3	interact.pep.xml	KLSVSQVVHK		K	A	10	3	2336.96	1123.67	1123.67	375.565	375.565	1123.67	375.564	0.0003	0.000255228	22.017	11.486	0.9983	2	0	351	360	0								TRUE	sp|P07759|SPA3K_MOUSE	P07759	SPA3K_MOUSE	Serpina3k	Serine protease inhibitor A3K
20220222_SV_18-2_glyco.18168.18168.4	interact.pep.xml	THPGPVVHLSDSPRDEGK		K	L	18	4	2339.9	1926.96	1926.95	482.746	482.746	1926.95	482.746	-0.0006	0.0582665	13.191	10.178	0.9415	2	1	205	222	0								FALSE	sp|Q5DQR4|STB5L_MOUSE	Q5DQR4	STB5L_MOUSE	Stxbp5l	Syntaxin-binding protein 5-like		sp|Q5DQR4-2|STB5L_MOUSE, sp|Q5DQR4-3|STB5L_MOUSE, sp|Q5DQR4-4|STB5L_MOUSE, sp|Q5DQR4-5|STB5L_MOUSE, sp|Q5DQR4-6|STB5L_MOUSE
20220222_SV_18-2_glyco.18171.18171.3	interact.pep.xml	SKLTNVATSVSNK		R	S	13	3	2340.37	1347.74	1347.74	450.253	450.252	1347.74	450.252	-0.0006	1.58549e-05	26.169	12.157	1	2	1	7	19	0								FALSE	sp|O35633|VIAAT_MOUSE	O35633	VIAAT_MOUSE	Slc32a1	Vesicular inhibitory amino acid transporter		sp|O35633-2|VIAAT_MOUSE
20220222_SV_18-2_glyco.18172.18172.3	interact.pep.xml	HGGGGGGFGGGGFGSR		R	S	16	3	2340.45	1319.58	1319.58	440.866	440.866	1319.58	440.866	0.0002	0.000790678	21.908	8.008	0.9978	2	0	46	61	0								TRUE	sp|P35908|K22E_HUMAN	P35908	K22E_HUMAN	KRT2	Keratin, type II cytoskeletal 2 epidermal
20220222_SV_18-2_glyco.18175.18175.3	interact.pep.xml	MREDYDSVEQDGDEPGPQR		R	S	19	3	2340.69	2221.92	2221.92	741.648	741.648	2221.92	741.647	0.0031	0.0253805	14.882	0	0.9724	2	1	49	67	0								FALSE	sp|Q9CWZ3-2|RBM8A_MOUSE	Q9CWZ3-2	RBM8A_MOUSE	Rbm8a	Isoform 2 of RNA-binding protein 8A		sp|Q9CWZ3|RBM8A_MOUSE
20220222_SV_18-2_glyco.18181.18181.3	interact.pep.xml	ISFKGTPTEEQVR		R	E	13	3	2341.44	1491.77	1491.77	498.264	498.263	1490.77	497.932	0.995	0.0817629	14.481	11.09	0.5701	2	1	395	407	0		Mod1: First isotopic peak (PeakApex: 1.0032, Theoretical: 1.0024)						TRUE	sp|Q9Z268|RASL1_MOUSE	Q9Z268	RASL1_MOUSE	Rasal1	RasGAP-activating-like protein 1
20220222_SV_18-2_glyco.18194.18194.3	interact.pep.xml	HQIVEVAGDDKYGR		R	K	14	3	2343.43	1585.79	1585.79	529.603	529.603	1585.78	529.602	0.0018	2.8051e-10	34.576	11.958	1	2	1	70	83	0								TRUE	sp|Q5FWK3|RHG01_MOUSE	Q5FWK3	RHG01_MOUSE	Arhgap1	Rho GTPase-activating protein 1
20220222_SV_18-2_glyco.18195.18195.3	interact.pep.xml	VTQQSPTSMNQVNLTCR	VTQQSPTSM[147]NQVN[1330]LTCR	K	A	17	3	2343.51	3195.34	3195.34	1066.12	1066.12	1978.92	660.647	1216.42	6.96133e-06	23.194	12.035	1	2	0	259	275	0	16C(57.0215), 9M(15.9949), 13N(1216.4229)	HexNAc-2_Hex-5	-1.5914	0	VTQQSPTSMNQVnLTCR	23.1945	20.8362	FALSE	sp|P97797-2|SHPS1_MOUSE	P97797-2	SHPS1_MOUSE	Sirpa	Isoform 2 of Tyrosine-protein phosphatase non-receptor type substrate 1		sp|P97797|SHPS1_MOUSE
20220222_SV_18-2_glyco.18199.18199.3	interact.pep.xml	RADQLADESLESTRR		R	M	15	3	2344.26	1745.87	1745.87	582.963	582.962	1745.87	582.962	0.0002	1.4827e-10	37.961	11.533	1	2	0	17	31	0								FALSE	sp|P60879-2|SNP25_MOUSE	P60879-2	SNP25_MOUSE	Snap25	Isoform 2 of Synaptosomal-associated protein 25		sp|P60879|SNP25_MOUSE
20220222_SV_18-2_glyco.18204.18204.3	interact.pep.xml	MKGETPVNSTMSIGQAR	MKGETPVNSTM[147]SIGQAR	-	K	17	3	2344.96	1822.88	1822.87	608.633	608.632	1821.87	608.298	1.0033	0.000574859	15.108	10.617	0.9601	2	1	1	17	0	11M(15.9949)	Mod1: First isotopic peak (PeakApex: 1.0032, Theoretical: 1.0024)						TRUE	sp|P63216|GBG3_MOUSE	P63216	GBG3_MOUSE	Gng3	Guanine nucleotide-binding protein G(I)/G(S)/G(O) subunit gamma-3
20220222_SV_18-2_glyco.18209.18209.3	interact.pep.xml	EDLSPICDHSQNR	EDLSPICDHSQNR	K	V	13	3	2345.37	1569.67	1569.68	524.231	524.235	1569.68	524.235	-0.0012	0.0708353	16.099	10.31	0.9799	2	0	295	307	0	7C(57.0215)							FALSE	sp|Q06180-2|PTN2_MOUSE	Q06180-2	PTN2_MOUSE	Ptpn2	Isoform 2 of Tyrosine-protein phosphatase non-receptor type 2		sp|Q06180|PTN2_MOUSE
20220222_SV_18-2_glyco.18213.18213.2	interact.pep.xml	FMPESPR		K	F	7	2	2345.7	862.401	862.4	432.208	432.207	862.401	432.208	-0.0002	0.0246576	14.596	9.701	0.9898	2	0	296	302	0								FALSE	sp|Q8BG39|SV2B_MOUSE	Q8BG39	SV2B_MOUSE	Sv2b	Synaptic vesicle glycoprotein 2B	Sv2c	sp|Q69ZS6|SV2C_MOUSE
20220222_SV_18-2_glyco.18214.18214.2	interact.pep.xml	QLEITGR		R	T	7	2	2345.77	815.451	815.45	408.733	408.732	815.45	408.732	0	0.0810101	18.589	14.754	0.9646	2	0	151	157	0								FALSE	sp|P61264|STX1B_MOUSE	P61264	STX1B_MOUSE	Stx1b	Syntaxin-1B	Stx1a, Stx2	sp|O35526|STX1A_MOUSE, sp|Q00262|STX2_MOUSE
20220222_SV_18-2_glyco.18218.18218.4	interact.pep.xml	EHLLDEEEDEEEARR		K	Q	15	4	2346.37	1897.83	1897.83	475.465	475.465	1897.83	475.464	0.003	0.0603254	15.378	0	0.9587	2	0	756	770	0								FALSE	sp|Q920I9|WDR7_MOUSE	Q920I9	WDR7_MOUSE	Wdr7	WD repeat-containing protein 7		sp|Q920I9-2|WDR7_MOUSE
20220222_SV_18-2_glyco.18219.18219.3	interact.pep.xml	SCPIIVHCSDGAGR	SCPIIVHCSDGAGR	R	S	14	3	2346.46	1527.69	1527.69	510.239	510.238	1527.69	510.238	-0.0011	2.0277e-10	30.259	11.672	1	2	0	924	937	0	2C(57.0215), 8C(57.0215)							FALSE	sp|P80560|PTPR2_MOUSE	P80560	PTPR2_MOUSE	Ptprn2	Receptor-type tyrosine-protein phosphatase N2	Ptprn	sp|Q60673|PTPRN_MOUSE
20220222_SV_18-2_glyco.18221.18221.3	interact.pep.xml	APEPNNHTEYASIETGK		R	V	17	3	2346.62	1856.86	1856.85	619.959	619.959	1856.85	619.959	0.0006	4.47285e-08	26.818	11.664	1	2	0	451	467	0								FALSE	sp|P97797-2|SHPS1_MOUSE	P97797-2	SHPS1_MOUSE	Sirpa	Isoform 2 of Tyrosine-protein phosphatase non-receptor type substrate 1		sp|P97797-3|SHPS1_MOUSE, sp|P97797-4|SHPS1_MOUSE, sp|P97797|SHPS1_MOUSE
20220222_SV_18-2_glyco.18224.18224.3	interact.pep.xml	MKGETPVNSTMSIGQAR	MKGETPVNSTM[147]SIGQAR	-	K	17	3	2346.86	1821.87	1821.88	608.299	608.302	1821.87	608.298	0.0116	0.0752285	13.622	10.417	0.9474	2	1	1	17	0	11M(15.9949)							TRUE	sp|P63216|GBG3_MOUSE	P63216	GBG3_MOUSE	Gng3	Guanine nucleotide-binding protein G(I)/G(S)/G(O) subunit gamma-3
20220222_SV_18-2_glyco.18225.18225.3	interact.pep.xml	SQGSFEYQDTQDHDYGGR		R	A	18	3	2346.94	2088.84	2088.84	697.289	697.288	2088.84	697.288	0.0004	0.0210136	16.21	0	0.9913	2	0	1233	1250	0								FALSE	sp|O88737|BSN_MOUSE	O88737	BSN_MOUSE	Bsn	Protein bassoon		sp|O88737-2|BSN_MOUSE
20220222_SV_18-2_glyco.18233.18233.3	interact.pep.xml	GPVEEEKRPLAPEEEEDAGCR	GPVEEEKRPLAPEEEEDAGCR	R	D	21	3	2347.79	2396.09	2396.09	799.704	799.704	2396.09	799.704	0	0.0024533	11.941	0	0.9731	2	1	287	307	0	20C(57.0215)							FALSE	sp|Q3TY60-2|F131B_MOUSE	Q3TY60-2	F131B_MOUSE	Fam131b	Isoform 2 of Protein FAM131B		sp|Q3TY60|F131B_MOUSE
20220222_SV_18-2_glyco.18234.18234.3	interact.pep.xml	PAPAIGEAEDKENQQAANGPNQPSAR		R	R	26	3	2347.87	2659.26	2659.26	887.428	887.427	2659.26	887.427	0.0017	0.0427809	15.975	0	0.9672	2	1	221	246	0								FALSE	sp|Q9JKB3-2|YBOX3_MOUSE	Q9JKB3-2	YBOX3_MOUSE	Ybx3	Isoform 2 of Y-box-binding protein 3		sp|Q9JKB3|YBOX3_MOUSE
20220222_SV_18-2_glyco.18243.18243.3	interact.pep.xml	VAILTDDEEEQKRK		K	Y	14	3	2349.42	1672.86	1672.86	558.629	558.628	1672.86	558.628	0.0002	7.56589e-08	25.126	10.189	1	2	1	7	20	0								FALSE	sp|Q8CBH5-2|MFSD6_MOUSE	Q8CBH5-2	MFSD6_MOUSE	Mfsd6	Isoform 2 of Major facilitator superfamily domain-containing protein 6		sp|Q8CBH5|MFSD6_MOUSE
20220222_SV_18-2_glyco.18259.18259.2	interact.pep.xml	QGDTAILR		R	C	8	2	2351.79	872.472	872.471	437.243	437.243	872.472	437.243	-0.0004	0.0048029	16.252	12.373	0.9931	2	0	45	52	0								TRUE	sp|Q8BLK3|LSAMP_MOUSE	Q8BLK3	LSAMP_MOUSE	Lsamp	Limbic system-associated membrane protein
20220222_SV_18-2_glyco.18278.18278.3	interact.pep.xml	SQSLTNSLSTSDTSHR		K	G	16	3	2354.78	1719.8	1719.8	574.275	574.275	1719.8	574.275	0.0008	1.84495e-08	23.895	10.469	1	2	0	538	553	0								TRUE	sp|Q8JZP2|SYN3_MOUSE	Q8JZP2	SYN3_MOUSE	Syn3	Synapsin-3
20220222_SV_18-2_glyco.18284.18284.3	interact.pep.xml	HMMAFIEQEANEK	HM[147]M[147]AFIEQEANEK	K	A	13	3	2355.82	1608.7	1608.69	537.239	537.238	1608.69	537.238	-0.0001	2.01529e-07	29.023	13.269	1	2	0	14	26	0	2M(15.9949), 3M(15.9949)							FALSE	sp|P50518|VATE1_MOUSE	P50518	VATE1_MOUSE	Atp6v1e1	V-type proton ATPase subunit E 1	Atp6v1e2	sp|Q9D593|VATE2_MOUSE
20220222_SV_18-2_glyco.18287.18287.3	interact.pep.xml	SQSLTNSLSTSDTSHR		K	G	16	3	2356.06	1719.8	1719.8	574.275	574.275	1719.8	574.275	0.0009	6.09969e-06	21.762	10.448	1	2	0	538	553	0								TRUE	sp|Q8JZP2|SYN3_MOUSE	Q8JZP2	SYN3_MOUSE	Syn3	Synapsin-3
20220222_SV_18-2_glyco.18296.18296.3	interact.pep.xml	TPPQRPPPQGGPGQPQGMQPPGK		K	V	23	3	2357.68	2333.17	2333.17	778.732	778.731	2333.17	778.731	0.0009	0.00521372	13.603	10.142	0.9713	2	1	449	471	0								TRUE	sp|Q64332|SYN2_MOUSE	Q64332	SYN2_MOUSE	Syn2	Synapsin-2
20220222_SV_18-2_glyco.18304.18304.3	interact.pep.xml	DSDDEEEVVHVDR		K	D	13	3	2358.47	1542.64	1542.64	515.222	515.222	1542.64	515.222	0.0014	0.0063314	21.294	12.14	0.9911	2	0	13	25	0								TRUE	sp|P61264|STX1B_MOUSE	P61264	STX1B_MOUSE	Stx1b	Syntaxin-1B
20220222_SV_18-2_glyco.18314.18314.3	interact.pep.xml	SQQQLHSPALSPAHSPAK		K	Q	18	3	2360.08	1882.97	1882.97	628.664	628.663	1882.96	628.662	0.0014	7.03247e-05	15.217	10.466	0.9996	2	0	235	252	0								FALSE	sp|O88737|BSN_MOUSE	O88737	BSN_MOUSE	Bsn	Protein bassoon		sp|O88737-2|BSN_MOUSE
20220222_SV_18-2_glyco.18315.18315.3	interact.pep.xml	KEASDPQPEDVDGGLK		R	S	16	3	2360.17	1683.8	1683.77	562.273	562.263	1683.8	562.272	-0.0278	0.00485568	17.755	0	0.9905	2	0	103	118	0								TRUE	sp|P47753|CAZA1_MOUSE	P47753	CAZA1_MOUSE	Capza1	F-actin-capping protein subunit alpha-1
20220222_SV_18-2_glyco.18321.18321.2	interact.pep.xml	QITIEEGEQR		R	A	10	2	2360.96	1201.59	1201.59	601.805	601.804	1201.59	601.804	0.0006	2.52292e-06	23.091	11.662	1	2	0	135	144	0								TRUE	sp|P61294|RAB6B_MOUSE	P61294	RAB6B_MOUSE	Rab6b	Ras-related protein Rab-6B
20220222_SV_18-2_glyco.18324.18324.2	interact.pep.xml	QCQPTDTVCASVR	QCQPTDTVCASVR	K	I	13	2	2361.22	1520.67	1520.67	761.344	761.342	1520.67	761.343	-0.0006	0.0253367	16.885	9.948	0.9894	2	0	43	55	0	2C(57.0215), 9C(57.0215)							TRUE	sp|Q9WUC3|LY6H_MOUSE	Q9WUC3	LY6H_MOUSE	Ly6h	Lymphocyte antigen 6H
20220222_SV_18-2_glyco.18333.18333.3	interact.pep.xml	DMGYHVSMMADSTSR	DM[147]GYHVSMM[147]ADSTSR	R	W	15	3	2362.58	1718.67	1718.67	573.898	573.897	1718.67	573.897	-0.0007	0.00115878	21.244	19.221	0.9962	2	0	339	353	0	2M(15.9949), 9M(15.9949)							FALSE	sp|P50516|VATA_MOUSE	P50516	VATA_MOUSE	Atp6v1a	V-type proton ATPase catalytic subunit A		sp|P50516-2|VATA_MOUSE
20220222_SV_18-2_glyco.18334.18334.3	interact.pep.xml	KEASDPQPEDVDGGLK		R	S	16	3	2362.66	1683.8	1683.79	562.273	562.271	1683.8	562.272	-0.0022	0.0199526	16.3	8.804	0.9914	2	0	103	118	0								TRUE	sp|P47753|CAZA1_MOUSE	P47753	CAZA1_MOUSE	Capza1	F-actin-capping protein subunit alpha-1
20220222_SV_18-2_glyco.18350.18350.3	interact.pep.xml	VDKLDASESLR		K	K	11	3	2365.23	1231.64	1231.64	411.555	411.555	1231.64	411.554	0.0017	2.45741e-05	26.253	13.265	1	2	1	1610	1620	0								TRUE	sp|Q68FD5|CLH1_MOUSE	Q68FD5	CLH1_MOUSE	Cltc	Clathrin heavy chain 1
20220222_SV_18-2_glyco.18357.18357.3	interact.pep.xml	SSRPDTLLSSEQRPGK		R	S	16	3	2365.79	1756.91	1756.91	586.643	586.643	1756.91	586.643	0.0001	9.2096e-08	23.038	11.699	1	2	2	2602	2617	0								FALSE	sp|Q9QYR6-2|MAP1A_MOUSE	Q9QYR6-2	MAP1A_MOUSE	Map1a	Isoform 2 of Microtubule-associated protein 1A		sp|Q9QYR6|MAP1A_MOUSE
20220222_SV_18-2_glyco.18360.18360.3	interact.pep.xml	TTSPTAESVRPTESMR		K	R	16	3	2366.33	1748.84	1748.84	583.953	583.953	1748.84	583.953	0.0012	0.017793	16.499	8.868	0.9739	2	1	583	598	0								FALSE	sp|P54310-2|LIPS_MOUSE	P54310-2	LIPS_MOUSE	Lipe	Isoform 2 of Hormone-sensitive lipase		sp|P54310|LIPS_MOUSE
20220222_SV_18-2_glyco.18364.18364.3	interact.pep.xml	TDEEGKDVPDHAVLEMK	TDEEGKDVPDHAVLEM[147]K	R	A	17	3	2366.95	1927.89	1927.88	643.636	643.635	1927.88	643.635	0.0001	4e-13	35.16	12.756	1	2	1	547	563	0	16M(15.9949)							FALSE	sp|Q8VDM6|HNRL1_MOUSE	Q8VDM6	HNRL1_MOUSE	Hnrnpul1	Heterogeneous nuclear ribonucleoprotein U-like protein 1		sp|Q8VDM6-2|HNRL1_MOUSE
20220222_SV_18-2_glyco.18375.18375.3	interact.pep.xml	PLTTQQPQSGTLKEPDSSK		R	T	19	3	2368.81	2041.04	2041.03	681.352	681.352	2041.03	681.351	0.0003	0.0521495	15.631	9.583	0.9573	2	1	430	448	0								FALSE	sp|Q64332|SYN2_MOUSE	Q64332	SYN2_MOUSE	Syn2	Synapsin-2		sp|Q64332-2|SYN2_MOUSE
20220222_SV_18-2_glyco.18383.18383.3	interact.pep.xml	LPSGSDHVMLK	LPSGSDHVM[147]LK	R	S	11	3	2370.23	1198.6	1198.6	400.541	400.541	1198.6	400.541	0.0001	0.00816435	13.016	8.287	0.9916	2	0	652	662	0	9M(15.9949)							FALSE	sp|P13595|NCAM1_MOUSE	P13595	NCAM1_MOUSE	Ncam1	Neural cell adhesion molecule 1		sp|P13595-2|NCAM1_MOUSE, sp|P13595-3|NCAM1_MOUSE
20220222_SV_18-2_glyco.18390.18390.3	interact.pep.xml	KTPNNPSCNTDLINR	KTPNNPSCNTDLINR	R	I	15	3	2371.34	1742.84	1742.83	581.954	581.952	1742.84	581.953	-0.0024	0.000794786	23.899	10.278	0.9978	2	0	678	692	0	8C(57.0215)							FALSE	sp|O08532-5|CA2D1_MOUSE	O08532-5	CA2D1_MOUSE	Cacna2d1	Isoform 2E of Voltage-dependent calcium channel subunit alpha-2/delta-1		sp|O08532-2|CA2D1_MOUSE, sp|O08532-3|CA2D1_MOUSE, sp|O08532-4|CA2D1_MOUSE, sp|O08532|CA2D1_MOUSE
20220222_SV_18-2_glyco.18391.18391.3	interact.pep.xml	HTGPNSPDTANDGFVR		K	L	16	3	2371.42	1683.76	1683.76	562.261	562.262	1683.76	562.261	0.0035	7.171e-11	31.729	10.301	1	2	0	99	114	0								FALSE	sp|O35737|HNRH1_MOUSE	O35737	HNRH1_MOUSE	Hnrnph1	Heterogeneous nuclear ribonucleoprotein H	Hnrnph2	sp|P70333|HNRH2_MOUSE
20220222_SV_18-2_glyco.18393.18393.3	interact.pep.xml	GHIQLSYTDGDDCGSDKK	GHIQLSYTDGDDCGSDKK	K	I	18	3	2371.59	1994.87	1994.86	665.962	665.962	1994.86	665.962	0.0009	2.8543e-05	28.678	0	1	2	0	554	571	0	13C(57.0215)							TRUE	sp|Q07113|MPRI_MOUSE	Q07113	MPRI_MOUSE	Igf2r	Cation-independent mannose-6-phosphate receptor
20220222_SV_18-2_glyco.18401.18401.3	interact.pep.xml	NMGGPYGGGNYGPGGSGGSGGYGGR	NM[147]GGPYGGGNYGPGGSGGSGGYGGR	R	S	25	3	2372.55	2204.9	2204.9	735.973	735.972	2204.89	735.971	0.0026	0.549857	7.539	0	0.4081	2	0	314	338	0	2M(15.9949)							FALSE	sp|O88569-2|ROA2_MOUSE	O88569-2	ROA2_MOUSE	Hnrnpa2b1	Isoform 2 of Heterogeneous nuclear ribonucleoproteins A2/B1		sp|O88569-3|ROA2_MOUSE, sp|O88569|ROA2_MOUSE
20220222_SV_18-2_glyco.18415.18415.3	interact.pep.xml	YDPTIEDSYRK		K	Q	11	3	2374.98	1385.65	1385.65	462.89	462.889	1385.65	462.889	-0.0001	3.92405e-05	16.848	10.608	0.9999	2	0	32	42	0								FALSE	sp|P62835|RAP1A_MOUSE	P62835	RAP1A_MOUSE	Rap1a	Ras-related protein Rap-1A	HRAS, Hras, Kras, Nras, Rap1b	sp|P01112|RASH_HUMAN, sp|P08556|RASN_MOUSE, sp|P32883-2|RASK_MOUSE, sp|P32883|RASK_MOUSE, sp|Q61411-2|RASH_MOUSE, sp|Q61411|RASH_MOUSE, sp|Q99JI6|RAP1B_MOUSE
20220222_SV_18-2_glyco.18416.18416.3	interact.pep.xml	KAEYPFSSEQK		R	W	11	3	2375.09	1312.63	1312.63	438.551	438.551	1312.63	438.55	0.0002	0.0294951	16.621	12.749	0.9906	2	0	448	458	0								TRUE	sp|Q80XR2|AT2C1_MOUSE	Q80XR2	AT2C1_MOUSE	Atp2c1	Calcium-transporting ATPase type 2C member 1
20220222_SV_18-2_glyco.18428.18428.3	interact.pep.xml	SQAQAQVHLQEVK		K	E	13	3	2376.73	1464.77	1464.77	489.264	489.264	1464.77	489.263	0.0001	4.6364e-06	19.697	10.595	1	2	0	63	75	0								TRUE	sp|Q9R0N5|SYT5_MOUSE	Q9R0N5	SYT5_MOUSE	Syt5	Synaptotagmin-5
20220222_SV_18-2_glyco.18436.18436.3	interact.pep.xml	RTALVANTSNMPVAAR	RTALVANTSNM[147]PVAAR	K	E	16	3	2377.89	1686.89	1686.88	563.302	563.302	1686.88	563.302	-0.0004	2.7322e-10	37.305	12.342	1	2	0	308	323	0	11M(15.9949)							FALSE	sp|P50516|VATA_MOUSE	P50516	VATA_MOUSE	Atp6v1a	V-type proton ATPase catalytic subunit A		sp|P50516-2|VATA_MOUSE
20220222_SV_18-2_glyco.18438.18438.3	interact.pep.xml	GTTGFEAHIDK		K	C	11	3	2378.06	1174.56	1174.56	392.528	392.527	1174.56	392.528	-0.0018	0.0695425	15.131	9.762	0.9803	2	0	463	473	0								TRUE	sp|P48320|DCE2_MOUSE	P48320	DCE2_MOUSE	Gad2	Glutamate decarboxylase 2
20220222_SV_18-2_glyco.18441.18441.3	interact.pep.xml	KLFADAEEEQR		R	R	11	3	2378.61	1334.65	1334.65	445.89	445.889	1334.65	445.889	-0.0003	1.31854e-05	21.621	11.306	1	2	0	304	314	0								TRUE	sp|P46460|NSF_MOUSE	P46460	NSF_MOUSE	Nsf	Vesicle-fusing ATPase
20220222_SV_18-2_glyco.18448.18448.3	interact.pep.xml	KLGDMSSYSIR	KLGDM[147]SSYSIR	R	H	11	3	2379.68	1271.62	1271.62	424.88	424.88	1271.62	424.88	-0.0009	0.0820551	14.955	11.707	0.9757	2	0	154	164	0	5M(15.9949)							TRUE	sp|Q9CYZ2|TPD54_MOUSE	Q9CYZ2	TPD54_MOUSE	Tpd52l2	Tumor protein D54
20220222_SV_18-2_glyco.18449.18449.3	interact.pep.xml	GPSTVTDLEETKR		K	E	13	3	2379.76	1431.72	1431.72	478.248	478.247	1431.72	478.247	-0.0003	3.72627e-05	24.532	15.371	0.9999	2	0	620	632	0								TRUE	sp|P17427|AP2A2_MOUSE	P17427	AP2A2_MOUSE	Ap2a2	AP-2 complex subunit alpha-2
20220222_SV_18-2_glyco.18457.18457.3	interact.pep.xml	VPVASPSAHNISSSSGAPDR		R	T	20	3	2380.69	1934.95	1934.94	645.99	645.989	1934.94	645.989	-0.0003	0	42.514	12.877	1	2	0	562	581	0								FALSE	sp|Q05512|MARK2_MOUSE	Q05512	MARK2_MOUSE	Mark2	Serine/threonine-protein kinase MARK2		sp|Q05512-2|MARK2_MOUSE, sp|Q05512-3|MARK2_MOUSE, sp|Q05512-4|MARK2_MOUSE
20220222_SV_18-2_glyco.18465.18465.3	interact.pep.xml	VDHGAEIITQSPSR		R	S	14	3	2381.66	1508.76	1508.76	503.927	503.927	1508.76	503.927	0.0011	0.00139959	21.916	9.631	0.995	2	0	1773	1786	0								TRUE	sp|P20357|MTAP2_MOUSE	P20357	MTAP2_MOUSE	Map2	Microtubule-associated protein 2
20220222_SV_18-2_glyco.18467.18467.3	interact.pep.xml	SPPGPGVPRPPPR		R	G	13	3	2382.13	1309.73	1309.72	437.583	437.582	1309.73	437.582	-0.0003	0.0358302	16.283	0	0.9686	2	1	11	23	0								TRUE	sp|Q8C996|TM163_MOUSE	Q8C996	TM163_MOUSE	Tmem163	Transmembrane protein 163
20220222_SV_18-2_glyco.18471.18471.3	interact.pep.xml	SQMSADSGVSLTSASQR	SQM[147]SADSGVSLTSASQR	K	T	17	3	2382.45	1727.78	1727.78	576.936	576.935	1726.78	576.6	1.0041	0.178752	14.491	10.954	0.564	2	0	1156	1172	0	3M(15.9949)	Mod1: First isotopic peak (PeakApex: 1.0032, Theoretical: 1.0024)						FALSE	sp|Q80U28-15|MADD_MOUSE	Q80U28-15	MADD_MOUSE	Madd	Isoform 15 of MAP kinase-activating death domain protein		sp|Q80U28-11|MADD_MOUSE, sp|Q80U28-14|MADD_MOUSE, sp|Q80U28-2|MADD_MOUSE, sp|Q80U28-3|MADD_MOUSE, sp|Q80U28-4|MADD_MOUSE, sp|Q80U28-5|MADD_MOUSE, sp|Q80U28-6|MADD_MOUSE, sp|Q80U28-7|MADD_MOUSE, sp|Q80U28-8|MADD_MOUSE, sp|Q80U28-9|MADD_MOUSE, sp|Q80U28|MADD_MOUSE
20220222_SV_18-2_glyco.18483.18483.3	interact.pep.xml	SHNSFTCQVTHEGDTVEK	SHNSFTCQVTHEGDTVEK	R	S	18	3	2384.41	2074.9	2074.9	692.641	692.641	2074.9	692.641	0.0004	6.57279e-05	28.229	11.121	0.9997	2	0	79	96	0	7C(57.0215)							FALSE	sp|P01844|LAC2_MOUSE	P01844	LAC2_MOUSE	Iglc2	Ig lambda-2 chain C region	Iglc3	sp|P01845|LAC3_MOUSE
20220222_SV_18-2_glyco.18506.18506.3	interact.pep.xml	ETTGTGPNVYHENDTIAK		R	Y	18	3	2388.2	1945.9	1945.9	649.642	649.641	1945.9	649.641	0.0002	3.21e-07	25.968	11.055	1	2	0	213	230	0								FALSE	sp|Q8C0E2|VP26B_MOUSE	Q8C0E2	VP26B_MOUSE	Vps26b	Vacuolar protein sorting-associated protein 26B		sp|Q8C0E2-2|VP26B_MOUSE
20220222_SV_18-2_glyco.18511.18511.3	interact.pep.xml	TDGAAPNVAPSDVGGGGGTNR		K	E	21	3	2388.61	1868.86	1868.86	623.962	623.961	1868.86	623.961	0	0	42.401	11.533	1	2	0	703	723	0								TRUE	sp|P12960|CNTN1_MOUSE	P12960	CNTN1_MOUSE	Cntn1	Contactin-1
20220222_SV_18-2_glyco.18522.18522.3	interact.pep.xml	HSAILASPNPDEK		K	T	13	3	2390.38	1377.69	1377.69	460.237	460.237	1377.69	460.237	0.0003	4.54377e-08	29.072	11.908	1	2	0	58	70	0								TRUE	sp|O35526|STX1A_MOUSE	O35526	STX1A_MOUSE	Stx1a	Syntaxin-1A
20220222_SV_18-2_glyco.18523.18523.3	interact.pep.xml	ETSLHSPSNTSASHSQGGGPPTSGM		K	-	25	3	2390.45	2410.05	2410.05	804.357	804.356	2410.05	804.356	0	0.124738	14.116	0	0.9656	2	0	219	243	0								FALSE	sp|O09117-2|SYPL1_MOUSE	O09117-2	SYPL1_MOUSE	Sypl1	Isoform 2 of Synaptophysin-like protein 1		sp|O09117|SYPL1_MOUSE
20220222_SV_18-2_glyco.18536.18536.3	interact.pep.xml	DTEQPTLGHLDSKPSSK		R	S	17	3	2392.31	1838.9	1838.9	613.975	613.975	1838.9	613.974	0.002	0.00741819	18.093	11.339	0.9737	2	1	15	31	0								FALSE	sp|Q05512|MARK2_MOUSE	Q05512	MARK2_MOUSE	Mark2	Serine/threonine-protein kinase MARK2		sp|Q05512-2|MARK2_MOUSE, sp|Q05512-3|MARK2_MOUSE, sp|Q05512-4|MARK2_MOUSE
20220222_SV_18-2_glyco.18570.18570.3	interact.pep.xml	STAGDTHLGGEDFDNR		K	M	16	3	2397.47	1690.72	1690.72	564.581	564.58	1690.72	564.58	0	3.70041e-07	36.227	12.153	1	2	0	221	236	0								FALSE	sp|P63017|HSP7C_MOUSE	P63017	HSP7C_MOUSE	Hspa8	Heat shock cognate 71 kDa protein	Hspa2	sp|P17156|HSP72_MOUSE
20220222_SV_18-2_glyco.18571.18571.3	interact.pep.xml	DSDDDDDVTVTVDRDR		K	F	16	3	2397.59	1836.76	1836.76	613.262	613.261	1836.76	613.261	0.0006	1.79706e-05	23.886	12.472	1	2	1	13	28	0								TRUE	sp|O35526|STX1A_MOUSE	O35526	STX1A_MOUSE	Stx1a	Syntaxin-1A
20220222_SV_18-2_glyco.18572.18572.3	interact.pep.xml	EDNPDKNPEAPLNVSR	EDNPDKNPEAPLN[1817]VSR	R	V	16	3	2397.68	3496.44	3496.44	1166.49	1166.49	1793.85	598.959	1702.59	0.092045	14.644	0	0.9741	2	1	244	259	0	13N(1702.5814)	HexNAc-2_Hex-8	-1.9253	0	EDNPDKNPEAPLnVSR	14.6443	8.32	TRUE	sp|Q9QUR8|SEM7A_MOUSE	Q9QUR8	SEM7A_MOUSE	Sema7a	Semaphorin-7A
20220222_SV_18-2_glyco.18589.18589.3	interact.pep.xml	QEYDESGPSIVHR		K	K	13	3	2400.18	1515.7	1515.7	506.24	506.239	1515.7	506.239	0	7.17605e-08	28.687	10.353	1	2	0	360	372	0								FALSE	sp|P60710|ACTB_MOUSE	P60710	ACTB_MOUSE	Actb	Actin, cytoplasmic 1	Actg1	sp|P63260|ACTG_MOUSE
20220222_SV_18-2_glyco.18617.18617.3	interact.pep.xml	GHAPSTAAPAPSPAPMSSSVQSDEER	GHAPSTAAPAPSPAPM[147]SSSVQSDEER	R	Q	26	3	2404.76	2579.16	2579.16	860.727	860.726	2579.16	860.726	0	0.00631321	19.299	11.043	0.9911	2	0	24	49	0	16M(15.9949)							TRUE	sp|Q8C996|TM163_MOUSE	Q8C996	TM163_MOUSE	Tmem163	Transmembrane protein 163
20220222_SV_18-2_glyco.18618.18618.3	interact.pep.xml	KAESEELEVQKPQVK		K	L	15	3	2404.84	1740.93	1740.93	581.317	581.316	1740.93	581.316	0.0003	2.82454e-09	28.817	11.491	1	2	1	1073	1087	0								FALSE	sp|Q9QWI6-2|SRCN1_MOUSE	Q9QWI6-2	SRCN1_MOUSE	Srcin1	Isoform 2 of SRC kinase signaling inhibitor 1		sp|Q9QWI6-3|SRCN1_MOUSE, sp|Q9QWI6|SRCN1_MOUSE
20220222_SV_18-2_glyco.18620.18620.3	interact.pep.xml	STSFQTQLGPSGHDAGRR		R	I	18	3	2405.32	1900.92	1900.91	634.647	634.645	1900.91	634.645	-0.0015	0.0495165	14.721	0	0.9867	2	0	336	353	0								TRUE	sp|Q9DB72|BTBDH_MOUSE	Q9DB72	BTBDH_MOUSE	Btbd17	BTB/POZ domain-containing protein 17
20220222_SV_18-2_glyco.18626.18626.3	interact.pep.xml	EDNPDKNPEAPLNVSR	EDNPDKNPEAPLN[1655]VSR	R	V	16	3	2406.36	3334.39	3334.39	1112.47	1112.47	1793.85	598.959	1540.53	0.000446426	14.901	0	0.9991	2	1	244	259	0	13N(1540.5285)	HexNAc-2_Hex-7	-0.6638	0	EDNPDKNPEAPLnVSR	14.9014	9.85712	TRUE	sp|Q9QUR8|SEM7A_MOUSE	Q9QUR8	SEM7A_MOUSE	Sema7a	Semaphorin-7A
20220222_SV_18-2_glyco.18631.18631.3	interact.pep.xml	DIILHSTGHNISR	DIILHSTGHN[1330]ISR	R	V	13	3	2407.07	2678.2	2678.19	893.739	893.738	1461.77	488.264	1216.42	0.11933	14.193	0	0.9929	2	0	206	218	0	10N(1216.4229)	HexNAc-2_Hex-5	1.1264	0	DIILHSTGHnISR	14.1932	11.1397	TRUE	sp|Q8C129|LCAP_MOUSE	Q8C129	LCAP_MOUSE	Lnpep	Leucyl-cystinyl aminopeptidase
20220222_SV_18-2_glyco.18632.18632.3	interact.pep.xml	GHAPSTAAPAPSPAPMSSSVQSDEER	GHAPSTAAPAPSPAPM[147]SSSVQSDEER	R	Q	26	3	2407.15	2579.16	2579.16	860.727	860.726	2579.16	860.726	0	0.441317	12.921	0	0.5662	2	0	24	49	0	16M(15.9949)							TRUE	sp|Q8C996|TM163_MOUSE	Q8C996	TM163_MOUSE	Tmem163	Transmembrane protein 163
20220222_SV_18-2_glyco.18648.18648.3	interact.pep.xml	GQAGEYECVTHNGVNSAPDSR	GQAGEYECVTHNGVNSAPDSR	R	R	21	3	2410.1	2247.95	2247.94	750.324	750.322	2246.96	749.994	0.9819	0.00134819	21.981	9.353	0.9592	2	0	188	208	0	8C(57.0215)	Mod1: Deamidation (PeakApex: 0.9842, Theoretical: 0.9840)						TRUE	sp|Q8HW98|IGLO5_MOUSE	Q8HW98	IGLO5_MOUSE	Iglon5	IgLON family member 5
20220222_SV_18-2_glyco.18656.18656.3	interact.pep.xml	TVLTGASGHLR		K	S	11	3	2411.32	1110.62	1110.63	371.213	371.216	1110.61	371.212	0.0129	0.0143549	14.872	6.945	0.9917	2	0	75	85	0								TRUE	sp|P01027|CO3_MOUSE	P01027	CO3_MOUSE	C3	Complement C3
20220222_SV_18-2_glyco.18665.18665.4	interact.pep.xml	LASELADPDRPHEDPTEEEKEEK		R	D	23	4	2412.72	2663.22	2663.22	666.813	666.813	2663.22	666.812	0.0019	0.000263366	20.681	11.655	0.9999	2	2	457	479	0								TRUE	sp|Q80UP8|S20A2_MOUSE	Q80UP8	S20A2_MOUSE	Slc20a2	Sodium-dependent phosphate transporter 2
20220222_SV_18-2_glyco.18668.18668.3	interact.pep.xml	CDGERDCPDGSDEAPEICPQSK	CDGERDCPDGSDEAPEICPQSK	R	A	22	3	2412.99	2520.98	2520.98	841.334	841.333	2520.98	841.334	-0.0009	0.000290737	15.646	0	0.9946	2	1	48	69	0	18C(57.0215), 1C(57.0215), 7C(57.0215)							TRUE	sp|Q91ZX7|LRP1_MOUSE	Q91ZX7	LRP1_MOUSE	Lrp1	Prolow-density lipoprotein receptor-related protein 1
20220222_SV_18-2_glyco.18701.18701.3	interact.pep.xml	QSRPVAGGPGAPPAARPPASPSPQR		R	Q	25	3	2418.34	2405.28	2405.27	802.766	802.763	2405.27	802.763	0.0007	1.1e-13	31.476	12.38	1	2	2	532	556	0								FALSE	sp|O88935|SYN1_MOUSE	O88935	SYN1_MOUSE	Syn1	Synapsin-1		sp|O88935-1|SYN1_MOUSE, sp|O88935-3|SYN1_MOUSE
20220222_SV_18-2_glyco.18705.18705.3	interact.pep.xml	SIQHSISMPAMR	SIQHSISM[147]PAMR	R	N	12	3	2418.99	1372.66	1372.66	458.561	458.56	1372.66	458.56	-0.0001	0.300262	12.59	9.829	0.796	2	0	132	143	0	8M(15.9949)							TRUE	sp|Q62393-3|TPD52_MOUSE	Q62393-3	TPD52_MOUSE	Tpd52	Isoform 3 of Tumor protein D52
20220222_SV_18-2_glyco.18706.18706.3	interact.pep.xml	EVSTPQDVHTTQGVPAAR		R	V	18	3	2419.07	1891.94	1891.94	631.655	631.654	1891.94	631.654	0.0019	6.65477e-08	25.542	9.658	1	2	0	1394	1411	0								FALSE	sp|Q8BX70-2|VP13C_MOUSE	Q8BX70-2	VP13C_MOUSE	Vps13c	Isoform 2 of Vacuolar protein sorting-associated protein 13C		sp|Q8BX70-3|VP13C_MOUSE, sp|Q8BX70|VP13C_MOUSE
20220222_SV_18-2_glyco.18722.18722.3	interact.pep.xml	YNTDCVQGLTHSK	YNTDCVQGLTHSK	K	A	13	3	2421.29	1521.69	1521.69	508.238	508.236	1521.69	508.237	-0.0007	1.78975e-05	18.792	9.766	1	2	0	45	57	0	5C(57.0215)							TRUE	sp|Q6PIC6|AT1A3_MOUSE	Q6PIC6	AT1A3_MOUSE	Atp1a3	Sodium/potassium-transporting ATPase subunit alpha-3
20220222_SV_18-2_glyco.18733.18733.3	interact.pep.xml	QGYQCQVCTCVVHK	QGYQCQVCTCVVHK	K	R	14	3	2422.98	1765.77	1765.77	589.598	589.597	1765.77	589.597	0.0002	0.0429042	14.97	0	0.9884	2	0	197	210	0	10C(57.0215), 5C(57.0215), 8C(57.0215)							FALSE	sp|P16054|KPCE_MOUSE	P16054	KPCE_MOUSE	Prkce	Protein kinase C epsilon type	Prkch	sp|P23298|KPCL_MOUSE
20220222_SV_18-2_glyco.18740.18740.3	interact.pep.xml	EGEEPGPDSENSQENPPLR		K	S	19	3	2423.86	2079.9	2079.9	694.308	694.307	2079.9	694.307	0.0002	0.00230807	21.047	0	0.9916	2	0	680	698	0								FALSE	sp|Q80U28-15|MADD_MOUSE	Q80U28-15	MADD_MOUSE	Madd	Isoform 15 of MAP kinase-activating death domain protein		sp|Q80U28-10|MADD_MOUSE, sp|Q80U28-11|MADD_MOUSE, sp|Q80U28-12|MADD_MOUSE, sp|Q80U28-13|MADD_MOUSE, sp|Q80U28-14|MADD_MOUSE, sp|Q80U28-2|MADD_MOUSE, sp|Q80U28-3|MADD_MOUSE, sp|Q80U28-4|MADD_MOUSE, sp|Q80U28-5|MADD_MOUSE, sp|Q80U28-6|MADD_MOUSE, sp|Q80U28-7|MADD_MOUSE, sp|Q80U28-8|MADD_MOUSE, sp|Q80U28-9|MADD_MOUSE, sp|Q80U28|MADD_MOUSE
20220222_SV_18-2_glyco.18743.18743.3	interact.pep.xml	TEGHEETPLPPAQSQTQEGGPAAGK		R	A	25	3	2424.4	2516.18	2516.18	839.735	839.733	2516.18	839.733	0.0007	4.91756e-05	27.733	0	0.9999	2	0	340	364	0								FALSE	sp|Q7TSJ2|MAP6_MOUSE	Q7TSJ2	MAP6_MOUSE	Map6	Microtubule-associated protein 6		sp|Q7TSJ2-2|MAP6_MOUSE, sp|Q7TSJ2-3|MAP6_MOUSE
20220222_SV_18-2_glyco.18753.18753.3	interact.pep.xml	GGGGPGGGGPGGGGASGGPSQPPGGGGPGIR		R	K	31	3	2426.25	2326.08	2326.08	776.368	776.367	2326.08	776.367	0	1.475e-11	51.825	0	1	2	0	41	71	0								TRUE	sp|Q3U0V1|FUBP2_MOUSE	Q3U0V1	FUBP2_MOUSE	Khsrp	Far upstream element-binding protein 2
20220222_SV_18-2_glyco.18754.18754.3	interact.pep.xml	ISVYYNEASSHK		R	Y	12	3	2426.33	1396.66	1396.66	466.562	466.561	1396.66	466.561	0.0001	1.71753e-05	17.456	8.441	1	2	0	47	58	0								TRUE	sp|Q9ERD7|TBB3_MOUSE	Q9ERD7	TBB3_MOUSE	Tubb3	Tubulin beta-3 chain
20220222_SV_18-2_glyco.18757.18757.3	interact.pep.xml	LDLRDDKDTIEK		K	L	12	3	2426.6	1459.75	1459.75	487.592	487.591	1459.75	487.591	-0.0003	0.00280111	18.519	11.999	0.9714	2	2	117	128	0								FALSE	sp|P63001|RAC1_MOUSE	P63001	RAC1_MOUSE	Rac1	Ras-related C3 botulinum toxin substrate 1	Rac2	sp|Q05144|RAC2_MOUSE
20220222_SV_18-2_glyco.18772.18772.3	interact.pep.xml	DLDNAEEKADALNK		K	E	14	3	2429.11	1544.73	1544.73	515.918	515.917	1544.73	515.918	-0.0014	7.27659e-05	19.487	11.14	0.9987	2	1	868	881	0								TRUE	sp|A2AWA9|RBGP1_MOUSE	A2AWA9	RBGP1_MOUSE	Rabgap1	Rab GTPase-activating protein 1
20220222_SV_18-2_glyco.18777.18777.3	interact.pep.xml	RPISADSAIMNPASK	RPISADSAIM[147]NPASK	R	V	15	3	2429.98	1574.78	1574.78	525.933	525.936	1572.79	525.271	1.9918	0.0183072	16.9	11.981	0.684	2	0	64	78	0	10M(15.9949)	Mod1: First isotopic peak, Mod2: Deamidation (PeakApex: 1.9888)						TRUE	sp|Q68FD5|CLH1_MOUSE	Q68FD5	CLH1_MOUSE	Cltc	Clathrin heavy chain 1
20220222_SV_18-2_glyco.18789.18789.3	interact.pep.xml	VNHSELQVPTSGR		R	A	13	3	2431.96	1422.74	1422.74	475.254	475.254	1422.72	475.248	0.0174	3.65562e-05	20.346	11.878	1	2	0	490	502	0								TRUE	sp|Q80WQ2|VAC14_MOUSE	Q80WQ2	VAC14_MOUSE	Vac14	Protein VAC14 homolog
20220222_SV_18-2_glyco.18790.18790.3	interact.pep.xml	SKQILSTTTVR		R	K	11	3	2432.04	1232.71	1232.71	411.911	411.91	1232.71	411.91	0.0001	0.0105621	19.405	10.81	0.9747	2	1	375	385	0								TRUE	sp|Q8BLE7|VGLU2_MOUSE	Q8BLE7	VGLU2_MOUSE	Slc17a6	Vesicular glutamate transporter 2
20220222_SV_18-2_glyco.18796.18796.3	interact.pep.xml	RASVCAEAYNPDEEEDDAESR	RASVCAEAYNPDEEEDDAESR	R	I	21	3	2432.99	2411.98	2411.98	805.002	805	2411.98	805	0.0014	0.00043401	22.95	0	0.9983	2	0	110	130	0	5C(57.0215)							TRUE	sp|P31324|KAP3_MOUSE	P31324	KAP3_MOUSE	Prkar2b	cAMP-dependent protein kinase type II-beta regulatory subunit
20220222_SV_18-2_glyco.18806.18806.3	interact.pep.xml	EEQFNSTFR	EEQFN[1721]STFR	R	S	9	3	2434.73	2763.11	2763.1	922.043	922.041	1156.51	386.512	1606.59	0.000108444	22.067	13.963	0.9993	2	0	170	178	0	5N(1606.5867)	HexNAc-4_Hex-4_Fuc-1	-2.7329	0.00398406	EEQFNSTFR	20.7936	22.0674	FALSE	sp|P01868|IGHG1_MOUSE	P01868	IGHG1_MOUSE	Ighg1	Ig gamma-1 chain C region secreted form		sp|P01869|IGH1M_MOUSE
20220222_SV_18-2_glyco.18809.18809.3	interact.pep.xml	VNHSELQVPTSGR		R	A	13	3	2435.31	1422.72	1422.74	475.248	475.254	1422.72	475.248	0.0174	0.020628	15.344	11.536	0.9931	2	0	490	502	0								TRUE	sp|Q80WQ2|VAC14_MOUSE	Q80WQ2	VAC14_MOUSE	Vac14	Protein VAC14 homolog
20220222_SV_18-2_glyco.18813.18813.3	interact.pep.xml	RPISADSAIMNPASK	RPISADSAIM[147]NPASK	R	V	15	3	2435.67	1572.79	1572.79	525.271	525.271	1572.79	525.271	-0.0001	8.35899e-08	25.127	12.511	1	2	0	64	78	0	10M(15.9949)							TRUE	sp|Q68FD5|CLH1_MOUSE	Q68FD5	CLH1_MOUSE	Cltc	Clathrin heavy chain 1
20220222_SV_18-2_glyco.18820.18820.3	interact.pep.xml	ADQLADESLESTRR		R	M	14	3	2437	1589.77	1589.76	530.929	530.929	1589.76	530.929	-0.0004	8.377e-11	35.587	13.677	1	2	0	18	31	0								FALSE	sp|P60879-2|SNP25_MOUSE	P60879-2	SNP25_MOUSE	Snap25	Isoform 2 of Synaptosomal-associated protein 25		sp|P60879|SNP25_MOUSE
20220222_SV_18-2_glyco.18832.18832.3	interact.pep.xml	DFQSGQHVMVR		K	T	11	3	2439.34	1302.61	1302.61	435.212	435.212	1302.61	435.212	-0.0003	0.00607231	19.452	10.161	0.991	2	0	28	38	0								TRUE	sp|P46460|NSF_MOUSE	P46460	NSF_MOUSE	Nsf	Vesicle-fusing ATPase
20220222_SV_18-2_glyco.18842.18842.4	interact.pep.xml	KSISHPESGDPPTMAEGEGYR		R	N	21	4	2441.46	2244.01	2244.01	562.011	562.01	2244.01	562.01	0	0.0317139	15.495	0	0.9767	2	0	24	44	0								TRUE	sp|Q8VHQ9|ACO11_MOUSE	Q8VHQ9	ACO11_MOUSE	Acot11	Acyl-coenzyme A thioesterase 11
20220222_SV_18-2_glyco.18847.18847.3	interact.pep.xml	AIAHYEQSADYYK		K	G	13	3	2442.38	1557.72	1557.71	520.247	520.244	1557.71	520.244	0.0011	1.02888e-09	24.622	10.362	1	2	0	141	153	0								FALSE	sp|P28663|SNAB_MOUSE	P28663	SNAB_MOUSE	Napb	Beta-soluble NSF attachment protein	Napa	sp|Q9DB05|SNAA_MOUSE
20220222_SV_18-2_glyco.18848.18848.3	interact.pep.xml	MKPDFSSAESPEMSGK	MKPDFSSAESPEM[147]SGK	K	C	16	3	2442.45	1742.75	1742.75	581.925	581.923	1742.75	581.924	-0.0024	0.390616	12.133	9.995	0.3734	2	1	219	234	0	13M(15.9949)							TRUE	sp|Q99L04|DHRS1_MOUSE	Q99L04	DHRS1_MOUSE	Dhrs1	Dehydrogenase/reductase SDR family member 1
20220222_SV_18-2_glyco.18861.18861.3	interact.pep.xml	HSESEQNWEAVDGSQAESEK		R	Y	20	3	2444.86	2245.94	2245.94	749.654	749.653	2245.94	749.653	0.0014	2.16771e-06	33.156	9.959	1	2	0	487	506	0								TRUE	sp|Q07113|MPRI_MOUSE	Q07113	MPRI_MOUSE	Igf2r	Cation-independent mannose-6-phosphate receptor
20220222_SV_18-2_glyco.18863.18863.3	interact.pep.xml	ERELQHVALGGAGTR		R	Q	15	3	2445.39	1592.84	1592.84	531.954	531.953	1592.84	531.953	-0.0003	1.1571e-10	34.974	16.851	1	2	1	119	133	0								TRUE	sp|O35609|SCAM3_MOUSE	O35609	SCAM3_MOUSE	Scamp3	Secretory carrier-associated membrane protein 3
20220222_SV_18-2_glyco.18874.18874.4	interact.pep.xml	SVTLPTHHETPEYQR		R	G	15	4	2447.3	1793.87	1793.87	449.476	449.475	1793.87	449.475	-0.0001	0.0138858	17.396	12.374	0.9895	2	0	510	524	0								TRUE	sp|Q8VHQ9|ACO11_MOUSE	Q8VHQ9	ACO11_MOUSE	Acot11	Acyl-coenzyme A thioesterase 11
20220222_SV_18-2_glyco.18880.18880.3	interact.pep.xml	AAGAEEYAQQEVVKR		K	S	15	3	2448.31	1647.83	1647.82	550.282	550.282	1647.82	550.281	0.0012	4.9247e-10	28.459	11.137	1	2	0	261	275	0								FALSE	sp|P16330|CN37_MOUSE	P16330	CN37_MOUSE	Cnp	2',3'-cyclic-nucleotide 3'-phosphodiesterase		sp|P16330-2|CN37_MOUSE
20220222_SV_18-2_glyco.18882.18882.3	interact.pep.xml	AQSGNGSQPLLQTAHDSGR		R	Q	19	3	2448.48	1923.91	1923.9	642.31	642.308	1922.92	641.98	0.9841	0.11009	14.333	0	0.7764	2	0	5	23	0		Mod1: Deamidation (PeakApex: 0.9842, Theoretical: 0.9840)						TRUE	sp|Q9QXV8|SPY2_MOUSE	Q9QXV8	SPY2_MOUSE	Spry2	Protein sprouty homolog 2
20220222_SV_18-2_glyco.18900.18900.3	interact.pep.xml	LNGTDPIVAADSKR	LN[1493]GTDPIVAADSKR	R	G	14	3	2451.58	2834.25	2834.24	945.756	945.755	1455.77	486.263	1378.48	0.186102	12.421	0	0.9774	2	0	4075	4088	0	2N(1378.4757)	HexNAc-2_Hex-6	1.4239	0	LnGTDPIVAADSKR	12.4216	12.4216	TRUE	sp|Q91ZX7|LRP1_MOUSE	Q91ZX7	LRP1_MOUSE	Lrp1	Prolow-density lipoprotein receptor-related protein 1
20220222_SV_18-2_glyco.18915.18915.3	interact.pep.xml	SLLPGCQSVISR	SLLPGCQSVISR	R	L	12	3	2454.35	1315.7	1315.7	439.574	439.574	1315.69	439.571	0.0068	0.131988	14.208	11.23	0.9537	2	0	93	104	0	6C(57.0215)							TRUE	sp|Q9DCM0|ETHE1_MOUSE	Q9DCM0	ETHE1_MOUSE	Ethe1	Persulfide dioxygenase ETHE1, mitochondrial
20220222_SV_18-2_glyco.18917.18917.3	interact.pep.xml	KIQMSNLMNQAR	KIQMSNLM[147]NQAR	K	L	12	3	2454.82	1448.72	1448.72	483.915	483.915	1448.72	483.915	0.0002	0.00116677	17.295	14.085	0.9961	2	0	69	80	0	8M(15.9949)							TRUE	sp|P50518|VATE1_MOUSE	P50518	VATE1_MOUSE	Atp6v1e1	V-type proton ATPase subunit E 1
20220222_SV_18-2_glyco.18922.18922.3	interact.pep.xml	LAYATINDSR	LAYATIN[1575]DSR	R	V	10	3	2455.7	2583.1	2583.1	862.04	862.039	1122.57	375.196	1460.53	0.0744995	12.143	8.371	0.979	2	0	252	261	0	7N(1460.5288)	HexNAc-4_Hex-4	4.947	0	LAYATInDSR	12.1432	12.1432	TRUE	sp|Q9Z218|DPP6_MOUSE	Q9Z218	DPP6_MOUSE	Dpp6	Dipeptidyl aminopeptidase-like protein 6
20220222_SV_18-2_glyco.18929.18929.3	interact.pep.xml	EEQFNSTFR	EEQFN[1575]STFR	R	S	9	3	2456.94	2617.05	2617.04	873.357	873.355	1156.51	386.512	1460.53	0.119468	16.191	15.206	0.9606	2	0	170	178	0	5N(1460.5288)	HexNAc-4_Hex-4	2.7599	0	EEQFnSTFR	16.1912	16.1912	FALSE	sp|P01868|IGHG1_MOUSE	P01868	IGHG1_MOUSE	Ighg1	Ig gamma-1 chain C region secreted form		sp|P01869|IGH1M_MOUSE
20220222_SV_18-2_glyco.18935.18935.3	interact.pep.xml	VHAPSATPSTSAQPASPVAR		R	R	20	3	2457.83	1931.99	1931.99	645.004	645.003	1930.99	644.669	1.0018	0.0169434	16.584	0	0.9239	2	0	268	287	0		Mod1: First isotopic peak (PeakApex: 1.0032, Theoretical: 1.0024)						FALSE	sp|Q9QZS8-2|SH2D3_MOUSE	Q9QZS8-2	SH2D3_MOUSE	Sh2d3c	Isoform 2 of SH2 domain-containing protein 3C		sp|Q9QZS8|SH2D3_MOUSE
20220222_SV_18-2_glyco.18940.18940.3	interact.pep.xml	TAESGELHGLTTDEK		K	F	15	3	2458.79	1586.74	1586.74	529.922	529.921	1586.74	529.921	0.0001	0.0561594	15.43	11.024	0.9848	2	0	69	83	0								TRUE	sp|P07309|TTHY_MOUSE	P07309	TTHY_MOUSE	Ttr	Transthyretin
20220222_SV_18-2_glyco.18950.18950.3	interact.pep.xml	RPQYSNPPVQGEVMEGADNQGAGEQGR	RPQYSNPPVQGEVM[147]EGADNQGAGEQGR	R	P	27	3	2460.2	2886.3	2886.3	963.107	963.106	2886.3	963.106	0.0004	0.0259866	16.841	0	0.991	2	0	203	229	0	14M(15.9949)							TRUE	sp|P62960|YBOX1_MOUSE	P62960	YBOX1_MOUSE	Ybx1	Y-box-binding protein 1
20220222_SV_18-2_glyco.18959.18959.3	interact.pep.xml	TGVHHYSGNNIELGTACGK	TGVHHYSGNNIELGTACGK	K	Y	19	3	2461.65	2013.94	2013.93	672.319	672.318	2013.93	672.318	0.0007	0.000257336	24.858	10.668	0.9983	2	0	69	87	0	17C(57.0215)							TRUE	sp|P62889|RL30_MOUSE	P62889	RL30_MOUSE	Rpl30	60S ribosomal protein L30
20220222_SV_18-2_glyco.18962.18962.3	interact.pep.xml	KQHSAILAAPNPDEK		K	T	15	3	2461.9	1617.85	1617.85	540.29	540.29	1617.85	540.29	0	3.74037e-07	22.655	9.646	1	2	0	55	69	0								TRUE	sp|P61264|STX1B_MOUSE	P61264	STX1B_MOUSE	Stx1b	Syntaxin-1B
20220222_SV_18-2_glyco.18964.18964.3	interact.pep.xml	ELAGHTGYLSCCR	ELAGHTGYLSCCR	R	F	13	3	2462.06	1522.67	1522.67	508.563	508.563	1522.67	508.562	0.0017	0.0500899	16.701	10.713	0.9865	2	0	138	150	0	11C(57.0215), 12C(57.0215)							TRUE	sp|P62874|GBB1_MOUSE	P62874	GBB1_MOUSE	Gnb1	Guanine nucleotide-binding protein G(I)/G(S)/G(T) subunit beta-1
20220222_SV_18-2_glyco.18971.18971.3	interact.pep.xml	HLPSTEPDPHVVR		K	I	13	3	2463.54	1482.76	1482.76	495.26	495.26	1482.76	495.26	0	6.73252e-08	29.002	10.004	1	2	0	272	284	0								FALSE	sp|Q8VDM6|HNRL1_MOUSE	Q8VDM6	HNRL1_MOUSE	Hnrnpul1	Heterogeneous nuclear ribonucleoprotein U-like protein 1		sp|Q8VDM6-2|HNRL1_MOUSE, sp|Q8VDM6-3|HNRL1_MOUSE
20220222_SV_18-2_glyco.18972.18972.3	interact.pep.xml	EEQFNSTFR	EEQFN[1559]STFR	R	S	9	3	2463.62	2601.05	2601.05	868.025	868.024	1156.51	386.512	1444.53	7.3e-13	29.622	16.022	1	2	0	170	178	0	5N(1444.5339)	HexNAc-4_Hex-3_Fuc-1	-2.412	0.00398406	EEQFNSTFR	28.0514	29.6222	FALSE	sp|P01868|IGHG1_MOUSE	P01868	IGHG1_MOUSE	Ighg1	Ig gamma-1 chain C region secreted form		sp|P01869|IGH1M_MOUSE
20220222_SV_18-2_glyco.18975.18975.3	interact.pep.xml	ADSVAGAIQSDPAEGSQESHGR		K	G	22	3	2464.08	2167.98	2167.97	723.666	723.664	2167.97	723.665	-0.0017	0.0290235	15.649	0	0.9907	2	0	324	345	0								TRUE	sp|P80560|PTPR2_MOUSE	P80560	PTPR2_MOUSE	Ptprn2	Receptor-type tyrosine-protein phosphatase N2
20220222_SV_18-2_glyco.18976.18976.3	interact.pep.xml	RPSVTQGTGLSTQPECGPK	RPSVTQGTGLSTQPECGPK	R	R	19	3	2464.16	1998.98	1998.98	667.334	667.334	1998.98	667.334	0.0003	1.23e-12	28.62	10.12	1	2	0	891	909	0	16C(57.0215)							TRUE	sp|Q69ZF3|GBA2_MOUSE	Q69ZF3	GBA2_MOUSE	Gba2	Non-lysosomal glucosylceramidase
20220222_SV_18-2_glyco.18977.18977.3	interact.pep.xml	EHLLDEEEDEEEAR		K	R	14	3	2464.25	1741.73	1741.73	581.584	581.583	1741.73	581.583	0.0009	5.5335e-05	29.528	11.302	0.9998	2	0	756	769	0								FALSE	sp|Q920I9|WDR7_MOUSE	Q920I9	WDR7_MOUSE	Wdr7	WD repeat-containing protein 7		sp|Q920I9-2|WDR7_MOUSE
20220222_SV_18-2_glyco.18991.18991.3	interact.pep.xml	NETMATDSPR	n[43]N[1559]ETM[147]ATDSPR	M	R	10	3	2466.81	2623.03	2623.03	875.351	875.349	1178.49	393.836	1444.54	0.227641	12.071	0	0.9204	2	0	2	11	0	4M(15.9949), N-term(42.0106), 1N(1444.5339)	HexNAc-4_Hex-3_Fuc-1	-3.3765	0.00398406	NETMATDSPR	9.56295	12.0712	FALSE	sp|Q8CCN5|BCAS3_MOUSE	Q8CCN5	BCAS3_MOUSE	Bcas3	BCAS3 microtubule associated cell migration factor		sp|Q8CCN5-2|BCAS3_MOUSE
20220222_SV_18-2_glyco.18999.18999.3	interact.pep.xml	QAKEEAQMEVEQYR		K	R	14	3	2468.2	1737.8	1737.8	580.275	580.274	1737.8	580.274	0.0003	0.000159129	26.693	10.158	0.9956	2	1	35	48	0								TRUE	sp|Q9WTT4|VATG2_MOUSE	Q9WTT4	VATG2_MOUSE	Atp6v1g2	V-type proton ATPase subunit G 2
20220222_SV_18-2_glyco.19008.19008.3	interact.pep.xml	DQALKDDDAETGLTDGEEK		K	E	19	3	2469.55	2048.9	2048.9	683.975	683.975	2048.9	683.975	0.0002	6.6366e-10	39.908	13.181	1	2	1	115	133	0								TRUE	sp|P46096|SYT1_MOUSE	P46096	SYT1_MOUSE	Syt1	Synaptotagmin-1
20220222_SV_18-2_glyco.19013.19013.3	interact.pep.xml	ATVGQAEEATIDHTEK		K	V	16	3	2470.47	1698.81	1698.81	567.276	567.276	1698.81	567.276	0	6.21716e-07	28.647	11.859	1	2	0	378	393	0								TRUE	sp|D3YVF0|AKAP5_MOUSE	D3YVF0	AKAP5_MOUSE	Akap5	A-kinase anchor protein 5
20220222_SV_18-2_glyco.19015.19015.3	interact.pep.xml	SANDSTVHSPFTK		K	R	13	3	2470.63	1389.65	1389.65	464.225	464.224	1389.65	464.225	-0.0009	0.135597	13.971	0	0.9612	2	0	433	445	0								FALSE	sp|Q80X50-5|UBP2L_MOUSE	Q80X50-5	UBP2L_MOUSE	Ubap2l	Isoform 5 of Ubiquitin-associated protein 2-like		sp|Q80X50-2|UBP2L_MOUSE, sp|Q80X50-3|UBP2L_MOUSE, sp|Q80X50-4|UBP2L_MOUSE, sp|Q80X50|UBP2L_MOUSE
20220222_SV_18-2_glyco.19028.19028.3	interact.pep.xml	LAYATINDSR	LAYATIN[1616]DSR	R	V	10	3	2472.83	2624.13	2624.12	875.716	875.715	1122.57	375.196	1501.56	0.147255	12.258	9.708	0.8542	2	0	252	261	0	7N(1501.5553)	HexNAc-5_Hex-3	3.1183	0	LAYATInDSR	12.2589	12.2589	TRUE	sp|Q9Z218|DPP6_MOUSE	Q9Z218	DPP6_MOUSE	Dpp6	Dipeptidyl aminopeptidase-like protein 6
20220222_SV_18-2_glyco.19034.19034.3	interact.pep.xml	VNKECCHGDLLECADDR	VNKECCHGDLLECADDR	K	A	17	3	2473.97	2089.86	2089.87	697.629	697.629	2089.86	697.628	0.0036	0.000483894	14.761	0	0.9948	2	1	265	281	0	13C(57.0215), 5C(57.0215), 6C(57.0215)							TRUE	sp|P07724|ALBU_MOUSE	P07724	ALBU_MOUSE	Alb	Albumin
20220222_SV_18-2_glyco.19036.19036.3	interact.pep.xml	LNGTDPIVAADSKR	LN[1330]GTDPIVAADSKR	R	G	14	3	2474.13	2672.19	2672.19	891.738	891.738	1455.77	486.263	1216.42	6.70223e-06	25.984	12.168	1	2	0	4075	4088	0	2N(1216.4229)	HexNAc-2_Hex-5	0.8511	0	LNGTDPIVAADSKR	21.2766	25.984	TRUE	sp|Q91ZX7|LRP1_MOUSE	Q91ZX7	LRP1_MOUSE	Lrp1	Prolow-density lipoprotein receptor-related protein 1
20220222_SV_18-2_glyco.19042.19042.3	interact.pep.xml	LNGTDPIVAADSKR	LN[844]GTDPIVAADSKR	R	G	14	3	2475.31	2186.06	2186.06	729.694	729.693	1455.77	486.263	730.29	0.00147996	12.819	0	0.8911	2	0	4075	4088	0	2N(730.2644)	HexNAc-2_Hex-2	-3.9552	0.00657895	LNGTDPIVAADSKR	8.81663	12.8193	TRUE	sp|Q91ZX7|LRP1_MOUSE	Q91ZX7	LRP1_MOUSE	Lrp1	Prolow-density lipoprotein receptor-related protein 1
20220222_SV_18-2_glyco.19047.19047.3	interact.pep.xml	EVEPTSHMGVPR		R	V	12	3	2476.27	1337.64	1337.64	446.888	446.887	1337.64	446.887	-0.0008	0.000565588	23.49	9.812	0.9983	2	0	363	374	0								TRUE	sp|Q99PU5|ACBG1_MOUSE	Q99PU5	ACBG1_MOUSE	Acsbg1	Long-chain-fatty-acid--CoA ligase ACSBG1
20220222_SV_18-2_glyco.19053.19053.3	interact.pep.xml	GHAPSTAAPAPSPAPMSSSVQSDEER	GHAPSTAAPAPSPAPM[147]SSSVQSDEER	R	Q	26	3	2477.45	2579.16	2579.15	860.726	860.725	2579.16	860.726	-0.0012	0.258821	12.848	0	0.8508	2	0	24	49	0	16M(15.9949)							TRUE	sp|Q8C996|TM163_MOUSE	Q8C996	TM163_MOUSE	Tmem163	Transmembrane protein 163
20220222_SV_18-2_glyco.19056.19056.3	interact.pep.xml	IDESSLTGESDQVRK		K	S	15	3	2478	1662.81	1662.81	555.277	555.276	1662.81	555.276	0.0004	8.76181e-05	17.622	10.346	0.9994	2	0	236	250	0								TRUE	sp|Q9R0K7|AT2B2_MOUSE	Q9R0K7	AT2B2_MOUSE	Atp2b2	Plasma membrane calcium-transporting ATPase 2
20220222_SV_18-2_glyco.19065.19065.3	interact.pep.xml	KMEPVVFEK	KM[147]EPVVFEK	K	V	9	3	2479.69	1121.58	1121.58	374.867	374.867	1121.58	374.867	-0.0006	0.0380997	15.4	11.256	0.9894	2	0	152	160	0	2M(15.9949)							FALSE	sp|Q7TN29|SMAP2_MOUSE	Q7TN29	SMAP2_MOUSE	Smap2	Stromal membrane-associated protein 2		sp|Q7TN29-2|SMAP2_MOUSE
20220222_SV_18-2_glyco.19067.19067.3	interact.pep.xml	EEQFNSTFR	EEQFNSTFR	R	S	9	3	2479.89	3379.31	3379.31	1127.44	1127.44	1156.51	386.512	2222.79	0.0302517	15.577	0	1	2	0	170	178	0		HexNAc-4_Hex-6_Fuc-1_NeuAc-1	-12.2448	0.0124069	EEQFnSTFR	15.5779	15.5779	FALSE	sp|P01868|IGHG1_MOUSE	P01868	IGHG1_MOUSE	Ighg1	Ig gamma-1 chain C region secreted form		sp|P01869|IGH1M_MOUSE
20220222_SV_18-2_glyco.19068.19068.3	interact.pep.xml	QAKEEAQAEIEQYR		K	L	14	3	2479.97	1691.81	1691.81	564.945	564.944	1691.81	564.944	-0.0006	0.000110285	20.907	12.856	0.9971	2	1	35	48	0								TRUE	sp|Q9CR51|VATG1_MOUSE	Q9CR51	VATG1_MOUSE	Atp6v1g1	V-type proton ATPase subunit G 1
20220222_SV_18-2_glyco.19074.19074.3	interact.pep.xml	GHAPSTAAPAPSPAPMSSSVQSDEER	GHAPSTAAPAPSPAPM[147]SSSVQSDEER	R	Q	26	3	2481.11	2580.16	2580.16	861.061	861.06	2579.16	860.726	1.0029	0.0833201	13.817	0	0.8025	2	0	24	49	0	16M(15.9949)	Mod1: First isotopic peak (PeakApex: 1.0032, Theoretical: 1.0024)						TRUE	sp|Q8C996|TM163_MOUSE	Q8C996	TM163_MOUSE	Tmem163	Transmembrane protein 163
20220222_SV_18-2_glyco.19082.19082.3	interact.pep.xml	EEQFNSTFR	EEQFNSTFR	R	S	9	3	2482.7	3378.31	3378.31	1127.11	1127.11	1156.51	386.512	2221.79	0.167977	13.599	10.196	1	2	0	170	178	0		HexNAc-4_Hex-6_Fuc-1_NeuAc-1	-12.7277	0.0124069	EEQFnSTFR	13.5997	13.5997	FALSE	sp|P01868|IGHG1_MOUSE	P01868	IGHG1_MOUSE	Ighg1	Ig gamma-1 chain C region secreted form		sp|P01869|IGH1M_MOUSE
20220222_SV_18-2_glyco.19085.19085.3	interact.pep.xml	DFQYNEEEMKADKEEMTR	DFQYNEEEM[147]KADKEEMTR	R	L	18	3	2483.23	2307.97	2307.96	770.329	770.328	2307.96	770.328	0.0007	0.000541377	23.566	9.587	0.9947	2	2	250	267	0	9M(15.9949)							TRUE	sp|Q9Z1G3|VATC1_MOUSE	Q9Z1G3	VATC1_MOUSE	Atp6v1c1	V-type proton ATPase subunit C 1
20220222_SV_18-2_glyco.19100.19100.3	interact.pep.xml	TTGMSPEGHPTSLVVSK	TTGM[147]SPEGHPTSLVVSK	R	L	17	3	2485.95	1742.85	1742.85	581.958	581.958	1742.85	581.957	0.0004	0.246746	12.931	0	0.8651	2	0	565	581	0	4M(15.9949)							FALSE	sp|Q8BYI8-2|F234B_MOUSE	Q8BYI8-2	F234B_MOUSE	Fam234b	Isoform 2 of Protein FAM234B		sp|Q8BYI8|F234B_MOUSE
20220222_SV_18-2_glyco.19101.19101.3	interact.pep.xml	SQTSTADSDLKEDGIPSR		R	K	18	3	2486.03	1905.89	1905.89	636.305	636.305	1905.89	636.304	0.0024	0.0661454	15.218	9.254	0.9443	2	1	436	453	0								FALSE	sp|Q03141-2|MARK3_MOUSE	Q03141-2	MARK3_MOUSE	Mark3	Isoform 2 of MAP/microtubule affinity-regulating kinase 3		sp|Q03141-3|MARK3_MOUSE, sp|Q03141|MARK3_MOUSE
20220222_SV_18-2_glyco.19106.19106.3	interact.pep.xml	EEQFNSTFR	EEQFN[1413]STFR	R	S	9	3	2486.9	2454.99	2454.99	819.338	819.338	1156.51	386.512	1298.48	0.00288403	21.66	11.808	0.9912	2	0	170	178	0	5N(1298.4760)	HexNAc-4_Hex-3	3.2554	0	EEQFNSTFR	18.1301	21.6601	FALSE	sp|P01868|IGHG1_MOUSE	P01868	IGHG1_MOUSE	Ighg1	Ig gamma-1 chain C region secreted form		sp|P01869|IGH1M_MOUSE
20220222_SV_18-2_glyco.19116.19116.4	interact.pep.xml	SSIIPQDPHEVKR		K	R	13	4	2488.76	1504.8	1504.79	377.208	377.205	1504.8	377.207	-0.01	0.0319521	17.482	10.794	0.9765	2	0	205	217	0								FALSE	sp|Q8BPN8-2|DMXL2_MOUSE	Q8BPN8-2	DMXL2_MOUSE	Dmxl2	Isoform 2 of DmX-like protein 2		sp|Q8BPN8-3|DMXL2_MOUSE, sp|Q8BPN8|DMXL2_MOUSE
20220222_SV_18-2_glyco.19118.19118.3	interact.pep.xml	TEGHEETPLPPAQSQTQEGGPAAGK		R	A	25	3	2489.24	2516.18	2516.18	839.734	839.733	2516.18	839.733	0.0007	4.72774e-08	36.789	11.482	1	2	0	340	364	0								FALSE	sp|Q7TSJ2|MAP6_MOUSE	Q7TSJ2	MAP6_MOUSE	Map6	Microtubule-associated protein 6		sp|Q7TSJ2-2|MAP6_MOUSE, sp|Q7TSJ2-3|MAP6_MOUSE
20220222_SV_18-2_glyco.19120.19120.3	interact.pep.xml	MVHETSYSAQFK		K	G	12	3	2489.44	1426.66	1426.66	476.559	476.559	1426.65	476.559	0.0007	0.0200101	16.295	0	0.9914	2	0	459	470	0								FALSE	sp|Q7TSJ2|MAP6_MOUSE	Q7TSJ2	MAP6_MOUSE	Map6	Microtubule-associated protein 6		sp|Q7TSJ2-2|MAP6_MOUSE, sp|Q7TSJ2-3|MAP6_MOUSE
20220222_SV_18-2_glyco.19123.19123.3	interact.pep.xml	REHANIDAQSGSQAPNPSTTISPGK		R	S	25	3	2489.94	2562.24	2562.24	855.089	855.088	2562.24	855.088	-0.0002	0.327906	11.437	0	0.7544	2	0	310	334	0								FALSE	sp|Q8VDQ8-2|SIR2_MOUSE	Q8VDQ8-2	SIR2_MOUSE	Sirt2	Isoform 2 of NAD-dependent protein deacetylase sirtuin-2		sp|Q8VDQ8-4|SIR2_MOUSE, sp|Q8VDQ8|SIR2_MOUSE
20220222_SV_18-2_glyco.19133.19133.3	interact.pep.xml	SIGSLPEREPSASTSQK		R	D	17	3	2491.78	1772.89	1772.89	591.971	591.971	1772.89	591.971	0	0.0306549	16.554	9.817	0.9708	2	1	665	681	0								TRUE	sp|Q3UNH4|GRIN1_MOUSE	Q3UNH4	GRIN1_MOUSE	Gprin1	G protein-regulated inducer of neurite outgrowth 1
20220222_SV_18-2_glyco.19134.19134.4	interact.pep.xml	SSGPPPPSGSSGSEAAAGAAAPASQHPATGTGAVQTEAMK	SSGPPPPSGSSGSEAAAGAAAPASQHPATGTGAVQTEAM[147]K	K	Q	40	4	2491.92	3590.66	3590.66	898.672	898.671	3590.65	898.671	0.0009	0.221055	14.122	10.786	0.8156	2	0	14	53	0	39M(15.9949)							TRUE	sp|Q60865|CAPR1_MOUSE	Q60865	CAPR1_MOUSE	Caprin1	Caprin-1
20220222_SV_18-2_glyco.19135.19135.3	interact.pep.xml	EEQFNSTFR	EEQFN[2189]STFR	R	S	9	3	2492	3232.25	3232.25	1078.42	1078.42	1156.51	386.512	2075.73	0.124308	12.122	12.122	0.9894	2	0	170	178	0	5N(2074.7095)	HexNAc-4_Hex-4_NeuGc-2	-4.63	0.00657895	EEQFnSTFR	12.1227	12.1227	FALSE	sp|P01868|IGHG1_MOUSE	P01868	IGHG1_MOUSE	Ighg1	Ig gamma-1 chain C region secreted form		sp|P01869|IGH1M_MOUSE
20220222_SV_18-2_glyco.19144.19144.3	interact.pep.xml	QHAFGMAENEDFR	QHAFGM[147]AENEDFR	R	H	13	3	2493.6	1566.65	1566.65	523.225	523.225	1566.65	523.225	-0.0003	0.0120296	17.179	8.742	0.9918	2	0	188	200	0	6M(15.9949)							FALSE	sp|Q64332|SYN2_MOUSE	Q64332	SYN2_MOUSE	Syn2	Synapsin-2		sp|Q64332-2|SYN2_MOUSE
20220222_SV_18-2_glyco.19159.19159.3	interact.pep.xml	AQSFSGDFTHR		K	L	11	3	2496.04	1251.56	1251.56	418.195	418.195	1251.56	418.195	0.0004	0.253221	11.886	0	0.8574	2	0	134	144	0								FALSE	sp|Q8BXN9-2|TM87A_MOUSE	Q8BXN9-2	TM87A_MOUSE	Tmem87a	Isoform 2 of Transmembrane protein 87A		sp|Q8BXN9-3|TM87A_MOUSE, sp|Q8BXN9|TM87A_MOUSE
20220222_SV_18-2_glyco.19163.19163.3	interact.pep.xml	AMDTLGVEYGDKER	AM[147]DTLGVEYGDKER	R	K	14	3	2496.63	1598.73	1598.72	533.917	533.915	1598.72	533.915	-0.0001	6.03724e-06	25.159	13.534	1	2	1	87	100	0	2M(15.9949)							FALSE	sp|P18872|GNAO_MOUSE	P18872	GNAO_MOUSE	Gnao1	Guanine nucleotide-binding protein G(o) subunit alpha		sp|P18872-2|GNAO_MOUSE
20220222_SV_18-2_glyco.19176.19176.4	interact.pep.xml	DQALKDDDAETGLTDGEEKEEPK		K	E	23	4	2499.1	2532.14	2532.13	634.042	634.041	2532.14	634.041	-0.0002	3.039e-11	23.488	11.333	1	2	2	115	137	0								TRUE	sp|P46096|SYT1_MOUSE	P46096	SYT1_MOUSE	Syt1	Synaptotagmin-1
20220222_SV_18-2_glyco.19177.19177.3	interact.pep.xml	ELQHVALGGAGTR		R	Q	13	3	2499.18	1307.7	1307.69	436.906	436.905	1307.69	436.905	-0.0002	7.43558e-08	26.858	13.287	1	2	0	121	133	0								TRUE	sp|O35609|SCAM3_MOUSE	O35609	SCAM3_MOUSE	Scamp3	Secretory carrier-associated membrane protein 3
20220222_SV_18-2_glyco.19178.19178.3	interact.pep.xml	AMDTLGVEYGDKER	AM[147]DTLGVEYGDKER	R	K	14	3	2499.26	1598.73	1598.72	533.917	533.915	1598.72	533.915	-0.0001	1.39926e-06	26.619	15	1	2	1	87	100	0	2M(15.9949)							FALSE	sp|P18872|GNAO_MOUSE	P18872	GNAO_MOUSE	Gnao1	Guanine nucleotide-binding protein G(o) subunit alpha		sp|P18872-2|GNAO_MOUSE
20220222_SV_18-2_glyco.19181.19181.3	interact.pep.xml	SELHIQNAVGENQK		K	E	14	3	2499.84	1565.78	1565.78	522.934	522.934	1565.78	522.934	-0.0003	0.0115471	13.744	8.117	0.9918	2	0	1293	1306	0								TRUE	sp|Q99P47|CNTP4_MOUSE	Q99P47	CNTP4_MOUSE	Cntnap4	Contactin-associated protein-like 4
20220222_SV_18-2_glyco.19187.19187.3	interact.pep.xml	KSEIGIAMGSGTAVAK	KSEIGIAM[147]GSGTAVAK	K	T	16	3	2500.79	1534.8	1534.8	512.608	512.608	1534.8	512.608	0.0003	1.32603e-05	27.55	15.322	1	2	0	712	727	0	8M(15.9949)							FALSE	sp|O55143-2|AT2A2_MOUSE	O55143-2	AT2A2_MOUSE	Atp2a2	Isoform 2 of Sarcoplasmic/endoplasmic reticulum calcium ATPase 2		sp|O55143|AT2A2_MOUSE
20220222_SV_18-2_glyco.19195.19195.3	interact.pep.xml	SGDEEFRGEDDLCDSR	SGDEEFRGEDDLCDSR	R	K	16	3	2502.37	1885.74	1885.74	629.587	629.587	1885.74	629.587	0.0001	5.68853e-05	26.48	0	0.9993	2	1	336	351	0	13C(57.0215)							TRUE	sp|Q9DBR0|AKAP8_MOUSE	Q9DBR0	AKAP8_MOUSE	Akap8	A-kinase anchor protein 8
20220222_SV_18-2_glyco.19196.19196.3	interact.pep.xml	EDINAIEMEEDKR	EDINAIEM[147]EEDKR	K	D	13	3	2502.45	1606.72	1606.72	536.579	536.579	1606.71	536.579	0.0009	0.0110854	16.321	0	0.9918	2	0	261	273	0	8M(15.9949)							TRUE	sp|B2RY56|RBM25_MOUSE	B2RY56	RBM25_MOUSE	Rbm25	RNA-binding protein 25
20220222_SV_18-2_glyco.19197.19197.3	interact.pep.xml	VHFVYDSSEK		K	T	10	3	2502.53	1209.57	1209.55	404.196	404.192	1209.57	404.196	-0.0125	0.000327902	18.283	10.028	0.9983	2	0	141	150	0								TRUE	sp|Q9D387|LAMP5_MOUSE	Q9D387	LAMP5_MOUSE	Lamp5	Lysosome-associated membrane glycoprotein 5
20220222_SV_18-2_glyco.19214.19214.3	interact.pep.xml	AHYGGFTVQNEASK		K	Y	14	3	2505.18	1507.71	1507.7	503.577	503.575	1507.71	503.576	-0.0007	0.341586	10.366	8.016	0.7326	2	0	344	357	0								TRUE	sp|Q8K0E8|FIBB_MOUSE	Q8K0E8	FIBB_MOUSE	Fgb	Fibrinogen beta chain
20220222_SV_18-2_glyco.19215.19215.3	interact.pep.xml	IKDPDAAKPEDWDER		K	A	15	3	2505.26	1783.84	1783.84	595.621	595.621	1783.84	595.62	0.0025	0.0239194	16.985	9.96	0.9728	2	2	208	222	0								TRUE	sp|P14211|CALR_MOUSE	P14211	CALR_MOUSE	Calr	Calreticulin
20220222_SV_18-2_glyco.19220.19220.3	interact.pep.xml	KPEKPLFSSTSPQDSSPR		K	L	18	3	2505.98	1987	1987	663.342	663.342	1987	663.341	0.0026	0.00114815	13.26	0	0.9883	2	1	318	335	0								FALSE	sp|P97863-2|NFIB_MOUSE	P97863-2	NFIB_MOUSE	Nfib	Isoform 2 of Nuclear factor 1 B-type		sp|P97863-3|NFIB_MOUSE, sp|P97863|NFIB_MOUSE
20220222_SV_18-2_glyco.19228.19228.3	interact.pep.xml	RPSLTIMHGK		R	A	10	3	2506.97	1138.63	1138.63	380.55	380.55	1138.63	380.55	0.0003	0.041759	15.017	8.305	0.9886	2	0	336	345	0								FALSE	sp|Q5DQR4|STB5L_MOUSE	Q5DQR4	STB5L_MOUSE	Stxbp5l	Syntaxin-binding protein 5-like		sp|Q5DQR4-2|STB5L_MOUSE, sp|Q5DQR4-3|STB5L_MOUSE, sp|Q5DQR4-4|STB5L_MOUSE, sp|Q5DQR4-5|STB5L_MOUSE, sp|Q5DQR4-6|STB5L_MOUSE
20220222_SV_18-2_glyco.19235.19235.3	interact.pep.xml	LNYSDHDVIK		K	W	10	3	2508	1202.59	1202.59	401.872	401.872	1202.59	401.872	0.0004	1.48527e-05	16.785	11.241	1	2	0	411	420	0								TRUE	sp|P84091|AP2M1_MOUSE	P84091	AP2M1_MOUSE	Ap2m1	AP-2 complex subunit mu
20220222_SV_18-2_glyco.19246.19246.3	interact.pep.xml	MKPDFSSAESPEMSGK	M[147]KPDFSSAESPEMSGK	K	C	16	3	2509.89	1742.75	1742.75	581.924	581.924	1742.75	581.924	0.0004	0.0697028	15.127	9.239	0.9406	2	1	219	234	0	1M(15.9949)							TRUE	sp|Q99L04|DHRS1_MOUSE	Q99L04	DHRS1_MOUSE	Dhrs1	Dehydrogenase/reductase SDR family member 1
20220222_SV_18-2_glyco.19252.19252.4	interact.pep.xml	KDEGEGAEASVGAGDHQEPGVETVGESASK		K	E	30	4	2510.93	2926.31	2926.3	732.585	732.583	2926.31	732.584	-0.0022	3.56656e-08	40.291	9.895	1	2	0	185	214	0								FALSE	sp|Q9WTQ5|AKA12_MOUSE	Q9WTQ5	AKA12_MOUSE	Akap12	A-kinase anchor protein 12		sp|Q9WTQ5-2|AKA12_MOUSE
20220222_SV_18-2_glyco.19270.19270.3	interact.pep.xml	IKTDGAAPNVAPSDVGGGGGTNR		R	E	23	3	2514.23	2110.04	2110.04	704.355	704.354	2110.04	704.354	-0.0007	0	54.81	12.323	1	2	1	701	723	0								TRUE	sp|P12960|CNTN1_MOUSE	P12960	CNTN1_MOUSE	Cntn1	Contactin-1
20220222_SV_18-2_glyco.19271.19271.3	interact.pep.xml	EALDEDEDTDISYKK		R	L	15	3	2514.4	1769.79	1769.78	590.936	590.935	1769.78	590.935	0	0.000209532	26.215	10.236	0.9983	2	0	394	408	0								TRUE	sp|Q3UEZ8|NTCP4_MOUSE	Q3UEZ8	NTCP4_MOUSE	Slc10a4	Sodium/bile acid cotransporter 4
20220222_SV_18-2_glyco.19272.19272.3	interact.pep.xml	GSESSSGVVGVGHLSK		R	A	16	3	2514.48	1485.74	1485.76	496.255	496.26	1485.74	496.255	0.0156	0.0637937	15.791	11.919	0.9823	2	0	222	237	0								TRUE	sp|Q60673|PTPRN_MOUSE	Q60673	PTPRN_MOUSE	Ptprn	Receptor-type tyrosine-protein phosphatase-like N
20220222_SV_18-2_glyco.19275.19275.3	interact.pep.xml	FHLGEAEMEER	FHLGEAEM[147]EER	K	S	11	3	2514.73	1362.59	1362.59	455.203	455.204	1362.59	455.203	0.0029	0.0624412	16.618	10.167	0.9828	2	0	11	21	0	8M(15.9949)							TRUE	sp|Q9JJK2|LANC2_MOUSE	Q9JJK2	LANC2_MOUSE	Lancl2	LanC-like protein 2
20220222_SV_18-2_glyco.19294.19294.3	interact.pep.xml	NKENFELQAAQEK		K	E	13	3	2517.82	1547.76	1547.76	516.927	516.926	1547.76	516.927	-0.0004	0.00180427	20.169	12.216	0.979	2	1	1502	1514	0								FALSE	sp|Q99NH0|ANR17_MOUSE	Q99NH0	ANR17_MOUSE	Ankrd17	Ankyrin repeat domain-containing protein 17		sp|Q99NH0-2|ANR17_MOUSE, sp|Q99NH0-3|ANR17_MOUSE
20220222_SV_18-2_glyco.19295.19295.3	interact.pep.xml	EEQFNSTFR	EEQFN[2027]STFR	R	S	9	3	2517.9	3070.19	3070.19	1024.41	1024.4	1156.51	386.512	1913.68	0.408319	12.056	7.782	0.4286	2	0	170	178	0	5N(1912.6566)	HexNAc-4_Hex-3_NeuGc-2	-3.8775	0.00398406	EEQFnSTFR	12.057	12.057	FALSE	sp|P01868|IGHG1_MOUSE	P01868	IGHG1_MOUSE	Ighg1	Ig gamma-1 chain C region secreted form		sp|P01869|IGH1M_MOUSE
20220222_SV_18-2_glyco.19299.19299.3	interact.pep.xml	GTAPAASQPAGKPQPGPTTAPGPQPAGPPR		R	A	30	3	2518.64	2758.42	2758.41	920.48	920.479	2758.41	920.479	0	3.3e-13	47.627	12.428	1	2	1	3824	3853	0								FALSE	sp|O88737|BSN_MOUSE	O88737	BSN_MOUSE	Bsn	Protein bassoon		sp|O88737-2|BSN_MOUSE
20220222_SV_18-2_glyco.19310.19310.4	interact.pep.xml	GTAPAASQPAGKPQPGPTTAPGPQPAGPPR		R	A	30	4	2520.29	2758.42	2758.41	690.611	690.611	2758.41	690.611	0.0002	1.55752e-07	22.44	10.058	1	2	1	3824	3853	0								FALSE	sp|O88737|BSN_MOUSE	O88737	BSN_MOUSE	Bsn	Protein bassoon		sp|O88737-2|BSN_MOUSE
20220222_SV_18-2_glyco.19314.19314.3	interact.pep.xml	THPGPVVHLSDSPR		K	D	14	3	2521.25	1497.77	1497.77	500.264	500.263	1497.77	500.264	-0.0009	5.5739e-10	33.175	10.848	1	2	0	205	218	0								FALSE	sp|Q5DQR4|STB5L_MOUSE	Q5DQR4	STB5L_MOUSE	Stxbp5l	Syntaxin-binding protein 5-like		sp|Q5DQR4-2|STB5L_MOUSE, sp|Q5DQR4-3|STB5L_MOUSE, sp|Q5DQR4-4|STB5L_MOUSE, sp|Q5DQR4-5|STB5L_MOUSE, sp|Q5DQR4-6|STB5L_MOUSE
20220222_SV_18-2_glyco.19316.19316.3	interact.pep.xml	LQTCCDKPLLK	LQTCCDKPLLK	K	K	11	3	2521.41	1374.7	1374.7	459.241	459.24	1374.7	459.241	-0.0009	0.000147801	17.734	9.732	0.9959	2	1	299	309	0	4C(57.0215), 5C(57.0215)							TRUE	sp|P07724|ALBU_MOUSE	P07724	ALBU_MOUSE	Alb	Albumin
20220222_SV_18-2_glyco.19319.19319.3	interact.pep.xml	KASEDVEYTLR		R	S	11	3	2521.97	1309.65	1309.65	437.558	437.558	1309.65	437.558	0.0002	1.0226e-05	22.538	12.884	1	2	0	4	14	0								TRUE	sp|Q3UHK1|MYCT_MOUSE	Q3UHK1	MYCT_MOUSE	Slc2a13	Proton myo-inositol cotransporter
20220222_SV_18-2_glyco.19320.19320.3	interact.pep.xml	CNTEEHIFVSK	CNTEEHIFVSK	K	M	11	3	2522.08	1362.62	1362.62	455.215	455.215	1362.62	455.215	-0.0009	0.00809587	16.605	11.491	0.9916	2	0	327	337	0	1C(57.0215)							TRUE	sp|P11438|LAMP1_MOUSE	P11438	LAMP1_MOUSE	Lamp1	Lysosome-associated membrane glycoprotein 1
20220222_SV_18-2_glyco.19328.19328.3	interact.pep.xml	RADQLADESLESTR		R	R	14	3	2523.36	1589.77	1589.76	530.929	530.929	1589.76	530.929	-0.0004	1.4331e-10	35.609	11.451	1	2	0	17	30	0								FALSE	sp|P60879-2|SNP25_MOUSE	P60879-2	SNP25_MOUSE	Snap25	Isoform 2 of Synaptosomal-associated protein 25		sp|P60879|SNP25_MOUSE
20220222_SV_18-2_glyco.19331.19331.3	interact.pep.xml	NSTTLVMHMK	N[1330]STTLVMHMK	R	V	10	3	2523.83	2377	2376.99	793.339	793.337	1160.57	387.863	1216.42	0.0542001	13.564	8.447	0.9975	2	0	1826	1835	0	1N(1216.4229)	HexNAc-2_Hex-5	0.049	0	NSTTLVMHMK	10.21	13.5643	TRUE	sp|Q91ZX7|LRP1_MOUSE	Q91ZX7	LRP1_MOUSE	Lrp1	Prolow-density lipoprotein receptor-related protein 1
20220222_SV_18-2_glyco.19332.19332.3	interact.pep.xml	SKPVEPPPEQNGSIVSQPNSR		K	L	21	3	2523.91	2246.13	2246.13	749.718	749.718	2246.13	749.717	0.0029	3.07396e-08	27.19	12.185	1	2	1	125	145	0								TRUE	sp|Q9ERB0|SNP29_MOUSE	Q9ERB0	SNP29_MOUSE	Snap29	Synaptosomal-associated protein 29
20220222_SV_18-2_glyco.19348.19348.4	interact.pep.xml	AAQPPTETAESSQAEEEKDAVDEAKPK		K	E	27	4	2526.45	2855.33	2855.33	714.84	714.84	2855.33	714.84	0.0004	2.4e-13	36.609	11.032	1	2	2	182	208	0								TRUE	sp|P06837|NEUM_MOUSE	P06837	NEUM_MOUSE	Gap43	Neuromodulin
20220222_SV_18-2_glyco.19350.19350.4	interact.pep.xml	RPQYSNPPVQGEVMEGADNQGAGEQGRPVR	RPQYSNPPVQGEVM[147]EGADNQGAGEQGRPVR	R	Q	30	4	2526.84	3238.52	3238.52	810.637	810.637	3238.52	810.636	0.0007	0.00221437	20.119	0	0.9947	2	1	203	232	0	14M(15.9949)							TRUE	sp|P62960|YBOX1_MOUSE	P62960	YBOX1_MOUSE	Ybx1	Y-box-binding protein 1
20220222_SV_18-2_glyco.19353.19353.3	interact.pep.xml	KSQMSADSGVSLTSASQR		K	T	18	3	2527.09	1838.88	1838.88	613.967	613.966	1838.88	613.967	-0.0019	3.68657e-07	22.932	10.616	1	2	0	1155	1172	0								FALSE	sp|Q80U28-15|MADD_MOUSE	Q80U28-15	MADD_MOUSE	Madd	Isoform 15 of MAP kinase-activating death domain protein		sp|Q80U28-11|MADD_MOUSE, sp|Q80U28-14|MADD_MOUSE, sp|Q80U28-2|MADD_MOUSE, sp|Q80U28-3|MADD_MOUSE, sp|Q80U28-4|MADD_MOUSE, sp|Q80U28-5|MADD_MOUSE, sp|Q80U28-6|MADD_MOUSE, sp|Q80U28-7|MADD_MOUSE, sp|Q80U28-8|MADD_MOUSE, sp|Q80U28-9|MADD_MOUSE, sp|Q80U28|MADD_MOUSE
20220222_SV_18-2_glyco.19359.19359.3	interact.pep.xml	PVAGGPGAPPAARPPASPSPQR		R	Q	22	3	2528.39	2034.08	2034.08	679.033	679.032	2034.08	679.033	-0.0002	2e-14	41.06	12.934	1	2	1	535	556	0								FALSE	sp|O88935|SYN1_MOUSE	O88935	SYN1_MOUSE	Syn1	Synapsin-1		sp|O88935-1|SYN1_MOUSE, sp|O88935-3|SYN1_MOUSE
20220222_SV_18-2_glyco.19360.19360.3	interact.pep.xml	AAQPPTETAESSQAEEEKDAVDEAKPK		K	E	27	3	2528.47	2855.33	2855.33	952.785	952.784	2855.33	952.784	-0.0002	0.00261625	23.747	9.849	0.9722	2	2	182	208	0								TRUE	sp|P06837|NEUM_MOUSE	P06837	NEUM_MOUSE	Gap43	Neuromodulin
20220222_SV_18-2_glyco.19368.19368.2	interact.pep.xml	IQMSNLMNQAR	IQM[147]SNLMNQAR	K	L	11	2	2529.11	1320.63	1320.63	661.322	661.321	1320.63	661.321	-0.0011	0.0295291	18.619	11.033	0.9873	2	0	70	80	0	3M(15.9949)							TRUE	sp|P50518|VATE1_MOUSE	P50518	VATE1_MOUSE	Atp6v1e1	V-type proton ATPase subunit E 1
20220222_SV_18-2_glyco.19369.19369.2	interact.pep.xml	SQSVVEAGTLK		R	H	11	2	2529.18	1117.6	1117.6	559.806	559.806	1117.6	559.806	-0.0002	4.42995e-06	24.663	12.979	1	2	0	327	337	0								FALSE	sp|Q9D4C9|CLVS1_MOUSE	Q9D4C9	CLVS1_MOUSE	Clvs1	Clavesin-1		sp|Q9D4C9-3|CLVS1_MOUSE
20220222_SV_18-2_glyco.19373.19373.3	interact.pep.xml	PVAGGPGAPPAARPPASPSPQR		R	Q	22	3	2529.74	2034.08	2034.08	679.034	679.033	2034.08	679.033	0.0001	1e-14	38.284	11.525	1	2	1	535	556	0								FALSE	sp|O88935|SYN1_MOUSE	O88935	SYN1_MOUSE	Syn1	Synapsin-1		sp|O88935-1|SYN1_MOUSE, sp|O88935-3|SYN1_MOUSE
20220222_SV_18-2_glyco.19375.19375.3	interact.pep.xml	HMALDMGNEIDTQNR	HMALDM[147]GNEIDTQNR	R	Q	15	3	2530.24	1759.76	1759.76	587.595	587.594	1759.76	587.595	-0.0006	1.17693e-06	33.217	25.109	1	2	0	162	176	0	6M(15.9949)							FALSE	sp|P60879-2|SNP25_MOUSE	P60879-2	SNP25_MOUSE	Snap25	Isoform 2 of Synaptosomal-associated protein 25		sp|P60879|SNP25_MOUSE
20220222_SV_18-2_glyco.19394.19394.3	interact.pep.xml	VNELREELQR		K	R	10	3	2533.49	1284.68	1284.68	429.234	429.234	1284.68	429.233	0.0013	0.00105456	18.906	12.376	0.9897	2	1	8	17	0								FALSE	sp|Q8VDM6|HNRL1_MOUSE	Q8VDM6	HNRL1_MOUSE	Hnrnpul1	Heterogeneous nuclear ribonucleoprotein U-like protein 1		sp|Q8VDM6-3|HNRL1_MOUSE
20220222_SV_18-2_glyco.19412.19412.3	interact.pep.xml	NEVHTMLGQSTEEIR	NEVHTM[147]LGQSTEEIR	R	A	15	3	2536.43	1758.82	1758.82	587.281	587.28	1758.82	587.281	-0.0007	4.655e-11	42.629	13.639	1	2	0	130	144	0	6M(15.9949)							TRUE	sp|P08226|APOE_MOUSE	P08226	APOE_MOUSE	Apoe	Apolipoprotein E
20220222_SV_18-2_glyco.19419.19419.3	interact.pep.xml	GKSEVEENGAVEIAR		K	C	15	3	2537.54	1587.77	1587.77	530.265	530.265	1586.79	529.937	0.9846	0.00222734	15.437	10.436	0.8126	2	1	327	341	0		Mod1: Deamidation (PeakApex: 0.9842, Theoretical: 0.9840)						TRUE	sp|P31324|KAP3_MOUSE	P31324	KAP3_MOUSE	Prkar2b	cAMP-dependent protein kinase type II-beta regulatory subunit
20220222_SV_18-2_glyco.19429.19429.4	interact.pep.xml	STSSGETSSGLDADGHFKPSPQPR		R	S	24	4	2539.47	2444.12	2444.12	612.038	612.038	2444.12	612.037	0.0004	3.69403e-05	26.23	0	1	2	1	158	181	0								FALSE	sp|Q3TRR0-2|MAP9_MOUSE	Q3TRR0-2	MAP9_MOUSE	Map9	Isoform 2 of Microtubule-associated protein 9		sp|Q3TRR0|MAP9_MOUSE
20220222_SV_18-2_glyco.19430.19430.4	interact.pep.xml	SSSSTTASSSPSTVVHSAHSEAADSTEMGDK		R	A	31	4	2539.73	3037.3	3037.3	760.333	760.333	3037.31	760.334	-0.0004	1.66245e-06	32.617	0	1	2	0	699	729	0								FALSE	sp|Q80U28-15|MADD_MOUSE	Q80U28-15	MADD_MOUSE	Madd	Isoform 15 of MAP kinase-activating death domain protein		sp|Q80U28-13|MADD_MOUSE, sp|Q80U28-14|MADD_MOUSE, sp|Q80U28-2|MADD_MOUSE, sp|Q80U28-3|MADD_MOUSE, sp|Q80U28-4|MADD_MOUSE, sp|Q80U28-8|MADD_MOUSE, sp|Q80U28|MADD_MOUSE
20220222_SV_18-2_glyco.19436.19436.3	interact.pep.xml	EEQFNSTFR	EEQFN[1825]STFR	R	S	9	3	2540.75	2867.11	2867.11	956.712	956.712	1156.51	386.512	1710.6	0.120296	12.179	12.179	1	2	0	170	178	0	5N(1710.5977)	HexNAc-3_Hex-4_Fuc-1_NeuGc-1	-5.0916	0.00837989	EEQFnSTFR	12.1792	12.1792	FALSE	sp|P01868|IGHG1_MOUSE	P01868	IGHG1_MOUSE	Ighg1	Ig gamma-1 chain C region secreted form		sp|P01869|IGH1M_MOUSE
20220222_SV_18-2_glyco.19441.19441.3	interact.pep.xml	VNHEPEPASGASPGATIPK		R	S	19	3	2541.54	1857.92	1857.92	620.315	620.315	1857.92	620.315	0.0004	0.154792	15.741	11.006	0.9414	2	0	313	331	0								FALSE	sp|O08539|BIN1_MOUSE	O08539	BIN1_MOUSE	Bin1	Myc box-dependent-interacting protein 1		sp|O08539-2|BIN1_MOUSE
20220222_SV_18-2_glyco.19443.19443.3	interact.pep.xml	SPHFQVVNEETPKDK		K	V	15	3	2541.7	1753.87	1753.86	585.629	585.627	1753.86	585.628	-0.003	2e-14	33.167	11.553	1	2	1	384	398	0								FALSE	sp|A2AWA9|RBGP1_MOUSE	A2AWA9	RBGP1_MOUSE	Rabgap1	Rab GTPase-activating protein 1		sp|A2AWA9-2|RBGP1_MOUSE
20220222_SV_18-2_glyco.19454.19454.3	interact.pep.xml	CEGPGVPTVTVHNTTDK	CEGPGVPTVTVHN[1330]TTDK	K	R	17	3	2544.05	3027.28	3027.28	1010.1	1010.1	1810.85	604.625	1216.42	0.0015767	20.709	0	0.999	2	0	493	509	0	1C(57.0215), 13N(1216.4229)	HexNAc-2_Hex-5	-1.2187	0	CEGPGVPTVTVHnTTDK	20.7099	18.846	TRUE	sp|Q9Z218|DPP6_MOUSE	Q9Z218	DPP6_MOUSE	Dpp6	Dipeptidyl aminopeptidase-like protein 6
20220222_SV_18-2_glyco.19460.19460.3	interact.pep.xml	AEEATVGQAEEATVGHTEK		R	V	19	3	2545	1955.91	1955.9	652.977	652.976	1955.91	652.976	-0.002	7.89995e-09	31.995	10.741	1	2	0	440	458	0								TRUE	sp|D3YVF0|AKAP5_MOUSE	D3YVF0	AKAP5_MOUSE	Akap5	A-kinase anchor protein 5
20220222_SV_18-2_glyco.19463.19463.3	interact.pep.xml	QAELDEEEKEIDAK		K	L	14	3	2545.56	1645.77	1645.77	549.597	549.597	1645.77	549.597	-0.0001	0.2149	13.247	10.659	0.7352	2	1	2971	2984	0								FALSE	sp|O88737|BSN_MOUSE	O88737	BSN_MOUSE	Bsn	Protein bassoon	Pclo	sp|O88737-2|BSN_MOUSE, sp|Q9QYX7-2|PCLO_MOUSE, sp|Q9QYX7|PCLO_MOUSE
20220222_SV_18-2_glyco.19468.19468.4	interact.pep.xml	TAPSRPTSTVSGQTSNHSGNKPDPPPVLR		R	V	29	4	2546.03	2984.51	2984.51	747.136	747.134	2984.51	747.134	0.0002	0.0815174	12.855	0	0.9065	2	2	34	62	0								FALSE	sp|O88735-2|MAP7_MOUSE	O88735-2	MAP7_MOUSE	Map7	Isoform 2 of Ensconsin		sp|O88735|MAP7_MOUSE
20220222_SV_18-2_glyco.19471.19471.3	interact.pep.xml	QPPGSHLSSYTESTSVEQR		K	D	19	3	2546.5	2088.97	2088.97	697.332	697.331	2088.97	697.331	-0.0002	8.67441e-09	33.633	12.577	1	2	0	75	93	0								TRUE	sp|Q8BRV5|K1671_MOUSE	Q8BRV5	K1671_MOUSE	Kiaa1671	Uncharacterized protein KIAA1671
[truncated: 11,777 more rows]

## Sheet: SVs, sceHCD, non-enriched
Spectrum	Spectrum File	Peptide	Modified Peptide	Prev AA	Next AA	Peptide Length	Charge	Retention	Observed Mass	Calibrated Observed Mass	Observed M/Z	Calibrated Observed M/Z	Calculated Peptide Mass	Calculated M/Z	Delta Mass	Expectation	Hyperscore	Nextscore	PeptideProphet Probability	Number of Enzymatic Termini	Number of Missed Cleavages	Protein Start	Protein End	Intensity	Assigned Modifications	Observed Modifications	Glycan Score	Glycan q-value	MSFragger Localization	Best Score with Delta Mass	Best Score without Delta Mass	Is Unique	Protein	Protein ID	Entry Name	Gene	Protein Description	Mapped Genes	Mapped Proteins
[truncated: 37,299 more rows]

[truncated: 3 more sheets: Synaptosomes, sceHCD, Synaptosomes, AI-ETD, Syt1 and SV2 IP eluates]
