# Supplementary material for: N-glycoproteomics of brain synapses and synaptic vesicles
Source: Cell Rep. Author manuscript; Available in PMC 2023 Oct 23. (PMC10560701; doi:10.1016/j.celrep.2023.112368)
Supplement: 5 [file NIHMS1895595-supplement-5.xlsx]

## Sheet: Synapt_all_glycopsms
	Peptide	Glycan	Glycan.Q	Glycan.score	Entry.Name	Entry.Description	Glycopeptide	Annotated
1	TAANGTR	HexNAc-2_Hex-5	0	3.7904	MMRN2_MOUSE	Multimerin-2	TAANGTR_HexNAc-2_Hex-5	Man5
2	TAANGTR	HexNAc-2_Hex-5	0	1.6302	MMRN2_MOUSE	Multimerin-2	TAANGTR_HexNAc-2_Hex-5	Man5
3	GGPKNDTEER	HexNAc-5_Hex-4_Fuc-2	0.00727358	-5.8133	NPTX1_MOUSE	Neuronal pentraxin-1	GGPKNDTEER_HexNAc-5_Hex-4_Fuc-2	Fuc2
4	GGPKNDTEER	HexNAc-5_Hex-4_Fuc-2	0.00714116	-5.609	NPTX1_MOUSE	Neuronal pentraxin-1	GGPKNDTEER_HexNAc-5_Hex-4_Fuc-2	Fuc2
5	KNASNMEYR	HexNAc-2_Hex-5	0	2.4	NPTN_MOUSE	Neuroplastin	KNASNMEYR_HexNAc-2_Hex-5	Man5
6	KNASNMEYR	HexNAc-2_Hex-5	0	2.4	NPTN_MOUSE	Neuroplastin	KNASNMEYR_HexNAc-2_Hex-5	Man5
7	YIDKGNR	HexNAc-8_Hex-3_Fuc-1	0.00727358	-5.8352	CA2D1_MOUSE	Isoform 2D of Voltage-dependent calcium channel subunit alpha-2/delta-1	YIDKGNR_HexNAc-8_Hex-3_Fuc-1	character(0)
8	YIDKGNR	HexNAc-8_Hex-3_Fuc-1	0.00779163	-6.6475	CA2D1_MOUSE	Isoform 2D of Voltage-dependent calcium channel subunit alpha-2/delta-1	YIDKGNR_HexNAc-8_Hex-3_Fuc-1	character(0)
9	YIDKGNR	HexNAc-2_Hex-5	0	2.3015	CA2D1_MOUSE	Isoform 2D of Voltage-dependent calcium channel subunit alpha-2/delta-1	YIDKGNR_HexNAc-2_Hex-5	Man5
10	YIDKGNR	HexNAc-2_Hex-5	0	1.7513	CA2D1_MOUSE	Isoform 2D of Voltage-dependent calcium channel subunit alpha-2/delta-1	YIDKGNR_HexNAc-2_Hex-5	Man5
11	YHSQTYGNGSK	HexNAc-2_Hex-8	0	-0.0198	OS9_MOUSE	Isoform 2 of Protein	YHSQTYGNGSK_HexNAc-2_Hex-8	Man8
12	DQPGHPVNR	HexNAc-2_Hex-9	0	1.8009	CGT_MOUSE	2-hydroxyacylsphingosine 1-beta-galactosyltransferase	DQPGHPVNR_HexNAc-2_Hex-9	Man9
13	DQPGHPVNR	HexNAc-2_Hex-9	0.000492611	-0.5253	CGT_MOUSE	2-hydroxyacylsphingosine 1-beta-galactosyltransferase	DQPGHPVNR_HexNAc-2_Hex-9	Man9
14	DQPGHPVNR	HexNAc-2_Hex-8	0	2.0358	CGT_MOUSE	2-hydroxyacylsphingosine 1-beta-galactosyltransferase	DQPGHPVNR_HexNAc-2_Hex-8	Man8
15	DQPGHPVNR	HexNAc-2_Hex-8	0	1.0392	CGT_MOUSE	2-hydroxyacylsphingosine 1-beta-galactosyltransferase	DQPGHPVNR_HexNAc-2_Hex-8	Man8
16	DQPGHPVNR	HexNAc-2_Hex-10	0	1.4281	CGT_MOUSE	2-hydroxyacylsphingosine 1-beta-galactosyltransferase	DQPGHPVNR_HexNAc-2_Hex-10	Prec
17	DQPGHPVNR	HexNAc-2_Hex-7	0	1.7452	CGT_MOUSE	2-hydroxyacylsphingosine 1-beta-galactosyltransferase	DQPGHPVNR_HexNAc-2_Hex-7	Man7
18	DQPGHPVNR	HexNAc-2_Hex-7	0	1.7452	CGT_MOUSE	2-hydroxyacylsphingosine 1-beta-galactosyltransferase	DQPGHPVNR_HexNAc-2_Hex-7	Man7
19	DQPGHPVNR	HexNAc-2_Hex-6	0	2.7551	CGT_MOUSE	2-hydroxyacylsphingosine 1-beta-galactosyltransferase	DQPGHPVNR_HexNAc-2_Hex-6	Man6
20	DQPGHPVNR	HexNAc-2_Hex-6	0	2.1414	CGT_MOUSE	2-hydroxyacylsphingosine 1-beta-galactosyltransferase	DQPGHPVNR_HexNAc-2_Hex-6	Man6
21	KNASNMEYR	HexNAc-5_Hex-3_Fuc-1	0.00568952	-4.259	NPTN_MOUSE	Neuroplastin	KNASNMEYR_HexNAc-5_Hex-3_Fuc-1	Fuc1
22	NPNASEPK	HexNAc-3_Hex-5_Fuc-2	0.00879451	-7.4341	AT1A1_MOUSE	Sodium/potassium-transporting ATPase subunit alpha-1	NPNASEPK_HexNAc-3_Hex-5_Fuc-2	Fuc2
23	NPNASEPK	HexNAc-3_Hex-5_Fuc-2	0.00914951	-8.1738	AT1A1_MOUSE	Sodium/potassium-transporting ATPase subunit alpha-1	NPNASEPK_HexNAc-3_Hex-5_Fuc-2	Fuc2
24	DQPGHPVNR	HexNAc-4_Hex-5	0	3.7664	CGT_MOUSE	2-hydroxyacylsphingosine 1-beta-galactosyltransferase	DQPGHPVNR_HexNAc-4_Hex-5	Fuc0
25	DQPGHPVNR	HexNAc-4_Hex-5	0	3.7664	CGT_MOUSE	2-hydroxyacylsphingosine 1-beta-galactosyltransferase	DQPGHPVNR_HexNAc-4_Hex-5	Fuc0
26	NTSLEHTR	HexNAc-2_Hex-8	0	3.4669	TMX3_MOUSE	Protein disulfide-isomerase TMX3	NTSLEHTR_HexNAc-2_Hex-8	Man8
27	NTSLEHTR	HexNAc-2_Hex-8	0	1.1188	TMX3_MOUSE	Protein disulfide-isomerase TMX3	NTSLEHTR_HexNAc-2_Hex-8	Man8
28	DQPGHPVNR	HexNAc-4_Hex-6	0	4.9842	CGT_MOUSE	2-hydroxyacylsphingosine 1-beta-galactosyltransferase	DQPGHPVNR_HexNAc-4_Hex-6	Fuc0
29	NISSEEK	HexNAc-6_Hex-5_Fuc-3	0.00899165	-7.6675	NCAM1_MOUSE	Neural cell adhesion molecule 1	NISSEEK_HexNAc-6_Hex-5_Fuc-3	character(0)
30	NISSEEK	HexNAc-6_Hex-5_Fuc-3	0.00914951	-8.146	NCAM1_MOUSE	Neural cell adhesion molecule 1	NISSEEK_HexNAc-6_Hex-5_Fuc-3	character(0)
31	NASNMEYR	HexNAc-4_Hex-6_Fuc-2	0.00748469	-6.4274	NPTN_MOUSE	Neuroplastin	NASNMEYR_HexNAc-4_Hex-6_Fuc-2	Fuc2
32	DQPGHPVNR	HexNAc-4_Hex-4	0	3.655	CGT_MOUSE	2-hydroxyacylsphingosine 1-beta-galactosyltransferase	DQPGHPVNR_HexNAc-4_Hex-4	Fuc0
33	DQPGHPVNR	HexNAc-4_Hex-4	0	4.1716	CGT_MOUSE	2-hydroxyacylsphingosine 1-beta-galactosyltransferase	DQPGHPVNR_HexNAc-4_Hex-4	Fuc0
34	NTSLEHTR	HexNAc-2_Hex-6	0	3.6124	TMX3_MOUSE	Protein disulfide-isomerase TMX3	NTSLEHTR_HexNAc-2_Hex-6	Man6
35	NTSLEHTR	HexNAc-2_Hex-6	0	1.6957	TMX3_MOUSE	Protein disulfide-isomerase TMX3	NTSLEHTR_HexNAc-2_Hex-6	Man6
36	NISSEEK	HexNAc-5_Hex-4_Fuc-2	0.00735463	-6.289	NCAM1_MOUSE	Neural cell adhesion molecule 1	NISSEEK_HexNAc-5_Hex-4_Fuc-2	Fuc2
37	NISSEEK	HexNAc-5_Hex-4_Fuc-2	0.00879451	-7.2083	NCAM1_MOUSE	Neural cell adhesion molecule 1	NISSEEK_HexNAc-5_Hex-4_Fuc-2	Fuc2
38	NISSEEK	HexNAc-5_Hex-4_Fuc-2	0.00850971	-6.9542	NCAM1_MOUSE	Neural cell adhesion molecule 1	NISSEEK_HexNAc-5_Hex-4_Fuc-2	Fuc2
39	HMNETSHTQGSLR	HexNAc-2_Hex-6	0	1.3767	NTRK2_MOUSE	BDNF/NT-3 growth factors receptor	HMNETSHTQGSLR_HexNAc-2_Hex-6	Man6
40	HMNETSHTQGSLR	HexNAc-2_Hex-6	0	1.3767	NTRK2_MOUSE	BDNF/NT-3 growth factors receptor	HMNETSHTQGSLR_HexNAc-2_Hex-6	Man6
41	NISSEEK	HexNAc-6_Hex-4_Fuc-2	0.00714116	-5.6331	NCAM1_MOUSE	Neural cell adhesion molecule 1	NISSEEK_HexNAc-6_Hex-4_Fuc-2	character(0)
42	NSSHSPLR	HexNAc-2_Hex-8	0	2.7436	SEM4D_MOUSE	Semaphorin-4D	NSSHSPLR_HexNAc-2_Hex-8	Man8
43	NSSHSPLR	HexNAc-2_Hex-8	0	0.3955	SEM4D_MOUSE	Semaphorin-4D	NSSHSPLR_HexNAc-2_Hex-8	Man8
44	NLGNNTK	HexNAc-5_Hex-3_Fuc-1	0.00564804	-3.5797	CGT_MOUSE	2-hydroxyacylsphingosine 1-beta-galactosyltransferase	NLGNNTK_HexNAc-5_Hex-3_Fuc-1	Fuc1
45	HMNETSHTQGSLR	HexNAc-2_Hex-5	0	1.1854	NTRK2_MOUSE	BDNF/NT-3 growth factors receptor	HMNETSHTQGSLR_HexNAc-2_Hex-5	Man5
46	HMNETSHTQGSLR	HexNAc-2_Hex-5	0.00129199	-1.2999	NTRK2_MOUSE	BDNF/NT-3 growth factors receptor	HMNETSHTQGSLR_HexNAc-2_Hex-5	Man5
47	DQPGHPVNR	HexNAc-5_Hex-3	0	1.6551	CGT_MOUSE	2-hydroxyacylsphingosine 1-beta-galactosyltransferase	DQPGHPVNR_HexNAc-5_Hex-3	Fuc0
48	DQPGHPVNR	HexNAc-5_Hex-3	0	0.0762	CGT_MOUSE	2-hydroxyacylsphingosine 1-beta-galactosyltransferase	DQPGHPVNR_HexNAc-5_Hex-3	Fuc0
49	CVNESYKK	HexNAc-2_Hex-6_Phospho-1	0.00568952	-4.1715	PPT1_MOUSE	Palmitoyl-protein thioesterase 1	CVNESYKK_HexNAc-2_Hex-6_Phospho-1	Phos
50	NISSEEK	HexNAc-5_Hex-5_NeuAc-2	0.00568952	-4.2034	NCAM1_MOUSE	Neural cell adhesion molecule 1	NISSEEK_HexNAc-5_Hex-5_NeuAc-2	character(0)
51	NISSEEK	HexNAc-5_Hex-5_Fuc-2	0.00685099	-5.5105	NCAM1_MOUSE	Neural cell adhesion molecule 1	NISSEEK_HexNAc-5_Hex-5_Fuc-2	Fuc2
52	NISSEEK	HexNAc-5_Hex-5_Fuc-1_NeuAc-1	0.00879451	-7.3263	NCAM1_MOUSE	Neural cell adhesion molecule 1	NISSEEK_HexNAc-5_Hex-5_Fuc-1_NeuAc-1	character(0)
53	NISSEEK	HexNAc-5_Hex-5_Fuc-1_NeuAc-1	0.012823	-12.6822	NCAM1_MOUSE	Neural cell adhesion molecule 1	NISSEEK_HexNAc-5_Hex-5_Fuc-1_NeuAc-1	character(0)
54	VIYQNHNK	HexNAc-4_Hex-4_Fuc-1	0.0032538	-2.2822	L1CAM_MOUSE	Neural cell adhesion molecule L1	VIYQNHNK_HexNAc-4_Hex-4_Fuc-1	Fuc1
55	VIYQNHNK	HexNAc-4_Hex-4_Fuc-1	0.0032538	-2.2822	L1CAM_MOUSE	Neural cell adhesion molecule L1	VIYQNHNK_HexNAc-4_Hex-4_Fuc-1	Fuc1
56	RACQFNR	HexNAc-2_Hex-9	0	5.9871	AT1B2_MOUSE	Sodium/potassium-transporting ATPase subunit beta-2	RACQFNR_HexNAc-2_Hex-9	Man9
57	IRNVSDTTKR	HexNAc-2_Hex-6	0	5.2447	SHPS1_MOUSE	Isoform 2 of Tyrosine-protein phosphatase non-receptor type substrate 1	IRNVSDTTKR_HexNAc-2_Hex-6	Man6
58	NISSEEK	HexNAc-6_Hex-5_Fuc-1_NeuAc-1	0.00879451	-7.5149	NCAM1_MOUSE	Neural cell adhesion molecule 1	NISSEEK_HexNAc-6_Hex-5_Fuc-1_NeuAc-1	character(0)
59	VIYQNHNK	HexNAc-5_Hex-4_Fuc-1	0.00296956	-2.1852	L1CAM_MOUSE	Neural cell adhesion molecule L1	VIYQNHNK_HexNAc-5_Hex-4_Fuc-1	Fuc1
60	VIYQNHNK	HexNAc-5_Hex-4_Fuc-1	0.00271528	-1.9151	L1CAM_MOUSE	Neural cell adhesion molecule L1	VIYQNHNK_HexNAc-5_Hex-4_Fuc-1	Fuc1
61	IRNVSDTTKR	HexNAc-2_Hex-5	0	3.1397	SHPS1_MOUSE	Isoform 2 of Tyrosine-protein phosphatase non-receptor type substrate 1	IRNVSDTTKR_HexNAc-2_Hex-5	Man5
62	IRNVSDTTKR	HexNAc-2_Hex-5	0	0.6853	SHPS1_MOUSE	Isoform 2 of Tyrosine-protein phosphatase non-receptor type substrate 1	IRNVSDTTKR_HexNAc-2_Hex-5	Man5
63	IRNVSDTTKR	HexNAc-2_Hex-4	0	3.2737	SHPS1_MOUSE	Isoform 2 of Tyrosine-protein phosphatase non-receptor type substrate 1	IRNVSDTTKR_HexNAc-2_Hex-4	Man4
64	IRNVSDTTKR	HexNAc-2_Hex-4	0	1.2827	SHPS1_MOUSE	Isoform 2 of Tyrosine-protein phosphatase non-receptor type substrate 1	IRNVSDTTKR_HexNAc-2_Hex-4	Man4
65	VIYQNHNK	HexNAc-4_Hex-3	0	1.5253	L1CAM_MOUSE	Neural cell adhesion molecule L1	VIYQNHNK_HexNAc-4_Hex-3	Fuc0
66	VIYQNHNK	HexNAc-5_Hex-4_Fuc-2	0.00618079	-4.7901	L1CAM_MOUSE	Neural cell adhesion molecule L1	VIYQNHNK_HexNAc-5_Hex-4_Fuc-2	Fuc2
67	KNASNMEYR	HexNAc-2_Hex-8	0	-0.2054	NPTN_MOUSE	Neuroplastin	KNASNMEYR_HexNAc-2_Hex-8	Man8
68	NISSEEK	HexNAc-5_Hex-4_Fuc-1	0.00564804	-3.5866	NCAM1_MOUSE	Neural cell adhesion molecule 1	NISSEEK_HexNAc-5_Hex-4_Fuc-1	Fuc1
69	NISSEEK	HexNAc-5_Hex-3_Fuc-1	0.00359125	-3.1194	NCAM1_MOUSE	Neural cell adhesion molecule 1	NISSEEK_HexNAc-5_Hex-3_Fuc-1	Fuc1
70	NISSEEK	HexNAc-5_Hex-4_Fuc-1	0.00564804	-3.8226	NCAM1_MOUSE	Neural cell adhesion molecule 1	NISSEEK_HexNAc-5_Hex-4_Fuc-1	Fuc1
71	NISSEEK	HexNAc-5_Hex-3_Fuc-1	0.00359125	-2.8771	NCAM1_MOUSE	Neural cell adhesion molecule 1	NISSEEK_HexNAc-5_Hex-3_Fuc-1	Fuc1
72	RACQFNR	HexNAc-2_Hex-5	0	6.5019	AT1B2_MOUSE	Sodium/potassium-transporting ATPase subunit beta-2	RACQFNR_HexNAc-2_Hex-5	Man5
73	RACQFNR	HexNAc-2_Hex-5	0	3.568	AT1B2_MOUSE	Sodium/potassium-transporting ATPase subunit beta-2	RACQFNR_HexNAc-2_Hex-5	Man5
74	RACQFNR	HexNAc-2_Hex-4	0	4.0624	AT1B2_MOUSE	Sodium/potassium-transporting ATPase subunit beta-2	RACQFNR_HexNAc-2_Hex-4	Man4
75	RACQFNR	HexNAc-2_Hex-4	0	1.5435	AT1B2_MOUSE	Sodium/potassium-transporting ATPase subunit beta-2	RACQFNR_HexNAc-2_Hex-4	Man4
76	RACQFNR	HexNAc-4_Hex-5	0	4.2537	AT1B2_MOUSE	Sodium/potassium-transporting ATPase subunit beta-2	RACQFNR_HexNAc-4_Hex-5	Fuc0
77	RACQFNR	HexNAc-4_Hex-5	0.00296956	-1.9808	AT1B2_MOUSE	Sodium/potassium-transporting ATPase subunit beta-2	RACQFNR_HexNAc-4_Hex-5	Fuc0
78	HYNYTGK	HexNAc-5_Hex-4_NeuAc-1	0.00714116	-5.6792	S1PR1_MOUSE	Sphingosine 1-phosphate receptor 1	HYNYTGK_HexNAc-5_Hex-4_NeuAc-1	character(0)
79	HYNYTGK	HexNAc-5_Hex-4_Fuc-2	0.00714116	-5.6826	S1PR1_MOUSE	Sphingosine 1-phosphate receptor 1	HYNYTGK_HexNAc-5_Hex-4_Fuc-2	Fuc2
80	VIYQNHNK	HexNAc-5_Hex-3	0	0.6163	L1CAM_MOUSE	Neural cell adhesion molecule L1	VIYQNHNK_HexNAc-5_Hex-3	Fuc0
81	VIYQNHNK	HexNAc-5_Hex-3	0	0.6163	L1CAM_MOUSE	Neural cell adhesion molecule L1	VIYQNHNK_HexNAc-5_Hex-3	Fuc0
82	HYNYTGK	HexNAc-5_Hex-4_Fuc-2	0.00340832	-2.4118	S1PR1_MOUSE	Sphingosine 1-phosphate receptor 1	HYNYTGK_HexNAc-5_Hex-4_Fuc-2	Fuc2
83	VIYQNHNK	HexNAc-5_Hex-4	0	1.4313	L1CAM_MOUSE	Neural cell adhesion molecule L1	VIYQNHNK_HexNAc-5_Hex-4	Fuc0
84	KNASNMEYR	HexNAc-4_Hex-6_Fuc-1	0.00359125	-2.8312	NPTN_MOUSE	Neuroplastin	KNASNMEYR_HexNAc-4_Hex-6_Fuc-1	Fuc1
85	KSVAHNMTTPNK	HexNAc-2_Hex-8	0	1.5118	GBRA3_MOUSE	Gamma-aminobutyric acid receptor subunit alpha-3	KSVAHNMTTPNK_HexNAc-2_Hex-8	Man8
86	KSVAHNMTTPNK	HexNAc-2_Hex-8	0	0.1602	GBRA3_MOUSE	Gamma-aminobutyric acid receptor subunit alpha-3	KSVAHNMTTPNK_HexNAc-2_Hex-8	Man8
87	KNASNMEYR	HexNAc-3_Hex-6_Fuc-2	0.00618079	-4.9899	NPTN_MOUSE	Neuroplastin	KNASNMEYR_HexNAc-3_Hex-6_Fuc-2	Fuc2
88	IRNVSDTTK	HexNAc-2_Hex-5	0	3.5102	SHPS1_MOUSE	Isoform 2 of Tyrosine-protein phosphatase non-receptor type substrate 1	IRNVSDTTK_HexNAc-2_Hex-5	Man5
89	IRNVSDTTK	HexNAc-2_Hex-5	0	1.5624	SHPS1_MOUSE	Isoform 2 of Tyrosine-protein phosphatase non-receptor type substrate 1	IRNVSDTTK_HexNAc-2_Hex-5	Man5
90	RACQFNR	HexNAc-4_Hex-4	0	6.6229	AT1B2_MOUSE	Sodium/potassium-transporting ATPase subunit beta-2	RACQFNR_HexNAc-4_Hex-4	Fuc0
91	IRNVSDTTK	HexNAc-2_Hex-4	0	3.2056	SHPS1_MOUSE	Isoform 2 of Tyrosine-protein phosphatase non-receptor type substrate 1	IRNVSDTTK_HexNAc-2_Hex-4	Man4
92	IRNVSDTTK	HexNAc-2_Hex-4	0	1.7818	SHPS1_MOUSE	Isoform 2 of Tyrosine-protein phosphatase non-receptor type substrate 1	IRNVSDTTK_HexNAc-2_Hex-4	Man4
93	KNASNMEYR	HexNAc-4_Hex-6_Fuc-2	0.00663391	-5.0435	NPTN_MOUSE	Neuroplastin	KNASNMEYR_HexNAc-4_Hex-6_Fuc-2	Fuc2
94	KNASNMEYR	HexNAc-4_Hex-6_Fuc-2	0.00663391	-5.2455	NPTN_MOUSE	Neuroplastin	KNASNMEYR_HexNAc-4_Hex-6_Fuc-2	Fuc2
95	KNASNMEYR	HexNAc-2_Hex-5	0	1.8368	NPTN_MOUSE	Neuroplastin	KNASNMEYR_HexNAc-2_Hex-5	Man5
96	KNASNMEYR	HexNAc-2_Hex-5	0	1.8368	NPTN_MOUSE	Neuroplastin	KNASNMEYR_HexNAc-2_Hex-5	Man5
97	NISSEEK	HexNAc-5_Hex-4_Fuc-1_NeuAc-2	0.00618079	-4.7595	NCAM1_MOUSE	Neural cell adhesion molecule 1	NISSEEK_HexNAc-5_Hex-4_Fuc-1_NeuAc-2	character(0)
98	VIYQNHNK	HexNAc-5_Hex-3_Fuc-1	0.00568952	-4.3192	L1CAM_MOUSE	Neural cell adhesion molecule L1	VIYQNHNK_HexNAc-5_Hex-3_Fuc-1	Fuc1
99	VIYQNHNK	HexNAc-5_Hex-3_Fuc-1	0.00568952	-4.043	L1CAM_MOUSE	Neural cell adhesion molecule L1	VIYQNHNK_HexNAc-5_Hex-3_Fuc-1	Fuc1
100	KNASNMEYR	HexNAc-4_Hex-5	0	0.4279	NPTN_MOUSE	Neuroplastin	KNASNMEYR_HexNAc-4_Hex-5	Fuc0
101	KNASNMEYR	HexNAc-4_Hex-5	0	-0.1583	NPTN_MOUSE	Neuroplastin	KNASNMEYR_HexNAc-4_Hex-5	Fuc0
102	THQALCNTTQK	HexNAc-5_Hex-3_Fuc-1	0.00568952	-4.0432	ENV1_MOUSE	MLV-related proviral Env polyprotein	THQALCNTTQK_HexNAc-5_Hex-3_Fuc-1	Fuc1
103	THQALCNTTQK	HexNAc-5_Hex-3_Fuc-1	0.00568952	-4.0432	ENV1_MOUSE	MLV-related proviral Env polyprotein	THQALCNTTQK_HexNAc-5_Hex-3_Fuc-1	Fuc1
104	VNKTEEDYAR	HexNAc-2_Hex-3	0.00169779	-1.3381	CREG1_MOUSE	Protein CREG1	VNKTEEDYAR_HexNAc-2_Hex-3	Man3
105	VNKTEEDYAR	HexNAc-2_Hex-3	0.00129199	-1.2565	CREG1_MOUSE	Protein CREG1	VNKTEEDYAR_HexNAc-2_Hex-3	Man3
106	KNASNMEYR	HexNAc-3_Hex-5_Fuc-1	0.00590446	-4.6442	NPTN_MOUSE	Neuroplastin	KNASNMEYR_HexNAc-3_Hex-5_Fuc-1	Fuc1
107	NISSEEK	HexNAc-6_Hex-5_NeuAc-2	0.00618079	-4.9021	NCAM1_MOUSE	Neural cell adhesion molecule 1	NISSEEK_HexNAc-6_Hex-5_NeuAc-2	character(0)
108	NISSEEK	HexNAc-6_Hex-5_NeuAc-2	0.0107745	-9.6822	NCAM1_MOUSE	Neural cell adhesion molecule 1	NISSEEK_HexNAc-6_Hex-5_NeuAc-2	character(0)
109	KNASNMEYR	HexNAc-3_Hex-5_Fuc-2	0.00568952	-4.1292	NPTN_MOUSE	Neuroplastin	KNASNMEYR_HexNAc-3_Hex-5_Fuc-2	Fuc2
110	KNASNMEYR	HexNAc-3_Hex-5_Fuc-2	0.00618079	-4.9645	NPTN_MOUSE	Neuroplastin	KNASNMEYR_HexNAc-3_Hex-5_Fuc-2	Fuc2
111	HMNETSHTQGSLR	HexNAc-2_Hex-9	0	0.2931	NTRK2_MOUSE	BDNF/NT-3 growth factors receptor	HMNETSHTQGSLR_HexNAc-2_Hex-9	Man9
112	HMNETSHTQGSLR	HexNAc-2_Hex-9	0	0.2931	NTRK2_MOUSE	BDNF/NT-3 growth factors receptor	HMNETSHTQGSLR_HexNAc-2_Hex-9	Man9
113	IRNVSDTTK	HexNAc-4_Hex-5_Fuc-1	0.00564804	-3.6368	SHPS1_MOUSE	Isoform 2 of Tyrosine-protein phosphatase non-receptor type substrate 1	IRNVSDTTK_HexNAc-4_Hex-5_Fuc-1	Fuc1
114	IRNVSDTTK	HexNAc-4_Hex-5_Fuc-1	0.00568952	-4.29	SHPS1_MOUSE	Isoform 2 of Tyrosine-protein phosphatase non-receptor type substrate 1	IRNVSDTTK_HexNAc-4_Hex-5_Fuc-1	Fuc1
115	KNASNMEYR	HexNAc-4_Hex-5_Fuc-1	0.00568952	-4.4623	NPTN_MOUSE	Neuroplastin	KNASNMEYR_HexNAc-4_Hex-5_Fuc-1	Fuc1
116	KNASNMEYR	HexNAc-4_Hex-5_Fuc-1	0.00618079	-4.6994	NPTN_MOUSE	Neuroplastin	KNASNMEYR_HexNAc-4_Hex-5_Fuc-1	Fuc1
117	HMNETSHTQGSLR	HexNAc-3_Hex-6_Fuc-1	0.00714116	-5.7357	NTRK2_MOUSE	BDNF/NT-3 growth factors receptor	HMNETSHTQGSLR_HexNAc-3_Hex-6_Fuc-1	Fuc1
118	VNKTEEDYAR	HexNAc-2_Hex-6_Phospho-1	0.00568952	-3.9877	CREG1_MOUSE	Protein CREG1	VNKTEEDYAR_HexNAc-2_Hex-6_Phospho-1	Phos
119	KNASNMEYR	HexNAc-4_Hex-4_Fuc-2	0.00359125	-2.9862	NPTN_MOUSE	Neuroplastin	KNASNMEYR_HexNAc-4_Hex-4_Fuc-2	Fuc2
120	KNASNMEYR	HexNAc-4_Hex-4_Fuc-2	0.00564804	-3.4825	NPTN_MOUSE	Neuroplastin	KNASNMEYR_HexNAc-4_Hex-4_Fuc-2	Fuc2
121	KNASNMEYR	HexNAc-4_Hex-5_Fuc-2	0.00663391	-5.2343	NPTN_MOUSE	Neuroplastin	KNASNMEYR_HexNAc-4_Hex-5_Fuc-2	Fuc2
122	KNASNMEYR	HexNAc-4_Hex-5_Fuc-2	0.00714116	-5.6665	NPTN_MOUSE	Neuroplastin	KNASNMEYR_HexNAc-4_Hex-5_Fuc-2	Fuc2
123	RACQFNR	HexNAc-5_Hex-3	0	2.0284	AT1B2_MOUSE	Sodium/potassium-transporting ATPase subunit beta-2	RACQFNR_HexNAc-5_Hex-3	Fuc0
124	RACQFNR	HexNAc-5_Hex-3	0.00271528	-1.913	AT1B2_MOUSE	Sodium/potassium-transporting ATPase subunit beta-2	RACQFNR_HexNAc-5_Hex-3	Fuc0
125	HMNETSHTQGSLR	HexNAc-2_Hex-6	0	2.0825	NTRK2_MOUSE	BDNF/NT-3 growth factors receptor	HMNETSHTQGSLR_HexNAc-2_Hex-6	Man6
126	HMNETSHTQGSLR	HexNAc-2_Hex-6	0	0.7041	NTRK2_MOUSE	BDNF/NT-3 growth factors receptor	HMNETSHTQGSLR_HexNAc-2_Hex-6	Man6
127	SVTTSLHNK	HexNAc-2_Hex-7	0	3.3466	SORL_MOUSE	Sortilin-related receptor	SVTTSLHNK_HexNAc-2_Hex-7	Man7
128	SVTTSLHNK	HexNAc-2_Hex-7	0	2.5889	SORL_MOUSE	Sortilin-related receptor	SVTTSLHNK_HexNAc-2_Hex-7	Man7
129	HMNETSHTQGSLR	HexNAc-2_Hex-4	0.00129199	-0.9632	NTRK2_MOUSE	BDNF/NT-3 growth factors receptor	HMNETSHTQGSLR_HexNAc-2_Hex-4	Man4
130	NETHFDAGAK	HexNAc-2_Hex-9	0.000492611	-0.5253	ACE_MOUSE	Angiotensin-converting enzyme	NETHFDAGAK_HexNAc-2_Hex-9	Man9
131	NETHFDAGAK	HexNAc-2_Hex-9	0.000492611	-0.5253	ACE_MOUSE	Angiotensin-converting enzyme	NETHFDAGAK_HexNAc-2_Hex-9	Man9
132	HMNETSHTQGSLR	HexNAc-2_Hex-5	0	3.314	NTRK2_MOUSE	BDNF/NT-3 growth factors receptor	HMNETSHTQGSLR_HexNAc-2_Hex-5	Man5
133	HMNETSHTQGSLR	HexNAc-2_Hex-5	0	2.69	NTRK2_MOUSE	BDNF/NT-3 growth factors receptor	HMNETSHTQGSLR_HexNAc-2_Hex-5	Man5
134	KNASNMEYR	HexNAc-5_Hex-4_Fuc-2	0.00508259	-3.3946	NPTN_MOUSE	Neuroplastin	KNASNMEYR_HexNAc-5_Hex-4_Fuc-2	Fuc2
135	HMNETSHTQGSLR	HexNAc-3_Hex-5	0	2.4768	NTRK2_MOUSE	BDNF/NT-3 growth factors receptor	HMNETSHTQGSLR_HexNAc-3_Hex-5	Fuc0
136	KNASNMEYR	HexNAc-5_Hex-4_Fuc-2	0.00564804	-3.5989	NPTN_MOUSE	Neuroplastin	KNASNMEYR_HexNAc-5_Hex-4_Fuc-2	Fuc2
137	HMNETSHTQGSLR	HexNAc-2_Hex-5	0	1.9164	NTRK2_MOUSE	BDNF/NT-3 growth factors receptor	HMNETSHTQGSLR_HexNAc-2_Hex-5	Man5
138	HMNETSHTQGSLR	HexNAc-2_Hex-5	0	1.9164	NTRK2_MOUSE	BDNF/NT-3 growth factors receptor	HMNETSHTQGSLR_HexNAc-2_Hex-5	Man5
139	HMNETSHTQGSLR	HexNAc-2_Hex-3	0	2.9807	NTRK2_MOUSE	BDNF/NT-3 growth factors receptor	HMNETSHTQGSLR_HexNAc-2_Hex-3	Man3
140	HMNETSHTQGSLR	HexNAc-2_Hex-3	0	2.9807	NTRK2_MOUSE	BDNF/NT-3 growth factors receptor	HMNETSHTQGSLR_HexNAc-2_Hex-3	Man3
141	HMNETSHTQGSLR	HexNAc-3_Hex-5_Fuc-2	0.00663391	-5.3417	NTRK2_MOUSE	BDNF/NT-3 growth factors receptor	HMNETSHTQGSLR_HexNAc-3_Hex-5_Fuc-2	Fuc2
142	SVAHNMTMPNK	HexNAc-2_Hex-6	0	2.6255	GBRA1_MOUSE	Gamma-aminobutyric acid receptor subunit alpha-1	SVAHNMTMPNK_HexNAc-2_Hex-6	Man6
143	SVAHNMTMPNK	HexNAc-2_Hex-6	0	2.6255	GBRA1_MOUSE	Gamma-aminobutyric acid receptor subunit alpha-1	SVAHNMTMPNK_HexNAc-2_Hex-6	Man6
144	HMNETSHTQGSLR	HexNAc-2_Hex-2	0	2.073	NTRK2_MOUSE	BDNF/NT-3 growth factors receptor	HMNETSHTQGSLR_HexNAc-2_Hex-2	character(0)
145	STNHEPSEMSNR	HexNAc-5_Hex-4_Fuc-2	0.00568952	-4.4197	CBLN1_MOUSE	Cerebellin-1	STNHEPSEMSNR_HexNAc-5_Hex-4_Fuc-2	Fuc2
146	HMNETSHTQGSLR	HexNAc-2_Hex-2	0	2.073	NTRK2_MOUSE	BDNF/NT-3 growth factors receptor	HMNETSHTQGSLR_HexNAc-2_Hex-2	character(0)
147	HMNETSHTQGSLR	HexNAc-2_Hex-1	0	3.1503	NTRK2_MOUSE	BDNF/NT-3 growth factors receptor	HMNETSHTQGSLR_HexNAc-2_Hex-1	character(0)
148	HMNETSHTQGSLR	HexNAc-2_Hex-1	0	3.1503	NTRK2_MOUSE	BDNF/NT-3 growth factors receptor	HMNETSHTQGSLR_HexNAc-2_Hex-1	character(0)
149	SVTTSLHNK	HexNAc-2_Hex-6	0	2.3544	SORL_MOUSE	Sortilin-related receptor	SVTTSLHNK_HexNAc-2_Hex-6	Man6
150	HMNETSHTQGSLR	HexNAc-4_Hex-5_Fuc-1	0.00564804	-3.7215	NTRK2_MOUSE	BDNF/NT-3 growth factors receptor	HMNETSHTQGSLR_HexNAc-4_Hex-5_Fuc-1	Fuc1
151	HMNETSHTQGSLR	HexNAc-4_Hex-5_Fuc-1	0.00568952	-3.9926	NTRK2_MOUSE	BDNF/NT-3 growth factors receptor	HMNETSHTQGSLR_HexNAc-4_Hex-5_Fuc-1	Fuc1
152	VSHVLNDTHMK	HexNAc-2_Hex-8	0.000948767	-0.7558	PLXC1_MOUSE	Plexin-C1	VSHVLNDTHMK_HexNAc-2_Hex-8	Man8
153	KNASNMEYR	HexNAc-3_Hex-6_Fuc-1_NeuAc-1	0.00748469	-6.4483	NPTN_MOUSE	Neuroplastin	KNASNMEYR_HexNAc-3_Hex-6_Fuc-1_NeuAc-1	character(0)
154	HYGNYTCR	HexNAc-5_Hex-4_Fuc-2	0.00735463	-6.2085	IGLO5_MOUSE	IgLON family member 5	HYGNYTCR_HexNAc-5_Hex-4_Fuc-2	Fuc2
155	HYGNYTCR	HexNAc-5_Hex-4_Fuc-2	0.00748469	-6.4346	IGLO5_MOUSE	IgLON family member 5	HYGNYTCR_HexNAc-5_Hex-4_Fuc-2	Fuc2
156	IRNVSDTTK	HexNAc-4_Hex-4_Fuc-1	0.00568952	-4.1379	SHPS1_MOUSE	Isoform 2 of Tyrosine-protein phosphatase non-receptor type substrate 1	IRNVSDTTK_HexNAc-4_Hex-4_Fuc-1	Fuc1
157	STNHEPSEMSNR	HexNAc-4_Hex-3_Fuc-1	0.0032538	-2.2688	CBLN1_MOUSE	Cerebellin-1	STNHEPSEMSNR_HexNAc-4_Hex-3_Fuc-1	Fuc1
158	STNHEPSEMSNR	HexNAc-4_Hex-3_Fuc-1	0.00340832	-2.6177	CBLN1_MOUSE	Cerebellin-1	STNHEPSEMSNR_HexNAc-4_Hex-3_Fuc-1	Fuc1
159	KNASNMEYR	HexNAc-4_Hex-3_Fuc-1	0	-0.2248	NPTN_MOUSE	Neuroplastin	KNASNMEYR_HexNAc-4_Hex-3_Fuc-1	Fuc1
160	KNASNMEYR	HexNAc-4_Hex-3_Fuc-1	0.00129199	-0.8567	NPTN_MOUSE	Neuroplastin	KNASNMEYR_HexNAc-4_Hex-3_Fuc-1	Fuc1
161	STNHEPSEMSNR	HexNAc-2_Hex-2_Fuc-1	0.00196078	-1.7165	CBLN1_MOUSE	Cerebellin-1	STNHEPSEMSNR_HexNAc-2_Hex-2_Fuc-1	character(0)
162	SVSHNMTAPNK	HexNAc-2_Hex-8	0	0.0635	GBRA4_MOUSE	Gamma-aminobutyric acid receptor subunit alpha-4	SVSHNMTAPNK_HexNAc-2_Hex-8	Man8
163	SVSHNMTAPNK	HexNAc-2_Hex-8	0.000948767	-0.6885	GBRA4_MOUSE	Gamma-aminobutyric acid receptor subunit alpha-4	SVSHNMTAPNK_HexNAc-2_Hex-8	Man8
164	SVTTSLHNK	HexNAc-2_Hex-5	0	1.6302	SORL_MOUSE	Sortilin-related receptor	SVTTSLHNK_HexNAc-2_Hex-5	Man5
165	SVTTSLHNK	HexNAc-2_Hex-5	0	0.8565	SORL_MOUSE	Sortilin-related receptor	SVTTSLHNK_HexNAc-2_Hex-5	Man5
166	NATLAEQAK	HexNAc-2_Hex-8	0	1.2043	HYOU1_MOUSE	Hypoxia up-regulated protein 1	NATLAEQAK_HexNAc-2_Hex-8	Man8
167	NATLAEQAK	HexNAc-2_Hex-8	0	0.6047	HYOU1_MOUSE	Hypoxia up-regulated protein 1	NATLAEQAK_HexNAc-2_Hex-8	Man8
168	KNASNMEYR	HexNAc-5_Hex-3_Fuc-1	0.00359125	-3.1307	NPTN_MOUSE	Neuroplastin	KNASNMEYR_HexNAc-5_Hex-3_Fuc-1	Fuc1
169	STNHEPSEMSNR	HexNAc-5_Hex-3_Fuc-1	0.00568952	-3.9808	CBLN1_MOUSE	Cerebellin-1	STNHEPSEMSNR_HexNAc-5_Hex-3_Fuc-1	Fuc1
170	KNASNMEYR	HexNAc-5_Hex-3_Fuc-1	0.00564804	-3.594	NPTN_MOUSE	Neuroplastin	KNASNMEYR_HexNAc-5_Hex-3_Fuc-1	Fuc1
171	STNHEPSEMSNR	HexNAc-5_Hex-3_Fuc-1	0.00568952	-4.257	CBLN1_MOUSE	Cerebellin-1	STNHEPSEMSNR_HexNAc-5_Hex-3_Fuc-1	Fuc1
172	SVSHNMTAPNK	HexNAc-2_Hex-6	0.00129199	-0.9653	GBRA4_MOUSE	Gamma-aminobutyric acid receptor subunit alpha-4	SVSHNMTAPNK_HexNAc-2_Hex-6	Man6
173	SVSHNMTAPNK	HexNAc-2_Hex-6	0.00129199	-0.9653	GBRA4_MOUSE	Gamma-aminobutyric acid receptor subunit alpha-4	SVSHNMTAPNK_HexNAc-2_Hex-6	Man6
174	NETHFDAGAK	HexNAc-2_Hex-5	0	0.6853	ACE_MOUSE	Angiotensin-converting enzyme	NETHFDAGAK_HexNAc-2_Hex-5	Man5
175	NETHFDAGAK	HexNAc-2_Hex-5	0	0.6853	ACE_MOUSE	Angiotensin-converting enzyme	NETHFDAGAK_HexNAc-2_Hex-5	Man5
176	SVSHNMTAPNK	HexNAc-2_Hex-6	0.00296956	-2.0951	GBRA4_MOUSE	Gamma-aminobutyric acid receptor subunit alpha-4	SVSHNMTAPNK_HexNAc-2_Hex-6	Man6
177	SVSHNMTAPNK	HexNAc-2_Hex-6	0.00296956	-2.0951	GBRA4_MOUSE	Gamma-aminobutyric acid receptor subunit alpha-4	SVSHNMTAPNK_HexNAc-2_Hex-6	Man6
178	HPNCVNVTK	HexNAc-2_Hex-5	0	2.883	CEIP2_MOUSE	Cell surface hyaluronidase	HPNCVNVTK_HexNAc-2_Hex-5	Man5
179	HPNCVNVTK	HexNAc-2_Hex-5	0	2.259	CEIP2_MOUSE	Cell surface hyaluronidase	HPNCVNVTK_HexNAc-2_Hex-5	Man5
180	MNYTGGDTCHK	HexNAc-2_Hex-5	0	1.6302	MPRI_MOUSE	Cation-independent mannose-6-phosphate receptor	MNYTGGDTCHK_HexNAc-2_Hex-5	Man5
181	MNYTGGDTCHK	HexNAc-2_Hex-5	0	0.8565	MPRI_MOUSE	Cation-independent mannose-6-phosphate receptor	MNYTGGDTCHK_HexNAc-2_Hex-5	Man5
182	SVAHNMTMPNK	HexNAc-2_Hex-6	0	2.1414	GBRA1_MOUSE	Gamma-aminobutyric acid receptor subunit alpha-1	SVAHNMTMPNK_HexNAc-2_Hex-6	Man6
183	SVAHNMTMPNK	HexNAc-2_Hex-6	0	2.1414	GBRA1_MOUSE	Gamma-aminobutyric acid receptor subunit alpha-1	SVAHNMTMPNK_HexNAc-2_Hex-6	Man6
184	TLNCSGAHVK	HexNAc-2_Hex-9	0	2.2521	ADA22_MOUSE	Isoform 9 of Disintegrin and metalloproteinase domain-containing protein 22	TLNCSGAHVK_HexNAc-2_Hex-9	Man9
185	TLNCSGAHVK	HexNAc-2_Hex-9	0	2.2521	ADA22_MOUSE	Isoform 9 of Disintegrin and metalloproteinase domain-containing protein 22	TLNCSGAHVK_HexNAc-2_Hex-9	Man9
186	GPGIKPNQTSK	HexNAc-2_Hex-6_Phospho-1	0.00359125	-3.0807	GNS_MOUSE	N-acetylglucosamine-6-sulfatase	GPGIKPNQTSK_HexNAc-2_Hex-6_Phospho-1	Phos
187	DHIHCLGNR	HexNAc-2_Hex-8	0	1.4785	TM2D3_MOUSE	Isoform 2 of TM2 domain-containing protein 3	DHIHCLGNR_HexNAc-2_Hex-8	Man8
188	DHIHCLGNR	HexNAc-2_Hex-8	0	1.4785	TM2D3_MOUSE	Isoform 2 of TM2 domain-containing protein 3	DHIHCLGNR_HexNAc-2_Hex-8	Man8
189	HMNETSHTQGSLR	HexNAc-5_Hex-3_Fuc-1	0.00618079	-4.8979	NTRK2_MOUSE	BDNF/NT-3 growth factors receptor	HMNETSHTQGSLR_HexNAc-5_Hex-3_Fuc-1	Fuc1
190	HMNETSHTQGSLR	HexNAc-5_Hex-3_Fuc-1	0.00663391	-5.2401	NTRK2_MOUSE	BDNF/NT-3 growth factors receptor	HMNETSHTQGSLR_HexNAc-5_Hex-3_Fuc-1	Fuc1
191	VGNNTVHVHQEVHK	HexNAc-2_Hex-8	0	-0.0539	DKK3_MOUSE	Dickkopf-related protein 3	VGNNTVHVHQEVHK_HexNAc-2_Hex-8	Man8
192	VGNNTVHVHQEVHK	HexNAc-2_Hex-8	0	-0.0539	DKK3_MOUSE	Dickkopf-related protein 3	VGNNTVHVHQEVHK_HexNAc-2_Hex-8	Man8
193	HYGNYTCR	HexNAc-5_Hex-3_Fuc-1	0.00340832	-2.7975	IGLO5_MOUSE	IgLON family member 5	HYGNYTCR_HexNAc-5_Hex-3_Fuc-1	Fuc1
194	HYGNYTCR	HexNAc-5_Hex-3_Fuc-1	0.00385233	-3.2608	IGLO5_MOUSE	IgLON family member 5	HYGNYTCR_HexNAc-5_Hex-3_Fuc-1	Fuc1
195	IRNVSDTTK	HexNAc-5_Hex-3_Fuc-1	0.00340832	-2.5914	SHPS1_MOUSE	Isoform 2 of Tyrosine-protein phosphatase non-receptor type substrate 1	IRNVSDTTK_HexNAc-5_Hex-3_Fuc-1	Fuc1
196	IRNVSDTTK	HexNAc-5_Hex-3_Fuc-1	0.00564804	-3.5369	SHPS1_MOUSE	Isoform 2 of Tyrosine-protein phosphatase non-receptor type substrate 1	IRNVSDTTK_HexNAc-5_Hex-3_Fuc-1	Fuc1
197	VGNNTVHVHQEVHK	HexNAc-2_Hex-8	0	-0.2603	DKK3_MOUSE	Dickkopf-related protein 3	VGNNTVHVHQEVHK_HexNAc-2_Hex-8	Man8
198	TLNCSGAHVK	HexNAc-4_Hex-6_Fuc-1	0.00663391	-5.0675	ADA22_MOUSE	Isoform 9 of Disintegrin and metalloproteinase domain-containing protein 22	TLNCSGAHVK_HexNAc-4_Hex-6_Fuc-1	Fuc1
199	TLNCSGAHVK	HexNAc-4_Hex-6_Fuc-1	0.00663391	-5.3348	ADA22_MOUSE	Isoform 9 of Disintegrin and metalloproteinase domain-containing protein 22	TLNCSGAHVK_HexNAc-4_Hex-6_Fuc-1	Fuc1
200	LTCECEHNTTGPDCGK	HexNAc-2_Hex-6	0	0.975	NTNG1_MOUSE	Isoform 1B of Netrin-G1	LTCECEHNTTGPDCGK_HexNAc-2_Hex-6	Man6
201	LTCECEHNTTGPDCGK	HexNAc-2_Hex-6	0	0.975	NTNG1_MOUSE	Isoform 1B of Netrin-G1	LTCECEHNTTGPDCGK_HexNAc-2_Hex-6	Man6
202	DHIHCLGNR	HexNAc-2_Hex-6	0	1.3767	TM2D3_MOUSE	Isoform 2 of TM2 domain-containing protein 3	DHIHCLGNR_HexNAc-2_Hex-6	Man6
203	ENQNHSYSLK	HexNAc-2_Hex-8	0	1.4785	ITAV_MOUSE	Integrin alpha-V	ENQNHSYSLK_HexNAc-2_Hex-8	Man8
204	ENQNHSYSLK	HexNAc-2_Hex-8	0	1.4785	ITAV_MOUSE	Integrin alpha-V	ENQNHSYSLK_HexNAc-2_Hex-8	Man8
205	TLNCSGAHVK	HexNAc-5_Hex-5_Fuc-3	0.00663391	-5.3626	ADA22_MOUSE	Isoform 9 of Disintegrin and metalloproteinase domain-containing protein 22	TLNCSGAHVK_HexNAc-5_Hex-5_Fuc-3	Fuc3
206	TLNCSGAHVK	HexNAc-5_Hex-5_Fuc-3	0.00727358	-5.8319	ADA22_MOUSE	Isoform 9 of Disintegrin and metalloproteinase domain-containing protein 22	TLNCSGAHVK_HexNAc-5_Hex-5_Fuc-3	Fuc3
207	TLNCSGAHVK	HexNAc-2_Hex-5	0	1.9588	ADA22_MOUSE	Isoform 9 of Disintegrin and metalloproteinase domain-containing protein 22	TLNCSGAHVK_HexNAc-2_Hex-5	Man5
208	TLNCSGAHVK	HexNAc-2_Hex-5	0	1.1851	ADA22_MOUSE	Isoform 9 of Disintegrin and metalloproteinase domain-containing protein 22	TLNCSGAHVK_HexNAc-2_Hex-5	Man5
209	ENQNHSYSLK	HexNAc-2_Hex-7	0	0.7838	ITAV_MOUSE	Integrin alpha-V	ENQNHSYSLK_HexNAc-2_Hex-7	Man7
210	QTGDVTCNCTDGR	HexNAc-5_Hex-3_Fuc-1	0.00568952	-4.0432	LRP1_MOUSE	Prolow-density lipoprotein receptor-related protein 1	QTGDVTCNCTDGR_HexNAc-5_Hex-3_Fuc-1	Fuc1
211	ENQNHSYSLK	HexNAc-2_Hex-7	0	0.0261	ITAV_MOUSE	Integrin alpha-V	ENQNHSYSLK_HexNAc-2_Hex-7	Man7
212	TLNCSGAHVK	HexNAc-4_Hex-5	0	0.2202	ADA22_MOUSE	Isoform 9 of Disintegrin and metalloproteinase domain-containing protein 22	TLNCSGAHVK_HexNAc-4_Hex-5	Fuc0
213	TLNCSGAHVK	HexNAc-4_Hex-5	0	0.2202	ADA22_MOUSE	Isoform 9 of Disintegrin and metalloproteinase domain-containing protein 22	TLNCSGAHVK_HexNAc-4_Hex-5	Fuc0
214	SVAHNMTTPNK	HexNAc-2_Hex-8	0	1.7471	GBRA3_MOUSE	Gamma-aminobutyric acid receptor subunit alpha-3	SVAHNMTTPNK_HexNAc-2_Hex-8	Man8
215	SVAHNMTTPNK	HexNAc-2_Hex-8	0	1.7471	GBRA3_MOUSE	Gamma-aminobutyric acid receptor subunit alpha-3	SVAHNMTTPNK_HexNAc-2_Hex-8	Man8
216	TLNCSGAHVK	HexNAc-4_Hex-6_Fuc-2	0.00762503	-6.5773	ADA22_MOUSE	Isoform 9 of Disintegrin and metalloproteinase domain-containing protein 22	TLNCSGAHVK_HexNAc-4_Hex-6_Fuc-2	Fuc2
217	SVAHNMTTPNK	HexNAc-2_Hex-9	0.000492611	-0.5253	GBRA3_MOUSE	Gamma-aminobutyric acid receptor subunit alpha-3	SVAHNMTTPNK_HexNAc-2_Hex-9	Man9
218	SVAHNMTTPNK	HexNAc-2_Hex-9	0	0.2219	GBRA3_MOUSE	Gamma-aminobutyric acid receptor subunit alpha-3	SVAHNMTTPNK_HexNAc-2_Hex-9	Man9
219	LTCECEHNTTGPDCGK	HexNAc-2_Hex-5	0	0.6853	NTNG1_MOUSE	Isoform 1B of Netrin-G1	LTCECEHNTTGPDCGK_HexNAc-2_Hex-5	Man5
220	LTCECEHNTTGPDCGK	HexNAc-2_Hex-5	0	0.6853	NTNG1_MOUSE	Isoform 1B of Netrin-G1	LTCECEHNTTGPDCGK_HexNAc-2_Hex-5	Man5
221	DNHTSCAECLK	HexNAc-2_Hex-9	0	0.0448	ITB2_MOUSE	Integrin beta-2	DNHTSCAECLK_HexNAc-2_Hex-9	Man9
222	DNHTSCAECLK	HexNAc-2_Hex-9	0	0.0448	ITB2_MOUSE	Integrin beta-2	DNHTSCAECLK_HexNAc-2_Hex-9	Man9
223	TLNCSGAHVK	HexNAc-4_Hex-5_Fuc-1	0.00568952	-4.2199	ADA22_MOUSE	Isoform 9 of Disintegrin and metalloproteinase domain-containing protein 22	TLNCSGAHVK_HexNAc-4_Hex-5_Fuc-1	Fuc1
224	IKTPEKNDTAAAGQGER	HexNAc-5_Hex-6_Fuc-4	0.0107745	-9.9035	ITAV_MOUSE	Integrin alpha-V	IKTPEKNDTAAAGQGER_HexNAc-5_Hex-6_Fuc-4	Fuc4
225	FNHTQTIQQK	HexNAc-2_Hex-8	0	1.1188	NRCAM_MOUSE	Isoform 2 of Neuronal cell adhesion molecule	FNHTQTIQQK_HexNAc-2_Hex-8	Man8
226	FNHTQTIQQK	HexNAc-2_Hex-8	0	1.1188	NRCAM_MOUSE	Isoform 2 of Neuronal cell adhesion molecule	FNHTQTIQQK_HexNAc-2_Hex-8	Man8
227	SVAHNMTTPNK	HexNAc-2_Hex-7	0	1.3897	GBRA3_MOUSE	Gamma-aminobutyric acid receptor subunit alpha-3	SVAHNMTTPNK_HexNAc-2_Hex-7	Man7
228	SVAHNMTTPNK	HexNAc-2_Hex-7	0	0.7838	GBRA3_MOUSE	Gamma-aminobutyric acid receptor subunit alpha-3	SVAHNMTTPNK_HexNAc-2_Hex-7	Man7
229	DHIHCLGNR	HexNAc-2_Hex-5	0	0.15	TM2D3_MOUSE	Isoform 2 of TM2 domain-containing protein 3	DHIHCLGNR_HexNAc-2_Hex-5	Man5
230	DNHTSCAECLK	HexNAc-2_Hex-8	0	2.1314	ITB2_MOUSE	Integrin beta-2	DNHTSCAECLK_HexNAc-2_Hex-8	Man8
231	DNHTSCAECLK	HexNAc-2_Hex-8	0	2.1314	ITB2_MOUSE	Integrin beta-2	DNHTSCAECLK_HexNAc-2_Hex-8	Man8
232	FNHTQTIQQK	HexNAc-2_Hex-7	0	1.1767	NRCAM_MOUSE	Isoform 2 of Neuronal cell adhesion molecule	FNHTQTIQQK_HexNAc-2_Hex-7	Man7
233	FNHTQTIQQK	HexNAc-2_Hex-7	0	1.1767	NRCAM_MOUSE	Isoform 2 of Neuronal cell adhesion molecule	FNHTQTIQQK_HexNAc-2_Hex-7	Man7
234	FNHTQTIQQK	HexNAc-2_Hex-7	0	0.0261	NRCAM_MOUSE	Isoform 2 of Neuronal cell adhesion molecule	FNHTQTIQQK_HexNAc-2_Hex-7	Man7
235	ENQNHSYSLK	HexNAc-2_Hex-6	0	1.1382	ITAV_MOUSE	Integrin alpha-V	ENQNHSYSLK_HexNAc-2_Hex-6	Man6
236	FNHTQTIQQK	HexNAc-2_Hex-7	0	0.0261	NRCAM_MOUSE	Isoform 2 of Neuronal cell adhesion molecule	FNHTQTIQQK_HexNAc-2_Hex-7	Man7
237	ENQNHSYSLK	HexNAc-2_Hex-6	0	1.1382	ITAV_MOUSE	Integrin alpha-V	ENQNHSYSLK_HexNAc-2_Hex-6	Man6
238	TLNCSGAHVK	HexNAc-4_Hex-4_Fuc-2	0.00568952	-4.0644	ADA22_MOUSE	Isoform 9 of Disintegrin and metalloproteinase domain-containing protein 22	TLNCSGAHVK_HexNAc-4_Hex-4_Fuc-2	Fuc2
239	IKTPEKNDTAAAGQGER	HexNAc-5_Hex-5_Fuc-3	0.00914951	-8.2697	ITAV_MOUSE	Integrin alpha-V	IKTPEKNDTAAAGQGER_HexNAc-5_Hex-5_Fuc-3	Fuc3
240	TLNCSGAHVK	HexNAc-4_Hex-5_Fuc-2	0.00568952	-3.8654	ADA22_MOUSE	Isoform 9 of Disintegrin and metalloproteinase domain-containing protein 22	TLNCSGAHVK_HexNAc-4_Hex-5_Fuc-2	Fuc2
241	NASNMEYR	HexNAc-3_Hex-6_Fuc-2	0.00564804	-3.7666	NPTN_MOUSE	Neuroplastin	NASNMEYR_HexNAc-3_Hex-6_Fuc-2	Fuc2
242	TLNCSGAHVK	HexNAc-4_Hex-5_Fuc-2	0.00568952	-4.0706	ADA22_MOUSE	Isoform 9 of Disintegrin and metalloproteinase domain-containing protein 22	TLNCSGAHVK_HexNAc-4_Hex-5_Fuc-2	Fuc2
243	IKTPEKNDTAAAGQGER	HexNAc-5_Hex-5_Fuc-3	0.00914951	-7.947	ITAV_MOUSE	Integrin alpha-V	IKTPEKNDTAAAGQGER_HexNAc-5_Hex-5_Fuc-3	Fuc3
244	TLNCSGAHVK	HexNAc-5_Hex-4_Fuc-2	0.00618079	-4.7181	ADA22_MOUSE	Isoform 9 of Disintegrin and metalloproteinase domain-containing protein 22	TLNCSGAHVK_HexNAc-5_Hex-4_Fuc-2	Fuc2
245	TLNCSGAHVK	HexNAc-5_Hex-4_Fuc-2	0.00618079	-4.7181	ADA22_MOUSE	Isoform 9 of Disintegrin and metalloproteinase domain-containing protein 22	TLNCSGAHVK_HexNAc-5_Hex-4_Fuc-2	Fuc2
246	SVAHNMTTPNK	HexNAc-2_Hex-6	0	5.345	GBRA3_MOUSE	Gamma-aminobutyric acid receptor subunit alpha-3	SVAHNMTTPNK_HexNAc-2_Hex-6	Man6
247	SVAHNMTTPNK	HexNAc-2_Hex-6	0	5.345	GBRA3_MOUSE	Gamma-aminobutyric acid receptor subunit alpha-3	SVAHNMTTPNK_HexNAc-2_Hex-6	Man6
248	FNHTQTIQQK	HexNAc-2_Hex-6	0	2.0022	NRCAM_MOUSE	Isoform 2 of Neuronal cell adhesion molecule	FNHTQTIQQK_HexNAc-2_Hex-6	Man6
249	FNHTQTIQQK	HexNAc-2_Hex-6	0	2.0022	NRCAM_MOUSE	Isoform 2 of Neuronal cell adhesion molecule	FNHTQTIQQK_HexNAc-2_Hex-6	Man6
250	NASNMEYR	HexNAc-5_Hex-5_Fuc-3	0.00914951	-7.9078	NPTN_MOUSE	Neuroplastin	NASNMEYR_HexNAc-5_Hex-5_Fuc-3	Fuc3
251	ENQNHSYSLK	HexNAc-2_Hex-5	0	1.1851	ITAV_MOUSE	Integrin alpha-V	ENQNHSYSLK_HexNAc-2_Hex-5	Man5
252	ENQNHSYSLK	HexNAc-2_Hex-5	0	1.9588	ITAV_MOUSE	Integrin alpha-V	ENQNHSYSLK_HexNAc-2_Hex-5	Man5
253	NASNMEYR	HexNAc-4_Hex-6_Fuc-2	0.00663391	-5.0653	NPTN_MOUSE	Neuroplastin	NASNMEYR_HexNAc-4_Hex-6_Fuc-2	Fuc2
254	NASNMEYR	HexNAc-4_Hex-6_Fuc-2	0.00663391	-5.4539	NPTN_MOUSE	Neuroplastin	NASNMEYR_HexNAc-4_Hex-6_Fuc-2	Fuc2
255	TLNCSGAHVK	HexNAc-4_Hex-4_Fuc-1	0.00340832	-2.8107	ADA22_MOUSE	Isoform 9 of Disintegrin and metalloproteinase domain-containing protein 22	TLNCSGAHVK_HexNAc-4_Hex-4_Fuc-1	Fuc1
256	FNHTQTIQQK	HexNAc-2_Hex-5	0	1.2416	NRCAM_MOUSE	Isoform 2 of Neuronal cell adhesion molecule	FNHTQTIQQK_HexNAc-2_Hex-5	Man5
257	TLNCSGAHVK	HexNAc-4_Hex-4_Fuc-1	0.00359125	-3.053	ADA22_MOUSE	Isoform 9 of Disintegrin and metalloproteinase domain-containing protein 22	TLNCSGAHVK_HexNAc-4_Hex-4_Fuc-1	Fuc1
258	FNHTQTIQQK	HexNAc-2_Hex-5	0	1.2416	NRCAM_MOUSE	Isoform 2 of Neuronal cell adhesion molecule	FNHTQTIQQK_HexNAc-2_Hex-5	Man5
259	FNHTQTIQQK	HexNAc-2_Hex-4	0	0.5731	NRCAM_MOUSE	Isoform 2 of Neuronal cell adhesion molecule	FNHTQTIQQK_HexNAc-2_Hex-4	Man4
260	FNHTQTIQQK	HexNAc-2_Hex-4	0	0.5731	NRCAM_MOUSE	Isoform 2 of Neuronal cell adhesion molecule	FNHTQTIQQK_HexNAc-2_Hex-4	Man4
261	NASNMEYR	HexNAc-3_Hex-5_Fuc-2	0.00385233	-3.2739	NPTN_MOUSE	Neuroplastin	NASNMEYR_HexNAc-3_Hex-5_Fuc-2	Fuc2
262	NETHSICSACDESCK	HexNAc-2_Hex-6	0	0.1255	CREL2_MOUSE	Protein disulfide isomerase Creld2	NETHSICSACDESCK_HexNAc-2_Hex-6	Man6
263	NETHSICSACDESCK	HexNAc-2_Hex-6	0.00196078	-1.5783	CREL2_MOUSE	Protein disulfide isomerase Creld2	NETHSICSACDESCK_HexNAc-2_Hex-6	Man6
264	SPNDSEAWHQK	HexNAc-2_Hex-8	0	-0.0198	PBIP1_MOUSE	Pre-B-cell leukemia transcription factor-interacting protein 1	SPNDSEAWHQK_HexNAc-2_Hex-8	Man8
265	SPNDSEAWHQK	HexNAc-2_Hex-8	0	-0.0198	PBIP1_MOUSE	Pre-B-cell leukemia transcription factor-interacting protein 1	SPNDSEAWHQK_HexNAc-2_Hex-8	Man8
266	IKTPEKNDTAAAGQGER	HexNAc-5_Hex-4_Fuc-2	0.00663391	-5.3776	ITAV_MOUSE	Integrin alpha-V	IKTPEKNDTAAAGQGER_HexNAc-5_Hex-4_Fuc-2	Fuc2
267	NASNMEYR	HexNAc-4_Hex-5_Fuc-1	0.00340832	-2.4358	NPTN_MOUSE	Neuroplastin	NASNMEYR_HexNAc-4_Hex-5_Fuc-1	Fuc1
268	NASNMEYR	HexNAc-4_Hex-5_Fuc-1	0.00359125	-2.8519	NPTN_MOUSE	Neuroplastin	NASNMEYR_HexNAc-4_Hex-5_Fuc-1	Fuc1
269	GYQGDGITHCNR	HexNAc-2_Hex-8	0	-0.2603	MEGF8_MOUSE	Multiple epidermal growth factor-like domains protein 8	GYQGDGITHCNR_HexNAc-2_Hex-8	Man8
270	NASNMEYR	HexNAc-4_Hex-5_Fuc-2	0.00385233	-3.1746	NPTN_MOUSE	Neuroplastin	NASNMEYR_HexNAc-4_Hex-5_Fuc-2	Fuc2
271	NASNMEYR	HexNAc-4_Hex-5_Fuc-2	0.00568952	-4.441	NPTN_MOUSE	Neuroplastin	NASNMEYR_HexNAc-4_Hex-5_Fuc-2	Fuc2
272	SVAHNMTMPNK	HexNAc-2_Hex-6	0	-0.2761	GBRA1_MOUSE	Gamma-aminobutyric acid receptor subunit alpha-1	SVAHNMTMPNK_HexNAc-2_Hex-6	Man6
273	TLNCSGAHVK	HexNAc-5_Hex-3_Fuc-1	0.00568952	-3.9604	ADA22_MOUSE	Isoform 9 of Disintegrin and metalloproteinase domain-containing protein 22	TLNCSGAHVK_HexNAc-5_Hex-3_Fuc-1	Fuc1
274	TLNCSGAHVK	HexNAc-5_Hex-3_Fuc-1	0.00568952	-3.9604	ADA22_MOUSE	Isoform 9 of Disintegrin and metalloproteinase domain-containing protein 22	TLNCSGAHVK_HexNAc-5_Hex-3_Fuc-1	Fuc1
275	NETHSICSACDESCK	HexNAc-2_Hex-4	0.000948767	-0.7239	CREL2_MOUSE	Protein disulfide isomerase Creld2	NETHSICSACDESCK_HexNAc-2_Hex-4	Man4
276	NETHSICSACDESCK	HexNAc-2_Hex-4	0.000948767	-0.7239	CREL2_MOUSE	Protein disulfide isomerase Creld2	NETHSICSACDESCK_HexNAc-2_Hex-4	Man4
277	LSEIHKDQPGHPVNR	HexNAc-2_Hex-8	0	1.3318	CGT_MOUSE	2-hydroxyacylsphingosine 1-beta-galactosyltransferase	LSEIHKDQPGHPVNR_HexNAc-2_Hex-8	Man8
278	LSEIHKDQPGHPVNR	HexNAc-2_Hex-8	0	-0.0198	CGT_MOUSE	2-hydroxyacylsphingosine 1-beta-galactosyltransferase	LSEIHKDQPGHPVNR_HexNAc-2_Hex-8	Man8
279	NETHSICSACDESCK	HexNAc-2_Hex-5	0	1.324	CREL2_MOUSE	Protein disulfide isomerase Creld2	NETHSICSACDESCK_HexNAc-2_Hex-5	Man5
280	SPNDSEAWHQK	HexNAc-2_Hex-6	0	0.6106	PBIP1_MOUSE	Pre-B-cell leukemia transcription factor-interacting protein 1	SPNDSEAWHQK_HexNAc-2_Hex-6	Man6
281	NETHSICSACDESCK	HexNAc-2_Hex-5	0	-0.3877	CREL2_MOUSE	Protein disulfide isomerase Creld2	NETHSICSACDESCK_HexNAc-2_Hex-5	Man5
282	SPNDSEAWHQK	HexNAc-2_Hex-6	0	0.6106	PBIP1_MOUSE	Pre-B-cell leukemia transcription factor-interacting protein 1	SPNDSEAWHQK_HexNAc-2_Hex-6	Man6
283	IKTPEKNDTAAAGQGER	HexNAc-7_Hex-8	0.00568952	-4.1967	ITAV_MOUSE	Integrin alpha-V	IKTPEKNDTAAAGQGER_HexNAc-7_Hex-8	character(0)
284	NASNMEYR	HexNAc-5_Hex-4_Fuc-2	0.00568952	-4.3596	NPTN_MOUSE	Neuroplastin	NASNMEYR_HexNAc-5_Hex-4_Fuc-2	Fuc2
285	NASNMEYR	HexNAc-5_Hex-4_Fuc-2	0.00568952	-4.564	NPTN_MOUSE	Neuroplastin	NASNMEYR_HexNAc-5_Hex-4_Fuc-2	Fuc2
286	SHTNTSHVMQYGNK	HexNAc-4_Hex-5	0	-0.1583	LGMN_MOUSE	Legumain	SHTNTSHVMQYGNK_HexNAc-4_Hex-5	Fuc0
287	VETGENCTSPAPK	HexNAc-2_Hex-7	0	1.5307	ITPR1_MOUSE	Inositol 1,4,5-trisphosphate receptor type 1	VETGENCTSPAPK_HexNAc-2_Hex-7	Man7
288	TLCPNTTK	HexNAc-5_Hex-4_Fuc-2	0.00714116	-5.6665	GRM3_MOUSE	Metabotropic glutamate receptor 3	TLCPNTTK_HexNAc-5_Hex-4_Fuc-2	Fuc2
289	VETGENCTSPAPK	HexNAc-2_Hex-6	0	0.7041	ITPR1_MOUSE	Inositol 1,4,5-trisphosphate receptor type 1	VETGENCTSPAPK_HexNAc-2_Hex-6	Man6
290	VETGENCTSPAPK	HexNAc-2_Hex-6	0	2.0825	ITPR1_MOUSE	Inositol 1,4,5-trisphosphate receptor type 1	VETGENCTSPAPK_HexNAc-2_Hex-6	Man6
291	ITNISSDDSGK	HexNAc-6_Hex-5_Fuc-3	0.00914951	-8.4984	NTRK2_MOUSE	BDNF/NT-3 growth factors receptor	ITNISSDDSGK_HexNAc-6_Hex-5_Fuc-3	character(0)
292	QVPGLHNGTK	HexNAc-2_Hex-8	0	-0.0198	NELL2_MOUSE	Protein kinase C-binding protein NELL2	QVPGLHNGTK_HexNAc-2_Hex-8	Man8
293	SHTNTSHVMQYGNK	HexNAc-4_Hex-4	0	2.2272	LGMN_MOUSE	Legumain	SHTNTSHVMQYGNK_HexNAc-4_Hex-4	Fuc0
294	SHTNTSHVMQYGNK	HexNAc-4_Hex-4	0	2.2272	LGMN_MOUSE	Legumain	SHTNTSHVMQYGNK_HexNAc-4_Hex-4	Fuc0
295	LSEIHKDQPGHPVNR	HexNAc-3_Hex-5	0.000948767	-0.6709	CGT_MOUSE	2-hydroxyacylsphingosine 1-beta-galactosyltransferase	LSEIHKDQPGHPVNR_HexNAc-3_Hex-5	Fuc0
296	NASNMEYR	HexNAc-4_Hex-5_NeuAc-2	0.00590446	-4.659	NPTN_MOUSE	Neuroplastin	NASNMEYR_HexNAc-4_Hex-5_NeuAc-2	character(0)
297	NASNMEYR	HexNAc-4_Hex-5_NeuAc-2	0.00951593	-8.8994	NPTN_MOUSE	Neuroplastin	NASNMEYR_HexNAc-4_Hex-5_NeuAc-2	character(0)
298	LSEIHKDQPGHPVNR	HexNAc-4_Hex-5	0	0.8367	CGT_MOUSE	2-hydroxyacylsphingosine 1-beta-galactosyltransferase	LSEIHKDQPGHPVNR_HexNAc-4_Hex-5	Fuc0
299	LSEIHKDQPGHPVNR	HexNAc-4_Hex-5	0	0.097	CGT_MOUSE	2-hydroxyacylsphingosine 1-beta-galactosyltransferase	LSEIHKDQPGHPVNR_HexNAc-4_Hex-5	Fuc0
300	LSEIHKDQPGHPVNR	HexNAc-4_Hex-6	0.000948767	-0.6261	CGT_MOUSE	2-hydroxyacylsphingosine 1-beta-galactosyltransferase	LSEIHKDQPGHPVNR_HexNAc-4_Hex-6	Fuc0
301	LSEIHKDQPGHPVNR	HexNAc-4_Hex-6	0.00169779	-1.36	CGT_MOUSE	2-hydroxyacylsphingosine 1-beta-galactosyltransferase	LSEIHKDQPGHPVNR_HexNAc-4_Hex-6	Fuc0
302	VETGENCTSPAPK	HexNAc-2_Hex-5	0	1.8368	ITPR1_MOUSE	Inositol 1,4,5-trisphosphate receptor type 1	VETGENCTSPAPK_HexNAc-2_Hex-5	Man5
303	VETGENCTSPAPK	HexNAc-2_Hex-5	0	1.8368	ITPR1_MOUSE	Inositol 1,4,5-trisphosphate receptor type 1	VETGENCTSPAPK_HexNAc-2_Hex-5	Man5
304	STEVSNHTLK	HexNAc-5_Hex-3_Fuc-1	0.00568952	-3.9808	ACE_MOUSE	Angiotensin-converting enzyme	STEVSNHTLK_HexNAc-5_Hex-3_Fuc-1	Fuc1
305	LSEIHKDQPGHPVNR	HexNAc-4_Hex-5	0	-0.1457	CGT_MOUSE	2-hydroxyacylsphingosine 1-beta-galactosyltransferase	LSEIHKDQPGHPVNR_HexNAc-4_Hex-5	Fuc0
306	NASNMEYR	HexNAc-5_Hex-3_Fuc-1	0.00340832	-2.5914	NPTN_MOUSE	Neuroplastin	NASNMEYR_HexNAc-5_Hex-3_Fuc-1	Fuc1
307	NASNMEYR	HexNAc-5_Hex-3_Fuc-1	0.00359125	-3.0185	NPTN_MOUSE	Neuroplastin	NASNMEYR_HexNAc-5_Hex-3_Fuc-1	Fuc1
308	LNSSSQTNSLK	HexNAc-5_Hex-4_Fuc-2	0.00735463	-6.2965	NPTX1_MOUSE	Neuronal pentraxin-1	LNSSSQTNSLK_HexNAc-5_Hex-4_Fuc-2	Fuc2
309	NASNMEYR	HexNAc-5_Hex-4_Fuc-1	0.00618079	-4.8541	NPTN_MOUSE	Neuroplastin	NASNMEYR_HexNAc-5_Hex-4_Fuc-1	Fuc1
310	LSEIHKDQPGHPVNR	HexNAc-5_Hex-3	0	0.2588	CGT_MOUSE	2-hydroxyacylsphingosine 1-beta-galactosyltransferase	LSEIHKDQPGHPVNR_HexNAc-5_Hex-3	Fuc0
311	VNTLEEGKGGPKNDTEER	HexNAc-5_Hex-4_Fuc-2	0.0079858	-6.7809	NPTX1_MOUSE	Neuronal pentraxin-1	VNTLEEGKGGPKNDTEER_HexNAc-5_Hex-4_Fuc-2	Fuc2
312	LSEIHKDQPGHPVNR	HexNAc-5_Hex-3	0	-0.4884	CGT_MOUSE	2-hydroxyacylsphingosine 1-beta-galactosyltransferase	LSEIHKDQPGHPVNR_HexNAc-5_Hex-3	Fuc0
313	VNTLEEGKGGPKNDTEER	HexNAc-5_Hex-4_Fuc-2	0.00850971	-7.1079	NPTX1_MOUSE	Neuronal pentraxin-1	VNTLEEGKGGPKNDTEER_HexNAc-5_Hex-4_Fuc-2	Fuc2
314	AMSSNETAAYK	HexNAc-2_Hex-9	0	0.7101	STT3B_MOUSE	Dolichyl-diphosphooligosaccharide--protein glycosyltransferase subunit STT3B	AMSSNETAAYK_HexNAc-2_Hex-9	Man9
315	AMSSNETAAYK	HexNAc-2_Hex-9	0	-0.0371	STT3B_MOUSE	Dolichyl-diphosphooligosaccharide--protein glycosyltransferase subunit STT3B	AMSSNETAAYK_HexNAc-2_Hex-9	Man9
316	KNSTAYFR	HexNAc-2_Hex-9	0	2.2521	PGLT1_MOUSE	Protein O-glucosyltransferase 1	KNSTAYFR_HexNAc-2_Hex-9	Man9
317	KNSTAYFR	HexNAc-2_Hex-8	0	0.5026	PGLT1_MOUSE	Protein O-glucosyltransferase 1	KNSTAYFR_HexNAc-2_Hex-8	Man8
318	KNSTAYFR	HexNAc-2_Hex-8	0.00129199	-0.849	PGLT1_MOUSE	Protein O-glucosyltransferase 1	KNSTAYFR_HexNAc-2_Hex-8	Man8
319	LNSSSQTNSLK	HexNAc-5_Hex-3_Fuc-1	0.00568952	-4.0432	NPTX1_MOUSE	Neuronal pentraxin-1	LNSSSQTNSLK_HexNAc-5_Hex-3_Fuc-1	Fuc1
320	LNSSSQTNSLK	HexNAc-5_Hex-3_Fuc-1	0.00564804	-3.767	NPTX1_MOUSE	Neuronal pentraxin-1	LNSSSQTNSLK_HexNAc-5_Hex-3_Fuc-1	Fuc1
321	EKQPSEGAFSENNAENESGGDK	HexNAc-5_Hex-4_NeuAc-2	0.0121272	-11.7825	HXA9_MOUSE	Homeobox protein Hox-A9	EKQPSEGAFSENNAENESGGDK_HexNAc-5_Hex-4_NeuAc-2	character(0)
322	TLNCSGAHVK	HexNAc-5_Hex-4_Fuc-1_NeuAc-1	0.00779163	-6.6611	ADA22_MOUSE	Isoform 9 of Disintegrin and metalloproteinase domain-containing protein 22	TLNCSGAHVK_HexNAc-5_Hex-4_Fuc-1_NeuAc-1	character(0)
323	TLNCSGAHVK	HexNAc-5_Hex-4_Fuc-3	0.0109422	-9.9305	ADA22_MOUSE	Isoform 9 of Disintegrin and metalloproteinase domain-containing protein 22	TLNCSGAHVK_HexNAc-5_Hex-4_Fuc-3	Fuc3
324	GSCVNNSEEKDVPK	HexNAc-5_Hex-4_Fuc-2	0.00727358	-5.9507	EPHA4_MOUSE	Isoform Short of Ephrin type-A receptor 4	GSCVNNSEEKDVPK_HexNAc-5_Hex-4_Fuc-2	Fuc2
325	GSCVNNSEEKDVPK	HexNAc-5_Hex-4_Fuc-2	0.00714116	-5.6237	EPHA4_MOUSE	Isoform Short of Ephrin type-A receptor 4	GSCVNNSEEKDVPK_HexNAc-5_Hex-4_Fuc-2	Fuc2
326	KNSTAYFR	HexNAc-2_Hex-6	0	2.8387	PGLT1_MOUSE	Protein O-glucosyltransferase 1	KNSTAYFR_HexNAc-2_Hex-6	Man6
327	KNSTAYFR	HexNAc-2_Hex-6	0	0.922	PGLT1_MOUSE	Protein O-glucosyltransferase 1	KNSTAYFR_HexNAc-2_Hex-6	Man6
328	SCVNVTTK	HexNAc-5_Hex-3_Fuc-1	0.00568952	-3.9808	LRRN1_MOUSE	Leucine-rich repeat neuronal protein 1	SCVNVTTK_HexNAc-5_Hex-3_Fuc-1	Fuc1
329	SCVNVTTK	HexNAc-5_Hex-3_Fuc-1	0.00568952	-3.9808	LRRN1_MOUSE	Leucine-rich repeat neuronal protein 1	SCVNVTTK_HexNAc-5_Hex-3_Fuc-1	Fuc1
330	EICSGNSSQCAPNVHK	HexNAc-2_Hex-10	0.00196078	-1.8196	ADA22_MOUSE	Isoform 9 of Disintegrin and metalloproteinase domain-containing protein 22	EICSGNSSQCAPNVHK_HexNAc-2_Hex-10	Prec
331	EICSGNSSQCAPNVHK	HexNAc-2_Hex-10	0.00196078	-1.8196	ADA22_MOUSE	Isoform 9 of Disintegrin and metalloproteinase domain-containing protein 22	EICSGNSSQCAPNVHK_HexNAc-2_Hex-10	Prec
332	EICSGNSSQCAPNVHK	HexNAc-2_Hex-9	0.00447713	-3.305	ADA22_MOUSE	Isoform 9 of Disintegrin and metalloproteinase domain-containing protein 22	EICSGNSSQCAPNVHK_HexNAc-2_Hex-9	Man9
333	EICSGNSSQCAPNVHK	HexNAc-2_Hex-9	0.00196078	-1.6171	ADA22_MOUSE	Isoform 9 of Disintegrin and metalloproteinase domain-containing protein 22	EICSGNSSQCAPNVHK_HexNAc-2_Hex-9	Man9
334	ITNISSDDSGK	HexNAc-5_Hex-4_Fuc-2	0.00663391	-5.0598	NTRK2_MOUSE	BDNF/NT-3 growth factors receptor	ITNISSDDSGK_HexNAc-5_Hex-4_Fuc-2	Fuc2
335	ITNISSDDSGK	HexNAc-5_Hex-4_Fuc-2	0.00663391	-5.0598	NTRK2_MOUSE	BDNF/NT-3 growth factors receptor	ITNISSDDSGK_HexNAc-5_Hex-4_Fuc-2	Fuc2
336	SIAHNMTTPNK	HexNAc-2_Hex-8	0	0.1263	GBRA6_MOUSE	Isoform 2 of Gamma-aminobutyric acid receptor subunit alpha-6	SIAHNMTTPNK_HexNAc-2_Hex-8	Man8
337	SIAHNMTTPNK	HexNAc-2_Hex-8	0	0.1263	GBRA6_MOUSE	Isoform 2 of Gamma-aminobutyric acid receptor subunit alpha-6	SIAHNMTTPNK_HexNAc-2_Hex-8	Man8
338	EICSGNSSQCAPNVHK	HexNAc-2_Hex-6	0.00196078	-1.6824	ADA22_MOUSE	Isoform 9 of Disintegrin and metalloproteinase domain-containing protein 22	EICSGNSSQCAPNVHK_HexNAc-2_Hex-6	Man6
339	EICSGNSSQCAPNVHK	HexNAc-2_Hex-6	0	0.0213	ADA22_MOUSE	Isoform 9 of Disintegrin and metalloproteinase domain-containing protein 22	EICSGNSSQCAPNVHK_HexNAc-2_Hex-6	Man6
340	LSVECANK	HexNAc-6_Hex-5_Fuc-3	0.00879451	-7.6028	SYPH_MOUSE	Synaptophysin	LSVECANK_HexNAc-6_Hex-5_Fuc-3	character(0)
341	SIAHNMTTPNK	HexNAc-2_Hex-7	0	0.2997	GBRA6_MOUSE	Isoform 2 of Gamma-aminobutyric acid receptor subunit alpha-6	SIAHNMTTPNK_HexNAc-2_Hex-7	Man7
342	SIAHNMTTPNK	HexNAc-2_Hex-7	0	0.2997	GBRA6_MOUSE	Isoform 2 of Gamma-aminobutyric acid receptor subunit alpha-6	SIAHNMTTPNK_HexNAc-2_Hex-7	Man7
343	KSVAHNMTMPNK	HexNAc-2_Hex-6	0	1.1382	GBRA1_MOUSE	Gamma-aminobutyric acid receptor subunit alpha-1	KSVAHNMTMPNK_HexNAc-2_Hex-6	Man6
344	KSVAHNMTMPNK	HexNAc-2_Hex-6	0	0.3735	GBRA1_MOUSE	Gamma-aminobutyric acid receptor subunit alpha-1	KSVAHNMTMPNK_HexNAc-2_Hex-6	Man6
345	LSVECANK	HexNAc-5_Hex-6_Fuc-4	0.00914951	-8.1542	SYPH_MOUSE	Synaptophysin	LSVECANK_HexNAc-5_Hex-6_Fuc-4	Fuc4
346	KSVAHNMTMPNK	HexNAc-2_Hex-6	0	1.5605	GBRA1_MOUSE	Gamma-aminobutyric acid receptor subunit alpha-1	KSVAHNMTMPNK_HexNAc-2_Hex-6	Man6
347	KSVAHNMTMPNK	HexNAc-2_Hex-6	0	0.9467	GBRA1_MOUSE	Gamma-aminobutyric acid receptor subunit alpha-1	KSVAHNMTMPNK_HexNAc-2_Hex-6	Man6
348	EICSGNSSQCAPNVHK	HexNAc-2_Hex-5	0.00129199	-1.2382	ADA22_MOUSE	Isoform 9 of Disintegrin and metalloproteinase domain-containing protein 22	EICSGNSSQCAPNVHK_HexNAc-2_Hex-5	Man5
349	EICSGNSSQCAPNVHK	HexNAc-2_Hex-5	0	0.4735	ADA22_MOUSE	Isoform 9 of Disintegrin and metalloproteinase domain-containing protein 22	EICSGNSSQCAPNVHK_HexNAc-2_Hex-5	Man5
350	SIAHNMTTPNK	HexNAc-2_Hex-6	0	0.7041	GBRA6_MOUSE	Isoform 2 of Gamma-aminobutyric acid receptor subunit alpha-6	SIAHNMTTPNK_HexNAc-2_Hex-6	Man6
351	SIAHNMTTPNK	HexNAc-2_Hex-6	0	0.7041	GBRA6_MOUSE	Isoform 2 of Gamma-aminobutyric acid receptor subunit alpha-6	SIAHNMTTPNK_HexNAc-2_Hex-6	Man6
352	TVQNSSVSPSSSSSSSSTGETQTQSSSR	HexNAc-1	0	4.7769	NUFP2_MOUSE	Isoform 2 of Nuclear fragile X mental retardation-interacting protein 2	TVQNSSVSPSSSSSSSSTGETQTQSSSR_HexNAc-1	character(0)
353	TVQNSSVSPSSSSSSSSTGETQTQSSSR	HexNAc-1	0	4.7769	NUFP2_MOUSE	Isoform 2 of Nuclear fragile X mental retardation-interacting protein 2	TVQNSSVSPSSSSSSSSTGETQTQSSSR_HexNAc-1	character(0)
354	LSVECANK	HexNAc-5_Hex-5_Fuc-3	0.0079858	-6.817	SYPH_MOUSE	Synaptophysin	LSVECANK_HexNAc-5_Hex-5_Fuc-3	Fuc3
355	EGSLQCECEHNTTGPDCGR	HexNAc-2_Hex-6	0.00196078	-1.6317	NTNG2_MOUSE	Isoform 2A of Netrin-G2	EGSLQCECEHNTTGPDCGR_HexNAc-2_Hex-6	Man6
356	ITNISSDDSGK	HexNAc-5_Hex-3_Fuc-1	0.00568952	-4.4854	NTRK2_MOUSE	BDNF/NT-3 growth factors receptor	ITNISSDDSGK_HexNAc-5_Hex-3_Fuc-1	Fuc1
357	LSVECANK	HexNAc-5_Hex-5_Fuc-2	0.00727358	-5.878	SYPH_MOUSE	Synaptophysin	LSVECANK_HexNAc-5_Hex-5_Fuc-2	Fuc2
358	LSVECANK	HexNAc-6_Hex-4_Fuc-2	0.00727358	-5.8557	SYPH_MOUSE	Synaptophysin	LSVECANK_HexNAc-6_Hex-4_Fuc-2	character(0)
359	DGKPLLNDSR	HexNAc-5_Hex-5_Fuc-3	0.00879451	-7.1827	HECAM_MOUSE	Hepatocyte cell adhesion molecule	DGKPLLNDSR_HexNAc-5_Hex-5_Fuc-3	Fuc3
360	DGKPLLNDSR	HexNAc-5_Hex-5_Fuc-3	0.00879451	-7.4002	HECAM_MOUSE	Hepatocyte cell adhesion molecule	DGKPLLNDSR_HexNAc-5_Hex-5_Fuc-3	Fuc3
361	DGKPLLNDSR	HexNAc-3_Hex-6_Fuc-2	0.00618079	-4.895	HECAM_MOUSE	Hepatocyte cell adhesion molecule	DGKPLLNDSR_HexNAc-3_Hex-6_Fuc-2	Fuc2
362	LSVECANK	HexNAc-4_Hex-4_Fuc-2	0.00564804	-3.7092	SYPH_MOUSE	Synaptophysin	LSVECANK_HexNAc-4_Hex-4_Fuc-2	Fuc2
363	VSHVLNDTHMK	HexNAc-2_Hex-9	0	1.5871	PLXC1_MOUSE	Plexin-C1	VSHVLNDTHMK_HexNAc-2_Hex-9	Man9
364	VSHVLNDTHMK	HexNAc-2_Hex-9	0	2.1815	PLXC1_MOUSE	Plexin-C1	VSHVLNDTHMK_HexNAc-2_Hex-9	Man9
365	IGSENNMTSCHRPVCR	HexNAc-2_Hex-5	0	1.8984	RELN_MOUSE	Isoform 2 of Reelin	IGSENNMTSCHRPVCR_HexNAc-2_Hex-5	Man5
366	IGSENNMTSCHRPVCR	HexNAc-2_Hex-5	0	1.2744	RELN_MOUSE	Isoform 2 of Reelin	IGSENNMTSCHRPVCR_HexNAc-2_Hex-5	Man5
367	VSHVLNDTHMK	HexNAc-2_Hex-8	0	1.4785	PLXC1_MOUSE	Plexin-C1	VSHVLNDTHMK_HexNAc-2_Hex-8	Man8
368	VSHVLNDTHMK	HexNAc-2_Hex-8	0	1.4785	PLXC1_MOUSE	Plexin-C1	VSHVLNDTHMK_HexNAc-2_Hex-8	Man8
369	SFNATAER	HexNAc-5_Hex-3_Fuc-1	0.00169779	-1.3801	NCAM2_MOUSE	Neural cell adhesion molecule 2	SFNATAER_HexNAc-5_Hex-3_Fuc-1	Fuc1
370	SFNATAER	HexNAc-5_Hex-3_Fuc-1	0.00340832	-2.4915	NCAM2_MOUSE	Neural cell adhesion molecule 2	SFNATAER_HexNAc-5_Hex-3_Fuc-1	Fuc1
371	LSVECANK	HexNAc-5_Hex-4_Fuc-2	0.00618079	-4.7181	SYPH_MOUSE	Synaptophysin	LSVECANK_HexNAc-5_Hex-4_Fuc-2	Fuc2
372	VSHVLNDTHMK	HexNAc-2_Hex-7	0	3.0624	PLXC1_MOUSE	Plexin-C1	VSHVLNDTHMK_HexNAc-2_Hex-7	Man7
373	VSHVLNDTHMK	HexNAc-2_Hex-7	0	3.6683	PLXC1_MOUSE	Plexin-C1	VSHVLNDTHMK_HexNAc-2_Hex-7	Man7
374	KNASSVVPSSVHNSANQR	HexNAc-2_Hex-8	0	1.4785	VTM2A_MOUSE	V-set and transmembrane domain-containing protein 2A	KNASSVVPSSVHNSANQR_HexNAc-2_Hex-8	Man8
375	KNASSVVPSSVHNSANQR	HexNAc-2_Hex-8	0	1.4785	VTM2A_MOUSE	V-set and transmembrane domain-containing protein 2A	KNASSVVPSSVHNSANQR_HexNAc-2_Hex-8	Man8
376	EHYLSSVNK	HexNAc-2_Hex-7	0	0.7995	PLXA2_MOUSE	Plexin-A2	EHYLSSVNK_HexNAc-2_Hex-7	Man7
377	LSVECANK	HexNAc-5_Hex-4_Fuc-1	0.00564804	-3.528	SYPH_MOUSE	Synaptophysin	LSVECANK_HexNAc-5_Hex-4_Fuc-1	Fuc1
378	VSHVLNDTHMK	HexNAc-2_Hex-7	0	2.5889	PLXC1_MOUSE	Plexin-C1	VSHVLNDTHMK_HexNAc-2_Hex-7	Man7
379	VSHVLNDTHMK	HexNAc-2_Hex-7	0	2.5889	PLXC1_MOUSE	Plexin-C1	VSHVLNDTHMK_HexNAc-2_Hex-7	Man7
380	LSVECANK	HexNAc-5_Hex-5_Fuc-2	0.00714116	-5.7479	SYPH_MOUSE	Synaptophysin	LSVECANK_HexNAc-5_Hex-5_Fuc-2	Fuc2
381	DGKPLLNDSR	HexNAc-2_Hex-5	0	2.4609	HECAM_MOUSE	Hepatocyte cell adhesion molecule	DGKPLLNDSR_HexNAc-2_Hex-5	Man5
382	DGKPLLNDSR	HexNAc-2_Hex-5	0	1.0632	HECAM_MOUSE	Hepatocyte cell adhesion molecule	DGKPLLNDSR_HexNAc-2_Hex-5	Man5
383	DGKPLLNDSR	HexNAc-3_Hex-5_Fuc-2	0.00663391	-5.0499	HECAM_MOUSE	Hepatocyte cell adhesion molecule	DGKPLLNDSR_HexNAc-3_Hex-5_Fuc-2	Fuc2
384	ANATIEVK	HexNAc-5_Hex-6_Fuc-3	0.00914951	-8.2071	NPTN_MOUSE	Neuroplastin	ANATIEVK_HexNAc-5_Hex-6_Fuc-3	Fuc3
385	DGKPLLNDSR	HexNAc-3_Hex-5_Fuc-2	0.00714116	-5.5511	HECAM_MOUSE	Hepatocyte cell adhesion molecule	DGKPLLNDSR_HexNAc-3_Hex-5_Fuc-2	Fuc2
386	ANATIEVK	HexNAc-5_Hex-6_Fuc-3	0.00951593	-8.9003	NPTN_MOUSE	Neuroplastin	ANATIEVK_HexNAc-5_Hex-6_Fuc-3	Fuc3
387	DGKPLLNDSR	HexNAc-4_Hex-5_Fuc-1	0.00663391	-5.2134	HECAM_MOUSE	Hepatocyte cell adhesion molecule	DGKPLLNDSR_HexNAc-4_Hex-5_Fuc-1	Fuc1
388	VPGNQTSTTLK	HexNAc-4_Hex-5_Fuc-1	0.00618079	-4.6994	L1CAM_MOUSE	Neural cell adhesion molecule L1	VPGNQTSTTLK_HexNAc-4_Hex-5_Fuc-1	Fuc1
389	RANQTALCGGGVQTR	HexNAc-2_Hex-5	0	2.7702	THS7A_MOUSE	Thrombospondin type-1 domain-containing protein 7A	RANQTALCGGGVQTR_HexNAc-2_Hex-5	Man5
390	VPGNQTSTTLK	HexNAc-4_Hex-5_Fuc-1	0.00618079	-4.6994	L1CAM_MOUSE	Neural cell adhesion molecule L1	VPGNQTSTTLK_HexNAc-4_Hex-5_Fuc-1	Fuc1
391	RANQTALCGGGVQTR	HexNAc-2_Hex-5	0	-0.1637	THS7A_MOUSE	Thrombospondin type-1 domain-containing protein 7A	RANQTALCGGGVQTR_HexNAc-2_Hex-5	Man5
392	DGKPLLNDSR	HexNAc-4_Hex-4_Fuc-2	0.00568952	-4.174	HECAM_MOUSE	Hepatocyte cell adhesion molecule	DGKPLLNDSR_HexNAc-4_Hex-4_Fuc-2	Fuc2
393	DGKPLLNDSR	HexNAc-4_Hex-4_Fuc-2	0.00618079	-4.8084	HECAM_MOUSE	Hepatocyte cell adhesion molecule	DGKPLLNDSR_HexNAc-4_Hex-4_Fuc-2	Fuc2
394	ANATIEVK	HexNAc-6_Hex-5_Fuc-2	0.00762503	-6.5208	NPTN_MOUSE	Neuroplastin	ANATIEVK_HexNAc-6_Hex-5_Fuc-2	character(0)
395	ANATIEVK	HexNAc-6_Hex-5_Fuc-2	0.00762503	-6.5208	NPTN_MOUSE	Neuroplastin	ANATIEVK_HexNAc-6_Hex-5_Fuc-2	character(0)
396	LSVECANK	HexNAc-5_Hex-5_NeuAc-2	0.00568952	-4.5841	SYPH_MOUSE	Synaptophysin	LSVECANK_HexNAc-5_Hex-5_NeuAc-2	character(0)
397	LSVECANK	HexNAc-5_Hex-5_NeuAc-2	0.0119665	-11.5463	SYPH_MOUSE	Synaptophysin	LSVECANK_HexNAc-5_Hex-5_NeuAc-2	character(0)
398	DGKPLLNDSR	HexNAc-5_Hex-4_Fuc-2	0.00714116	-5.6665	HECAM_MOUSE	Hepatocyte cell adhesion molecule	DGKPLLNDSR_HexNAc-5_Hex-4_Fuc-2	Fuc2
399	DGKPLLNDSR	HexNAc-5_Hex-4_Fuc-2	0.00714116	-5.6665	HECAM_MOUSE	Hepatocyte cell adhesion molecule	DGKPLLNDSR_HexNAc-5_Hex-4_Fuc-2	Fuc2
400	KNASSVVPSSVHNSANQR	HexNAc-5_Hex-4_Fuc-2	0.00735463	-6.0447	VTM2A_MOUSE	V-set and transmembrane domain-containing protein 2A	KNASSVVPSSVHNSANQR_HexNAc-5_Hex-4_Fuc-2	Fuc2
401	KNASSVVPSSVHNSANQR	HexNAc-5_Hex-4_Fuc-2	0.00714116	-5.5581	VTM2A_MOUSE	V-set and transmembrane domain-containing protein 2A	KNASSVVPSSVHNSANQR_HexNAc-5_Hex-4_Fuc-2	Fuc2
402	ALCPNTTR	HexNAc-6_Hex-3_Fuc-1_NeuAc-2	0.00714116	-5.7099	GRM2_MOUSE	Metabotropic glutamate receptor 2	ALCPNTTR_HexNAc-6_Hex-3_Fuc-1_NeuAc-2	character(0)
403	ALCPNTTR	HexNAc-6_Hex-3_Fuc-1_NeuAc-2	0.012823	-13.4614	GRM2_MOUSE	Metabotropic glutamate receptor 2	ALCPNTTR_HexNAc-6_Hex-3_Fuc-1_NeuAc-2	character(0)
404	VPGNQTSTTLK	HexNAc-5_Hex-4_Fuc-2	0.00663391	-5.1715	L1CAM_MOUSE	Neural cell adhesion molecule L1	VPGNQTSTTLK_HexNAc-5_Hex-4_Fuc-2	Fuc2
405	EHYLSSVNK	HexNAc-2_Hex-5	0	1.3892	PLXA2_MOUSE	Plexin-A2	EHYLSSVNK_HexNAc-2_Hex-5	Man5
406	VPGNQTSTTLK	HexNAc-5_Hex-4_Fuc-2	0.00663391	-5.1715	L1CAM_MOUSE	Neural cell adhesion molecule L1	VPGNQTSTTLK_HexNAc-5_Hex-4_Fuc-2	Fuc2
407	EHYLSSVNK	HexNAc-2_Hex-5	0	1.3892	PLXA2_MOUSE	Plexin-A2	EHYLSSVNK_HexNAc-2_Hex-5	Man5
408	ANATIEVK	HexNAc-5_Hex-5_Fuc-2	0.00618079	-4.8173	NPTN_MOUSE	Neuroplastin	ANATIEVK_HexNAc-5_Hex-5_Fuc-2	Fuc2
409	KNASSVVPSSVHNSANQR	HexNAc-5_Hex-4_Fuc-2	0.00748469	-6.3717	VTM2A_MOUSE	V-set and transmembrane domain-containing protein 2A	KNASSVVPSSVHNSANQR_HexNAc-5_Hex-4_Fuc-2	Fuc2
410	KNASSVVPSSVHNSANQR	HexNAc-5_Hex-4_Fuc-2	0.00714116	-5.7842	VTM2A_MOUSE	V-set and transmembrane domain-containing protein 2A	KNASSVVPSSVHNSANQR_HexNAc-5_Hex-4_Fuc-2	Fuc2
411	ANATIEVK	HexNAc-2_Hex-8	0	2.8002	NPTN_MOUSE	Neuroplastin	ANATIEVK_HexNAc-2_Hex-8	Man8
412	VGVHINNTQTK	HexNAc-2_Hex-5	0	1.9661	CNTP2_MOUSE	Contactin-associated protein-like 2	VGVHINNTQTK_HexNAc-2_Hex-5	Man5
413	VGVHINNTQTK	HexNAc-2_Hex-5	0	1.3421	CNTP2_MOUSE	Contactin-associated protein-like 2	VGVHINNTQTK_HexNAc-2_Hex-5	Man5
414	LSVECANK	HexNAc-5_Hex-3_Fuc-1	0.00296956	-1.9722	SYPH_MOUSE	Synaptophysin	LSVECANK_HexNAc-5_Hex-3_Fuc-1	Fuc1
415	ANATIEVK	HexNAc-4_Hex-5_Fuc-2	0.00663391	-5.4362	NPTN_MOUSE	Neuroplastin	ANATIEVK_HexNAc-4_Hex-5_Fuc-2	Fuc2
416	VPGNQTSTTLK	HexNAc-4_Hex-4_Fuc-1	0.00568952	-3.8617	L1CAM_MOUSE	Neural cell adhesion molecule L1	VPGNQTSTTLK_HexNAc-4_Hex-4_Fuc-1	Fuc1
417	VPGNQTSTTLK	HexNAc-4_Hex-4_Fuc-1	0.00564804	-3.6194	L1CAM_MOUSE	Neural cell adhesion molecule L1	VPGNQTSTTLK_HexNAc-4_Hex-4_Fuc-1	Fuc1
418	SFNATAER	HexNAc-4_Hex-5_NeuAc-3	0.00129199	-1.2897	NCAM2_MOUSE	Neural cell adhesion molecule 2	SFNATAER_HexNAc-4_Hex-5_NeuAc-3	character(0)
419	SFNATAER	HexNAc-4_Hex-5_NeuAc-3	0.0116256	-10.4933	NCAM2_MOUSE	Neural cell adhesion molecule 2	SFNATAER_HexNAc-4_Hex-5_NeuAc-3	character(0)
420	ANATIEVK	HexNAc-6_Hex-4_Fuc-1	0.00663391	-5.1333	NPTN_MOUSE	Neuroplastin	ANATIEVK_HexNAc-6_Hex-4_Fuc-1	character(0)
421	ANATIEVK	HexNAc-6_Hex-4_Fuc-1	0.00663391	-5.1333	NPTN_MOUSE	Neuroplastin	ANATIEVK_HexNAc-6_Hex-4_Fuc-1	character(0)
422	HNLTITQGK	HexNAc-5_Hex-3_Fuc-1	0.00296956	-2.1848	INSR_MOUSE	Insulin receptor	HNLTITQGK_HexNAc-5_Hex-3_Fuc-1	Fuc1
423	HNLTITQGK	HexNAc-5_Hex-3_Fuc-1	0.00196078	-1.7214	INSR_MOUSE	Insulin receptor	HNLTITQGK_HexNAc-5_Hex-3_Fuc-1	Fuc1
424	KNASSVVPSSVHNSANQR	HexNAc-5_Hex-3_Fuc-1	0.00340832	-2.8032	VTM2A_MOUSE	V-set and transmembrane domain-containing protein 2A	KNASSVVPSSVHNSANQR_HexNAc-5_Hex-3_Fuc-1	Fuc1
425	KNASSVVPSSVHNSANQR	HexNAc-5_Hex-3_Fuc-1	0.00340832	-2.8032	VTM2A_MOUSE	V-set and transmembrane domain-containing protein 2A	KNASSVVPSSVHNSANQR_HexNAc-5_Hex-3_Fuc-1	Fuc1
426	VPGNQTSTTLK	HexNAc-4_Hex-3_Fuc-1	0.00340832	-2.7689	L1CAM_MOUSE	Neural cell adhesion molecule L1	VPGNQTSTTLK_HexNAc-4_Hex-3_Fuc-1	Fuc1
427	VPGNQTSTTLK	HexNAc-4_Hex-3_Fuc-1	0.00340832	-2.7689	L1CAM_MOUSE	Neural cell adhesion molecule L1	VPGNQTSTTLK_HexNAc-4_Hex-3_Fuc-1	Fuc1
428	DDLDPERNESEPGSQR	HexNAc-2_Hex-8	0	2.7882	CA2D1_MOUSE	Isoform 2D of Voltage-dependent calcium channel subunit alpha-2/delta-1	DDLDPERNESEPGSQR_HexNAc-2_Hex-8	Man8
429	KMSNITFR	HexNAc-2_Hex-6	0	5.345	PCYOX_MOUSE	Prenylcysteine oxidase	KMSNITFR_HexNAc-2_Hex-6	Man6
430	VPGNQTSTTLK	HexNAc-5_Hex-3_Fuc-1	0.00296956	-2.1848	L1CAM_MOUSE	Neural cell adhesion molecule L1	VPGNQTSTTLK_HexNAc-5_Hex-3_Fuc-1	Fuc1
431	KMSNITFR	HexNAc-2_Hex-6	0	4.5803	PCYOX_MOUSE	Prenylcysteine oxidase	KMSNITFR_HexNAc-2_Hex-6	Man6
432	VPGNQTSTTLK	HexNAc-5_Hex-3_Fuc-1	0.00296956	-2.1848	L1CAM_MOUSE	Neural cell adhesion molecule L1	VPGNQTSTTLK_HexNAc-5_Hex-3_Fuc-1	Fuc1
433	LSVECANK	HexNAc-5_Hex-4_Fuc-1_NeuAc-1	0.00663391	-5.3626	SYPH_MOUSE	Synaptophysin	LSVECANK_HexNAc-5_Hex-4_Fuc-1_NeuAc-1	character(0)
434	DGKPLLNDSR	HexNAc-5_Hex-3_Fuc-1	0.00564804	-3.6283	HECAM_MOUSE	Hepatocyte cell adhesion molecule	DGKPLLNDSR_HexNAc-5_Hex-3_Fuc-1	Fuc1
435	DGKPLLNDSR	HexNAc-5_Hex-3_Fuc-1	0.00568952	-4.0916	HECAM_MOUSE	Hepatocyte cell adhesion molecule	DGKPLLNDSR_HexNAc-5_Hex-3_Fuc-1	Fuc1
436	VGVHINNTQTK	HexNAc-5_Hex-3	0	1.5406	CNTP2_MOUSE	Contactin-associated protein-like 2	VGVHINNTQTK_HexNAc-5_Hex-3	Fuc0
437	VGVHINNTQTK	HexNAc-5_Hex-3	0	0.9462	CNTP2_MOUSE	Contactin-associated protein-like 2	VGVHINNTQTK_HexNAc-5_Hex-3	Fuc0
438	DGKPLLNDSR	HexNAc-4_Hex-5_NeuAc-2	0.00568952	-3.9866	HECAM_MOUSE	Hepatocyte cell adhesion molecule	DGKPLLNDSR_HexNAc-4_Hex-5_NeuAc-2	character(0)
439	DGKPLLNDSR	HexNAc-4_Hex-5_NeuAc-2	0.00951593	-8.8063	HECAM_MOUSE	Hepatocyte cell adhesion molecule	DGKPLLNDSR_HexNAc-4_Hex-5_NeuAc-2	character(0)
440	LGVIEDHSNR	HexNAc-2_Hex-8	0	2.8772	ENPL_MOUSE	Endoplasmin	LGVIEDHSNR_HexNAc-2_Hex-8	Man8
441	LGVIEDHSNR	HexNAc-2_Hex-8	0	1.0033	ENPL_MOUSE	Endoplasmin	LGVIEDHSNR_HexNAc-2_Hex-8	Man8
442	DGKPLLNDSR	HexNAc-3_Hex-6_Fuc-1_NeuAc-1	0.00568952	-3.8802	HECAM_MOUSE	Hepatocyte cell adhesion molecule	DGKPLLNDSR_HexNAc-3_Hex-6_Fuc-1_NeuAc-1	character(0)
443	DGKPLLNDSR	HexNAc-3_Hex-6_Fuc-1_NeuAc-1	0.010227	-9.4967	HECAM_MOUSE	Hepatocyte cell adhesion molecule	DGKPLLNDSR_HexNAc-3_Hex-6_Fuc-1_NeuAc-1	character(0)
444	INNSTNEGMNVK	HexNAc-5_Hex-3_Fuc-1	0.000948767	-0.7011	NMDE1_MOUSE	Glutamate receptor ionotropic, NMDA 2A	INNSTNEGMNVK_HexNAc-5_Hex-3_Fuc-1	Fuc1
445	ANATIEVK	HexNAc-4_Hex-5_Fuc-1	0.00359125	-3.0073	NPTN_MOUSE	Neuroplastin	ANATIEVK_HexNAc-4_Hex-5_Fuc-1	Fuc1
446	SVAHNMTMPNK	HexNAc-2_Hex-9	0	2.0623	GBRA1_MOUSE	Gamma-aminobutyric acid receptor subunit alpha-1	SVAHNMTMPNK_HexNAc-2_Hex-9	Man9
447	SVAHNMTMPNK	HexNAc-2_Hex-9	0	1.315	GBRA1_MOUSE	Gamma-aminobutyric acid receptor subunit alpha-1	SVAHNMTMPNK_HexNAc-2_Hex-9	Man9
448	SVAHNMTMPNK	HexNAc-2_Hex-8	0	2.83	GBRA1_MOUSE	Gamma-aminobutyric acid receptor subunit alpha-1	SVAHNMTMPNK_HexNAc-2_Hex-8	Man8
449	SVAHNMTMPNK	HexNAc-2_Hex-8	0	3.8266	GBRA1_MOUSE	Gamma-aminobutyric acid receptor subunit alpha-1	SVAHNMTMPNK_HexNAc-2_Hex-8	Man8
450	PGDPGKDLASGENGTECR	HexNAc-4_Hex-4_Fuc-2	0.00568952	-4.3952	CSPG5_MOUSE	Isoform 2 of Chondroitin sulfate proteoglycan 5	PGDPGKDLASGENGTECR_HexNAc-4_Hex-4_Fuc-2	Fuc2
451	PGDPGKDLASGENGTECR	HexNAc-4_Hex-4_Fuc-2	0.00568952	-4.3952	CSPG5_MOUSE	Isoform 2 of Chondroitin sulfate proteoglycan 5	PGDPGKDLASGENGTECR_HexNAc-4_Hex-4_Fuc-2	Fuc2
452	ANATIEVK	HexNAc-5_Hex-4_Fuc-2	0.00271528	-1.9252	NPTN_MOUSE	Neuroplastin	ANATIEVK_HexNAc-5_Hex-4_Fuc-2	Fuc2
453	ANATIEVK	HexNAc-5_Hex-4_Fuc-2	0.00296956	-2.1513	NPTN_MOUSE	Neuroplastin	ANATIEVK_HexNAc-5_Hex-4_Fuc-2	Fuc2
454	ANATIEVK	HexNAc-4_Hex-4	0	1.0264	NPTN_MOUSE	Neuroplastin	ANATIEVK_HexNAc-4_Hex-4	Fuc0
455	SVAHNMTMPNK	HexNAc-2_Hex-6	0	4.6439	GBRA1_MOUSE	Gamma-aminobutyric acid receptor subunit alpha-1	SVAHNMTMPNK_HexNAc-2_Hex-6	Man6
456	DGKPLLNDSR	HexNAc-4_Hex-4_Fuc-1_NeuAc-1	0.00568952	-4.4502	HECAM_MOUSE	Hepatocyte cell adhesion molecule	DGKPLLNDSR_HexNAc-4_Hex-4_Fuc-1_NeuAc-1	character(0)
457	SVAHNMTMPNK	HexNAc-2_Hex-6	0	5.1821	GBRA1_MOUSE	Gamma-aminobutyric acid receptor subunit alpha-1	SVAHNMTMPNK_HexNAc-2_Hex-6	Man6
458	DGKPLLNDSR	HexNAc-4_Hex-4_Fuc-1_NeuAc-1	0.0107745	-9.718	HECAM_MOUSE	Hepatocyte cell adhesion molecule	DGKPLLNDSR_HexNAc-4_Hex-4_Fuc-1_NeuAc-1	character(0)
459	KVICTGPNDTSPGSPR	HexNAc-2_Hex-7	0	2.5889	NMDZ1_MOUSE	Isoform 2 of Glutamate receptor ionotropic, NMDA 1	KVICTGPNDTSPGSPR_HexNAc-2_Hex-7	Man7
460	KVICTGPNDTSPGSPR	HexNAc-2_Hex-7	0	4.4817	NMDZ1_MOUSE	Isoform 2 of Glutamate receptor ionotropic, NMDA 1	KVICTGPNDTSPGSPR_HexNAc-2_Hex-7	Man7
461	DNTTCYEFKK	HexNAc-2_Hex-5	0	1.1851	LRP1_MOUSE	Prolow-density lipoprotein receptor-related protein 1	DNTTCYEFKK_HexNAc-2_Hex-5	Man5
462	ANATIEVK	HexNAc-5_Hex-6_NeuAc-2	0.00564804	-3.831	NPTN_MOUSE	Neuroplastin	ANATIEVK_HexNAc-5_Hex-6_NeuAc-2	character(0)
463	DNTTCYEFKK	HexNAc-2_Hex-5	0	1.1851	LRP1_MOUSE	Prolow-density lipoprotein receptor-related protein 1	DNTTCYEFKK_HexNAc-2_Hex-5	Man5
464	NTTISVHPSTR	HexNAc-5_Hex-4_Fuc-2	0.00714116	-5.5957	VCAM1_MOUSE	Vascular cell adhesion protein 1	NTTISVHPSTR_HexNAc-5_Hex-4_Fuc-2	Fuc2
465	NTTISVHPSTR	HexNAc-5_Hex-4_Fuc-2	0.00663391	-5.2719	VCAM1_MOUSE	Vascular cell adhesion protein 1	NTTISVHPSTR_HexNAc-5_Hex-4_Fuc-2	Fuc2
466	KVICTGPNDTSPGSPR	HexNAc-2_Hex-6	0	-0.2761	NMDZ1_MOUSE	Isoform 2 of Glutamate receptor ionotropic, NMDA 1	KVICTGPNDTSPGSPR_HexNAc-2_Hex-6	Man6
467	KVICTGPNDTSPGSPR	HexNAc-2_Hex-6	0	-0.2761	NMDZ1_MOUSE	Isoform 2 of Glutamate receptor ionotropic, NMDA 1	KVICTGPNDTSPGSPR_HexNAc-2_Hex-6	Man6
468	GKSNCSELNLR	HexNAc-5_Hex-5_Fuc-3	0.00748469	-6.3727	TEFF1_MOUSE	Isoform 2 of Tomoregulin-1	GKSNCSELNLR_HexNAc-5_Hex-5_Fuc-3	Fuc3
469	GKSNCSELNLR	HexNAc-5_Hex-5_Fuc-3	0.00735463	-6.1208	TEFF1_MOUSE	Isoform 2 of Tomoregulin-1	GKSNCSELNLR_HexNAc-5_Hex-5_Fuc-3	Fuc3
470	PGDPGKDLASGENGTECR	HexNAc-4_Hex-3_Fuc-1	0.00359125	-2.9132	CSPG5_MOUSE	Isoform 2 of Chondroitin sulfate proteoglycan 5	PGDPGKDLASGENGTECR_HexNAc-4_Hex-3_Fuc-1	Fuc1
471	PGDPGKDLASGENGTECR	HexNAc-2_Hex-3_Fuc-1	0.00129199	-0.8904	CSPG5_MOUSE	Isoform 2 of Chondroitin sulfate proteoglycan 5	PGDPGKDLASGENGTECR_HexNAc-2_Hex-3_Fuc-1	character(0)
472	PGDPGKDLASGENGTECR	HexNAc-4_Hex-3_Fuc-1	0.00359125	-2.9132	CSPG5_MOUSE	Isoform 2 of Chondroitin sulfate proteoglycan 5	PGDPGKDLASGENGTECR_HexNAc-4_Hex-3_Fuc-1	Fuc1
473	PGDPGKDLASGENGTECR	HexNAc-2_Hex-3_Fuc-1	0.00196078	-1.6689	CSPG5_MOUSE	Isoform 2 of Chondroitin sulfate proteoglycan 5	PGDPGKDLASGENGTECR_HexNAc-2_Hex-3_Fuc-1	character(0)
474	ANATIEVK	HexNAc-5_Hex-3	0	0.1633	NPTN_MOUSE	Neuroplastin	ANATIEVK_HexNAc-5_Hex-3	Fuc0
475	ANATIEVK	HexNAc-5_Hex-3	0	0.7577	NPTN_MOUSE	Neuroplastin	ANATIEVK_HexNAc-5_Hex-3	Fuc0
476	KVICTGPNDTSPGSPR	HexNAc-2_Hex-5	0	0.2178	NMDZ1_MOUSE	Isoform 2 of Glutamate receptor ionotropic, NMDA 1	KVICTGPNDTSPGSPR_HexNAc-2_Hex-5	Man5
477	ANATIEVK	HexNAc-5_Hex-3	0	0.4811	NPTN_MOUSE	Neuroplastin	ANATIEVK_HexNAc-5_Hex-3	Fuc0
478	KVICTGPNDTSPGSPR	HexNAc-2_Hex-5	0	1.6155	NMDZ1_MOUSE	Isoform 2 of Glutamate receptor ionotropic, NMDA 1	KVICTGPNDTSPGSPR_HexNAc-2_Hex-5	Man5
479	AREPSNATQLDGPAR	HexNAc-5_Hex-3_Fuc-1	0.00564804	-3.4392	NEU2_MOUSE	Vasopressin-neurophysin 2-copeptin	AREPSNATQLDGPAR_HexNAc-5_Hex-3_Fuc-1	Fuc1
480	VLTNQESPYQNHTGR	HexNAc-4_Hex-6_Fuc-1_NeuAc-1	0.00914951	-8.6212	C1QA_MOUSE	Complement C1q subcomponent subunit A	VLTNQESPYQNHTGR_HexNAc-4_Hex-6_Fuc-1_NeuAc-1	character(0)
481	AREPSNATQLDGPAR	HexNAc-5_Hex-3_Fuc-1	0.00663391	-5.2686	NEU2_MOUSE	Vasopressin-neurophysin 2-copeptin	AREPSNATQLDGPAR_HexNAc-5_Hex-3_Fuc-1	Fuc1
482	VLTNQESPYQNHTGR	HexNAc-4_Hex-6_Fuc-3	0.0116256	-10.3842	C1QA_MOUSE	Complement C1q subcomponent subunit A	VLTNQESPYQNHTGR_HexNAc-4_Hex-6_Fuc-3	Fuc3
483	ANATIEVK	HexNAc-6_Hex-5_Fuc-1_NeuAc-1	0.00914951	-7.8488	NPTN_MOUSE	Neuroplastin	ANATIEVK_HexNAc-6_Hex-5_Fuc-1_NeuAc-1	character(0)
484	RGCKDNATDSVPLR	HexNAc-4_Hex-3_Fuc-1	0.00296956	-1.9972	LRP1_MOUSE	Prolow-density lipoprotein receptor-related protein 1	RGCKDNATDSVPLR_HexNAc-4_Hex-3_Fuc-1	Fuc1
485	RGCKDNATDSVPLR	HexNAc-4_Hex-3_Fuc-1	0.00568952	-3.9088	LRP1_MOUSE	Prolow-density lipoprotein receptor-related protein 1	RGCKDNATDSVPLR_HexNAc-4_Hex-3_Fuc-1	Fuc1
486	ANATIEVK	HexNAc-5_Hex-5_Fuc-1_NeuAc-1	0.00748469	-6.3652	NPTN_MOUSE	Neuroplastin	ANATIEVK_HexNAc-5_Hex-5_Fuc-1_NeuAc-1	character(0)
487	RGCKDNATDSVPLR	HexNAc-5_Hex-3_Fuc-1	0.0032538	-2.3398	LRP1_MOUSE	Prolow-density lipoprotein receptor-related protein 1	RGCKDNATDSVPLR_HexNAc-5_Hex-3_Fuc-1	Fuc1
488	RGCKDNATDSVPLR	HexNAc-5_Hex-3_Fuc-1	0.00568952	-4.5329	LRP1_MOUSE	Prolow-density lipoprotein receptor-related protein 1	RGCKDNATDSVPLR_HexNAc-5_Hex-3_Fuc-1	Fuc1
489	NSTTLVMHMK	HexNAc-2_Hex-6	0	0.7041	LRP1_MOUSE	Prolow-density lipoprotein receptor-related protein 1	NSTTLVMHMK_HexNAc-2_Hex-6	Man6
490	NSTTLVMHMK	HexNAc-2_Hex-6	0	0.7041	LRP1_MOUSE	Prolow-density lipoprotein receptor-related protein 1	NSTTLVMHMK_HexNAc-2_Hex-6	Man6
491	NTTISVHPSTR	HexNAc-4_Hex-3_Fuc-1	0	0.1255	VCAM1_MOUSE	Vascular cell adhesion protein 1	NTTISVHPSTR_HexNAc-4_Hex-3_Fuc-1	Fuc1
492	NTTISVHPSTR	HexNAc-4_Hex-3_Fuc-1	0	-0.1576	VCAM1_MOUSE	Vascular cell adhesion protein 1	NTTISVHPSTR_HexNAc-4_Hex-3_Fuc-1	Fuc1
493	ANQTALCGGGVQTR	HexNAc-2_Hex-5	0	2.9745	THS7A_MOUSE	Thrombospondin type-1 domain-containing protein 7A	ANQTALCGGGVQTR_HexNAc-2_Hex-5	Man5
494	ANQTALCGGGVQTR	HexNAc-2_Hex-5	0	2.9745	THS7A_MOUSE	Thrombospondin type-1 domain-containing protein 7A	ANQTALCGGGVQTR_HexNAc-2_Hex-5	Man5
495	GKSNCSELNLR	HexNAc-4_Hex-4_Fuc-2	0.00590446	-4.6334	TEFF1_MOUSE	Isoform 2 of Tomoregulin-1	GKSNCSELNLR_HexNAc-4_Hex-4_Fuc-2	Fuc2
496	GKSNCSELNLR	HexNAc-4_Hex-4_Fuc-2	0.00618079	-4.8987	TEFF1_MOUSE	Isoform 2 of Tomoregulin-1	GKSNCSELNLR_HexNAc-4_Hex-4_Fuc-2	Fuc2
497	ENGTDAVQEEEESPAEGSK	HexNAc-2_Hex-6	0	1.5617	HYOU1_MOUSE	Hypoxia up-regulated protein 1	ENGTDAVQEEEESPAEGSK_HexNAc-2_Hex-6	Man6
498	ENGTDAVQEEEESPAEGSK	HexNAc-2_Hex-6	0	1.5617	HYOU1_MOUSE	Hypoxia up-regulated protein 1	ENGTDAVQEEEESPAEGSK_HexNAc-2_Hex-6	Man6
499	GKSNCSELNLR	HexNAc-5_Hex-4_Fuc-2	0.00618079	-4.8019	TEFF1_MOUSE	Isoform 2 of Tomoregulin-1	GKSNCSELNLR_HexNAc-5_Hex-4_Fuc-2	Fuc2
500	GKSNCSELNLR	HexNAc-5_Hex-4_Fuc-2	0.00618079	-4.8019	TEFF1_MOUSE	Isoform 2 of Tomoregulin-1	GKSNCSELNLR_HexNAc-5_Hex-4_Fuc-2	Fuc2
501	ANATIEVK	HexNAc-5_Hex-3_Fuc-1	0.00296956	-1.9424	NPTN_MOUSE	Neuroplastin	ANATIEVK_HexNAc-5_Hex-3_Fuc-1	Fuc1
502	ANATIEVK	HexNAc-5_Hex-3_Fuc-1	0.00296956	-1.9424	NPTN_MOUSE	Neuroplastin	ANATIEVK_HexNAc-5_Hex-3_Fuc-1	Fuc1
503	ECLGNCSEPDDPTK	HexNAc-2_Hex-6	0.00169779	-1.3303	INSR_MOUSE	Insulin receptor	ECLGNCSEPDDPTK_HexNAc-2_Hex-6	Man6
504	ECLGNCSEPDDPTK	HexNAc-2_Hex-6	0	0.3735	INSR_MOUSE	Insulin receptor	ECLGNCSEPDDPTK_HexNAc-2_Hex-6	Man6
505	ENGTDAVQEEEESPAEGSK	HexNAc-2_Hex-5	0.0032538	-2.349	HYOU1_MOUSE	Hypoxia up-regulated protein 1	ENGTDAVQEEEESPAEGSK_HexNAc-2_Hex-5	Man5
506	ENGTDAVQEEEESPAEGSK	HexNAc-2_Hex-5	0.0032538	-2.349	HYOU1_MOUSE	Hypoxia up-regulated protein 1	ENGTDAVQEEEESPAEGSK_HexNAc-2_Hex-5	Man5
507	NQKDEINETDLK	HexNAc-4_Hex-4_Fuc-2	0.00618079	-4.9026	4F2_MOUSE	4F2 cell-surface antigen heavy chain	NQKDEINETDLK_HexNAc-4_Hex-4_Fuc-2	Fuc2
508	VICTGPNDTSPGSPR	HexNAc-2_Hex-9	0	0.4026	NMDZ1_MOUSE	Isoform 2 of Glutamate receptor ionotropic, NMDA 1	VICTGPNDTSPGSPR_HexNAc-2_Hex-9	Man9
509	VICTGPNDTSPGSPR	HexNAc-2_Hex-9	0	-0.3446	NMDZ1_MOUSE	Isoform 2 of Glutamate receptor ionotropic, NMDA 1	VICTGPNDTSPGSPR_HexNAc-2_Hex-9	Man9
510	VNLTGTPSQR	HexNAc-5_Hex-5_Fuc-3	0.00568952	-4.0993	G37L1_MOUSE	G-protein coupled receptor 37-like 1	VNLTGTPSQR_HexNAc-5_Hex-5_Fuc-3	Fuc3
511	VNLTGTPSQR	HexNAc-5_Hex-5_Fuc-3	0.00568952	-4.3167	G37L1_MOUSE	G-protein coupled receptor 37-like 1	VNLTGTPSQR_HexNAc-5_Hex-5_Fuc-3	Fuc3
512	VICTGPNDTSPGSPR	HexNAc-2_Hex-8	0	0.6261	NMDZ1_MOUSE	Isoform 2 of Glutamate receptor ionotropic, NMDA 1	VICTGPNDTSPGSPR_HexNAc-2_Hex-8	Man8
513	VICTGPNDTSPGSPR	HexNAc-2_Hex-7	0	4.8436	NMDZ1_MOUSE	Isoform 2 of Glutamate receptor ionotropic, NMDA 1	VICTGPNDTSPGSPR_HexNAc-2_Hex-7	Man7
514	VICTGPNDTSPGSPR	HexNAc-2_Hex-7	0	4.0859	NMDZ1_MOUSE	Isoform 2 of Glutamate receptor ionotropic, NMDA 1	VICTGPNDTSPGSPR_HexNAc-2_Hex-7	Man7
515	VICTGPNDTSPGSPR	HexNAc-2_Hex-6	0	0.8071	NMDZ1_MOUSE	Isoform 2 of Glutamate receptor ionotropic, NMDA 1	VICTGPNDTSPGSPR_HexNAc-2_Hex-6	Man6
516	VICTGPNDTSPGSPR	HexNAc-2_Hex-6	0	1.5718	NMDZ1_MOUSE	Isoform 2 of Glutamate receptor ionotropic, NMDA 1	VICTGPNDTSPGSPR_HexNAc-2_Hex-6	Man6
517	NQSVPLSCCR	HexNAc-2_Hex-5	0	1.9588	TSN3_MOUSE	Tetraspanin-3	NQSVPLSCCR_HexNAc-2_Hex-5	Man5
518	NQSVPLSCCR	HexNAc-2_Hex-5	0	1.9588	TSN3_MOUSE	Tetraspanin-3	NQSVPLSCCR_HexNAc-2_Hex-5	Man5
519	FGTVPNGSTER	HexNAc-2_Hex-9	0	2.4598	NMDE2_MOUSE	Glutamate receptor ionotropic, NMDA 2B	FGTVPNGSTER_HexNAc-2_Hex-9	Man9
520	FGTVPNGSTER	HexNAc-2_Hex-9	0	1.3488	NMDE2_MOUSE	Glutamate receptor ionotropic, NMDA 2B	FGTVPNGSTER_HexNAc-2_Hex-9	Man9
521	NQKDEINETDLK	HexNAc-4_Hex-3_Fuc-1	0.00359125	-2.9132	4F2_MOUSE	4F2 cell-surface antigen heavy chain	NQKDEINETDLK_HexNAc-4_Hex-3_Fuc-1	Fuc1
522	NQKDEINETDLK	HexNAc-4_Hex-3_Fuc-1	0.00359125	-2.9132	4F2_MOUSE	4F2 cell-surface antigen heavy chain	NQKDEINETDLK_HexNAc-4_Hex-3_Fuc-1	Fuc1
523	FGTVPNGSTER	HexNAc-2_Hex-8	0	2.8002	NMDE2_MOUSE	Glutamate receptor ionotropic, NMDA 2B	FGTVPNGSTER_HexNAc-2_Hex-8	Man8
524	AHNELGTNSTSLR	HexNAc-5_Hex-3_Fuc-1	0.00564804	-3.6842	ISLR2_MOUSE	Immunoglobulin superfamily containing leucine-rich repeat protein 2	AHNELGTNSTSLR_HexNAc-5_Hex-3_Fuc-1	Fuc1
525	FGTVPNGSTER	HexNAc-2_Hex-8	0	0.9263	NMDE2_MOUSE	Glutamate receptor ionotropic, NMDA 2B	FGTVPNGSTER_HexNAc-2_Hex-8	Man8
526	VICTGPNDTSPGSPR	HexNAc-2_Hex-5	0	0.4118	NMDZ1_MOUSE	Isoform 2 of Glutamate receptor ionotropic, NMDA 1	VICTGPNDTSPGSPR_HexNAc-2_Hex-5	Man5
527	VICTGPNDTSPGSPR	HexNAc-2_Hex-5	0	0.4118	NMDZ1_MOUSE	Isoform 2 of Glutamate receptor ionotropic, NMDA 1	VICTGPNDTSPGSPR_HexNAc-2_Hex-5	Man5
528	SSAGNHTNHPHMDCVITGR	HexNAc-2_Hex-5	0	0.6853	RHDF1_MOUSE	Inactive rhomboid protein 1	SSAGNHTNHPHMDCVITGR_HexNAc-2_Hex-5	Man5
529	SSAGNHTNHPHMDCVITGR	HexNAc-2_Hex-5	0.00129199	-1.0263	RHDF1_MOUSE	Inactive rhomboid protein 1	SSAGNHTNHPHMDCVITGR_HexNAc-2_Hex-5	Man5
530	SSAGNHTNHPHMDCVITGR	HexNAc-2_Hex-5	0.00340832	-2.3519	RHDF1_MOUSE	Inactive rhomboid protein 1	SSAGNHTNHPHMDCVITGR_HexNAc-2_Hex-5	Man5
531	GCKDNATDSVPLR	HexNAc-4_Hex-4_Fuc-2	0.00564804	-3.7927	LRP1_MOUSE	Prolow-density lipoprotein receptor-related protein 1	GCKDNATDSVPLR_HexNAc-4_Hex-4_Fuc-2	Fuc2
532	GCKDNATDSVPLR	HexNAc-4_Hex-4_Fuc-2	0.00564804	-3.7927	LRP1_MOUSE	Prolow-density lipoprotein receptor-related protein 1	GCKDNATDSVPLR_HexNAc-4_Hex-4_Fuc-2	Fuc2
533	GCKDNATDSVPLR	HexNAc-5_Hex-4_Fuc-2	0.00735463	-6.1045	LRP1_MOUSE	Prolow-density lipoprotein receptor-related protein 1	GCKDNATDSVPLR_HexNAc-5_Hex-4_Fuc-2	Fuc2
534	EDGMLPANR	HexNAc-5_Hex-4_Fuc-2	0.00663391	-5.2994	NRCAM_MOUSE	Isoform 2 of Neuronal cell adhesion molecule	EDGMLPANR_HexNAc-5_Hex-4_Fuc-2	Fuc2
535	FGTCSQLCNNTK	HexNAc-2_Hex-5	0	0.5008	LRP1_MOUSE	Prolow-density lipoprotein receptor-related protein 1	FGTCSQLCNNTK_HexNAc-2_Hex-5	Man5
536	SRNSTVEYSLSK	HexNAc-5_Hex-3_Fuc-1	0.00568952	-4.0916	SORL_MOUSE	Sortilin-related receptor	SRNSTVEYSLSK_HexNAc-5_Hex-3_Fuc-1	Fuc1
537	LTSCATNASMCGDEAR	HexNAc-5_Hex-3_Fuc-1	0.00714116	-5.7955	LRP1_MOUSE	Prolow-density lipoprotein receptor-related protein 1	LTSCATNASMCGDEAR_HexNAc-5_Hex-3_Fuc-1	Fuc1
538	LTSCATNASMCGDEAR	HexNAc-4_Hex-3_Fuc-1	0.00735463	-6.1572	LRP1_MOUSE	Prolow-density lipoprotein receptor-related protein 1	LTSCATNASMCGDEAR_HexNAc-4_Hex-3_Fuc-1	Fuc1
539	LTSCATNASMCGDEAR	HexNAc-5_Hex-3_Fuc-1	0.00663391	-5.0479	LRP1_MOUSE	Prolow-density lipoprotein receptor-related protein 1	LTSCATNASMCGDEAR_HexNAc-5_Hex-3_Fuc-1	Fuc1
540	LTSCATNASMCGDEAR	HexNAc-4_Hex-3_Fuc-1	0.00735463	-6.1572	LRP1_MOUSE	Prolow-density lipoprotein receptor-related protein 1	LTSCATNASMCGDEAR_HexNAc-4_Hex-3_Fuc-1	Fuc1
541	GAAHSAEPGRDTIPGDPSSNATSR	HexNAc-5_Hex-4_Fuc-2	0.00618079	-4.8019	EFNB3_MOUSE	Ephrin-B3	GAAHSAEPGRDTIPGDPSSNATSR_HexNAc-5_Hex-4_Fuc-2	Fuc2
542	AEPPLNASAGDQEEK	HexNAc-2_Hex-8	0	0.082	HYOU1_MOUSE	Hypoxia up-regulated protein 1	AEPPLNASAGDQEEK_HexNAc-2_Hex-8	Man8
543	AEPPLNASAGDQEEK	HexNAc-2_Hex-8	0	0.082	HYOU1_MOUSE	Hypoxia up-regulated protein 1	AEPPLNASAGDQEEK_HexNAc-2_Hex-8	Man8
544	LSVDCVNK	HexNAc-5_Hex-4_Fuc-2	0.00714116	-5.7886	SYNPR_MOUSE	Isoform 2 of Synaptoporin	LSVDCVNK_HexNAc-5_Hex-4_Fuc-2	Fuc2
545	TCPYDMRPTENR	HexNAc-4_Hex-6_Fuc-2	0.00735463	-6.2857	GRM4_MOUSE	Isoform 2 of Metabotropic glutamate receptor 4	TCPYDMRPTENR_HexNAc-4_Hex-6_Fuc-2	Fuc2
546	AMDNVTVR	HexNAc-4_Hex-5_Fuc-1_NeuAc-1	0.0107745	-9.7227	NTRI_MOUSE	Neurotrimin	AMDNVTVR_HexNAc-4_Hex-5_Fuc-1_NeuAc-1	character(0)
547	IISENKTDEEPGYIKK	HexNAc-6_Hex-5_Fuc-3	0.00850971	-6.9479	NMDE2_MOUSE	Glutamate receptor ionotropic, NMDA 2B	IISENKTDEEPGYIKK_HexNAc-6_Hex-5_Fuc-3	character(0)
548	GCKDNATDSVPLR	HexNAc-3_Hex-3_Fuc-1	0.00568952	-3.8893	LRP1_MOUSE	Prolow-density lipoprotein receptor-related protein 1	GCKDNATDSVPLR_HexNAc-3_Hex-3_Fuc-1	Fuc1
549	GCKDNATDSVPLR	HexNAc-3_Hex-3_Fuc-1	0.00564804	-3.5307	LRP1_MOUSE	Prolow-density lipoprotein receptor-related protein 1	GCKDNATDSVPLR_HexNAc-3_Hex-3_Fuc-1	Fuc1
550	GCKDNATDSVPLR	HexNAc-4_Hex-3_Fuc-1	0.00340832	-2.7615	LRP1_MOUSE	Prolow-density lipoprotein receptor-related protein 1	GCKDNATDSVPLR_HexNAc-4_Hex-3_Fuc-1	Fuc1
551	AEPPLNASAGDQEEK	HexNAc-2_Hex-6	0	0.7041	HYOU1_MOUSE	Hypoxia up-regulated protein 1	AEPPLNASAGDQEEK_HexNAc-2_Hex-6	Man6
552	GCKDNATDSVPLR	HexNAc-4_Hex-3_Fuc-1	0.00340832	-2.7615	LRP1_MOUSE	Prolow-density lipoprotein receptor-related protein 1	GCKDNATDSVPLR_HexNAc-4_Hex-3_Fuc-1	Fuc1
553	AEPPLNASAGDQEEK	HexNAc-2_Hex-6	0	0.7041	HYOU1_MOUSE	Hypoxia up-regulated protein 1	AEPPLNASAGDQEEK_HexNAc-2_Hex-6	Man6
554	GCKDNATDSVPLR	HexNAc-5_Hex-3_Fuc-1	0.00568952	-4.2458	LRP1_MOUSE	Prolow-density lipoprotein receptor-related protein 1	GCKDNATDSVPLR_HexNAc-5_Hex-3_Fuc-1	Fuc1
555	GCKDNATDSVPLR	HexNAc-5_Hex-3_Fuc-1	0.00568952	-3.9696	LRP1_MOUSE	Prolow-density lipoprotein receptor-related protein 1	GCKDNATDSVPLR_HexNAc-5_Hex-3_Fuc-1	Fuc1
556	GCKDNATDSVPLR	HexNAc-2_Hex-3_Fuc-1	0.00340832	-2.5528	LRP1_MOUSE	Prolow-density lipoprotein receptor-related protein 1	GCKDNATDSVPLR_HexNAc-2_Hex-3_Fuc-1	character(0)
557	AEPPLNASAGDQEEK	HexNAc-2_Hex-4	0.00340832	-2.4579	HYOU1_MOUSE	Hypoxia up-regulated protein 1	AEPPLNASAGDQEEK_HexNAc-2_Hex-4	Man4
558	GCKDNATDSVPLR	HexNAc-2_Hex-3_Fuc-1	0.00296956	-2.1776	LRP1_MOUSE	Prolow-density lipoprotein receptor-related protein 1	GCKDNATDSVPLR_HexNAc-2_Hex-3_Fuc-1	character(0)
559	AEPPLNASAGDQEEK	HexNAc-2_Hex-5	0	3.568	HYOU1_MOUSE	Hypoxia up-regulated protein 1	AEPPLNASAGDQEEK_HexNAc-2_Hex-5	Man5
560	AEPPLNASAGDQEEK	HexNAc-2_Hex-5	0	3.568	HYOU1_MOUSE	Hypoxia up-regulated protein 1	AEPPLNASAGDQEEK_HexNAc-2_Hex-5	Man5
561	EDGMLPANR	HexNAc-5_Hex-3_Fuc-1	0.00340832	-2.4233	NRCAM_MOUSE	Isoform 2 of Neuronal cell adhesion molecule	EDGMLPANR_HexNAc-5_Hex-3_Fuc-1	Fuc1
562	VSHNASVDMCDLKK	HexNAc-5_Hex-4_Fuc-2	0.00748469	-6.4315	AGRG1_MOUSE	Adhesion G-protein coupled receptor G1	VSHNASVDMCDLKK_HexNAc-5_Hex-4_Fuc-2	Fuc2
563	QVNFTVDEHRR	HexNAc-2_Hex-5	0	3.9853	CNTP4_MOUSE	Contactin-associated protein-like 4	QVNFTVDEHRR_HexNAc-2_Hex-5	Man5
564	VSHNASVDMCDLKK	HexNAc-5_Hex-4_Fuc-2	0.00748469	-6.4315	AGRG1_MOUSE	Adhesion G-protein coupled receptor G1	VSHNASVDMCDLKK_HexNAc-5_Hex-4_Fuc-2	Fuc2
565	GAAHSAEPGRDTIPGDPSSNATSR	HexNAc-8_Hex-8	0.00618079	-4.8067	EFNB3_MOUSE	Ephrin-B3	GAAHSAEPGRDTIPGDPSSNATSR_HexNAc-8_Hex-8	character(0)
566	GAAHSAEPGRDTIPGDPSSNATSR	HexNAc-8_Hex-8	0.00685099	-5.5146	EFNB3_MOUSE	Ephrin-B3	GAAHSAEPGRDTIPGDPSSNATSR_HexNAc-8_Hex-8	character(0)
567	WNRGNESLPER	HexNAc-5_Hex-3_Fuc-1	0.0032538	-2.2538	CADM4_MOUSE	Cell adhesion molecule 4	WNRGNESLPER_HexNAc-5_Hex-3_Fuc-1	Fuc1
568	LTVNSSNSIK	HexNAc-5_Hex-3_Fuc-1	0.00340832	-2.7878	NCHL1_MOUSE	Neural cell adhesion molecule L1-like protein	LTVNSSNSIK_HexNAc-5_Hex-3_Fuc-1	Fuc1
569	ALPGGTDNASAASAAGGSGPQR	HexNAc-2_Hex-10	0.00129199	-1.1967	NPTXR_MOUSE	Neuronal pentraxin receptor	ALPGGTDNASAASAAGGSGPQR_HexNAc-2_Hex-10	Prec
570	NMANGQPHSVNITR	HexNAc-2_Hex-8	0.00129199	-1.1772	CNTP2_MOUSE	Contactin-associated protein-like 2	NMANGQPHSVNITR_HexNAc-2_Hex-8	Man8
571	NMANGQPHSVNITR	HexNAc-2_Hex-8	0.00271528	-1.9292	CNTP2_MOUSE	Contactin-associated protein-like 2	NMANGQPHSVNITR_HexNAc-2_Hex-8	Man8
572	IISENKTDEEPGYIKK	HexNAc-5_Hex-3_Fuc-1	0.00568952	-4.1959	NMDE2_MOUSE	Glutamate receptor ionotropic, NMDA 2B	IISENKTDEEPGYIKK_HexNAc-5_Hex-3_Fuc-1	Fuc1
573	IISENKTDEEPGYIKK	HexNAc-5_Hex-3_Fuc-1	0.00568952	-3.8536	NMDE2_MOUSE	Glutamate receptor ionotropic, NMDA 2B	IISENKTDEEPGYIKK_HexNAc-5_Hex-3_Fuc-1	Fuc1
574	ALPGGTDNASAASAAGGSGPQR	HexNAc-2_Hex-8	0.00296956	-2.0816	NPTXR_MOUSE	Neuronal pentraxin receptor	ALPGGTDNASAASAAGGSGPQR_HexNAc-2_Hex-8	Man8
575	ALPGGTDNASAASAAGGSGPQR	HexNAc-2_Hex-8	0	-0.3893	NPTXR_MOUSE	Neuronal pentraxin receptor	ALPGGTDNASAASAAGGSGPQR_HexNAc-2_Hex-8	Man8
576	AMDNVTVR	HexNAc-4_Hex-5_Fuc-1_NeuAc-2	0.00385233	-3.2179	NTRI_MOUSE	Neurotrimin	AMDNVTVR_HexNAc-4_Hex-5_Fuc-1_NeuAc-2	character(0)
577	AMDNVTVR	HexNAc-2_Hex-12	0.0032538	-2.3287	NTRI_MOUSE	Neurotrimin	AMDNVTVR_HexNAc-2_Hex-12	Prec
578	NMANGQPHSVNITR	HexNAc-2_Hex-9	0.00568952	-4.2678	CNTP2_MOUSE	Contactin-associated protein-like 2	NMANGQPHSVNITR_HexNAc-2_Hex-9	Man9
579	NMANGQPHSVNITR	HexNAc-2_Hex-7	0.00129199	-1.2896	CNTP2_MOUSE	Contactin-associated protein-like 2	NMANGQPHSVNITR_HexNAc-2_Hex-7	Man7
580	NMANGQPHSVNITR	HexNAc-2_Hex-7	0.000492611	-0.5319	CNTP2_MOUSE	Contactin-associated protein-like 2	NMANGQPHSVNITR_HexNAc-2_Hex-7	Man7
581	VSHNASVDMCDLKK	HexNAc-5_Hex-3_Fuc-1	0.00568952	-4.043	AGRG1_MOUSE	Adhesion G-protein coupled receptor G1	VSHNASVDMCDLKK_HexNAc-5_Hex-3_Fuc-1	Fuc1
582	NMANGQPHSVNITR	HexNAc-2_Hex-8	0.00568952	-4.0131	CNTP2_MOUSE	Contactin-associated protein-like 2	NMANGQPHSVNITR_HexNAc-2_Hex-8	Man8
583	NMANGQPHSVNITR	HexNAc-2_Hex-8	0.00568952	-4.0131	CNTP2_MOUSE	Contactin-associated protein-like 2	NMANGQPHSVNITR_HexNAc-2_Hex-8	Man8
584	PDGVKEPQTTVIHNPDGNKESTESSNTTIEDEDVK	HexNAc-2_Hex-7	0.00359125	-2.9934	KCC2D_MOUSE	Isoform 3 of Calcium/calmodulin-dependent protein kinase type II subunit delta	PDGVKEPQTTVIHNPDGNKESTESSNTTIEDEDVK_HexNAc-2_Hex-7	Man7
585	PDGVKEPQTTVIHNPDGNKESTESSNTTIEDEDVK	HexNAc-2_Hex-7	0.00359125	-2.9934	KCC2D_MOUSE	Isoform 3 of Calcium/calmodulin-dependent protein kinase type II subunit delta	PDGVKEPQTTVIHNPDGNKESTESSNTTIEDEDVK_HexNAc-2_Hex-7	Man7
586	NMANGQPHSVNITR	HexNAc-2_Hex-7	0.00508259	-3.4012	CNTP2_MOUSE	Contactin-associated protein-like 2	NMANGQPHSVNITR_HexNAc-2_Hex-7	Man7
587	TANHSAPSLENSVQPGK	HexNAc-2_Hex-8	0	0.3955	GGT7_MOUSE	Glutathione hydrolase 7	TANHSAPSLENSVQPGK_HexNAc-2_Hex-8	Man8
588	NMANGQPHSVNITR	HexNAc-2_Hex-7	0.00508259	-3.4012	CNTP2_MOUSE	Contactin-associated protein-like 2	NMANGQPHSVNITR_HexNAc-2_Hex-7	Man7
589	TANHSAPSLENSVQPGK	HexNAc-2_Hex-8	0	1.1475	GGT7_MOUSE	Glutathione hydrolase 7	TANHSAPSLENSVQPGK_HexNAc-2_Hex-8	Man8
590	GGNVTLPCK	HexNAc-5_Hex-3_Fuc-1	0.00568952	-4.3192	HPLN1_MOUSE	Hyaluronan and proteoglycan link protein 1	GGNVTLPCK_HexNAc-5_Hex-3_Fuc-1	Fuc1
591	GGNVTLPCK	HexNAc-5_Hex-3_Fuc-1	0.00564804	-3.8007	HPLN1_MOUSE	Hyaluronan and proteoglycan link protein 1	GGNVTLPCK_HexNAc-5_Hex-3_Fuc-1	Fuc1
592	QNANTTGRR	HexNAc-2_Hex-6_Phospho-1	0.00340832	-2.8165	GPR85_MOUSE	Probable G-protein coupled receptor 85	QNANTTGRR_HexNAc-2_Hex-6_Phospho-1	Phos
593	TANHSAPSLENSVQPGK	HexNAc-2_Hex-6	0	0.6106	GGT7_MOUSE	Glutathione hydrolase 7	TANHSAPSLENSVQPGK_HexNAc-2_Hex-6	Man6
594	TANHSAPSLENSVQPGK	HexNAc-2_Hex-6	0	0.6106	GGT7_MOUSE	Glutathione hydrolase 7	TANHSAPSLENSVQPGK_HexNAc-2_Hex-6	Man6
595	WTGHNVTVVQR	HexNAc-4_Hex-5_Fuc-1	0.00359125	-3.089	LRP1_MOUSE	Prolow-density lipoprotein receptor-related protein 1	WTGHNVTVVQR_HexNAc-4_Hex-5_Fuc-1	Fuc1
596	WTGHNVTVVQR	HexNAc-4_Hex-5_Fuc-1	0.00359125	-3.089	LRP1_MOUSE	Prolow-density lipoprotein receptor-related protein 1	WTGHNVTVVQR_HexNAc-4_Hex-5_Fuc-1	Fuc1
597	PVTDGQPHSVNITR	HexNAc-2_Hex-9	0	1.5871	CNTP1_MOUSE	Contactin-associated protein 1	PVTDGQPHSVNITR_HexNAc-2_Hex-9	Man9
598	PVTDGQPHSVNITR	HexNAc-2_Hex-9	0	1.5871	CNTP1_MOUSE	Contactin-associated protein 1	PVTDGQPHSVNITR_HexNAc-2_Hex-9	Man9
599	QMVENFSPNQTK	HexNAc-5_Hex-3_Fuc-1	0.00564804	-3.5508	NFASC_MOUSE	Neurofascin	QMVENFSPNQTK_HexNAc-5_Hex-3_Fuc-1	Fuc1
600	QMVENFSPNQTK	HexNAc-5_Hex-3_Fuc-1	0.00340832	-2.8032	NFASC_MOUSE	Neurofascin	QMVENFSPNQTK_HexNAc-5_Hex-3_Fuc-1	Fuc1
601	GQNVTEEECLEK	HexNAc-5_Hex-7	0.00663391	-5.1958	GLTP_MOUSE	Glycolipid transfer protein	GQNVTEEECLEK_HexNAc-5_Hex-7	character(0)
602	TANHSAPSLENSVQPGK	HexNAc-2_Hex-5	0	1.1851	GGT7_MOUSE	Glutathione hydrolase 7	TANHSAPSLENSVQPGK_HexNAc-2_Hex-5	Man5
603	TANHSAPSLENSVQPGK	HexNAc-2_Hex-5	0	1.1851	GGT7_MOUSE	Glutathione hydrolase 7	TANHSAPSLENSVQPGK_HexNAc-2_Hex-5	Man5
604	NASSEYSGTYSCTVQNR	HexNAc-3_Hex-6_Fuc-1_NeuAc-1	0.00879451	-7.6019	CXAR_MOUSE	Isoform 2 of Coxsackievirus and adenovirus receptor homolog	NASSEYSGTYSCTVQNR_HexNAc-3_Hex-6_Fuc-1_NeuAc-1	character(0)
605	WTGHNVTVVQR	HexNAc-2_Hex-5	0	0.7673	LRP1_MOUSE	Prolow-density lipoprotein receptor-related protein 1	WTGHNVTVVQR_HexNAc-2_Hex-5	Man5
606	NASSEYSGTYSCTVQNR	HexNAc-3_Hex-6_Fuc-3	0.010227	-9.4546	CXAR_MOUSE	Isoform 2 of Coxsackievirus and adenovirus receptor homolog	NASSEYSGTYSCTVQNR_HexNAc-3_Hex-6_Fuc-3	Fuc3
607	WTGHNVTVVQR	HexNAc-2_Hex-5	0	0.7673	LRP1_MOUSE	Prolow-density lipoprotein receptor-related protein 1	WTGHNVTVVQR_HexNAc-2_Hex-5	Man5
608	MHLNGSNVQVLHR	HexNAc-5_Hex-3_Fuc-1	0.00714116	-5.5313	LRP1_MOUSE	Prolow-density lipoprotein receptor-related protein 1	MHLNGSNVQVLHR_HexNAc-5_Hex-3_Fuc-1	Fuc1
609	MHLNGSNVQVLHR	HexNAc-5_Hex-3_Fuc-1	0.00714116	-5.5313	LRP1_MOUSE	Prolow-density lipoprotein receptor-related protein 1	MHLNGSNVQVLHR_HexNAc-5_Hex-3_Fuc-1	Fuc1
610	YHVLHINTTK	HexNAc-4_Hex-7_Fuc-2	0.00879451	-7.1704	HS2ST_MOUSE	Heparan sulfate 2-O-sulfotransferase 1	YHVLHINTTK_HexNAc-4_Hex-7_Fuc-2	Fuc2
611	NMANGQPHSVNITR	HexNAc-2_Hex-8	0.00568952	-4.0131	CNTP2_MOUSE	Contactin-associated protein-like 2	NMANGQPHSVNITR_HexNAc-2_Hex-8	Man8
612	YHVLHINTTK	HexNAc-4_Hex-6_Fuc-1	0.00727358	-5.829	HS2ST_MOUSE	Heparan sulfate 2-O-sulfotransferase 1	YHVLHINTTK_HexNAc-4_Hex-6_Fuc-1	Fuc1
613	YHVLHINTTK	HexNAc-4_Hex-6_Fuc-1	0.00727358	-5.829	HS2ST_MOUSE	Heparan sulfate 2-O-sulfotransferase 1	YHVLHINTTK_HexNAc-4_Hex-6_Fuc-1	Fuc1
614	GGNVTLPCK	HexNAc-6_Hex-3_Fuc-1_NeuAc-2	0.00568952	-4.0377	HPLN1_MOUSE	Hyaluronan and proteoglycan link protein 1	GGNVTLPCK_HexNAc-6_Hex-3_Fuc-1_NeuAc-2	character(0)
615	GGNVTLPCK	HexNAc-6_Hex-3_Fuc-1_NeuAc-2	0.00914951	-8.7235	HPLN1_MOUSE	Hyaluronan and proteoglycan link protein 1	GGNVTLPCK_HexNAc-6_Hex-3_Fuc-1_NeuAc-2	character(0)
616	YHVLHINTTK	HexNAc-6_Hex-5	0.00169779	-1.3641	HS2ST_MOUSE	Heparan sulfate 2-O-sulfotransferase 1	YHVLHINTTK_HexNAc-6_Hex-5	character(0)
617	YHVLHINTTK	HexNAc-6_Hex-5	0.00169779	-1.3641	HS2ST_MOUSE	Heparan sulfate 2-O-sulfotransferase 1	YHVLHINTTK_HexNAc-6_Hex-5	character(0)
618	KMSNITFR	HexNAc-2_Hex-6	0	3.9988	PCYOX_MOUSE	Prenylcysteine oxidase	KMSNITFR_HexNAc-2_Hex-6	Man6
619	KMSNITFR	HexNAc-2_Hex-6	0	2.3544	PCYOX_MOUSE	Prenylcysteine oxidase	KMSNITFR_HexNAc-2_Hex-6	Man6
620	IIAANNSGTFK	HexNAc-5_Hex-4_Fuc-2	0.00196078	-1.7209	NCHL1_MOUSE	Neural cell adhesion molecule L1-like protein	IIAANNSGTFK_HexNAc-5_Hex-4_Fuc-2	Fuc2
621	NPNGTVTVISR	HexNAc-4_Hex-5	0	1.6194	NECT1_MOUSE	Nectin-1	NPNGTVTVISR_HexNAc-4_Hex-5	Fuc0
622	NPNGTVTVISR	HexNAc-4_Hex-5	0	1.1116	NECT1_MOUSE	Nectin-1	NPNGTVTVISR_HexNAc-4_Hex-5	Fuc0
623	DAGTYTCVATNK	HexNAc-4_Hex-5_Fuc-3	0.010227	-9.4256	MYPN_MOUSE	Myopalladin	DAGTYTCVATNK_HexNAc-4_Hex-5_Fuc-3	Fuc3
624	NPNGTVTVISR	HexNAc-4_Hex-5_Fuc-1	0.00564804	-3.6408	NECT1_MOUSE	Nectin-1	NPNGTVTVISR_HexNAc-4_Hex-5_Fuc-1	Fuc1
625	KVLVAPPSEEANTTK	HexNAc-5_Hex-6_Fuc-4	0.010227	-9.2898	EAA2_MOUSE	Excitatory amino acid transporter 2	KVLVAPPSEEANTTK_HexNAc-5_Hex-6_Fuc-4	Fuc4
626	KVLVAPPSEEANTTK	HexNAc-5_Hex-6_Fuc-4	0.010227	-9.4234	EAA2_MOUSE	Excitatory amino acid transporter 2	KVLVAPPSEEANTTK_HexNAc-5_Hex-6_Fuc-4	Fuc4
627	KVLVAPPSEEANTTK	HexNAc-5_Hex-6_Fuc-3	0.00951593	-8.8376	EAA2_MOUSE	Excitatory amino acid transporter 2	KVLVAPPSEEANTTK_HexNAc-5_Hex-6_Fuc-3	Fuc3
628	NNIHFPGHNYTTR	HexNAc-2_Hex-9	0	1.3824	P2RX7_MOUSE	P2X purinoceptor 7	NNIHFPGHNYTTR_HexNAc-2_Hex-9	Man9
629	NNIHFPGHNYTTR	HexNAc-2_Hex-9	0	-0.4758	P2RX7_MOUSE	P2X purinoceptor 7	NNIHFPGHNYTTR_HexNAc-2_Hex-9	Man9
630	NNIHFPGHNYTTR	HexNAc-2_Hex-9	0	1.3329	P2RX7_MOUSE	P2X purinoceptor 7	NNIHFPGHNYTTR_HexNAc-2_Hex-9	Man9
631	NNIHFPGHNYTTR	HexNAc-2_Hex-9	0.000492611	-0.5253	P2RX7_MOUSE	P2X purinoceptor 7	NNIHFPGHNYTTR_HexNAc-2_Hex-9	Man9
632	LNLTTDPK	HexNAc-4_Hex-7_Fuc-2	0.00663391	-5.4292	GSLG1_MOUSE	Golgi apparatus protein 1	LNLTTDPK_HexNAc-4_Hex-7_Fuc-2	Fuc2
633	KVLVAPPSEEANTTK	HexNAc-6_Hex-7_NeuAc-3	0.0123162	-12.0387	EAA2_MOUSE	Excitatory amino acid transporter 2	KVLVAPPSEEANTTK_HexNAc-6_Hex-7_NeuAc-3	character(0)
634	KVLVAPPSEEANTTK	HexNAc-8_Hex-9_Fuc-1	0.0119665	-11.2779	EAA2_MOUSE	Excitatory amino acid transporter 2	KVLVAPPSEEANTTK_HexNAc-8_Hex-9_Fuc-1	character(0)
635	KVLVAPPSEEANTTK	HexNAc-5_Hex-5_Fuc-3	0.00914951	-7.861	EAA2_MOUSE	Excitatory amino acid transporter 2	KVLVAPPSEEANTTK_HexNAc-5_Hex-5_Fuc-3	Fuc3
636	KVLVAPPSEEANTTK	HexNAc-5_Hex-5_Fuc-3	0.00879451	-7.6091	EAA2_MOUSE	Excitatory amino acid transporter 2	KVLVAPPSEEANTTK_HexNAc-5_Hex-5_Fuc-3	Fuc3
637	NPNGTVTVISR	HexNAc-4_Hex-4_Fuc-1	0.00340832	-2.7562	NECT1_MOUSE	Nectin-1	NPNGTVTVISR_HexNAc-4_Hex-4_Fuc-1	Fuc1
638	NPNGTVTVISR	HexNAc-4_Hex-4_Fuc-1	0.00359125	-2.9986	NECT1_MOUSE	Nectin-1	NPNGTVTVISR_HexNAc-4_Hex-4_Fuc-1	Fuc1
639	DAGTYTCVATNK	HexNAc-4_Hex-4_Fuc-2	0.00914951	-7.8474	MYPN_MOUSE	Myopalladin	DAGTYTCVATNK_HexNAc-4_Hex-4_Fuc-2	Fuc2
640	DAGTYTCVATNK	HexNAc-4_Hex-4_Fuc-2	0.0079858	-6.7783	MYPN_MOUSE	Myopalladin	DAGTYTCVATNK_HexNAc-4_Hex-4_Fuc-2	Fuc2
641	KVLVAPPSEEANTTK	HexNAc-2_Hex-9	0	0.6667	EAA2_MOUSE	Excitatory amino acid transporter 2	KVLVAPPSEEANTTK_HexNAc-2_Hex-9	Man9
642	VLKDAVNNITAK	HexNAc-2_Hex-9	0	-0.3107	CA2D1_MOUSE	Isoform 2D of Voltage-dependent calcium channel subunit alpha-2/delta-1	VLKDAVNNITAK_HexNAc-2_Hex-9	Man9
643	KVLVAPPSEEANTTK	HexNAc-2_Hex-8	0	0.2975	EAA2_MOUSE	Excitatory amino acid transporter 2	KVLVAPPSEEANTTK_HexNAc-2_Hex-8	Man8
644	KVLVAPPSEEANTTK	HexNAc-2_Hex-8	0	0.2975	EAA2_MOUSE	Excitatory amino acid transporter 2	KVLVAPPSEEANTTK_HexNAc-2_Hex-8	Man8
645	GPCSHLCLINHNR	HexNAc-2_Hex-5	0	2.1628	LRP1B_MOUSE	Low-density lipoprotein receptor-related protein 1B	GPCSHLCLINHNR_HexNAc-2_Hex-5	Man5
646	GPCSHLCLINHNR	HexNAc-2_Hex-5	0	2.1628	LRP1B_MOUSE	Low-density lipoprotein receptor-related protein 1B	GPCSHLCLINHNR_HexNAc-2_Hex-5	Man5
647	NHSLAFVGTK	HexNAc-2_Hex-5	0	0.8565	PLXA4_MOUSE	Plexin-A4	NHSLAFVGTK_HexNAc-2_Hex-5	Man5
648	NHSLAFVGTK	HexNAc-2_Hex-5	0	0.8565	PLXA4_MOUSE	Plexin-A4	NHSLAFVGTK_HexNAc-2_Hex-5	Man5
649	LNLTTDPK	HexNAc-4_Hex-6_Fuc-1	0.00385233	-3.1711	GSLG1_MOUSE	Golgi apparatus protein 1	LNLTTDPK_HexNAc-4_Hex-6_Fuc-1	Fuc1
650	LNLTTDPK	HexNAc-4_Hex-6_Fuc-1	0.00385233	-3.1711	GSLG1_MOUSE	Golgi apparatus protein 1	LNLTTDPK_HexNAc-4_Hex-6_Fuc-1	Fuc1
651	NHSLAFVGTK	HexNAc-2_Hex-4	0	0.7587	PLXA4_MOUSE	Plexin-A4	NHSLAFVGTK_HexNAc-2_Hex-4	Man4
652	NHSLAFVGTK	HexNAc-2_Hex-4	0	0.7587	PLXA4_MOUSE	Plexin-A4	NHSLAFVGTK_HexNAc-2_Hex-4	Man4
653	VQQVGHYPPANSSLASR	HexNAc-2_Hex-5	0	0.5392	T132A_MOUSE	Transmembrane protein 132A	VQQVGHYPPANSSLASR_HexNAc-2_Hex-5	Man5
654	VQQVGHYPPANSSLASR	HexNAc-2_Hex-5	0	0.5392	T132A_MOUSE	Transmembrane protein 132A	VQQVGHYPPANSSLASR_HexNAc-2_Hex-5	Man5
655	CEGPGVPTVTVHNTTDKR	HexNAc-2_Hex-5	0	0.0619	DPP6_MOUSE	Dipeptidyl aminopeptidase-like protein 6	CEGPGVPTVTVHNTTDKR_HexNAc-2_Hex-5	Man5
656	DIILHSTGHNISR	HexNAc-2_Hex-5	0	2.487	LCAP_MOUSE	Leucyl-cystinyl aminopeptidase	DIILHSTGHNISR_HexNAc-2_Hex-5	Man5
657	DIILHSTGHNISR	HexNAc-2_Hex-5	0	1.9369	LCAP_MOUSE	Leucyl-cystinyl aminopeptidase	DIILHSTGHNISR_HexNAc-2_Hex-5	Man5
658	ANGTTHLVVTEPTR	HexNAc-5_Hex-3_Fuc-1	0.00129199	-0.9773	CNTN3_MOUSE	Contactin-3	ANGTTHLVVTEPTR_HexNAc-5_Hex-3_Fuc-1	Fuc1
659	ANGTTHLVVTEPTR	HexNAc-5_Hex-3_Fuc-1	0.000948767	-0.7011	CNTN3_MOUSE	Contactin-3	ANGTTHLVVTEPTR_HexNAc-5_Hex-3_Fuc-1	Fuc1
660	VTQQSPTSMNQVNLTCR	HexNAc-2_Hex-5	0	0.5186	SHPS1_MOUSE	Isoform 2 of Tyrosine-protein phosphatase non-receptor type substrate 1	VTQQSPTSMNQVNLTCR_HexNAc-2_Hex-5	Man5
661	VTQQSPTSMNQVNLTCR	HexNAc-2_Hex-5	0	0.5186	SHPS1_MOUSE	Isoform 2 of Tyrosine-protein phosphatase non-receptor type substrate 1	VTQQSPTSMNQVNLTCR_HexNAc-2_Hex-5	Man5
662	IISENKTDEEPGYIK	HexNAc-5_Hex-4_Fuc-2	0.00748469	-6.4274	NMDE2_MOUSE	Glutamate receptor ionotropic, NMDA 2B	IISENKTDEEPGYIK_HexNAc-5_Hex-4_Fuc-2	Fuc2
663	WGHNVTEFQQR	HexNAc-2_Hex-9	0	0.6667	ERO1A_MOUSE	ERO1-like protein alpha	WGHNVTEFQQR_HexNAc-2_Hex-9	Man9
664	WGHNVTEFQQR	HexNAc-2_Hex-9	0	1.414	ERO1A_MOUSE	ERO1-like protein alpha	WGHNVTEFQQR_HexNAc-2_Hex-9	Man9
665	NSTTLVMHMK	HexNAc-2_Hex-9	0	-0.0898	LRP1_MOUSE	Prolow-density lipoprotein receptor-related protein 1	NSTTLVMHMK_HexNAc-2_Hex-9	Man9
666	NSTTLVMHMK	HexNAc-2_Hex-9	0.00129199	-0.837	LRP1_MOUSE	Prolow-density lipoprotein receptor-related protein 1	NSTTLVMHMK_HexNAc-2_Hex-9	Man9
667	LKFNSTIK	HexNAc-5_Hex-3_Fuc-1	0.00568952	-3.9318	GBRG2_MOUSE	Isoform 2S of Gamma-aminobutyric acid receptor subunit gamma-2	LKFNSTIK_HexNAc-5_Hex-3_Fuc-1	Fuc1
668	NSYQLCNNGTLR	HexNAc-2_Hex-10	0	2.6905	TEN2_MOUSE	Teneurin-2	NSYQLCNNGTLR_HexNAc-2_Hex-10	Prec
669	NSYQLCNNGTLR	HexNAc-2_Hex-10	0	2.6905	TEN2_MOUSE	Teneurin-2	NSYQLCNNGTLR_HexNAc-2_Hex-10	Prec
670	EDNPDKNPEAPLNVSR	HexNAc-2_Hex-7	0	0.6404	SEM7A_MOUSE	Semaphorin-7A	EDNPDKNPEAPLNVSR_HexNAc-2_Hex-7	Man7
671	EDNPDKNPEAPLNVSR	HexNAc-2_Hex-7	0	-0.1173	SEM7A_MOUSE	Semaphorin-7A	EDNPDKNPEAPLNVSR_HexNAc-2_Hex-7	Man7
672	WGHNVTEFQQR	HexNAc-2_Hex-6	0	-0.073	ERO1A_MOUSE	ERO1-like protein alpha	WGHNVTEFQQR_HexNAc-2_Hex-6	Man6
673	IISENKTDEEPGYIK	HexNAc-5_Hex-3_Fuc-1	0.00618079	-4.9435	NMDE2_MOUSE	Glutamate receptor ionotropic, NMDA 2B	IISENKTDEEPGYIK_HexNAc-5_Hex-3_Fuc-1	Fuc1
674	IISENKTDEEPGYIK	HexNAc-5_Hex-3_Fuc-1	0.00568952	-3.8536	NMDE2_MOUSE	Glutamate receptor ionotropic, NMDA 2B	IISENKTDEEPGYIK_HexNAc-5_Hex-3_Fuc-1	Fuc1
675	NSTTLVMHMK	HexNAc-2_Hex-7	0.000492611	-0.5002	LRP1_MOUSE	Prolow-density lipoprotein receptor-related protein 1	NSTTLVMHMK_HexNAc-2_Hex-7	Man7
676	NSTTLVMHMK	HexNAc-2_Hex-7	0.000492611	-0.5002	LRP1_MOUSE	Prolow-density lipoprotein receptor-related protein 1	NSTTLVMHMK_HexNAc-2_Hex-7	Man7
677	EDNPDKNPEAPLNVSR	HexNAc-2_Hex-6	0	4.5803	SEM7A_MOUSE	Semaphorin-7A	EDNPDKNPEAPLNVSR_HexNAc-2_Hex-6	Man6
678	EDNPDKNPEAPLNVSR	HexNAc-2_Hex-6	0	4.5803	SEM7A_MOUSE	Semaphorin-7A	EDNPDKNPEAPLNVSR_HexNAc-2_Hex-6	Man6
679	KVLVAPPSEEANTTK	HexNAc-7_Hex-8	0.00618079	-4.7086	EAA2_MOUSE	Excitatory amino acid transporter 2	KVLVAPPSEEANTTK_HexNAc-7_Hex-8	character(0)
680	KVLVAPPSEEANTTK	HexNAc-7_Hex-8	0.00663391	-5.4194	EAA2_MOUSE	Excitatory amino acid transporter 2	KVLVAPPSEEANTTK_HexNAc-7_Hex-8	character(0)
681	NSTTLVMHMK	HexNAc-2_Hex-6	0	4.5803	LRP1_MOUSE	Prolow-density lipoprotein receptor-related protein 1	NSTTLVMHMK_HexNAc-2_Hex-6	Man6
682	NSTTLVMHMK	HexNAc-2_Hex-6	0	4.5803	LRP1_MOUSE	Prolow-density lipoprotein receptor-related protein 1	NSTTLVMHMK_HexNAc-2_Hex-6	Man6
683	EKLLLPAKNTTHLK	HexNAc-5_Hex-4_Fuc-2	0.00735463	-6.0447	NCAM2_MOUSE	Neural cell adhesion molecule 2	EKLLLPAKNTTHLK_HexNAc-5_Hex-4_Fuc-2	Fuc2
684	EKLLLPAKNTTHLK	HexNAc-5_Hex-4_Fuc-2	0.00735463	-6.0447	NCAM2_MOUSE	Neural cell adhesion molecule 2	EKLLLPAKNTTHLK_HexNAc-5_Hex-4_Fuc-2	Fuc2
685	EDNPDKNPEAPLNVSR	HexNAc-2_Hex-5	0	1.1851	SEM7A_MOUSE	Semaphorin-7A	EDNPDKNPEAPLNVSR_HexNAc-2_Hex-5	Man5
686	EDNPDKNPEAPLNVSR	HexNAc-2_Hex-5	0	1.1851	SEM7A_MOUSE	Semaphorin-7A	EDNPDKNPEAPLNVSR_HexNAc-2_Hex-5	Man5
687	CNASSQFLCSSGR	HexNAc-5_Hex-3_Fuc-1	0.00340832	-2.7878	LRP1_MOUSE	Prolow-density lipoprotein receptor-related protein 1	CNASSQFLCSSGR_HexNAc-5_Hex-3_Fuc-1	Fuc1
688	CNASSQFLCSSGR	HexNAc-5_Hex-3_Fuc-1	0.00340832	-2.7878	LRP1_MOUSE	Prolow-density lipoprotein receptor-related protein 1	CNASSQFLCSSGR_HexNAc-5_Hex-3_Fuc-1	Fuc1
689	LNGTDPIVAADSKR	HexNAc-2_Hex-6	0	2.0022	LRP1_MOUSE	Prolow-density lipoprotein receptor-related protein 1	LNGTDPIVAADSKR_HexNAc-2_Hex-6	Man6
690	LNGTDPIVAADSKR	HexNAc-2_Hex-6	0	2.0022	LRP1_MOUSE	Prolow-density lipoprotein receptor-related protein 1	LNGTDPIVAADSKR_HexNAc-2_Hex-6	Man6
691	KVLVAPPSEEANTTK	HexNAc-5_Hex-5_NeuAc-2	0.00714116	-5.6748	EAA2_MOUSE	Excitatory amino acid transporter 2	KVLVAPPSEEANTTK_HexNAc-5_Hex-5_NeuAc-2	character(0)
692	KVLVAPPSEEANTTK	HexNAc-5_Hex-5_NeuAc-2	0.010227	-9.3813	EAA2_MOUSE	Excitatory amino acid transporter 2	KVLVAPPSEEANTTK_HexNAc-5_Hex-5_NeuAc-2	character(0)
693	TVENATSGETLEENGAGD	HexNAc-2_Hex-3	0.00564804	-3.6731	PA2G4_MOUSE	Isoform 2 of Proliferation-associated protein 2G4	TVENATSGETLEENGAGD_HexNAc-2_Hex-3	Man3
694	TVENATSGETLEENGAGD	HexNAc-2_Hex-3	0.00564804	-3.6731	PA2G4_MOUSE	Isoform 2 of Proliferation-associated protein 2G4	TVENATSGETLEENGAGD_HexNAc-2_Hex-3	Man3
695	LAYATINDSR	HexNAc-4_Hex-5_Fuc-1	0.00568952	-3.9815	DPP6_MOUSE	Dipeptidyl aminopeptidase-like protein 6	LAYATINDSR_HexNAc-4_Hex-5_Fuc-1	Fuc1
696	LNGTDPIVAADSKR	HexNAc-2_Hex-5	0	2.9745	LRP1_MOUSE	Prolow-density lipoprotein receptor-related protein 1	LNGTDPIVAADSKR_HexNAc-2_Hex-5	Man5
697	LNGTDPIVAADSKR	HexNAc-2_Hex-5	0	2.9745	LRP1_MOUSE	Prolow-density lipoprotein receptor-related protein 1	LNGTDPIVAADSKR_HexNAc-2_Hex-5	Man5
698	YHGFLNTSYHR	HexNAc-4_Hex-3_Fuc-1	0.00340832	-2.5643	PPAL_MOUSE	Lysosomal acid phosphatase	YHGFLNTSYHR_HexNAc-4_Hex-3_Fuc-1	Fuc1
699	YHGFLNTSYHR	HexNAc-4_Hex-3_Fuc-1	0.00340832	-2.5643	PPAL_MOUSE	Lysosomal acid phosphatase	YHGFLNTSYHR_HexNAc-4_Hex-3_Fuc-1	Fuc1
700	NSTTLVMHMK	HexNAc-2_Hex-5	0	1.1851	LRP1_MOUSE	Prolow-density lipoprotein receptor-related protein 1	NSTTLVMHMK_HexNAc-2_Hex-5	Man5
701	NSTTLVMHMK	HexNAc-2_Hex-5	0	1.1851	LRP1_MOUSE	Prolow-density lipoprotein receptor-related protein 1	NSTTLVMHMK_HexNAc-2_Hex-5	Man5
702	RMHLNGSNVQVLHR	HexNAc-5_Hex-3_Fuc-1	0.00685099	-5.473	LRP1_MOUSE	Prolow-density lipoprotein receptor-related protein 1	RMHLNGSNVQVLHR_HexNAc-5_Hex-3_Fuc-1	Fuc1
703	LAYATINDSR	HexNAc-4_Hex-4	0	1.219	DPP6_MOUSE	Dipeptidyl aminopeptidase-like protein 6	LAYATINDSR_HexNAc-4_Hex-4	Fuc0
704	EKLLLPAKNTTHLK	HexNAc-4_Hex-3_Fuc-1	0.00568952	-4.3015	NCAM2_MOUSE	Neural cell adhesion molecule 2	EKLLLPAKNTTHLK_HexNAc-4_Hex-3_Fuc-1	Fuc1
705	EKLLLPAKNTTHLK	HexNAc-4_Hex-3_Fuc-1	0.00564804	-3.8234	NCAM2_MOUSE	Neural cell adhesion molecule 2	EKLLLPAKNTTHLK_HexNAc-4_Hex-3_Fuc-1	Fuc1
706	KKENGVFEEISNSSGR	HexNAc-2_Hex-8	0	-0.3124	NPTN_MOUSE	Neuroplastin	KKENGVFEEISNSSGR_HexNAc-2_Hex-8	Man8
707	KKENGVFEEISNSSGR	HexNAc-2_Hex-8	0	-0.3124	NPTN_MOUSE	Neuroplastin	KKENGVFEEISNSSGR_HexNAc-2_Hex-8	Man8
708	LRPLFNK	HexNAc-2_Hex-8	0	2.916	MPRD_MOUSE	Cation-dependent mannose-6-phosphate receptor	LRPLFNK_HexNAc-2_Hex-8	Man8
709	LRPLFNK	HexNAc-2_Hex-8	0	1.4779	MPRD_MOUSE	Cation-dependent mannose-6-phosphate receptor	LRPLFNK_HexNAc-2_Hex-8	Man8
710	ANHSGAVVLLK	HexNAc-2_Hex-6	0	0.3055	ITA6_MOUSE	Isoform Alpha-6X1A of Integrin alpha-6	ANHSGAVVLLK_HexNAc-2_Hex-6	Man6
711	ANHSGAVVLLK	HexNAc-2_Hex-6	0	0.3055	ITA6_MOUSE	Isoform Alpha-6X1A of Integrin alpha-6	ANHSGAVVLLK_HexNAc-2_Hex-6	Man6
712	VLVAPPSEEANTTK	HexNAc-6_Hex-7_Fuc-4	0.0115012	-10.364	EAA2_MOUSE	Excitatory amino acid transporter 2	VLVAPPSEEANTTK_HexNAc-6_Hex-7_Fuc-4	character(0)
713	RNESHLIDFR	HexNAc-2_Hex-9	0	2.4294	GGT7_MOUSE	Glutathione hydrolase 7	RNESHLIDFR_HexNAc-2_Hex-9	Man9
714	LRPLFNK	HexNAc-2_Hex-7	0	3.1252	MPRD_MOUSE	Cation-dependent mannose-6-phosphate receptor	LRPLFNK_HexNAc-2_Hex-7	Man7
715	LVNSTFLHNK	HexNAc-2_Hex-6	0	1.8608	SV2A_MOUSE	Synaptic vesicle glycoprotein 2A	LVNSTFLHNK_HexNAc-2_Hex-6	Man6
716	LRPLFNK	HexNAc-2_Hex-7	0	2.1926	MPRD_MOUSE	Cation-dependent mannose-6-phosphate receptor	LRPLFNK_HexNAc-2_Hex-7	Man7
717	LVNSTFLHNK	HexNAc-2_Hex-6	0	2.6255	SV2A_MOUSE	Synaptic vesicle glycoprotein 2A	LVNSTFLHNK_HexNAc-2_Hex-6	Man6
718	LVNSTFLHNK	HexNAc-2_Hex-5	0	0.4735	SV2A_MOUSE	Synaptic vesicle glycoprotein 2A	LVNSTFLHNK_HexNAc-2_Hex-5	Man5
719	LVNSTFLHNK	HexNAc-2_Hex-5	0	0.4735	SV2A_MOUSE	Synaptic vesicle glycoprotein 2A	LVNSTFLHNK_HexNAc-2_Hex-5	Man5
720	LRPLFNK	HexNAc-2_Hex-6	0	3.0197	MPRD_MOUSE	Cation-dependent mannose-6-phosphate receptor	LRPLFNK_HexNAc-2_Hex-6	Man6
721	VLVAPPSEEANTTK	HexNAc-6_Hex-6_Fuc-4	0.0115012	-10.3337	EAA2_MOUSE	Excitatory amino acid transporter 2	VLVAPPSEEANTTK_HexNAc-6_Hex-6_Fuc-4	character(0)
722	LRPLFNK	HexNAc-2_Hex-6	0	1.9891	MPRD_MOUSE	Cation-dependent mannose-6-phosphate receptor	LRPLFNK_HexNAc-2_Hex-6	Man6
723	VLVAPPSEEANTTK	HexNAc-6_Hex-7_Fuc-3	0.0121272	-11.9054	EAA2_MOUSE	Excitatory amino acid transporter 2	VLVAPPSEEANTTK_HexNAc-6_Hex-7_Fuc-3	character(0)
724	VLVAPPSEEANTTK	HexNAc-5_Hex-6_Fuc-4	0.00879451	-7.4663	EAA2_MOUSE	Excitatory amino acid transporter 2	VLVAPPSEEANTTK_HexNAc-5_Hex-6_Fuc-4	Fuc4
725	VLVAPPSEEANTTK	HexNAc-5_Hex-6_Fuc-4	0.00914951	-8.1594	EAA2_MOUSE	Excitatory amino acid transporter 2	VLVAPPSEEANTTK_HexNAc-5_Hex-6_Fuc-4	Fuc4
726	KVLVAPPSEEANTTK	HexNAc-6_Hex-7_NeuAc-3	0.0111313	-10.1197	EAA2_MOUSE	Excitatory amino acid transporter 2	KVLVAPPSEEANTTK_HexNAc-6_Hex-7_NeuAc-3	character(0)
727	VLVAPPSEEANTTK	HexNAc-6_Hex-5_Fuc-3	0.00914951	-8.3679	EAA2_MOUSE	Excitatory amino acid transporter 2	VLVAPPSEEANTTK_HexNAc-6_Hex-5_Fuc-3	character(0)
728	VLVAPPSEEANTTK	HexNAc-6_Hex-5_Fuc-3	0.00914951	-8.5972	EAA2_MOUSE	Excitatory amino acid transporter 2	VLVAPPSEEANTTK_HexNAc-6_Hex-5_Fuc-3	character(0)
729	GNITEYQCHQYITK	HexNAc-4_Hex-4_Fuc-1_NeuAc-1	0.00850971	-7.056	GSLG1_MOUSE	Golgi apparatus protein 1	GNITEYQCHQYITK_HexNAc-4_Hex-4_Fuc-1_NeuAc-1	character(0)
730	GNITEYQCHQYITK	HexNAc-4_Hex-4_Fuc-1_NeuAc-1	0.0116256	-10.8373	GSLG1_MOUSE	Golgi apparatus protein 1	GNITEYQCHQYITK_HexNAc-4_Hex-4_Fuc-1_NeuAc-1	character(0)
731	CEGPGVPTVTVHNTTDK	HexNAc-2_Hex-5	0	0.9787	DPP6_MOUSE	Dipeptidyl aminopeptidase-like protein 6	CEGPGVPTVTVHNTTDK_HexNAc-2_Hex-5	Man5
732	CEGPGVPTVTVHNTTDK	HexNAc-2_Hex-5	0	2.6904	DPP6_MOUSE	Dipeptidyl aminopeptidase-like protein 6	CEGPGVPTVTVHNTTDK_HexNAc-2_Hex-5	Man5
733	KVLVAPPSEEANTTK	HexNAc-5_Hex-6_NeuAc-3	0.0106101	-9.6041	EAA2_MOUSE	Excitatory amino acid transporter 2	KVLVAPPSEEANTTK_HexNAc-5_Hex-6_NeuAc-3	character(0)
734	VLVAPPSEEANTTK	HexNAc-5_Hex-5_Fuc-3	0.00714116	-5.7642	EAA2_MOUSE	Excitatory amino acid transporter 2	VLVAPPSEEANTTK_HexNAc-5_Hex-5_Fuc-3	Fuc3
735	VLVAPPSEEANTTK	HexNAc-5_Hex-5_Fuc-3	0.00735463	-5.9881	EAA2_MOUSE	Excitatory amino acid transporter 2	VLVAPPSEEANTTK_HexNAc-5_Hex-5_Fuc-3	Fuc3
736	LLLPAKNTTHLK	HexNAc-5_Hex-4_Fuc-2	0.00663391	-5.1371	NCAM2_MOUSE	Neural cell adhesion molecule 2	LLLPAKNTTHLK_HexNAc-5_Hex-4_Fuc-2	Fuc2
737	VLVAPPSEEANTTK	HexNAc-5_Hex-5_Fuc-3	0.00735463	-5.994	EAA2_MOUSE	Excitatory amino acid transporter 2	VLVAPPSEEANTTK_HexNAc-5_Hex-5_Fuc-3	Fuc3
738	VLVAPPSEEANTTK	HexNAc-5_Hex-5_Fuc-3	0.00762503	-6.4916	EAA2_MOUSE	Excitatory amino acid transporter 2	VLVAPPSEEANTTK_HexNAc-5_Hex-5_Fuc-3	Fuc3
739	LLLPAKNTTHLK	HexNAc-5_Hex-4_Fuc-2	0.00714116	-5.5324	NCAM2_MOUSE	Neural cell adhesion molecule 2	LLLPAKNTTHLK_HexNAc-5_Hex-4_Fuc-2	Fuc2
740	LLLPAKNTTHLK	HexNAc-5_Hex-4_Fuc-2	0.00663391	-5.2719	NCAM2_MOUSE	Neural cell adhesion molecule 2	LLLPAKNTTHLK_HexNAc-5_Hex-4_Fuc-2	Fuc2
741	KKENGVFEEISNSSGR	HexNAc-2_Hex-8	0.00568952	-3.954	NPTN_MOUSE	Neuroplastin	KKENGVFEEISNSSGR_HexNAc-2_Hex-8	Man8
742	KKENGVFEEISNSSGR	HexNAc-2_Hex-8	0.0032538	-2.2617	NPTN_MOUSE	Neuroplastin	KKENGVFEEISNSSGR_HexNAc-2_Hex-8	Man8
743	KVLVAPPSEEANTTK	HexNAc-5_Hex-6_NeuAc-3	0.00971476	-9.0432	EAA2_MOUSE	Excitatory amino acid transporter 2	KVLVAPPSEEANTTK_HexNAc-5_Hex-6_NeuAc-3	character(0)
744	LLLPAKNTTHLK	HexNAc-4_Hex-4_Fuc-2	0.00568952	-4.1931	NCAM2_MOUSE	Neural cell adhesion molecule 2	LLLPAKNTTHLK_HexNAc-4_Hex-4_Fuc-2	Fuc2
745	VLVAPPSEEANTTK	HexNAc-2_Hex-9	0	0.5191	EAA2_MOUSE	Excitatory amino acid transporter 2	VLVAPPSEEANTTK_HexNAc-2_Hex-9	Man9
746	VLVAPPSEEANTTK	HexNAc-2_Hex-9	0	0.5191	EAA2_MOUSE	Excitatory amino acid transporter 2	VLVAPPSEEANTTK_HexNAc-2_Hex-9	Man9
747	DLGPALANSSHDVK	HexNAc-2_Hex-2_Fuc-1	0	0.3082	GLCM_MOUSE	Lysosomal acid glucosylceramidase	DLGPALANSSHDVK_HexNAc-2_Hex-2_Fuc-1	character(0)
748	DLGPALANSSHDVK	HexNAc-2_Hex-2_Fuc-1	0	1.0248	GLCM_MOUSE	Lysosomal acid glucosylceramidase	DLGPALANSSHDVK_HexNAc-2_Hex-2_Fuc-1	character(0)
749	VLVAPPSEEANTTK	HexNAc-6_Hex-4_Fuc-2	0.00714116	-5.7789	EAA2_MOUSE	Excitatory amino acid transporter 2	VLVAPPSEEANTTK_HexNAc-6_Hex-4_Fuc-2	character(0)
750	FINYNQTVSR	HexNAc-2_Hex-9	0	3.5928	EMC1_MOUSE	Isoform 2 of ER membrane protein complex subunit 1	FINYNQTVSR_HexNAc-2_Hex-9	Man9
751	FINYNQTVSR	HexNAc-2_Hex-9	0	2.8455	EMC1_MOUSE	Isoform 2 of ER membrane protein complex subunit 1	FINYNQTVSR_HexNAc-2_Hex-9	Man9
752	VLVAPPSEEANTTK	HexNAc-5_Hex-4_Fuc-2	0.00899165	-7.6931	EAA2_MOUSE	Excitatory amino acid transporter 2	VLVAPPSEEANTTK_HexNAc-5_Hex-4_Fuc-2	Fuc2
753	VLVAPPSEEANTTK	HexNAc-5_Hex-4_Fuc-2	0.00850971	-7.1057	EAA2_MOUSE	Excitatory amino acid transporter 2	VLVAPPSEEANTTK_HexNAc-5_Hex-4_Fuc-2	Fuc2
754	KAEGATLSNATGAVESTSQAGDR	HexNAc-2_Hex-1_Fuc-1	0.00727358	-5.9633	PACN1_MOUSE	Protein kinase C and casein kinase substrate in neurons protein 1	KAEGATLSNATGAVESTSQAGDR_HexNAc-2_Hex-1_Fuc-1	character(0)
755	KAEGATLSNATGAVESTSQAGDR	HexNAc-2_Hex-1_Fuc-1	0.00727358	-5.9633	PACN1_MOUSE	Protein kinase C and casein kinase substrate in neurons protein 1	KAEGATLSNATGAVESTSQAGDR_HexNAc-2_Hex-1_Fuc-1	character(0)
756	QMVENFSPNQTK	HexNAc-5_Hex-3_Fuc-1	0.00564804	-3.5417	NFASC_MOUSE	Neurofascin	QMVENFSPNQTK_HexNAc-5_Hex-3_Fuc-1	Fuc1
757	INTTSDEKDPTNPFR	HexNAc-2_Hex-9	0	1.5078	ADA10_MOUSE	Disintegrin and metalloproteinase domain-containing protein 10	INTTSDEKDPTNPFR_HexNAc-2_Hex-9	Man9
758	QMVENFSPNQTK	HexNAc-5_Hex-3_Fuc-1	0.00564804	-3.5417	NFASC_MOUSE	Neurofascin	QMVENFSPNQTK_HexNAc-5_Hex-3_Fuc-1	Fuc1
759	INTTSDEKDPTNPFR	HexNAc-2_Hex-9	0	1.5078	ADA10_MOUSE	Disintegrin and metalloproteinase domain-containing protein 10	INTTSDEKDPTNPFR_HexNAc-2_Hex-9	Man9
760	MHLNGSNVQVLHR	HexNAc-5_Hex-4_Fuc-2	0.00727358	-5.9574	LRP1_MOUSE	Prolow-density lipoprotein receptor-related protein 1	MHLNGSNVQVLHR_HexNAc-5_Hex-4_Fuc-2	Fuc2
761	MHLNGSNVQVLHR	HexNAc-5_Hex-4_Fuc-2	0.00663391	-5.3699	LRP1_MOUSE	Prolow-density lipoprotein receptor-related protein 1	MHLNGSNVQVLHR_HexNAc-5_Hex-4_Fuc-2	Fuc2
762	NGTEVVSCHPQGSTAGVVYR	HexNAc-2_Hex-5	0	0.2047	PLXC1_MOUSE	Plexin-C1	NGTEVVSCHPQGSTAGVVYR_HexNAc-2_Hex-5	Man5
763	NGTEVVSCHPQGSTAGVVYR	HexNAc-2_Hex-5	0	0.2047	PLXC1_MOUSE	Plexin-C1	NGTEVVSCHPQGSTAGVVYR_HexNAc-2_Hex-5	Man5
764	TCVSNCTASQFVCK	HexNAc-2_Hex-5	0	2.2303	LRP1_MOUSE	Prolow-density lipoprotein receptor-related protein 1	TCVSNCTASQFVCK_HexNAc-2_Hex-5	Man5
765	TCVSNCTASQFVCK	HexNAc-2_Hex-5	0	2.2303	LRP1_MOUSE	Prolow-density lipoprotein receptor-related protein 1	TCVSNCTASQFVCK_HexNAc-2_Hex-5	Man5
766	MHLNGSNVQVLHR	HexNAc-2_Hex-9	0.000948767	-0.731	LRP1_MOUSE	Prolow-density lipoprotein receptor-related protein 1	MHLNGSNVQVLHR_HexNAc-2_Hex-9	Man9
767	MHLNGSNVQVLHR	HexNAc-2_Hex-9	0.00196078	-1.4782	LRP1_MOUSE	Prolow-density lipoprotein receptor-related protein 1	MHLNGSNVQVLHR_HexNAc-2_Hex-9	Man9
768	TCVSNCTASQFVCK	HexNAc-2_Hex-4	0.00271528	-1.8501	LRP1_MOUSE	Prolow-density lipoprotein receptor-related protein 1	TCVSNCTASQFVCK_HexNAc-2_Hex-4	Man4
769	TCVSNCTASQFVCK	HexNAc-2_Hex-4	0.00271528	-1.8501	LRP1_MOUSE	Prolow-density lipoprotein receptor-related protein 1	TCVSNCTASQFVCK_HexNAc-2_Hex-4	Man4
770	WPADKENDTGIVGQHSSCDVR	HexNAc-2_Hex-6	0	1.3753	ENTP2_MOUSE	Ectonucleoside triphosphate diphosphohydrolase 2	WPADKENDTGIVGQHSSCDVR_HexNAc-2_Hex-6	Man6
771	WPADKENDTGIVGQHSSCDVR	HexNAc-2_Hex-6	0	1.3753	ENTP2_MOUSE	Ectonucleoside triphosphate diphosphohydrolase 2	WPADKENDTGIVGQHSSCDVR_HexNAc-2_Hex-6	Man6
772	MHLNGSNVQVLHR	HexNAc-4_Hex-4_Fuc-2	0.00735463	-5.9944	LRP1_MOUSE	Prolow-density lipoprotein receptor-related protein 1	MHLNGSNVQVLHR_HexNAc-4_Hex-4_Fuc-2	Fuc2
773	MHLNGSNVQVLHR	HexNAc-4_Hex-4_Fuc-2	0.00714116	-5.6628	LRP1_MOUSE	Prolow-density lipoprotein receptor-related protein 1	MHLNGSNVQVLHR_HexNAc-4_Hex-4_Fuc-2	Fuc2
774	GKANSTGTLVITNPTR	HexNAc-5_Hex-4_Fuc-2	0.00663391	-5.3776	CNTN1_MOUSE	Contactin-1	GKANSTGTLVITNPTR_HexNAc-5_Hex-4_Fuc-2	Fuc2
775	GKANSTGTLVITNPTR	HexNAc-5_Hex-4_Fuc-2	0.00663391	-5.0506	CNTN1_MOUSE	Contactin-1	GKANSTGTLVITNPTR_HexNAc-5_Hex-4_Fuc-2	Fuc2
776	QMVENFSPNQTK	HexNAc-4_Hex-3_Fuc-1	0.00568952	-3.8399	NFASC_MOUSE	Neurofascin	QMVENFSPNQTK_HexNAc-4_Hex-3_Fuc-1	Fuc1
777	LLLPAKNTTHLK	HexNAc-5_Hex-3_Fuc-1	0.00714116	-5.5285	NCAM2_MOUSE	Neural cell adhesion molecule 2	LLLPAKNTTHLK_HexNAc-5_Hex-3_Fuc-1	Fuc1
778	WPADKENDTGIVGQHSSCDVR	HexNAc-2_Hex-5	0	2.2542	ENTP2_MOUSE	Ectonucleoside triphosphate diphosphohydrolase 2	WPADKENDTGIVGQHSSCDVR_HexNAc-2_Hex-5	Man5
779	LLLPAKNTTHLK	HexNAc-5_Hex-3_Fuc-1	0.00663391	-5.2523	NCAM2_MOUSE	Neural cell adhesion molecule 2	LLLPAKNTTHLK_HexNAc-5_Hex-3_Fuc-1	Fuc1
780	WPADKENDTGIVGQHSSCDVR	HexNAc-2_Hex-5	0	1.6302	ENTP2_MOUSE	Ectonucleoside triphosphate diphosphohydrolase 2	WPADKENDTGIVGQHSSCDVR_HexNAc-2_Hex-5	Man5
781	INTTSDEKDPTNPFR	HexNAc-2_Hex-8	0	-0.0198	ADA10_MOUSE	Disintegrin and metalloproteinase domain-containing protein 10	INTTSDEKDPTNPFR_HexNAc-2_Hex-8	Man8
782	INTTSDEKDPTNPFR	HexNAc-2_Hex-8	0	-0.0198	ADA10_MOUSE	Disintegrin and metalloproteinase domain-containing protein 10	INTTSDEKDPTNPFR_HexNAc-2_Hex-8	Man8
783	LLLPAKNTTHLK	HexNAc-4_Hex-3_Fuc-1	0.0032538	-2.2427	NCAM2_MOUSE	Neural cell adhesion molecule 2	LLLPAKNTTHLK_HexNAc-4_Hex-3_Fuc-1	Fuc1
784	LLLPAKNTTHLK	HexNAc-4_Hex-3_Fuc-1	0.0032538	-2.2427	NCAM2_MOUSE	Neural cell adhesion molecule 2	LLLPAKNTTHLK_HexNAc-4_Hex-3_Fuc-1	Fuc1
785	VLVAPPSEEANTTK	HexNAc-8_Hex-9	0.00762503	-6.5142	EAA2_MOUSE	Excitatory amino acid transporter 2	VLVAPPSEEANTTK_HexNAc-8_Hex-9	character(0)
786	KKENGVFEEISNSSGR	HexNAc-6_Hex-5_Fuc-1_NeuAc-3	0.012823	-13.3157	NPTN_MOUSE	Neuroplastin	KKENGVFEEISNSSGR_HexNAc-6_Hex-5_Fuc-1_NeuAc-3	character(0)
787	GKANSTGTLVITNPTR	HexNAc-4_Hex-4_Fuc-2	0.00568952	-4.5709	CNTN1_MOUSE	Contactin-1	GKANSTGTLVITNPTR_HexNAc-4_Hex-4_Fuc-2	Fuc2
788	GKANSTGTLVITNPTR	HexNAc-4_Hex-4_Fuc-2	0.00568952	-4.5709	CNTN1_MOUSE	Contactin-1	GKANSTGTLVITNPTR_HexNAc-4_Hex-4_Fuc-2	Fuc2
789	GKANSTGTLVITNPTR	HexNAc-3_Hex-4_Fuc-2	0.00340832	-2.7631	CNTN1_MOUSE	Contactin-1	GKANSTGTLVITNPTR_HexNAc-3_Hex-4_Fuc-2	Fuc2
790	GKANSTGTLVITNPTR	HexNAc-3_Hex-4_Fuc-2	0.00340832	-2.7631	CNTN1_MOUSE	Contactin-1	GKANSTGTLVITNPTR_HexNAc-3_Hex-4_Fuc-2	Fuc2
791	VLVAPPSEEANTTK	HexNAc-8_Hex-9	0.00748469	-6.4684	EAA2_MOUSE	Excitatory amino acid transporter 2	VLVAPPSEEANTTK_HexNAc-8_Hex-9	character(0)
792	VLVAPPSEEANTTK	HexNAc-8_Hex-9	0.00748469	-6.4684	EAA2_MOUSE	Excitatory amino acid transporter 2	VLVAPPSEEANTTK_HexNAc-8_Hex-9	character(0)
793	SKGNPAAYGITVTNHPMNK	HexNAc-2_Hex-9	0.00271528	-1.8712	ABCA2_MOUSE	ATP-binding cassette sub-family A member 2	SKGNPAAYGITVTNHPMNK_HexNAc-2_Hex-9	Man9
794	MHLNGSNVQVLHR	HexNAc-5_Hex-3_Fuc-1	0.00568952	-4.4765	LRP1_MOUSE	Prolow-density lipoprotein receptor-related protein 1	MHLNGSNVQVLHR_HexNAc-5_Hex-3_Fuc-1	Fuc1
795	MHLNGSNVQVLHR	HexNAc-5_Hex-3_Fuc-1	0.00618079	-4.7526	LRP1_MOUSE	Prolow-density lipoprotein receptor-related protein 1	MHLNGSNVQVLHR_HexNAc-5_Hex-3_Fuc-1	Fuc1
796	KVLVAPPSEEANTTK	HexNAc-6_Hex-7_NeuAc-4	0.00663391	-5.2394	EAA2_MOUSE	Excitatory amino acid transporter 2	KVLVAPPSEEANTTK_HexNAc-6_Hex-7_NeuAc-4	character(0)
797	KVLVAPPSEEANTTK	HexNAc-6_Hex-7_NeuAc-4	0.0115012	-10.3553	EAA2_MOUSE	Excitatory amino acid transporter 2	KVLVAPPSEEANTTK_HexNAc-6_Hex-7_NeuAc-4	character(0)
798	GNITEYQCHQYITK	HexNAc-8_Hex-5	0.00564804	-3.6813	GSLG1_MOUSE	Golgi apparatus protein 1	GNITEYQCHQYITK_HexNAc-8_Hex-5	character(0)
799	MHLNGSNVQVLHR	HexNAc-5_Hex-3_Fuc-1	0.00568952	-4.5873	LRP1_MOUSE	Prolow-density lipoprotein receptor-related protein 1	MHLNGSNVQVLHR_HexNAc-5_Hex-3_Fuc-1	Fuc1
800	GNITEYQCHQYITK	HexNAc-8_Hex-5	0.00564804	-3.6813	GSLG1_MOUSE	Golgi apparatus protein 1	GNITEYQCHQYITK_HexNAc-8_Hex-5	character(0)
801	MHLNGSNVQVLHR	HexNAc-4_Hex-3_Fuc-1	0.00590446	-4.6704	LRP1_MOUSE	Prolow-density lipoprotein receptor-related protein 1	MHLNGSNVQVLHR_HexNAc-4_Hex-3_Fuc-1	Fuc1
802	MHLNGSNVQVLHR	HexNAc-4_Hex-3_Fuc-1	0.00568952	-4.3215	LRP1_MOUSE	Prolow-density lipoprotein receptor-related protein 1	MHLNGSNVQVLHR_HexNAc-4_Hex-3_Fuc-1	Fuc1
803	GNITEYQCHQYITK	HexNAc-6_Hex-3_Fuc-1_NeuAc-2	0.00899165	-7.6713	GSLG1_MOUSE	Golgi apparatus protein 1	GNITEYQCHQYITK_HexNAc-6_Hex-3_Fuc-1_NeuAc-2	character(0)
804	GNITEYQCHQYITK	HexNAc-6_Hex-3_Fuc-1_NeuAc-2	0.0121272	-11.9285	GSLG1_MOUSE	Golgi apparatus protein 1	GNITEYQCHQYITK_HexNAc-6_Hex-3_Fuc-1_NeuAc-2	character(0)
805	KVLVAPPSEEANTTK	HexNAc-6_Hex-7_NeuAc-4	0.0116256	-10.3797	EAA2_MOUSE	Excitatory amino acid transporter 2	KVLVAPPSEEANTTK_HexNAc-6_Hex-7_NeuAc-4	character(0)
806	GKANSTGTLVITNPTR	HexNAc-2_Hex-5	0	0.1972	CNTN1_MOUSE	Contactin-1	GKANSTGTLVITNPTR_HexNAc-2_Hex-5	Man5
807	GKANSTGTLVITNPTR	HexNAc-2_Hex-5	0	0.1972	CNTN1_MOUSE	Contactin-1	GKANSTGTLVITNPTR_HexNAc-2_Hex-5	Man5
808	LDREQHDQYNLTIQAR	HexNAc-5_Hex-3_Fuc-1	0.00727358	-5.9178	PCD19_MOUSE	Protocadherin-19	LDREQHDQYNLTIQAR_HexNAc-5_Hex-3_Fuc-1	Fuc1
809	KVLVAPPSEEANTTK	HexNAc-6_Hex-7_NeuAc-4	0.00340832	-2.79	EAA2_MOUSE	Excitatory amino acid transporter 2	KVLVAPPSEEANTTK_HexNAc-6_Hex-7_NeuAc-4	character(0)
810	KVLVAPPSEEANTTK	HexNAc-6_Hex-7_NeuAc-4	0.0116256	-10.4268	EAA2_MOUSE	Excitatory amino acid transporter 2	KVLVAPPSEEANTTK_HexNAc-6_Hex-7_NeuAc-4	character(0)
811	EATIVGENETYPR	HexNAc-2_Hex-9	0	0.2321	SE1L1_MOUSE	Isoform 2 of Protein sel-1 homolog 1	EATIVGENETYPR_HexNAc-2_Hex-9	Man9
812	EATIVGENETYPR	HexNAc-2_Hex-9	0	0.2321	SE1L1_MOUSE	Isoform 2 of Protein sel-1 homolog 1	EATIVGENETYPR_HexNAc-2_Hex-9	Man9
813	GKANSTGTLVITNPTR	HexNAc-5_Hex-3	0	1.1096	CNTN1_MOUSE	Contactin-1	GKANSTGTLVITNPTR_HexNAc-5_Hex-3	Fuc0
814	GKANSTGTLVITNPTR	HexNAc-5_Hex-3	0	1.1096	CNTN1_MOUSE	Contactin-1	GKANSTGTLVITNPTR_HexNAc-5_Hex-3	Fuc0
815	GKANSTGTLVITNPTR	HexNAc-4_Hex-3_Fuc-1	0.00564804	-3.5198	CNTN1_MOUSE	Contactin-1	GKANSTGTLVITNPTR_HexNAc-4_Hex-3_Fuc-1	Fuc1
816	GKANSTGTLVITNPTR	HexNAc-4_Hex-3_Fuc-1	0.00385233	-3.1709	CNTN1_MOUSE	Contactin-1	GKANSTGTLVITNPTR_HexNAc-4_Hex-3_Fuc-1	Fuc1
817	GKANSTGTLVITNPTR	HexNAc-3_Hex-3_Fuc-1	0.00340832	-2.5851	CNTN1_MOUSE	Contactin-1	GKANSTGTLVITNPTR_HexNAc-3_Hex-3_Fuc-1	Fuc1
818	GKANSTGTLVITNPTR	HexNAc-3_Hex-3_Fuc-1	0.0032538	-2.2265	CNTN1_MOUSE	Contactin-1	GKANSTGTLVITNPTR_HexNAc-3_Hex-3_Fuc-1	Fuc1
819	KVLVAPPSEEANTTK	HexNAc-5_Hex-6_Fuc-1_NeuAc-3	0.0126783	-12.2046	EAA2_MOUSE	Excitatory amino acid transporter 2	KVLVAPPSEEANTTK_HexNAc-5_Hex-6_Fuc-1_NeuAc-3	character(0)
820	FRDIPNTSSMENPAPNK	HexNAc-5_Hex-5_Fuc-2	0.0109422	-10.0678	AGRB3_MOUSE	Adhesion G protein-coupled receptor B3	FRDIPNTSSMENPAPNK_HexNAc-5_Hex-5_Fuc-2	Fuc2
821	NVETNNSTVLIEGK	HexNAc-5_Hex-4_Fuc-2	0.00663391	-5.3894	DPP6_MOUSE	Dipeptidyl aminopeptidase-like protein 6	NVETNNSTVLIEGK_HexNAc-5_Hex-4_Fuc-2	Fuc2
822	ILGDKVNNTAVIEK	HexNAc-2_Hex-8	0	3.009	TM245_MOUSE	Transmembrane protein 245	ILGDKVNNTAVIEK_HexNAc-2_Hex-8	Man8
823	ILGDKVNNTAVIEK	HexNAc-2_Hex-8	0	3.009	TM245_MOUSE	Transmembrane protein 245	ILGDKVNNTAVIEK_HexNAc-2_Hex-8	Man8
824	LDCRHENNTKDNSIQHEFSLTR	HexNAc-1_Fuc-1	0.00618079	-4.8908	THY1_MOUSE	Thy-1 membrane glycoprotein	LDCRHENNTKDNSIQHEFSLTR_HexNAc-1_Fuc-1	character(0)
825	LDCRHENNTKDNSIQHEFSLTR	HexNAc-1_Fuc-1	0.00618079	-4.8908	THY1_MOUSE	Thy-1 membrane glycoprotein	LDCRHENNTKDNSIQHEFSLTR_HexNAc-1_Fuc-1	character(0)
826	VLVAPPSEEANTTK	HexNAc-5_Hex-5_NeuAc-2	0.00663391	-5.3379	EAA2_MOUSE	Excitatory amino acid transporter 2	VLVAPPSEEANTTK_HexNAc-5_Hex-5_NeuAc-2	character(0)
827	VLVAPPSEEANTTK	HexNAc-5_Hex-5_NeuAc-2	0.00914951	-8.6731	EAA2_MOUSE	Excitatory amino acid transporter 2	VLVAPPSEEANTTK_HexNAc-5_Hex-5_NeuAc-2	character(0)
828	HENNTKDNSIQHEFSLTR	HexNAc-2_Hex-6	0	0.3735	THY1_MOUSE	Thy-1 membrane glycoprotein	HENNTKDNSIQHEFSLTR_HexNAc-2_Hex-6	Man6
829	HENNTKDNSIQHEFSLTR	HexNAc-2_Hex-6	0.00169779	-1.3303	THY1_MOUSE	Thy-1 membrane glycoprotein	HENNTKDNSIQHEFSLTR_HexNAc-2_Hex-6	Man6
830	HENNTKDNSIQHEFSLTR	HexNAc-2_Hex-5	0	0.4118	THY1_MOUSE	Thy-1 membrane glycoprotein	HENNTKDNSIQHEFSLTR_HexNAc-2_Hex-5	Man5
831	HENNTKDNSIQHEFSLTR	HexNAc-2_Hex-5	0.00129199	-1.2999	THY1_MOUSE	Thy-1 membrane glycoprotein	HENNTKDNSIQHEFSLTR_HexNAc-2_Hex-5	Man5
832	HENNTKDNSIQHEFSLTR	HexNAc-2_Hex-4	0	1.174	THY1_MOUSE	Thy-1 membrane glycoprotein	HENNTKDNSIQHEFSLTR_HexNAc-2_Hex-4	Man4
833	HENNTKDNSIQHEFSLTR	HexNAc-2_Hex-3	0.00129199	-1.1325	THY1_MOUSE	Thy-1 membrane glycoprotein	HENNTKDNSIQHEFSLTR_HexNAc-2_Hex-3	Man3
834	HENNTKDNSIQHEFSLTR	HexNAc-2_Hex-4	0	1.174	THY1_MOUSE	Thy-1 membrane glycoprotein	HENNTKDNSIQHEFSLTR_HexNAc-2_Hex-4	Man4
835	HENNTKDNSIQHEFSLTR	HexNAc-2_Hex-3	0.00129199	-1.1325	THY1_MOUSE	Thy-1 membrane glycoprotein	HENNTKDNSIQHEFSLTR_HexNAc-2_Hex-3	Man3
836	HENNTKDNSIQHEFSLTR	HexNAc-3_Hex-6	0	-0.3002	THY1_MOUSE	Thy-1 membrane glycoprotein	HENNTKDNSIQHEFSLTR_HexNAc-3_Hex-6	Fuc0
837	HENNTKDNSIQHEFSLTR	HexNAc-3_Hex-6	0.00296956	-1.9862	THY1_MOUSE	Thy-1 membrane glycoprotein	HENNTKDNSIQHEFSLTR_HexNAc-3_Hex-6	Fuc0
838	HENNTKDNSIQHEFSLTR	HexNAc-2_Hex-2	0	1.2882	THY1_MOUSE	Thy-1 membrane glycoprotein	HENNTKDNSIQHEFSLTR_HexNAc-2_Hex-2	character(0)
839	HENNTKDNSIQHEFSLTR	HexNAc-2_Hex-2	0	-0.4692	THY1_MOUSE	Thy-1 membrane glycoprotein	HENNTKDNSIQHEFSLTR_HexNAc-2_Hex-2	character(0)
840	HENNTKDNSIQHEFSLTR	HexNAc-3_Hex-4_Fuc-3	0.00850971	-7.1246	THY1_MOUSE	Thy-1 membrane glycoprotein	HENNTKDNSIQHEFSLTR_HexNAc-3_Hex-4_Fuc-3	Fuc3
841	NVETNNSTVLIEGK	HexNAc-4_Hex-5_Fuc-2	0.00340832	-2.7719	DPP6_MOUSE	Dipeptidyl aminopeptidase-like protein 6	NVETNNSTVLIEGK_HexNAc-4_Hex-5_Fuc-2	Fuc2
842	NVETNNSTVLIEGK	HexNAc-4_Hex-5_Fuc-2	0.00340832	-2.4441	DPP6_MOUSE	Dipeptidyl aminopeptidase-like protein 6	NVETNNSTVLIEGK_HexNAc-4_Hex-5_Fuc-2	Fuc2
843	HENNTKDNSIQHEFSLTR	HexNAc-2_Hex-7	0	1.5307	THY1_MOUSE	Thy-1 membrane glycoprotein	HENNTKDNSIQHEFSLTR_HexNAc-2_Hex-7	Man7
844	HENNTKDNSIQHEFSLTR	HexNAc-2_Hex-7	0	-0.1667	THY1_MOUSE	Thy-1 membrane glycoprotein	HENNTKDNSIQHEFSLTR_HexNAc-2_Hex-7	Man7
845	LDCRHENNTKDNSIQHEFSLTR	HexNAc-2_Hex-6	0	-0.3121	THY1_MOUSE	Thy-1 membrane glycoprotein	LDCRHENNTKDNSIQHEFSLTR_HexNAc-2_Hex-6	Man6
846	HENNTKDNSIQHEFSLTR	HexNAc-3_Hex-5	0.00359125	-2.8786	THY1_MOUSE	Thy-1 membrane glycoprotein	HENNTKDNSIQHEFSLTR_HexNAc-3_Hex-5	Fuc0
847	LDCRHENNTKDNSIQHEFSLTR	HexNAc-2_Hex-6	0.00296956	-2.0159	THY1_MOUSE	Thy-1 membrane glycoprotein	LDCRHENNTKDNSIQHEFSLTR_HexNAc-2_Hex-6	Man6
848	NVETNNSTVLIEGK	HexNAc-5_Hex-3_Fuc-1	0.00340832	-2.8032	DPP6_MOUSE	Dipeptidyl aminopeptidase-like protein 6	NVETNNSTVLIEGK_HexNAc-5_Hex-3_Fuc-1	Fuc1
849	NVETNNSTVLIEGK	HexNAc-5_Hex-3_Fuc-1	0.00296956	-2.1848	DPP6_MOUSE	Dipeptidyl aminopeptidase-like protein 6	NVETNNSTVLIEGK_HexNAc-5_Hex-3_Fuc-1	Fuc1
850	MHLNGSNVQVLHR	HexNAc-4_Hex-4_Fuc-1_NeuAc-1	0.00879451	-7.21	LRP1_MOUSE	Prolow-density lipoprotein receptor-related protein 1	MHLNGSNVQVLHR_HexNAc-4_Hex-4_Fuc-1_NeuAc-1	character(0)
851	HENNTKDNSIQHEFSLTR	HexNAc-2_Hex-6	0.00196078	-1.443	THY1_MOUSE	Thy-1 membrane glycoprotein	HENNTKDNSIQHEFSLTR_HexNAc-2_Hex-6	Man6
852	HENNTKDNSIQHEFSLTR	HexNAc-2_Hex-6	0.00359125	-3.1468	THY1_MOUSE	Thy-1 membrane glycoprotein	HENNTKDNSIQHEFSLTR_HexNAc-2_Hex-6	Man6
853	VLVAPPSEEANTTK	HexNAc-6_Hex-6_NeuAc-3	0.00685099	-5.4757	EAA2_MOUSE	Excitatory amino acid transporter 2	VLVAPPSEEANTTK_HexNAc-6_Hex-6_NeuAc-3	character(0)
854	HENNTKDNSIQHEFSLTR	HexNAc-2_Hex-4	0.00359125	-3.013	THY1_MOUSE	Thy-1 membrane glycoprotein	HENNTKDNSIQHEFSLTR_HexNAc-2_Hex-4	Man4
855	HENNTKDNSIQHEFSLTR	HexNAc-2_Hex-4	0.00359125	-3.0222	THY1_MOUSE	Thy-1 membrane glycoprotein	HENNTKDNSIQHEFSLTR_HexNAc-2_Hex-4	Man4
856	VLVAPPSEEANTTK	HexNAc-5_Hex-6_NeuAc-3	0.0106101	-9.6041	EAA2_MOUSE	Excitatory amino acid transporter 2	VLVAPPSEEANTTK_HexNAc-5_Hex-6_NeuAc-3	character(0)
857	GKANSTGTLVITNPTR	HexNAc-4_Hex-3_Fuc-1	0.00359125	-2.8746	CNTN1_MOUSE	Contactin-1	GKANSTGTLVITNPTR_HexNAc-4_Hex-3_Fuc-1	Fuc1
858	GKANSTGTLVITNPTR	HexNAc-4_Hex-3_Fuc-1	0.00340832	-2.5258	CNTN1_MOUSE	Contactin-1	GKANSTGTLVITNPTR_HexNAc-4_Hex-3_Fuc-1	Fuc1
859	HENNTKDNSIQHEFSLTR	HexNAc-2_Hex-5	0.000948767	-0.6899	THY1_MOUSE	Thy-1 membrane glycoprotein	HENNTKDNSIQHEFSLTR_HexNAc-2_Hex-5	Man5
860	HENNTKDNSIQHEFSLTR	HexNAc-2_Hex-5	0.00340832	-2.4016	THY1_MOUSE	Thy-1 membrane glycoprotein	HENNTKDNSIQHEFSLTR_HexNAc-2_Hex-5	Man5
861	LDCRHENNTKDNSIQHEFSLTR	HexNAc-1_Fuc-1	0.00618079	-4.8557	THY1_MOUSE	Thy-1 membrane glycoprotein	LDCRHENNTKDNSIQHEFSLTR_HexNAc-1_Fuc-1	character(0)
862	HENNTKDNSIQHEFSLTR	HexNAc-2_Hex-5	0.00196078	-1.6738	THY1_MOUSE	Thy-1 membrane glycoprotein	HENNTKDNSIQHEFSLTR_HexNAc-2_Hex-5	Man5
863	HENNTKDNSIQHEFSLTR	HexNAc-2_Hex-5	0.00196078	-1.6738	THY1_MOUSE	Thy-1 membrane glycoprotein	HENNTKDNSIQHEFSLTR_HexNAc-2_Hex-5	Man5
864	VFPYISAMVNNGSLSYDHER	HexNAc-3_Hex-6_Fuc-1_NeuAc-1	0.00879451	-7.2026	LMA2L_MOUSE	VIP36-like protein	VFPYISAMVNNGSLSYDHER_HexNAc-3_Hex-6_Fuc-1_NeuAc-1	character(0)
865	VFPYISAMVNNGSLSYDHER	HexNAc-3_Hex-6_Fuc-1_NeuAc-1	0.0116256	-10.7506	LMA2L_MOUSE	VIP36-like protein	VFPYISAMVNNGSLSYDHER_HexNAc-3_Hex-6_Fuc-1_NeuAc-1	character(0)
866	NSSHLVCSACFGPCAR	HexNAc-2_Hex-6	0.00296956	-2.0159	CREL1_MOUSE	Protein disulfide isomerase Creld1	NSSHLVCSACFGPCAR_HexNAc-2_Hex-6	Man6
867	NSSHLVCSACFGPCAR	HexNAc-2_Hex-6	0	0.4526	CREL1_MOUSE	Protein disulfide isomerase Creld1	NSSHLVCSACFGPCAR_HexNAc-2_Hex-6	Man6
868	NSSHLVCSACFGPCAR	HexNAc-2_Hex-5	0	2.0375	CREL1_MOUSE	Protein disulfide isomerase Creld1	NSSHLVCSACFGPCAR_HexNAc-2_Hex-5	Man5
869	NSSHLVCSACFGPCAR	HexNAc-2_Hex-5	0	2.0375	CREL1_MOUSE	Protein disulfide isomerase Creld1	NSSHLVCSACFGPCAR_HexNAc-2_Hex-5	Man5
870	HENNTKDNSIQHEFSLTR	HexNAc-2_Hex-4	0.00385233	-3.1664	THY1_MOUSE	Thy-1 membrane glycoprotein	HENNTKDNSIQHEFSLTR_HexNAc-2_Hex-4	Man4
871	GKANSTGTLVITNPTR	HexNAc-4_Hex-3_Fuc-1	0.00564804	-3.4164	CNTN1_MOUSE	Contactin-1	GKANSTGTLVITNPTR_HexNAc-4_Hex-3_Fuc-1	Fuc1
872	GKANSTGTLVITNPTR	HexNAc-4_Hex-3_Fuc-1	0.00359125	-3.0675	CNTN1_MOUSE	Contactin-1	GKANSTGTLVITNPTR_HexNAc-4_Hex-3_Fuc-1	Fuc1
873	GKANSTGTLVITNPTR	HexNAc-4_Hex-4_Fuc-1_NeuAc-1	0.00663391	-5.0697	CNTN1_MOUSE	Contactin-1	GKANSTGTLVITNPTR_HexNAc-4_Hex-4_Fuc-1_NeuAc-1	character(0)
874	GKANSTGTLVITNPTR	HexNAc-4_Hex-4_Fuc-1_NeuAc-1	0.010227	-9.2087	CNTN1_MOUSE	Contactin-1	GKANSTGTLVITNPTR_HexNAc-4_Hex-4_Fuc-1_NeuAc-1	character(0)
875	HENNTKDNSIQHEFSLTR	HexNAc-2_Hex-6	0.00564804	-3.6694	THY1_MOUSE	Thy-1 membrane glycoprotein	HENNTKDNSIQHEFSLTR_HexNAc-2_Hex-6	Man6
876	HENNTKDNSIQHEFSLTR	HexNAc-2_Hex-6	0.00564804	-3.6694	THY1_MOUSE	Thy-1 membrane glycoprotein	HENNTKDNSIQHEFSLTR_HexNAc-2_Hex-6	Man6
877	NESHLIDFR	HexNAc-2_Hex-9	0	2.7152	GGT7_MOUSE	Glutathione hydrolase 7	NESHLIDFR_HexNAc-2_Hex-9	Man9
878	NESHLIDFR	HexNAc-2_Hex-9	0	1.9679	GGT7_MOUSE	Glutathione hydrolase 7	NESHLIDFR_HexNAc-2_Hex-9	Man9
879	LTNVTRPTGVVTSLHR	HexNAc-2_Hex-9	0	4.6788	TEN2_MOUSE	Teneurin-2	LTNVTRPTGVVTSLHR_HexNAc-2_Hex-9	Man9
880	LTNVTRPTGVVTSLHR	HexNAc-2_Hex-9	0	2.2551	TEN2_MOUSE	Teneurin-2	LTNVTRPTGVVTSLHR_HexNAc-2_Hex-9	Man9
881	SDVPNTSPNSTSQHVAEFETER	HexNAc-6_Hex-4_Fuc-2	0.00914951	-8.0486	PTPRZ_MOUSE	Receptor-type tyrosine-protein phosphatase zeta	SDVPNTSPNSTSQHVAEFETER_HexNAc-6_Hex-4_Fuc-2	character(0)
882	LTNVTRPTGVVTSLHR	HexNAc-2_Hex-8	0	1.6135	TEN2_MOUSE	Teneurin-2	LTNVTRPTGVVTSLHR_HexNAc-2_Hex-8	Man8
883	LTNVTRPTGVVTSLHR	HexNAc-2_Hex-8	0	1.0913	TEN2_MOUSE	Teneurin-2	LTNVTRPTGVVTSLHR_HexNAc-2_Hex-8	Man8
884	KNITDLVEGAK	HexNAc-5_Hex-4_Fuc-2	0.00663391	-5.3776	CTL2_MOUSE	Isoform 2 of Choline transporter-like protein 2	KNITDLVEGAK_HexNAc-5_Hex-4_Fuc-2	Fuc2
885	KKENGVFEEISNSSGR	HexNAc-6_Hex-6_NeuAc-3	0.0109422	-10.081	NPTN_MOUSE	Neuroplastin	KKENGVFEEISNSSGR_HexNAc-6_Hex-6_NeuAc-3	character(0)
886	HENNTKDNSIQHEFSLTR	HexNAc-2_Hex-6	0.00568952	-4.5058	THY1_MOUSE	Thy-1 membrane glycoprotein	HENNTKDNSIQHEFSLTR_HexNAc-2_Hex-6	Man6
887	HENNTKDNSIQHEFSLTR	HexNAc-2_Hex-6	0.00568952	-4.5058	THY1_MOUSE	Thy-1 membrane glycoprotein	HENNTKDNSIQHEFSLTR_HexNAc-2_Hex-6	Man6
888	DLDTDFTSNASQPETK	HexNAc-2_Hex-5	0	1.2629	CBPD_MOUSE	Carboxypeptidase D	DLDTDFTSNASQPETK_HexNAc-2_Hex-5	Man5
889	SDVPNTSPNSTSQHVAEFETER	HexNAc-5_Hex-4_Fuc-2	0.00914951	-7.7549	PTPRZ_MOUSE	Receptor-type tyrosine-protein phosphatase zeta	SDVPNTSPNSTSQHVAEFETER_HexNAc-5_Hex-4_Fuc-2	Fuc2
890	VLVAPPSEEANTTK	HexNAc-6_Hex-7_NeuAc-4	0.0107745	-9.6861	EAA2_MOUSE	Excitatory amino acid transporter 2	VLVAPPSEEANTTK_HexNAc-6_Hex-7_NeuAc-4	character(0)
891	SDVPNTSPNSTSQHVAEFETER	HexNAc-5_Hex-4_Fuc-2	0.00850971	-7.0221	PTPRZ_MOUSE	Receptor-type tyrosine-protein phosphatase zeta	SDVPNTSPNSTSQHVAEFETER_HexNAc-5_Hex-4_Fuc-2	Fuc2
892	ANSTGILSVR	HexNAc-5_Hex-3_Fuc-1	0.00564804	-3.5797	CNTN2_MOUSE	Contactin-2	ANSTGILSVR_HexNAc-5_Hex-3_Fuc-1	Fuc1
893	ANSTGILSVR	HexNAc-5_Hex-3_Fuc-1	0.00508259	-3.3736	CNTN2_MOUSE	Contactin-2	ANSTGILSVR_HexNAc-5_Hex-3_Fuc-1	Fuc1
894	GKQADVADQQTTELPAENGETENQSPASEEEK	HexNAc-2_Hex-3	0.0032538	-2.3341	HMGN1_MOUSE	Non-histone chromosomal protein HMG-14	GKQADVADQQTTELPAENGETENQSPASEEEK_HexNAc-2_Hex-3	Man3
895	SDVPNTSPNSTSQHVAEFETER	HexNAc-4_Hex-4_Fuc-2	0.00879451	-7.4146	PTPRZ_MOUSE	Receptor-type tyrosine-protein phosphatase zeta	SDVPNTSPNSTSQHVAEFETER_HexNAc-4_Hex-4_Fuc-2	Fuc2
896	SDVPNTSPNSTSQHVAEFETER	HexNAc-4_Hex-4_Fuc-2	0.00879451	-7.4146	PTPRZ_MOUSE	Receptor-type tyrosine-protein phosphatase zeta	SDVPNTSPNSTSQHVAEFETER_HexNAc-4_Hex-4_Fuc-2	Fuc2
897	KKENGVFEEISNSSGR	HexNAc-6_Hex-6_NeuAc-3	0.00568952	-4.2728	NPTN_MOUSE	Neuroplastin	KKENGVFEEISNSSGR_HexNAc-6_Hex-6_NeuAc-3	character(0)
898	KKENGVFEEISNSSGR	HexNAc-6_Hex-6_NeuAc-3	0.0109422	-10.1045	NPTN_MOUSE	Neuroplastin	KKENGVFEEISNSSGR_HexNAc-6_Hex-6_NeuAc-3	character(0)
899	SSSHLPPSSYFNASGR	HexNAc-2_Hex-5	0	-0.1493	TPP1_MOUSE	Tripeptidyl-peptidase 1	SSSHLPPSSYFNASGR_HexNAc-2_Hex-5	Man5
900	SSSHLPPSSYFNASGR	HexNAc-2_Hex-5	0	1.5624	TPP1_MOUSE	Tripeptidyl-peptidase 1	SSSHLPPSSYFNASGR_HexNAc-2_Hex-5	Man5
901	NISGVVLADHSGSFHNR	HexNAc-2_Hex-8	0	-0.0198	NICA_MOUSE	Nicastrin	NISGVVLADHSGSFHNR_HexNAc-2_Hex-8	Man8
902	NISGVVLADHSGSFHNR	HexNAc-2_Hex-8	0	-0.0198	NICA_MOUSE	Nicastrin	NISGVVLADHSGSFHNR_HexNAc-2_Hex-8	Man8
903	KKENGVFEEISNSSGR	HexNAc-6_Hex-5_Fuc-1_NeuAc-2	0.00564804	-3.4163	NPTN_MOUSE	Neuroplastin	KKENGVFEEISNSSGR_HexNAc-6_Hex-5_Fuc-1_NeuAc-2	character(0)
904	NISGVVLADHSGSFHNR	HexNAc-2_Hex-8	0.00271528	-1.8735	NICA_MOUSE	Nicastrin	NISGVVLADHSGSFHNR_HexNAc-2_Hex-8	Man8
905	NISGVVLADHSGSFHNR	HexNAc-2_Hex-8	0	-0.1812	NICA_MOUSE	Nicastrin	NISGVVLADHSGSFHNR_HexNAc-2_Hex-8	Man8
906	NISGVVLADHSGSFHNR	HexNAc-2	0	-0.4389	NICA_MOUSE	Nicastrin	NISGVVLADHSGSFHNR_HexNAc-2	character(0)
907	YHYNCSLLDGTR	HexNAc-2_Hex-8	0.00129199	-0.9787	FKB10_MOUSE	Peptidyl-prolyl cis-trans isomerase FKBP10	YHYNCSLLDGTR_HexNAc-2_Hex-8	Man8
908	YHYNCSLLDGTR	HexNAc-2_Hex-8	0.00129199	-0.9787	FKB10_MOUSE	Peptidyl-prolyl cis-trans isomerase FKBP10	YHYNCSLLDGTR_HexNAc-2_Hex-8	Man8
909	NISGVVLADHSGSFHNR	HexNAc-2_Hex-7	0.00196078	-1.5823	NICA_MOUSE	Nicastrin	NISGVVLADHSGSFHNR_HexNAc-2_Hex-7	Man7
910	HENNTKDNSIQHEFSLTR	HexNAc-2_Hex-5	0.00508259	-3.3991	THY1_MOUSE	Thy-1 membrane glycoprotein	HENNTKDNSIQHEFSLTR_HexNAc-2_Hex-5	Man5
911	NISGVVLADHSGSFHNR	HexNAc-2_Hex-7	0	0.1151	NICA_MOUSE	Nicastrin	NISGVVLADHSGSFHNR_HexNAc-2_Hex-7	Man7
912	HENNTKDNSIQHEFSLTR	HexNAc-2_Hex-5	0.00508259	-3.3991	THY1_MOUSE	Thy-1 membrane glycoprotein	HENNTKDNSIQHEFSLTR_HexNAc-2_Hex-5	Man5
913	HAHSITTLNHPLNLTK	HexNAc-2_Hex-9	0.00129199	-1.2722	ABCA7_MOUSE	ATP-binding cassette sub-family A member 7	HAHSITTLNHPLNLTK_HexNAc-2_Hex-9	Man9
914	KKENGVFEEISNSSGR	HexNAc-8_Hex-8	0.00879451	-7.3245	NPTN_MOUSE	Neuroplastin	KKENGVFEEISNSSGR_HexNAc-8_Hex-8	character(0)
915	SSSHLPPSSYFNASGR	HexNAc-2_Hex-4	0	0.1754	TPP1_MOUSE	Tripeptidyl-peptidase 1	SSSHLPPSSYFNASGR_HexNAc-2_Hex-4	Man4
916	SSSHLPPSSYFNASGR	HexNAc-2_Hex-4	0	1.8973	TPP1_MOUSE	Tripeptidyl-peptidase 1	SSSHLPPSSYFNASGR_HexNAc-2_Hex-4	Man4
917	DQAGNCTEPVSLAPPARPR	HexNAc-2_Hex-6	0	2.5273	PLXC1_MOUSE	Plexin-C1	DQAGNCTEPVSLAPPARPR_HexNAc-2_Hex-6	Man6
918	DQAGNCTEPVSLAPPARPR	HexNAc-2_Hex-6	0	0.6106	PLXC1_MOUSE	Plexin-C1	DQAGNCTEPVSLAPPARPR_HexNAc-2_Hex-6	Man6
919	SSSHLPPSSYFNASGR	HexNAc-2_Hex-3	0	0.8711	TPP1_MOUSE	Tripeptidyl-peptidase 1	SSSHLPPSSYFNASGR_HexNAc-2_Hex-3	Man3
920	SSSHLPPSSYFNASGR	HexNAc-2_Hex-3	0	2.6071	TPP1_MOUSE	Tripeptidyl-peptidase 1	SSSHLPPSSYFNASGR_HexNAc-2_Hex-3	Man3
921	KKENGVFEEISNSSGR	HexNAc-6_Hex-6_NeuAc-3	0.010227	-9.4796	NPTN_MOUSE	Neuroplastin	KKENGVFEEISNSSGR_HexNAc-6_Hex-6_NeuAc-3	character(0)
922	LTGNLTIQVAHK	HexNAc-2_Hex-5	0	1.0632	PLXA2_MOUSE	Plexin-A2	LTGNLTIQVAHK_HexNAc-2_Hex-5	Man5
923	VTQQSPTSMNQVNLTCR	HexNAc-2_Hex-7	0	0.8914	SHPS1_MOUSE	Isoform 2 of Tyrosine-protein phosphatase non-receptor type substrate 1	VTQQSPTSMNQVNLTCR_HexNAc-2_Hex-7	Man7
924	DQAGNCTEPVSLAPPARPR	HexNAc-2_Hex-5	0	4.3416	PLXC1_MOUSE	Plexin-C1	DQAGNCTEPVSLAPPARPR_HexNAc-2_Hex-5	Man5
925	VTQQSPTSMNQVNLTCR	HexNAc-2_Hex-7	0	2.5889	SHPS1_MOUSE	Isoform 2 of Tyrosine-protein phosphatase non-receptor type substrate 1	VTQQSPTSMNQVNLTCR_HexNAc-2_Hex-7	Man7
926	KNGTFLTLR	HexNAc-5_Hex-4_Fuc-2	0.00663391	-5.2393	TF_MOUSE	Tissue factor	KNGTFLTLR_HexNAc-5_Hex-4_Fuc-2	Fuc2
927	VTQQSPTSMNQVNLTCR	HexNAc-2_Hex-5	0.00564804	-3.7199	SHPS1_MOUSE	Isoform 2 of Tyrosine-protein phosphatase non-receptor type substrate 1	VTQQSPTSMNQVNLTCR_HexNAc-2_Hex-5	Man5
928	VTQQSPTSMNQVNLTCR	HexNAc-2_Hex-5	0.00129199	-1.2346	SHPS1_MOUSE	Isoform 2 of Tyrosine-protein phosphatase non-receptor type substrate 1	VTQQSPTSMNQVNLTCR_HexNAc-2_Hex-5	Man5
929	ANSTGTLVITNPTR	HexNAc-5_Hex-4_Fuc-2	0.00568952	-4.1879	CNTN1_MOUSE	Contactin-1	ANSTGTLVITNPTR_HexNAc-5_Hex-4_Fuc-2	Fuc2
930	ANSTGTLVITNPTR	HexNAc-5_Hex-4_Fuc-2	0.00568952	-4.1879	CNTN1_MOUSE	Contactin-1	ANSTGTLVITNPTR_HexNAc-5_Hex-4_Fuc-2	Fuc2
931	VTQQSPTSMNQVNLTCR	HexNAc-2_Hex-6	0	-0.3271	SHPS1_MOUSE	Isoform 2 of Tyrosine-protein phosphatase non-receptor type substrate 1	VTQQSPTSMNQVNLTCR_HexNAc-2_Hex-6	Man6
932	KIYIPLNK	HexNAc-2_Hex-9	0	1.9679	NICA_MOUSE	Nicastrin	KIYIPLNK_HexNAc-2_Hex-9	Man9
933	VTQQSPTSMNQVNLTCR	HexNAc-2_Hex-6	0	2.1414	SHPS1_MOUSE	Isoform 2 of Tyrosine-protein phosphatase non-receptor type substrate 1	VTQQSPTSMNQVNLTCR_HexNAc-2_Hex-6	Man6
934	KIYIPLNK	HexNAc-2_Hex-9	0	2.7152	NICA_MOUSE	Nicastrin	KIYIPLNK_HexNAc-2_Hex-9	Man9
935	ANSTGTLVITNPTR	HexNAc-4_Hex-4_Fuc-2	0.00850971	-7.0893	CNTN1_MOUSE	Contactin-1	ANSTGTLVITNPTR_HexNAc-4_Hex-4_Fuc-2	Fuc2
936	ANSTGTLVITNPTR	HexNAc-4_Hex-4_Fuc-2	0.00748469	-6.3837	CNTN1_MOUSE	Contactin-1	ANSTGTLVITNPTR_HexNAc-4_Hex-4_Fuc-2	Fuc2
937	ANSTGTLVITNPTR	HexNAc-5_Hex-4_Fuc-2	0.00663391	-5.0624	CNTN1_MOUSE	Contactin-1	ANSTGTLVITNPTR_HexNAc-5_Hex-4_Fuc-2	Fuc2
938	ANSTGTLVITNPTR	HexNAc-5_Hex-4_Fuc-2	0.00618079	-4.8019	CNTN1_MOUSE	Contactin-1	ANSTGTLVITNPTR_HexNAc-5_Hex-4_Fuc-2	Fuc2
939	KIYIPLNK	HexNAc-2_Hex-8	0	-0.2603	NICA_MOUSE	Nicastrin	KIYIPLNK_HexNAc-2_Hex-8	Man8
940	KIYIPLNK	HexNAc-2_Hex-8	0	-0.2603	NICA_MOUSE	Nicastrin	KIYIPLNK_HexNAc-2_Hex-8	Man8
941	VTQQSPTSMNQVNLTCR	HexNAc-2_Hex-5	0.000492611	-0.5265	SHPS1_MOUSE	Isoform 2 of Tyrosine-protein phosphatase non-receptor type substrate 1	VTQQSPTSMNQVNLTCR_HexNAc-2_Hex-5	Man5
942	VTQQSPTSMNQVNLTCR	HexNAc-2_Hex-5	0	1.9588	SHPS1_MOUSE	Isoform 2 of Tyrosine-protein phosphatase non-receptor type substrate 1	VTQQSPTSMNQVNLTCR_HexNAc-2_Hex-5	Man5
943	KDVNYTQIVVDR	HexNAc-2_Hex-9	0.000948767	-0.7415	SEM4D_MOUSE	Semaphorin-4D	KDVNYTQIVVDR_HexNAc-2_Hex-9	Man9
944	KDVNYTQIVVDR	HexNAc-2_Hex-9	0.000948767	-0.7415	SEM4D_MOUSE	Semaphorin-4D	KDVNYTQIVVDR_HexNAc-2_Hex-9	Man9
945	KKENGVFEEISNSSGR	HexNAc-6_Hex-6_NeuAc-3	0.0119665	-11.437	NPTN_MOUSE	Neuroplastin	KKENGVFEEISNSSGR_HexNAc-6_Hex-6_NeuAc-3	character(0)
946	LENITTGTYTIHAQK	HexNAc-2_Hex-5	0.00196078	-1.6375	NOMO1_MOUSE	Nodal modulator 1	LENITTGTYTIHAQK_HexNAc-2_Hex-5	Man5
947	LENITTGTYTIHAQK	HexNAc-2_Hex-5	0.00196078	-1.6375	NOMO1_MOUSE	Nodal modulator 1	LENITTGTYTIHAQK_HexNAc-2_Hex-5	Man5
948	ANSTGTLVITNPTR	HexNAc-2_Hex-5	0	1.2416	CNTN1_MOUSE	Contactin-1	ANSTGTLVITNPTR_HexNAc-2_Hex-5	Man5
949	ANSTGTLVITNPTR	HexNAc-2_Hex-5	0	1.2416	CNTN1_MOUSE	Contactin-1	ANSTGTLVITNPTR_HexNAc-2_Hex-5	Man5
950	FTFTSHTPGEHQICLHSNSTK	HexNAc-5_Hex-3_Fuc-1	0.00618079	-4.9435	TMED9_MOUSE	Transmembrane emp24 domain-containing protein 9	FTFTSHTPGEHQICLHSNSTK_HexNAc-5_Hex-3_Fuc-1	Fuc1
951	VFGSQNLTTVK	HexNAc-2_Hex-9	0	0.0816	HYOU1_MOUSE	Hypoxia up-regulated protein 1	VFGSQNLTTVK_HexNAc-2_Hex-9	Man9
952	FTFTSHTPGEHQICLHSNSTK	HexNAc-5_Hex-3_Fuc-1	0.00564804	-3.5775	TMED9_MOUSE	Transmembrane emp24 domain-containing protein 9	FTFTSHTPGEHQICLHSNSTK_HexNAc-5_Hex-3_Fuc-1	Fuc1
953	KNGTFLTLR	HexNAc-5_Hex-3_Fuc-1	0.00129199	-1.0266	TF_MOUSE	Tissue factor	KNGTFLTLR_HexNAc-5_Hex-3_Fuc-1	Fuc1
954	KNGTFLTLR	HexNAc-5_Hex-3_Fuc-1	0.00196078	-1.696	TF_MOUSE	Tissue factor	KNGTFLTLR_HexNAc-5_Hex-3_Fuc-1	Fuc1
955	FTFTSHTPGEHQICLHSNSTK	HexNAc-4_Hex-3_Fuc-1	0.00568952	-4.2472	TMED9_MOUSE	Transmembrane emp24 domain-containing protein 9	FTFTSHTPGEHQICLHSNSTK_HexNAc-4_Hex-3_Fuc-1	Fuc1
956	IQDFNYTDHTLGR	HexNAc-5_Hex-4_Fuc-2	0.00618079	-4.9453	GABR2_MOUSE	Gamma-aminobutyric acid type B receptor subunit 2	IQDFNYTDHTLGR_HexNAc-5_Hex-4_Fuc-2	Fuc2
957	ANSTGTLVITNPTR	HexNAc-4_Hex-3_Fuc-1	0.00564804	-3.491	CNTN1_MOUSE	Contactin-1	ANSTGTLVITNPTR_HexNAc-4_Hex-3_Fuc-1	Fuc1
958	ANSTGTLVITNPTR	HexNAc-4_Hex-3_Fuc-1	0.00385233	-3.2079	CNTN1_MOUSE	Contactin-1	ANSTGTLVITNPTR_HexNAc-4_Hex-3_Fuc-1	Fuc1
959	IQDFNYTDHTLGR	HexNAc-4_Hex-5_Fuc-1	0.00359125	-2.9765	GABR2_MOUSE	Gamma-aminobutyric acid type B receptor subunit 2	IQDFNYTDHTLGR_HexNAc-4_Hex-5_Fuc-1	Fuc1
960	LHVAQPENDSHVALLK	HexNAc-2_Hex-8	0	0.8783	PGAP1_MOUSE	GPI inositol-deacylase	LHVAQPENDSHVALLK_HexNAc-2_Hex-8	Man8
961	LHVAQPENDSHVALLK	HexNAc-2_Hex-8	0	0.1263	PGAP1_MOUSE	GPI inositol-deacylase	LHVAQPENDSHVALLK_HexNAc-2_Hex-8	Man8
962	VLPPNTTQEQVYNACAK	HexNAc-4_Hex-6_Fuc-1	0.00568952	-3.861	KIF5C_MOUSE	Kinesin heavy chain isoform 5C	VLPPNTTQEQVYNACAK_HexNAc-4_Hex-6_Fuc-1	Fuc1
963	VLPPNTTQEQVYNACAK	HexNAc-4_Hex-6_Fuc-1	0.00359125	-3.027	KIF5C_MOUSE	Kinesin heavy chain isoform 5C	VLPPNTTQEQVYNACAK_HexNAc-4_Hex-6_Fuc-1	Fuc1
964	LHVAQPENDSHVALLK	HexNAc-2_Hex-7	0	0.2997	PGAP1_MOUSE	GPI inositol-deacylase	LHVAQPENDSHVALLK_HexNAc-2_Hex-7	Man7
965	LHVAQPENDSHVALLK	HexNAc-2_Hex-7	0	0.2997	PGAP1_MOUSE	GPI inositol-deacylase	LHVAQPENDSHVALLK_HexNAc-2_Hex-7	Man7
966	LLFPTNSSSR	HexNAc-6_Hex-4_Fuc-2	0.0079858	-6.7528	L1CAM_MOUSE	Neural cell adhesion molecule L1	LLFPTNSSSR_HexNAc-6_Hex-4_Fuc-2	character(0)
967	LHVAQPENDSHVALLK	HexNAc-2_Hex-6	0	0.1757	PGAP1_MOUSE	GPI inositol-deacylase	LHVAQPENDSHVALLK_HexNAc-2_Hex-6	Man6
968	LHVAQPENDSHVALLK	HexNAc-2_Hex-6	0	0.1757	PGAP1_MOUSE	GPI inositol-deacylase	LHVAQPENDSHVALLK_HexNAc-2_Hex-6	Man6
969	IQDFNYTDHTLGR	HexNAc-5_Hex-3_Fuc-1	0.00714116	-5.6236	GABR2_MOUSE	Gamma-aminobutyric acid type B receptor subunit 2	IQDFNYTDHTLGR_HexNAc-5_Hex-3_Fuc-1	Fuc1
970	IQDFNYTDHTLGR	HexNAc-5_Hex-3_Fuc-1	0.00618079	-5.0052	GABR2_MOUSE	Gamma-aminobutyric acid type B receptor subunit 2	IQDFNYTDHTLGR_HexNAc-5_Hex-3_Fuc-1	Fuc1
971	SSPDTQDLYCLNESSK	HexNAc-5_Hex-3_Fuc-1	0.00564804	-3.7379	NTRK2_MOUSE	BDNF/NT-3 growth factors receptor	SSPDTQDLYCLNESSK_HexNAc-5_Hex-3_Fuc-1	Fuc1
972	IQDFNYTDHTLGR	HexNAc-4_Hex-3_Fuc-1	0.00359125	-3.1104	GABR2_MOUSE	Gamma-aminobutyric acid type B receptor subunit 2	IQDFNYTDHTLGR_HexNAc-4_Hex-3_Fuc-1	Fuc1
973	IQDFNYTDHTLGR	HexNAc-4_Hex-3_Fuc-1	0.00340832	-2.7615	GABR2_MOUSE	Gamma-aminobutyric acid type B receptor subunit 2	IQDFNYTDHTLGR_HexNAc-4_Hex-3_Fuc-1	Fuc1
974	ENSCMVYNDTTMVCR	HexNAc-2_Hex-4_Fuc-1	0.00564804	-3.7053	PLXA1_MOUSE	Plexin-A1	ENSCMVYNDTTMVCR_HexNAc-2_Hex-4_Fuc-1	character(0)
975	ENSCMVYNDTTMVCR	HexNAc-2_Hex-5	0.00129199	-0.8148	PLXA1_MOUSE	Plexin-A1	ENSCMVYNDTTMVCR_HexNAc-2_Hex-5	Man5
976	KKENGVFEEISNSSGR	HexNAc-6_Hex-7_NeuAc-4	0.0116256	-10.4197	NPTN_MOUSE	Neuroplastin	KKENGVFEEISNSSGR_HexNAc-6_Hex-7_NeuAc-4	character(0)
977	IQDFNYTDHTLGR	HexNAc-2_Hex-5	0.00296956	-2.1025	GABR2_MOUSE	Gamma-aminobutyric acid type B receptor subunit 2	IQDFNYTDHTLGR_HexNAc-2_Hex-5	Man5
978	IQDFNYTDHTLGR	HexNAc-2_Hex-5	0	-0.3908	GABR2_MOUSE	Gamma-aminobutyric acid type B receptor subunit 2	IQDFNYTDHTLGR_HexNAc-2_Hex-5	Man5
979	LLFPTNSSSR	HexNAc-5_Hex-4_Fuc-2	0.00663391	-5.1371	L1CAM_MOUSE	Neural cell adhesion molecule L1	LLFPTNSSSR_HexNAc-5_Hex-4_Fuc-2	Fuc2
980	LLFPTNSSSR	HexNAc-5_Hex-4_Fuc-2	0.00663391	-5.3632	L1CAM_MOUSE	Neural cell adhesion molecule L1	LLFPTNSSSR_HexNAc-5_Hex-4_Fuc-2	Fuc2
981	SVAQNYSSITHLHSIGK	HexNAc-5_Hex-3_Fuc-1	0.00568952	-4.2397	CBPM_MOUSE	Carboxypeptidase M	SVAQNYSSITHLHSIGK_HexNAc-5_Hex-3_Fuc-1	Fuc1
982	SVAQNYSSITHLHSIGK	HexNAc-5_Hex-3_Fuc-1	0.00564804	-3.6213	CBPM_MOUSE	Carboxypeptidase M	SVAQNYSSITHLHSIGK_HexNAc-5_Hex-3_Fuc-1	Fuc1
983	GELNSTLFSSRPK	HexNAc-2_Hex-9	0	1.2099	PCYOX_MOUSE	Prenylcysteine oxidase	GELNSTLFSSRPK_HexNAc-2_Hex-9	Man9
984	GELNSTLFSSRPK	HexNAc-2_Hex-9	0	0.4627	PCYOX_MOUSE	Prenylcysteine oxidase	GELNSTLFSSRPK_HexNAc-2_Hex-9	Man9
985	NLSFSEDGYQMHPK	HexNAc-2_Hex-9	0	-0.249	NMDE2_MOUSE	Glutamate receptor ionotropic, NMDA 2B	NLSFSEDGYQMHPK_HexNAc-2_Hex-9	Man9
986	NLSFSEDGYQMHPK	HexNAc-2_Hex-9	0	-0.249	NMDE2_MOUSE	Glutamate receptor ionotropic, NMDA 2B	NLSFSEDGYQMHPK_HexNAc-2_Hex-9	Man9
987	GNLSSAPAPAMPTALHSK	HexNAc-2_Hex-8	0	-0.0198	NPTXR_MOUSE	Neuronal pentraxin receptor	GNLSSAPAPAMPTALHSK_HexNAc-2_Hex-8	Man8
988	GNLSSAPAPAMPTALHSK	HexNAc-2_Hex-8	0	-0.0198	NPTXR_MOUSE	Neuronal pentraxin receptor	GNLSSAPAPAMPTALHSK_HexNAc-2_Hex-8	Man8
989	NLSFSEDGYQMHPK	HexNAc-2_Hex-8	0.000492611	-0.5735	NMDE2_MOUSE	Glutamate receptor ionotropic, NMDA 2B	NLSFSEDGYQMHPK_HexNAc-2_Hex-8	Man8
990	GELNSTLFSSRPK	HexNAc-2_Hex-8	0	1.1188	PCYOX_MOUSE	Prenylcysteine oxidase	GELNSTLFSSRPK_HexNAc-2_Hex-8	Man8
991	NLSFSEDGYQMHPK	HexNAc-2_Hex-8	0	1.1188	NMDE2_MOUSE	Glutamate receptor ionotropic, NMDA 2B	NLSFSEDGYQMHPK_HexNAc-2_Hex-8	Man8
992	GELNSTLFSSRPK	HexNAc-2_Hex-8	0	1.8708	PCYOX_MOUSE	Prenylcysteine oxidase	GELNSTLFSSRPK_HexNAc-2_Hex-8	Man8
993	SISNMTSQEFVEK	HexNAc-5_Hex-3_Fuc-1	0.00568952	-4.3027	GABR1_MOUSE	Gamma-aminobutyric acid type B receptor subunit 1	SISNMTSQEFVEK_HexNAc-5_Hex-3_Fuc-1	Fuc1
994	SISNMTSQEFVEK	HexNAc-5_Hex-3_Fuc-1	0.00568952	-3.9604	GABR1_MOUSE	Gamma-aminobutyric acid type B receptor subunit 1	SISNMTSQEFVEK_HexNAc-5_Hex-3_Fuc-1	Fuc1
995	NATVVWMK	HexNAc-5_Hex-3_Fuc-1	0.00340832	-2.4609	CD166_MOUSE	CD166 antigen	NATVVWMK_HexNAc-5_Hex-3_Fuc-1	Fuc1
996	GGSLWLNCSTNCPRPER	HexNAc-2_Hex-5	0	4.9224	ICAM5_MOUSE	Intercellular adhesion molecule 5	GGSLWLNCSTNCPRPER_HexNAc-2_Hex-5	Man5
997	GGSLWLNCSTNCPRPER	HexNAc-2_Hex-5	0	2.9745	ICAM5_MOUSE	Intercellular adhesion molecule 5	GGSLWLNCSTNCPRPER_HexNAc-2_Hex-5	Man5
998	GELNSTLFSSRPK	HexNAc-2_Hex-6	0	1.2717	PCYOX_MOUSE	Prenylcysteine oxidase	GELNSTLFSSRPK_HexNAc-2_Hex-6	Man6
999	GELNSTLFSSRPK	HexNAc-2_Hex-6	0	2.0364	PCYOX_MOUSE	Prenylcysteine oxidase	GELNSTLFSSRPK_HexNAc-2_Hex-6	Man6
1000	VELVAMNETDPK	HexNAc-5_Hex-4_Fuc-2	0.00714116	-5.5324	NMDE2_MOUSE	Glutamate receptor ionotropic, NMDA 2B	VELVAMNETDPK_HexNAc-5_Hex-4_Fuc-2	Fuc2
1001	VELVAMNETDPK	HexNAc-5_Hex-4_Fuc-2	0.00663391	-5.2719	NMDE2_MOUSE	Glutamate receptor ionotropic, NMDA 2B	VELVAMNETDPK_HexNAc-5_Hex-4_Fuc-2	Fuc2
1002	VNSTELFHVER	HexNAc-2_Hex-9	0	0.6016	MEGF8_MOUSE	Multiple epidermal growth factor-like domains protein 8	VNSTELFHVER_HexNAc-2_Hex-9	Man9
1003	VNSTELFHVER	HexNAc-2_Hex-9	0	0.6016	MEGF8_MOUSE	Multiple epidermal growth factor-like domains protein 8	VNSTELFHVER_HexNAc-2_Hex-9	Man9
1004	LVQDVANNTNEEAGDGTTTATVLAR	HexNAc-2_Hex-8	0.00618079	-4.8384	CH60_MOUSE	60 kDa heat shock protein, mitochondrial	LVQDVANNTNEEAGDGTTTATVLAR_HexNAc-2_Hex-8	Man8
1005	LVQDVANNTNEEAGDGTTTATVLAR	HexNAc-2_Hex-8	0.00359125	-3.1461	CH60_MOUSE	60 kDa heat shock protein, mitochondrial	LVQDVANNTNEEAGDGTTTATVLAR_HexNAc-2_Hex-8	Man8
1006	PSESNVTILGR	HexNAc-6_Hex-4_Fuc-1	0.00779163	-6.6119	EED_MOUSE	Isoform 2 of Polycomb protein EED	PSESNVTILGR_HexNAc-6_Hex-4_Fuc-1	character(0)
1007	THTCACPTNFYLAADNR	HexNAc-2_Hex-5	0	0.5186	LRP1B_MOUSE	Low-density lipoprotein receptor-related protein 1B	THTCACPTNFYLAADNR_HexNAc-2_Hex-5	Man5
1008	THTCACPTNFYLAADNR	HexNAc-2_Hex-5	0	2.2303	LRP1B_MOUSE	Low-density lipoprotein receptor-related protein 1B	THTCACPTNFYLAADNR_HexNAc-2_Hex-5	Man5
1009	KTCNPETFPLRNESLQCPTAR	HexNAc-2_Hex-5	0	0.8565	CTL2_MOUSE	Isoform 2 of Choline transporter-like protein 2	KTCNPETFPLRNESLQCPTAR_HexNAc-2_Hex-5	Man5
1010	KTCNPETFPLRNESLQCPTAR	HexNAc-2_Hex-5	0	0.8565	CTL2_MOUSE	Isoform 2 of Choline transporter-like protein 2	KTCNPETFPLRNESLQCPTAR_HexNAc-2_Hex-5	Man5
1011	INNGGCQDLCLLTHQGHVNCSCR	HexNAc-2_Hex-5	0	0.5684	LRP1_MOUSE	Prolow-density lipoprotein receptor-related protein 1	INNGGCQDLCLLTHQGHVNCSCR_HexNAc-2_Hex-5	Man5
1012	INNGGCQDLCLLTHQGHVNCSCR	HexNAc-2_Hex-5	0	1.3421	LRP1_MOUSE	Prolow-density lipoprotein receptor-related protein 1	INNGGCQDLCLLTHQGHVNCSCR_HexNAc-2_Hex-5	Man5
1013	ANTTQPGIVEGGQVLK	HexNAc-2_Hex-5	0	0.6884	ITAV_MOUSE	Integrin alpha-V	ANTTQPGIVEGGQVLK_HexNAc-2_Hex-5	Man5
1014	ANTTQPGIVEGGQVLK	HexNAc-2_Hex-5	0	2.4	ITAV_MOUSE	Integrin alpha-V	ANTTQPGIVEGGQVLK_HexNAc-2_Hex-5	Man5
1015	GVTHLNISGLK	HexNAc-4_Hex-5_Fuc-1	0.00618079	-4.8151	LRP1_MOUSE	Prolow-density lipoprotein receptor-related protein 1	GVTHLNISGLK_HexNAc-4_Hex-5_Fuc-1	Fuc1
1016	VELVAMNETDPK	HexNAc-5_Hex-3_Fuc-1	0.00568952	-3.9826	NMDE2_MOUSE	Glutamate receptor ionotropic, NMDA 2B	VELVAMNETDPK_HexNAc-5_Hex-3_Fuc-1	Fuc1
1017	VELVAMNETDPK	HexNAc-5_Hex-3_Fuc-1	0.00508259	-3.3642	NMDE2_MOUSE	Glutamate receptor ionotropic, NMDA 2B	VELVAMNETDPK_HexNAc-5_Hex-3_Fuc-1	Fuc1
1018	GVTHLNISGLK	HexNAc-3_Hex-5_Fuc-1	0.00385233	-3.1703	LRP1_MOUSE	Prolow-density lipoprotein receptor-related protein 1	GVTHLNISGLK_HexNAc-3_Hex-5_Fuc-1	Fuc1
1019	GVTHLNISGLK	HexNAc-3_Hex-5_Fuc-1	0.00564804	-3.4159	LRP1_MOUSE	Prolow-density lipoprotein receptor-related protein 1	GVTHLNISGLK_HexNAc-3_Hex-5_Fuc-1	Fuc1
1020	LAAPNLTVEEGK	HexNAc-6_Hex-5_Fuc-3	0.00951593	-8.9449	NTRK2_MOUSE	BDNF/NT-3 growth factors receptor	LAAPNLTVEEGK_HexNAc-6_Hex-5_Fuc-3	character(0)
1021	LAAPNLTVEEGK	HexNAc-6_Hex-5_Fuc-3	0.00914951	-8.3799	NTRK2_MOUSE	BDNF/NT-3 growth factors receptor	LAAPNLTVEEGK_HexNAc-6_Hex-5_Fuc-3	character(0)
1022	MGCQHHCVPTPSGPTCYCNSSFQLQADGK	HexNAc-5_Hex-3_Fuc-1	0.00568952	-4.1186	LRP1_MOUSE	Prolow-density lipoprotein receptor-related protein 1	MGCQHHCVPTPSGPTCYCNSSFQLQADGK_HexNAc-5_Hex-3_Fuc-1	Fuc1
1023	MGCQHHCVPTPSGPTCYCNSSFQLQADGK	HexNAc-5_Hex-3_Fuc-1	0.00568952	-4.1186	LRP1_MOUSE	Prolow-density lipoprotein receptor-related protein 1	MGCQHHCVPTPSGPTCYCNSSFQLQADGK_HexNAc-5_Hex-3_Fuc-1	Fuc1
1024	FLEPYNDSIQAQK	HexNAc-2_Hex-9	0	-0.1801	AT1B2_MOUSE	Sodium/potassium-transporting ATPase subunit beta-2	FLEPYNDSIQAQK_HexNAc-2_Hex-9	Man9
1025	FLEPYNDSIQAQK	HexNAc-2_Hex-9	0	1.5078	AT1B2_MOUSE	Sodium/potassium-transporting ATPase subunit beta-2	FLEPYNDSIQAQK_HexNAc-2_Hex-9	Man9
1026	THNLTNLNPDLQYR	HexNAc-4_Hex-5_Fuc-1	0.00568952	-4.1935	L1CAM_MOUSE	Neural cell adhesion molecule L1	THNLTNLNPDLQYR_HexNAc-4_Hex-5_Fuc-1	Fuc1
1027	GVTHLNISGLK	HexNAc-2_Hex-5	0	3.464	LRP1_MOUSE	Prolow-density lipoprotein receptor-related protein 1	GVTHLNISGLK_HexNAc-2_Hex-5	Man5
1028	THNLTNLNPDLQYR	HexNAc-4_Hex-5_Fuc-1	0.00568952	-3.8561	L1CAM_MOUSE	Neural cell adhesion molecule L1	THNLTNLNPDLQYR_HexNAc-4_Hex-5_Fuc-1	Fuc1
1029	GVTHLNISGLK	HexNAc-2_Hex-5	0	4.088	LRP1_MOUSE	Prolow-density lipoprotein receptor-related protein 1	GVTHLNISGLK_HexNAc-2_Hex-5	Man5
1030	FLEPYNDSIQAQK	HexNAc-2_Hex-8	0	-0.1473	AT1B2_MOUSE	Sodium/potassium-transporting ATPase subunit beta-2	FLEPYNDSIQAQK_HexNAc-2_Hex-8	Man8
1031	FLEPYNDSIQAQK	HexNAc-2_Hex-8	0	-0.1473	AT1B2_MOUSE	Sodium/potassium-transporting ATPase subunit beta-2	FLEPYNDSIQAQK_HexNAc-2_Hex-8	Man8
1032	FLEPYNDSIQAQK	HexNAc-2_Hex-7	0	0.5112	AT1B2_MOUSE	Sodium/potassium-transporting ATPase subunit beta-2	FLEPYNDSIQAQK_HexNAc-2_Hex-7	Man7
1033	FLEPYNDSIQAQK	HexNAc-2_Hex-7	0	0.5112	AT1B2_MOUSE	Sodium/potassium-transporting ATPase subunit beta-2	FLEPYNDSIQAQK_HexNAc-2_Hex-7	Man7
1034	FLEPYNDSIQAQK	HexNAc-2_Hex-6	0.00129199	-1.2247	AT1B2_MOUSE	Sodium/potassium-transporting ATPase subunit beta-2	FLEPYNDSIQAQK_HexNAc-2_Hex-6	Man6
1035	FLEPYNDSIQAQK	HexNAc-2_Hex-6	0	0.4791	AT1B2_MOUSE	Sodium/potassium-transporting ATPase subunit beta-2	FLEPYNDSIQAQK_HexNAc-2_Hex-6	Man6
1036	KLVQVGIYNGTHVIPNDRK	HexNAc-2_Hex-7	0	2.4633	NMDZ1_MOUSE	Isoform 2 of Glutamate receptor ionotropic, NMDA 1	KLVQVGIYNGTHVIPNDRK_HexNAc-2_Hex-7	Man7
1037	KLVQVGIYNGTHVIPNDRK	HexNAc-2_Hex-7	0	1.8574	NMDZ1_MOUSE	Isoform 2 of Glutamate receptor ionotropic, NMDA 1	KLVQVGIYNGTHVIPNDRK_HexNAc-2_Hex-7	Man7
1038	GGSICRDDEFLCNNSLCK	HexNAc-2_Hex-5	0.00385233	-3.1907	LRP1B_MOUSE	Low-density lipoprotein receptor-related protein 1B	GGSICRDDEFLCNNSLCK_HexNAc-2_Hex-5	Man5
1039	LPENQTLPGELPEHAGPAEGVHDSR	HexNAc-2_Hex-6	0.00564804	-3.6163	SCAP_MOUSE	Sterol regulatory element-binding protein cleavage-activating protein	LPENQTLPGELPEHAGPAEGVHDSR_HexNAc-2_Hex-6	Man6
1040	THNLTNLNPDLQYR	HexNAc-4_Hex-5_Fuc-2	0.00762503	-6.4725	L1CAM_MOUSE	Neural cell adhesion molecule L1	THNLTNLNPDLQYR_HexNAc-4_Hex-5_Fuc-2	Fuc2
1041	THNLTNLNPDLQYR	HexNAc-4_Hex-5_Fuc-2	0.00714116	-5.7389	L1CAM_MOUSE	Neural cell adhesion molecule L1	THNLTNLNPDLQYR_HexNAc-4_Hex-5_Fuc-2	Fuc2
1042	EELQANGSAPAADKEEPASGSAATPAAAEKDEAAAATEPGAGAADK	HexNAc-3_Hex-5	0.00714116	-5.5458	MARCS_MOUSE	Myristoylated alanine-rich C-kinase substrate	EELQANGSAPAADKEEPASGSAATPAAAEKDEAAAATEPGAGAADK_HexNAc-3_Hex-5	Fuc0
1043	EELQANGSAPAADKEEPASGSAATPAAAEKDEAAAATEPGAGAADK	HexNAc-3_Hex-5	0.00714116	-5.5458	MARCS_MOUSE	Myristoylated alanine-rich C-kinase substrate	EELQANGSAPAADKEEPASGSAATPAAAEKDEAAAATEPGAGAADK_HexNAc-3_Hex-5	Fuc0
1044	FLEPYNDSIQAQK	HexNAc-4_Hex-5	0.00129199	-1.2342	AT1B2_MOUSE	Sodium/potassium-transporting ATPase subunit beta-2	FLEPYNDSIQAQK_HexNAc-4_Hex-5	Fuc0
1045	FLEPYNDSIQAQK	HexNAc-4_Hex-5	0	1.1864	AT1B2_MOUSE	Sodium/potassium-transporting ATPase subunit beta-2	FLEPYNDSIQAQK_HexNAc-4_Hex-5	Fuc0
1046	FLEPYNDSIQAQK	HexNAc-2_Hex-5	0	3.568	AT1B2_MOUSE	Sodium/potassium-transporting ATPase subunit beta-2	FLEPYNDSIQAQK_HexNAc-2_Hex-5	Man5
1047	FLEPYNDSIQAQK	HexNAc-2_Hex-5	0	3.568	AT1B2_MOUSE	Sodium/potassium-transporting ATPase subunit beta-2	FLEPYNDSIQAQK_HexNAc-2_Hex-5	Man5
1048	THNLTNLNPDLQYR	HexNAc-4_Hex-4_Fuc-1	0.00564804	-3.617	L1CAM_MOUSE	Neural cell adhesion molecule L1	THNLTNLNPDLQYR_HexNAc-4_Hex-4_Fuc-1	Fuc1
1049	THNLTNLNPDLQYR	HexNAc-4_Hex-4_Fuc-1	0.00385233	-3.2747	L1CAM_MOUSE	Neural cell adhesion molecule L1	THNLTNLNPDLQYR_HexNAc-4_Hex-4_Fuc-1	Fuc1
1050	IAPASNVSHTVVLRPLK	HexNAc-2_Hex-9	0	1.0309	SSRB_MOUSE	Translocon-associated protein subunit beta	IAPASNVSHTVVLRPLK_HexNAc-2_Hex-9	Man9
1051	IAPASNVSHTVVLRPLK	HexNAc-2_Hex-9	0	0.4365	SSRB_MOUSE	Translocon-associated protein subunit beta	IAPASNVSHTVVLRPLK_HexNAc-2_Hex-9	Man9
1052	GPCSHLCLINYNR	HexNAc-2_Hex-5	0	2.9745	LRP1_MOUSE	Prolow-density lipoprotein receptor-related protein 1	GPCSHLCLINYNR_HexNAc-2_Hex-5	Man5
1053	LAAPNLTVEEGK	HexNAc-6_Hex-3_Fuc-1	0.00385233	-3.2216	NTRK2_MOUSE	BDNF/NT-3 growth factors receptor	LAAPNLTVEEGK_HexNAc-6_Hex-3_Fuc-1	character(0)
1054	GPCSHLCLINYNR	HexNAc-2_Hex-5	0	2.9745	LRP1_MOUSE	Prolow-density lipoprotein receptor-related protein 1	GPCSHLCLINYNR_HexNAc-2_Hex-5	Man5
1055	IAPASNVSHTVVLRPLK	HexNAc-3_Hex-5_Fuc-1	0.00568952	-4.5384	SSRB_MOUSE	Translocon-associated protein subunit beta	IAPASNVSHTVVLRPLK_HexNAc-3_Hex-5_Fuc-1	Fuc1
1056	IAPASNVSHTVVLRPLK	HexNAc-3_Hex-5_Fuc-1	0.00568952	-4.2928	SSRB_MOUSE	Translocon-associated protein subunit beta	IAPASNVSHTVVLRPLK_HexNAc-3_Hex-5_Fuc-1	Fuc1
1057	MGCQHHCVPTPSGPTCYCNSSFQLQADGK	HexNAc-2_Hex-8	0.00385233	-3.2678	LRP1_MOUSE	Prolow-density lipoprotein receptor-related protein 1	MGCQHHCVPTPSGPTCYCNSSFQLQADGK_HexNAc-2_Hex-8	Man8
1058	MGCQHHCVPTPSGPTCYCNSSFQLQADGK	HexNAc-2_Hex-8	0.00196078	-1.5755	LRP1_MOUSE	Prolow-density lipoprotein receptor-related protein 1	MGCQHHCVPTPSGPTCYCNSSFQLQADGK_HexNAc-2_Hex-8	Man8
1059	IAPASNVSHTVVLRPLK	HexNAc-2_Hex-8	0	1.3574	SSRB_MOUSE	Translocon-associated protein subunit beta	IAPASNVSHTVVLRPLK_HexNAc-2_Hex-8	Man8
1060	IAPASNVSHTVVLRPLK	HexNAc-2_Hex-8	0	2.1093	SSRB_MOUSE	Translocon-associated protein subunit beta	IAPASNVSHTVVLRPLK_HexNAc-2_Hex-8	Man8
1061	THNLTNLNPDLQYR	HexNAc-5_Hex-3_Fuc-1	0.00340832	-2.4609	L1CAM_MOUSE	Neural cell adhesion molecule L1	THNLTNLNPDLQYR_HexNAc-5_Hex-3_Fuc-1	Fuc1
1062	LDKEHLVNISGGPMTYSHR	HexNAc-2_Hex-5	0	0.503	CAH10_MOUSE	Carbonic anhydrase-related protein 10	LDKEHLVNISGGPMTYSHR_HexNAc-2_Hex-5	Man5
1063	LDKEHLVNISGGPMTYSHR	HexNAc-2_Hex-5	0	0.503	CAH10_MOUSE	Carbonic anhydrase-related protein 10	LDKEHLVNISGGPMTYSHR_HexNAc-2_Hex-5	Man5
1064	FLEPYNDSIQAQK	HexNAc-2_Hex-4	0	1.9914	AT1B2_MOUSE	Sodium/potassium-transporting ATPase subunit beta-2	FLEPYNDSIQAQK_HexNAc-2_Hex-4	Man4
1065	FLEPYNDSIQAQK	HexNAc-2_Hex-4	0	1.9914	AT1B2_MOUSE	Sodium/potassium-transporting ATPase subunit beta-2	FLEPYNDSIQAQK_HexNAc-2_Hex-4	Man4
1066	THNLTNLNPDLQYR	HexNAc-4_Hex-3_Fuc-1	0.00564804	-3.8328	L1CAM_MOUSE	Neural cell adhesion molecule L1	THNLTNLNPDLQYR_HexNAc-4_Hex-3_Fuc-1	Fuc1
1067	THNLTNLNPDLQYR	HexNAc-4_Hex-3_Fuc-1	0.00340832	-2.73	L1CAM_MOUSE	Neural cell adhesion molecule L1	THNLTNLNPDLQYR_HexNAc-4_Hex-3_Fuc-1	Fuc1
1068	IAPASNVSHTVVLRPLK	HexNAc-2_Hex-7	0	0.6936	SSRB_MOUSE	Translocon-associated protein subunit beta	IAPASNVSHTVVLRPLK_HexNAc-2_Hex-7	Man7
1069	MGCQHHCVPTPSGPTCYCNSSFQLQADGK	HexNAc-5_Hex-3_Fuc-1	0.00618079	-4.8608	LRP1_MOUSE	Prolow-density lipoprotein receptor-related protein 1	MGCQHHCVPTPSGPTCYCNSSFQLQADGK_HexNAc-5_Hex-3_Fuc-1	Fuc1
1070	IAPASNVSHTVVLRPLK	HexNAc-2_Hex-7	0	0.6936	SSRB_MOUSE	Translocon-associated protein subunit beta	IAPASNVSHTVVLRPLK_HexNAc-2_Hex-7	Man7
1071	MGCQHHCVPTPSGPTCYCNSSFQLQADGK	HexNAc-5_Hex-3_Fuc-1	0.00618079	-4.8608	LRP1_MOUSE	Prolow-density lipoprotein receptor-related protein 1	MGCQHHCVPTPSGPTCYCNSSFQLQADGK_HexNAc-5_Hex-3_Fuc-1	Fuc1
1072	INNGGCQDLCLLTHQGHVNCSCR	HexNAc-2_Hex-5	0.00296956	-1.9565	LRP1_MOUSE	Prolow-density lipoprotein receptor-related protein 1	INNGGCQDLCLLTHQGHVNCSCR_HexNAc-2_Hex-5	Man5
1073	INNGGCQDLCLLTHQGHVNCSCR	HexNAc-2_Hex-5	0.00129199	-1.1829	LRP1_MOUSE	Prolow-density lipoprotein receptor-related protein 1	INNGGCQDLCLLTHQGHVNCSCR_HexNAc-2_Hex-5	Man5
1074	MGCQHHCVPTPSGPTCYCNSSFQLQADGK	HexNAc-2_Hex-5	0.00129199	-0.7822	LRP1_MOUSE	Prolow-density lipoprotein receptor-related protein 1	MGCQHHCVPTPSGPTCYCNSSFQLQADGK_HexNAc-2_Hex-5	Man5
1075	SQTNLTDCPFHDQPHLMR	HexNAc-5_Hex-5_Fuc-3	0.00914951	-7.9457	CYTC_MOUSE	Cystatin-C	SQTNLTDCPFHDQPHLMR_HexNAc-5_Hex-5_Fuc-3	Fuc3
1076	MGCQHHCVPTPSGPTCYCNSSFQLQADGK	HexNAc-2_Hex-5	0	0.9294	LRP1_MOUSE	Prolow-density lipoprotein receptor-related protein 1	MGCQHHCVPTPSGPTCYCNSSFQLQADGK_HexNAc-2_Hex-5	Man5
1077	SQTNLTDCPFHDQPHLMR	HexNAc-5_Hex-5_Fuc-3	0.00914951	-7.9457	CYTC_MOUSE	Cystatin-C	SQTNLTDCPFHDQPHLMR_HexNAc-5_Hex-5_Fuc-3	Fuc3
1078	LAAPNLTVEEGK	HexNAc-5_Hex-3_Fuc-1	0.00663391	-5.3041	NTRK2_MOUSE	BDNF/NT-3 growth factors receptor	LAAPNLTVEEGK_HexNAc-5_Hex-3_Fuc-1	Fuc1
1079	LAAPNLTVEEGK	HexNAc-5_Hex-3_Fuc-1	0.00618079	-5.0279	NTRK2_MOUSE	BDNF/NT-3 growth factors receptor	LAAPNLTVEEGK_HexNAc-5_Hex-3_Fuc-1	Fuc1
1080	MGCQHHCVPTPSGPTCYCNSSFQLQADGK	HexNAc-4_Hex-3_Fuc-1	0.00663391	-5.3872	LRP1_MOUSE	Prolow-density lipoprotein receptor-related protein 1	MGCQHHCVPTPSGPTCYCNSSFQLQADGK_HexNAc-4_Hex-3_Fuc-1	Fuc1
1081	MGCQHHCVPTPSGPTCYCNSSFQLQADGK	HexNAc-4_Hex-3_Fuc-1	0.00663391	-5.3872	LRP1_MOUSE	Prolow-density lipoprotein receptor-related protein 1	MGCQHHCVPTPSGPTCYCNSSFQLQADGK_HexNAc-4_Hex-3_Fuc-1	Fuc1
1082	THNLTNLNPDLQYR	HexNAc-2_Hex-5	0	1.3892	L1CAM_MOUSE	Neural cell adhesion molecule L1	THNLTNLNPDLQYR_HexNAc-2_Hex-5	Man5
1083	THNLTNLNPDLQYR	HexNAc-2_Hex-5	0	1.3892	L1CAM_MOUSE	Neural cell adhesion molecule L1	THNLTNLNPDLQYR_HexNAc-2_Hex-5	Man5
1084	VQNMSQSIEVLDRR	HexNAc-5_Hex-4_Fuc-2	0.00196078	-1.7209	NOE1_MOUSE	Isoform 3 of Noelin	VQNMSQSIEVLDRR_HexNAc-5_Hex-4_Fuc-2	Fuc2
1085	NQSVGDPNVDLIR	HexNAc-2_Hex-8	0	0.6826	SCRB2_MOUSE	Lysosome membrane protein 2	NQSVGDPNVDLIR_HexNAc-2_Hex-8	Man8
1086	NQSVGDPNVDLIR	HexNAc-2_Hex-8	0	0.6826	SCRB2_MOUSE	Lysosome membrane protein 2	NQSVGDPNVDLIR_HexNAc-2_Hex-8	Man8
1087	INNGGCQDLCLLTHQGHVNCSCR	HexNAc-2_Hex-5	0.00296956	-2.0194	LRP1_MOUSE	Prolow-density lipoprotein receptor-related protein 1	INNGGCQDLCLLTHQGHVNCSCR_HexNAc-2_Hex-5	Man5
1088	INNGGCQDLCLLTHQGHVNCSCR	HexNAc-2_Hex-5	0.00296956	-2.0194	LRP1_MOUSE	Prolow-density lipoprotein receptor-related protein 1	INNGGCQDLCLLTHQGHVNCSCR_HexNAc-2_Hex-5	Man5
1089	IAPASNVSHTVVLRPLK	HexNAc-2_Hex-9	0	0.8273	SSRB_MOUSE	Translocon-associated protein subunit beta	IAPASNVSHTVVLRPLK_HexNAc-2_Hex-9	Man9
1090	SQLVNETHWQYYGTSDTR	HexNAc-2_Hex-7	0.00359125	-3.0556	SUSD2_MOUSE	Isoform 2 of Sushi domain-containing protein 2	SQLVNETHWQYYGTSDTR_HexNAc-2_Hex-7	Man7
1091	SQLVNETHWQYYGTSDTR	HexNAc-2_Hex-7	0.00169779	-1.3582	SUSD2_MOUSE	Isoform 2 of Sushi domain-containing protein 2	SQLVNETHWQYYGTSDTR_HexNAc-2_Hex-7	Man7
1092	NQSVGDPNVDLIR	HexNAc-2_Hex-7	0	2.5889	SCRB2_MOUSE	Lysosome membrane protein 2	NQSVGDPNVDLIR_HexNAc-2_Hex-7	Man7
1093	NQSVGDPNVDLIR	HexNAc-2_Hex-7	0	2.5889	SCRB2_MOUSE	Lysosome membrane protein 2	NQSVGDPNVDLIR_HexNAc-2_Hex-7	Man7
1094	SQTNLTDCPFHDQPHLMR	HexNAc-2_Hex-9	0	0.2931	CYTC_MOUSE	Cystatin-C	SQTNLTDCPFHDQPHLMR_HexNAc-2_Hex-9	Man9
1095	SQTNLTDCPFHDQPHLMR	HexNAc-2_Hex-9	0	-0.4541	CYTC_MOUSE	Cystatin-C	SQTNLTDCPFHDQPHLMR_HexNAc-2_Hex-9	Man9
1096	LPHLLNSTNHIHEPDPGSSDISTSTK	HexNAc-5_Hex-4_Fuc-2	0.00663391	-5.2137	LRFN5_MOUSE	Leucine-rich repeat and fibronectin type-III domain-containing protein 5	LPHLLNSTNHIHEPDPGSSDISTSTK_HexNAc-5_Hex-4_Fuc-2	Fuc2
1097	SQTNLTDCPFHDQPHLMR	HexNAc-5_Hex-4_Fuc-2	0.00447713	-3.3038	CYTC_MOUSE	Cystatin-C	SQTNLTDCPFHDQPHLMR_HexNAc-5_Hex-4_Fuc-2	Fuc2
1098	SQTNLTDCPFHDQPHLMR	HexNAc-2_Hex-8	0	0.4401	CYTC_MOUSE	Cystatin-C	SQTNLTDCPFHDQPHLMR_HexNAc-2_Hex-8	Man8
1099	SQTNLTDCPFHDQPHLMR	HexNAc-5_Hex-4_Fuc-2	0.00568952	-3.8913	CYTC_MOUSE	Cystatin-C	SQTNLTDCPFHDQPHLMR_HexNAc-5_Hex-4_Fuc-2	Fuc2
1100	SQTNLTDCPFHDQPHLMR	HexNAc-2_Hex-8	0	0.4401	CYTC_MOUSE	Cystatin-C	SQTNLTDCPFHDQPHLMR_HexNAc-2_Hex-8	Man8
1101	NSTIQAANLAGLK	HexNAc-2_Hex-8	0	0.4401	HSP13_MOUSE	Heat shock 70 kDa protein 13	NSTIQAANLAGLK_HexNAc-2_Hex-8	Man8
1102	NSTIQAANLAGLK	HexNAc-2_Hex-8	0	0.4401	HSP13_MOUSE	Heat shock 70 kDa protein 13	NSTIQAANLAGLK_HexNAc-2_Hex-8	Man8
1103	VQNMSQSIEVLDRR	HexNAc-5_Hex-3_Fuc-1	0.00196078	-1.4537	NOE1_MOUSE	Isoform 3 of Noelin	VQNMSQSIEVLDRR_HexNAc-5_Hex-3_Fuc-1	Fuc1
1104	VQNMSQSIEVLDRR	HexNAc-2_Hex-8	0	2.916	NOE1_MOUSE	Isoform 3 of Noelin	VQNMSQSIEVLDRR_HexNAc-2_Hex-8	Man8
1105	FTHSLYNATIYENSAPK	HexNAc-2_Hex-7	0.00196078	-1.568	FAT2_MOUSE	Protocadherin Fat 2	FTHSLYNATIYENSAPK_HexNAc-2_Hex-7	Man7
1106	GNYSCFVSSPSITK	HexNAc-5_Hex-4_Fuc-1	0.00618079	-4.6996	CNTN1_MOUSE	Contactin-1	GNYSCFVSSPSITK_HexNAc-5_Hex-4_Fuc-1	Fuc1
1107	GNYSCFVSSPSITK	HexNAc-4_Hex-4_Fuc-1	0.00590446	-4.6151	CNTN1_MOUSE	Contactin-1	GNYSCFVSSPSITK_HexNAc-4_Hex-4_Fuc-1	Fuc1
1108	GNYSCFVSSPSITK	HexNAc-4_Hex-4_Fuc-1	0.00568952	-3.9967	CNTN1_MOUSE	Contactin-1	GNYSCFVSSPSITK_HexNAc-4_Hex-4_Fuc-1	Fuc1
1109	NSTIQAANLAGLK	HexNAc-2_Hex-6	0.00129199	-0.7817	HSP13_MOUSE	Heat shock 70 kDa protein 13	NSTIQAANLAGLK_HexNAc-2_Hex-6	Man6
1110	NSTIQAANLAGLK	HexNAc-2_Hex-6	0	0.922	HSP13_MOUSE	Heat shock 70 kDa protein 13	NSTIQAANLAGLK_HexNAc-2_Hex-6	Man6
1111	SFSGLLDCGNCSR	HexNAc-5_Hex-4_Fuc-2	0.00735463	-6.1004	CA2D1_MOUSE	Isoform 2D of Voltage-dependent calcium channel subunit alpha-2/delta-1	SFSGLLDCGNCSR_HexNAc-5_Hex-4_Fuc-2	Fuc2
1112	SFSGLLDCGNCSR	HexNAc-5_Hex-4_Fuc-2	0.00727358	-5.8399	CA2D1_MOUSE	Isoform 2D of Voltage-dependent calcium channel subunit alpha-2/delta-1	SFSGLLDCGNCSR_HexNAc-5_Hex-4_Fuc-2	Fuc2
1113	DGQLLPSSNYSNIK	HexNAc-5_Hex-4_Fuc-2	0.0081786	-6.8651	NCAM1_MOUSE	Neural cell adhesion molecule 1	DGQLLPSSNYSNIK_HexNAc-5_Hex-4_Fuc-2	Fuc2
1114	GNYSCFVSSPSITK	HexNAc-5_Hex-3_Fuc-1	0.00714116	-5.6251	CNTN1_MOUSE	Contactin-1	GNYSCFVSSPSITK_HexNAc-5_Hex-3_Fuc-1	Fuc1
1115	GNYSCFVSSPSITK	HexNAc-5_Hex-3_Fuc-1	0.00568952	-4.5352	CNTN1_MOUSE	Contactin-1	GNYSCFVSSPSITK_HexNAc-5_Hex-3_Fuc-1	Fuc1
1116	GNYSCFVSSPSITK	HexNAc-4_Hex-3_Fuc-1	0.00196078	-1.7359	CNTN1_MOUSE	Contactin-1	GNYSCFVSSPSITK_HexNAc-4_Hex-3_Fuc-1	Fuc1
1117	GNYSCFVSSPSITK	HexNAc-4_Hex-3_Fuc-1	0.00196078	-1.3871	CNTN1_MOUSE	Contactin-1	GNYSCFVSSPSITK_HexNAc-4_Hex-3_Fuc-1	Fuc1
1118	RGDLNINMTSPMGTK	HexNAc-2_Hex-9	0	2.2521	NEC2_MOUSE	Neuroendocrine convertase 2	RGDLNINMTSPMGTK_HexNAc-2_Hex-9	Man9
1119	RGDLNINMTSPMGTK	HexNAc-2_Hex-9	0	2.2521	NEC2_MOUSE	Neuroendocrine convertase 2	RGDLNINMTSPMGTK_HexNAc-2_Hex-9	Man9
1120	GNYSCFVSSPSITK	HexNAc-5_Hex-3	0	0.3039	CNTN1_MOUSE	Contactin-1	GNYSCFVSSPSITK_HexNAc-5_Hex-3	Fuc0
1121	GNYSCFVSSPSITK	HexNAc-5_Hex-3	0	1.0512	CNTN1_MOUSE	Contactin-1	GNYSCFVSSPSITK_HexNAc-5_Hex-3	Fuc0
1122	GNYSCFVSSPSITK	HexNAc-5_Hex-3	0	0.4212	CNTN1_MOUSE	Contactin-1	GNYSCFVSSPSITK_HexNAc-5_Hex-3	Fuc0
1123	RGDLNINMTSPMGTK	HexNAc-2_Hex-8	0	1.7471	NEC2_MOUSE	Neuroendocrine convertase 2	RGDLNINMTSPMGTK_HexNAc-2_Hex-8	Man8
1124	GNYSCFVSSPSITK	HexNAc-5_Hex-3	0	1.7628	CNTN1_MOUSE	Contactin-1	GNYSCFVSSPSITK_HexNAc-5_Hex-3	Fuc0
1125	RGDLNINMTSPMGTK	HexNAc-2_Hex-8	0	0.3955	NEC2_MOUSE	Neuroendocrine convertase 2	RGDLNINMTSPMGTK_HexNAc-2_Hex-8	Man8
1126	RGDLNINMTSPMGTK	HexNAc-2_Hex-7	0	3.3466	NEC2_MOUSE	Neuroendocrine convertase 2	RGDLNINMTSPMGTK_HexNAc-2_Hex-7	Man7
1127	RGDLNINMTSPMGTK	HexNAc-2_Hex-7	0	2.5889	NEC2_MOUSE	Neuroendocrine convertase 2	RGDLNINMTSPMGTK_HexNAc-2_Hex-7	Man7
1128	GNYSCFVSSPSITK	HexNAc-4_Hex-3	0	-0.1042	CNTN1_MOUSE	Contactin-1	GNYSCFVSSPSITK_HexNAc-4_Hex-3	Fuc0
1129	GNYSCFVSSPSITK	HexNAc-4_Hex-3	0	0.6534	CNTN1_MOUSE	Contactin-1	GNYSCFVSSPSITK_HexNAc-4_Hex-3	Fuc0
1130	LVQVGIYNGTHVIPNDRK	HexNAc-2_Hex-8	0	0.3378	NMDZ1_MOUSE	Isoform 2 of Glutamate receptor ionotropic, NMDA 1	LVQVGIYNGTHVIPNDRK_HexNAc-2_Hex-8	Man8
1131	LVQVGIYNGTHVIPNDRK	HexNAc-2_Hex-8	0	1.0898	NMDZ1_MOUSE	Isoform 2 of Glutamate receptor ionotropic, NMDA 1	LVQVGIYNGTHVIPNDRK_HexNAc-2_Hex-8	Man8
1132	THNLTNLNPDLQYR	HexNAc-5_Hex-4_Fuc-1_NeuAc-1	0.00850971	-7.0604	L1CAM_MOUSE	Neural cell adhesion molecule L1	THNLTNLNPDLQYR_HexNAc-5_Hex-4_Fuc-1_NeuAc-1	character(0)
1133	THNLTNLNPDLQYR	HexNAc-5_Hex-4_Fuc-1_NeuAc-1	0.0106101	-9.652	L1CAM_MOUSE	Neural cell adhesion molecule L1	THNLTNLNPDLQYR_HexNAc-5_Hex-4_Fuc-1_NeuAc-1	character(0)
1134	RGDLNINMTSPMGTK	HexNAc-2_Hex-6	0	0.4038	NEC2_MOUSE	Neuroendocrine convertase 2	RGDLNINMTSPMGTK_HexNAc-2_Hex-6	Man6
1135	LYWISSGNHTINR	HexNAc-2_Hex-6	0	-0.1416	LRP1_MOUSE	Prolow-density lipoprotein receptor-related protein 1	LYWISSGNHTINR_HexNAc-2_Hex-6	Man6
1136	RGDLNINMTSPMGTK	HexNAc-2_Hex-6	0	0.4038	NEC2_MOUSE	Neuroendocrine convertase 2	RGDLNINMTSPMGTK_HexNAc-2_Hex-6	Man6
1137	LYWISSGNHTINR	HexNAc-2_Hex-6	0	-0.1416	LRP1_MOUSE	Prolow-density lipoprotein receptor-related protein 1	LYWISSGNHTINR_HexNAc-2_Hex-6	Man6
1138	NGQGSNLDGGNYHVYENGSLEIK	HexNAc-2_Hex-6	0	0.1454	NFASC_MOUSE	Neurofascin	NGQGSNLDGGNYHVYENGSLEIK_HexNAc-2_Hex-6	Man6
1139	TILVDNNTWNNTHISR	HexNAc-2_Hex-8	0.00196078	-1.6417	STT3A_MOUSE	Dolichyl-diphosphooligosaccharide--protein glycosyltransferase subunit STT3A	TILVDNNTWNNTHISR_HexNAc-2_Hex-8	Man8
1140	TILVDNNTWNNTHISR	HexNAc-2_Hex-8	0	0.0506	STT3A_MOUSE	Dolichyl-diphosphooligosaccharide--protein glycosyltransferase subunit STT3A	TILVDNNTWNNTHISR_HexNAc-2_Hex-8	Man8
1141	LYWISSGNHTINR	HexNAc-2_Hex-5	0	2.0375	LRP1_MOUSE	Prolow-density lipoprotein receptor-related protein 1	LYWISSGNHTINR_HexNAc-2_Hex-5	Man5
1142	LYWISSGNHTINR	HexNAc-2_Hex-5	0	2.0375	LRP1_MOUSE	Prolow-density lipoprotein receptor-related protein 1	LYWISSGNHTINR_HexNAc-2_Hex-5	Man5
1143	FNGTDIHSIIK	HexNAc-2_Hex-5	0	1.6705	LRP1B_MOUSE	Low-density lipoprotein receptor-related protein 1B	FNGTDIHSIIK_HexNAc-2_Hex-5	Man5
1144	FNGTDIHSIIK	HexNAc-2_Hex-5	0	0.8968	LRP1B_MOUSE	Low-density lipoprotein receptor-related protein 1B	FNGTDIHSIIK_HexNAc-2_Hex-5	Man5
1145	YNYTEDPTILR	HexNAc-5_Hex-3_Fuc-1	0.00564804	-3.4948	PLXA1_MOUSE	Plexin-A1	YNYTEDPTILR_HexNAc-5_Hex-3_Fuc-1	Fuc1
1146	PKPPKNESLETYPLMMK	HexNAc-6_Hex-7_NeuAc-4	0.00359125	-2.9602	AT1B1_MOUSE	Sodium/potassium-transporting ATPase subunit beta-1	PKPPKNESLETYPLMMK_HexNAc-6_Hex-7_NeuAc-4	character(0)
1147	PKPPKNESLETYPLMMK	HexNAc-6_Hex-7_NeuAc-4	0.0116256	-10.8983	AT1B1_MOUSE	Sodium/potassium-transporting ATPase subunit beta-1	PKPPKNESLETYPLMMK_HexNAc-6_Hex-7_NeuAc-4	character(0)
1148	TNYTLHVIEMK	HexNAc-2_Hex-9	0	0.0626	GRIA1_MOUSE	Glutamate receptor 1	TNYTLHVIEMK_HexNAc-2_Hex-9	Man9
1149	TNYTLHVIEMK	HexNAc-2_Hex-9	0	0.0626	GRIA1_MOUSE	Glutamate receptor 1	TNYTLHVIEMK_HexNAc-2_Hex-9	Man9
1150	PKPPKNESLETYPLMMK	HexNAc-6_Hex-7_NeuAc-4	0.00714116	-5.5615	AT1B1_MOUSE	Sodium/potassium-transporting ATPase subunit beta-1	PKPPKNESLETYPLMMK_HexNAc-6_Hex-7_NeuAc-4	character(0)
1151	PKPPKNESLETYPLMMK	HexNAc-6_Hex-7_NeuAc-4	0.0116256	-10.5356	AT1B1_MOUSE	Sodium/potassium-transporting ATPase subunit beta-1	PKPPKNESLETYPLMMK_HexNAc-6_Hex-7_NeuAc-4	character(0)
1152	PAKPQLAQKPSQDVPPPITAAAGGPPHPQLNK	HexNAc-1	0	0.8412	SYN1_MOUSE	Synapsin-1	PAKPQLAQKPSQDVPPPITAAAGGPPHPQLNK_HexNAc-1	character(0)
1153	PAKPQLAQKPSQDVPPPITAAAGGPPHPQLNK	HexNAc-1	0	0.8412	SYN1_MOUSE	Synapsin-1	PAKPQLAQKPSQDVPPPITAAAGGPPHPQLNK_HexNAc-1	character(0)
1154	PAKPQLAQKPSQDVPPPITAAAGGPPHPQLNK	HexNAc-1	0	1.3019	SYN1_MOUSE	Synapsin-1	PAKPQLAQKPSQDVPPPITAAAGGPPHPQLNK_HexNAc-1	character(0)
1155	PAKPQLAQKPSQDVPPPITAAAGGPPHPQLNK	HexNAc-1	0	1.3019	SYN1_MOUSE	Synapsin-1	PAKPQLAQKPSQDVPPPITAAAGGPPHPQLNK_HexNAc-1	character(0)
1156	PKPPKNESLETYPLMMK	HexNAc-2_Hex-6	0	0.17	AT1B1_MOUSE	Sodium/potassium-transporting ATPase subunit beta-1	PKPPKNESLETYPLMMK_HexNAc-2_Hex-6	Man6
1157	PKPPKNESLETYPLMMK	HexNAc-2_Hex-6	0	0.17	AT1B1_MOUSE	Sodium/potassium-transporting ATPase subunit beta-1	PKPPKNESLETYPLMMK_HexNAc-2_Hex-6	Man6
1158	GTGTGIENSTESHFHSNGTTSVTSILR	HexNAc-8_Hex-9	0.0106101	-9.6714	OX2G_MOUSE	OX-2 membrane glycoprotein	GTGTGIENSTESHFHSNGTTSVTSILR_HexNAc-8_Hex-9	character(0)
1159	KLVQVGIYNGTHVIPNDR	HexNAc-2_Hex-8	0.000492611	-0.5384	NMDZ1_MOUSE	Isoform 2 of Glutamate receptor ionotropic, NMDA 1	KLVQVGIYNGTHVIPNDR_HexNAc-2_Hex-8	Man8
1160	KLVQVGIYNGTHVIPNDR	HexNAc-2_Hex-8	0.000492611	-0.5384	NMDZ1_MOUSE	Isoform 2 of Glutamate receptor ionotropic, NMDA 1	KLVQVGIYNGTHVIPNDR_HexNAc-2_Hex-8	Man8
1161	NTSGSNQQAFLLENVPCNNASCEEVHR	HexNAc-8_Hex-11	0.00914951	-8.5604	TIP_MOUSE	T-cell immunomodulatory protein	NTSGSNQQAFLLENVPCNNASCEEVHR_HexNAc-8_Hex-11	character(0)
1162	TNYTLHVIEMK	HexNAc-5_Hex-3	0	1.1684	GRIA1_MOUSE	Glutamate receptor 1	TNYTLHVIEMK_HexNAc-5_Hex-3	Fuc0
1163	TNYTLHVIEMK	HexNAc-5_Hex-3	0	1.1684	GRIA1_MOUSE	Glutamate receptor 1	TNYTLHVIEMK_HexNAc-5_Hex-3	Fuc0
1164	KLVQVGIYNGTHVIPNDR	HexNAc-2_Hex-7	0	0.8559	NMDZ1_MOUSE	Isoform 2 of Glutamate receptor ionotropic, NMDA 1	KLVQVGIYNGTHVIPNDR_HexNAc-2_Hex-7	Man7
1165	IFNIHSGNGSLYTSKPLDR	HexNAc-2_Hex-5	0	-0.2599	CAD10_MOUSE	Cadherin-10	IFNIHSGNGSLYTSKPLDR_HexNAc-2_Hex-5	Man5
1166	IFNIHSGNGSLYTSKPLDR	HexNAc-2_Hex-5	0	-0.2599	CAD10_MOUSE	Cadherin-10	IFNIHSGNGSLYTSKPLDR_HexNAc-2_Hex-5	Man5
1167	ILDQACGTDNQTYASSCHLFATK	HexNAc-5_Hex-3_Fuc-1	0.00663391	-5.1701	SPRL1_MOUSE	SPARC-like protein 1	ILDQACGTDNQTYASSCHLFATK_HexNAc-5_Hex-3_Fuc-1	Fuc1
1168	KLVQVGIYNGTHVIPNDR	HexNAc-2_Hex-5	0.00196078	-1.497	NMDZ1_MOUSE	Isoform 2 of Glutamate receptor ionotropic, NMDA 1	KLVQVGIYNGTHVIPNDR_HexNAc-2_Hex-5	Man5
1169	KLVQVGIYNGTHVIPNDR	HexNAc-2_Hex-5	0.000948767	-0.7233	NMDZ1_MOUSE	Isoform 2 of Glutamate receptor ionotropic, NMDA 1	KLVQVGIYNGTHVIPNDR_HexNAc-2_Hex-5	Man5
1170	KFHVNYTQPLVAVK	HexNAc-2_Hex-8	0	1.7471	AT1B2_MOUSE	Sodium/potassium-transporting ATPase subunit beta-2	KFHVNYTQPLVAVK_HexNAc-2_Hex-8	Man8
1171	KFHVNYTQPLVAVK	HexNAc-2_Hex-8	0	1.1475	AT1B2_MOUSE	Sodium/potassium-transporting ATPase subunit beta-2	KFHVNYTQPLVAVK_HexNAc-2_Hex-8	Man8
1172	NAIQAFGNGTDVNMSPK	HexNAc-5_Hex-4_Fuc-2	0.00879451	-7.6275	GFRA2_MOUSE	Isoform 2 of GDNF family receptor alpha-2	NAIQAFGNGTDVNMSPK_HexNAc-5_Hex-4_Fuc-2	Fuc2
1173	KFHVNYTQPLVAVK	HexNAc-2_Hex-7	0	0.0261	AT1B2_MOUSE	Sodium/potassium-transporting ATPase subunit beta-2	KFHVNYTQPLVAVK_HexNAc-2_Hex-7	Man7
1174	KFHVNYTQPLVAVK	HexNAc-2_Hex-7	0	0.7838	AT1B2_MOUSE	Sodium/potassium-transporting ATPase subunit beta-2	KFHVNYTQPLVAVK_HexNAc-2_Hex-7	Man7
1175	LTIVNSSVLDRPR	HexNAc-2_Hex-5	0	2.7151	SORL_MOUSE	Sortilin-related receptor	LTIVNSSVLDRPR_HexNAc-2_Hex-5	Man5
1176	LTIVNSSVLDRPR	HexNAc-2_Hex-5	0	1.5409	SORL_MOUSE	Sortilin-related receptor	LTIVNSSVLDRPR_HexNAc-2_Hex-5	Man5
1177	KFHVNYTQPLVAVK	HexNAc-2_Hex-5	0.00296956	-2.1654	AT1B2_MOUSE	Sodium/potassium-transporting ATPase subunit beta-2	KFHVNYTQPLVAVK_HexNAc-2_Hex-5	Man5
1178	KFHVNYTQPLVAVK	HexNAc-2_Hex-5	0	-0.4538	AT1B2_MOUSE	Sodium/potassium-transporting ATPase subunit beta-2	KFHVNYTQPLVAVK_HexNAc-2_Hex-5	Man5
1179	KFHVNYTQPLVAVK	HexNAc-2_Hex-6	0	1.5897	AT1B2_MOUSE	Sodium/potassium-transporting ATPase subunit beta-2	KFHVNYTQPLVAVK_HexNAc-2_Hex-6	Man6
1180	KFHVNYTQPLVAVK	HexNAc-2_Hex-6	0	2.3544	AT1B2_MOUSE	Sodium/potassium-transporting ATPase subunit beta-2	KFHVNYTQPLVAVK_HexNAc-2_Hex-6	Man6
1181	YYHGELSYLNVTR	HexNAc-2_Hex-5_Fuc-1	0.00340832	-2.6267	CATD_MOUSE	Cathepsin D	YYHGELSYLNVTR_HexNAc-2_Hex-5_Fuc-1	Man5F
1182	YYHGELSYLNVTR	HexNAc-2_Hex-5_Fuc-1	0.00296956	-2.0729	CATD_MOUSE	Cathepsin D	YYHGELSYLNVTR_HexNAc-2_Hex-5_Fuc-1	Man5F
1183	TQLTCSLNSSGVDIVGHR	HexNAc-2_Hex-8	0.00169779	-1.3148	BASI_MOUSE	Isoform 2 of Basigin	TQLTCSLNSSGVDIVGHR_HexNAc-2_Hex-8	Man8
1184	YYHGELSYLNVTR	HexNAc-2_Hex-6	0	1.3767	CATD_MOUSE	Cathepsin D	YYHGELSYLNVTR_HexNAc-2_Hex-6	Man6
1185	YYHGELSYLNVTR	HexNAc-2_Hex-6	0	2.1414	CATD_MOUSE	Cathepsin D	YYHGELSYLNVTR_HexNAc-2_Hex-6	Man6
1186	AVISMLNETMNEAPEETK	HexNAc-6_Hex-7_NeuAc-3	0.012823	-12.5417	EAA2_MOUSE	Excitatory amino acid transporter 2	AVISMLNETMNEAPEETK_HexNAc-6_Hex-7_NeuAc-3	character(0)
1187	TQLTCSLNSSGVDIVGHR	HexNAc-4_Hex-4_NeuAc-1	0.00618079	-4.8864	BASI_MOUSE	Isoform 2 of Basigin	TQLTCSLNSSGVDIVGHR_HexNAc-4_Hex-4_NeuAc-1	character(0)
1188	TQLTCSLNSSGVDIVGHR	HexNAc-4_Hex-4_NeuAc-1	0.010227	-9.2251	BASI_MOUSE	Isoform 2 of Basigin	TQLTCSLNSSGVDIVGHR_HexNAc-4_Hex-4_NeuAc-1	character(0)
1189	YYHGELSYLNVTR	HexNAc-2_Hex-4_Fuc-1	0.00340832	-2.6326	CATD_MOUSE	Cathepsin D	YYHGELSYLNVTR_HexNAc-2_Hex-4_Fuc-1	character(0)
1190	LVAIAVIDEKNTSLEHTR	HexNAc-2_Hex-8	0.000492611	-0.4971	TMX3_MOUSE	Protein disulfide-isomerase TMX3	LVAIAVIDEKNTSLEHTR_HexNAc-2_Hex-8	Man8
1191	LVAIAVIDEKNTSLEHTR	HexNAc-2_Hex-8	0	0.8544	TMX3_MOUSE	Protein disulfide-isomerase TMX3	LVAIAVIDEKNTSLEHTR_HexNAc-2_Hex-8	Man8
1192	YYHGELSYLNVTR	HexNAc-2_Hex-5	0	1.9164	CATD_MOUSE	Cathepsin D	YYHGELSYLNVTR_HexNAc-2_Hex-5	Man5
1193	YYHGELSYLNVTR	HexNAc-2_Hex-5	0	1.9164	CATD_MOUSE	Cathepsin D	YYHGELSYLNVTR_HexNAc-2_Hex-5	Man5
1194	IGSYNGTAGDSLSYHQGRPFSTEDRDNDVAVTNCAMSYK	HexNAc-5_Hex-4_Fuc-2	0.00914951	-8.0081	TENR_MOUSE	Tenascin-R	IGSYNGTAGDSLSYHQGRPFSTEDRDNDVAVTNCAMSYK_HexNAc-5_Hex-4_Fuc-2	Fuc2
1195	NALGTANQTINGHFLK	HexNAc-2_Hex-5	0	1.2148	NTRK3_MOUSE	NT-3 growth factor receptor	NALGTANQTINGHFLK_HexNAc-2_Hex-5	Man5
1196	GNETIVNLIHSTR	HexNAc-2_Hex-9	0	0.4627	CBPE_MOUSE	Carboxypeptidase E	GNETIVNLIHSTR_HexNAc-2_Hex-9	Man9
1197	YYHGELSYLNVTR	HexNAc-2_Hex-3_Fuc-1	0.00296956	-1.9566	CATD_MOUSE	Cathepsin D	YYHGELSYLNVTR_HexNAc-2_Hex-3_Fuc-1	character(0)
1198	GNETIVNLIHSTR	HexNAc-2_Hex-9	0	0.4627	CBPE_MOUSE	Carboxypeptidase E	GNETIVNLIHSTR_HexNAc-2_Hex-9	Man9
1199	YYHGELSYLNVTR	HexNAc-2_Hex-3_Fuc-1	0.00296956	-1.9566	CATD_MOUSE	Cathepsin D	YYHGELSYLNVTR_HexNAc-2_Hex-3_Fuc-1	character(0)
1200	LVAIAVIDEKNTSLEHTR	HexNAc-2_Hex-6	0	0.6106	TMX3_MOUSE	Protein disulfide-isomerase TMX3	LVAIAVIDEKNTSLEHTR_HexNAc-2_Hex-6	Man6
1201	LVAIAVIDEKNTSLEHTR	HexNAc-2_Hex-6	0	0.6106	TMX3_MOUSE	Protein disulfide-isomerase TMX3	LVAIAVIDEKNTSLEHTR_HexNAc-2_Hex-6	Man6
1202	YYHGELSYLNVTR	HexNAc-2_Hex-4	0	-0.2343	CATD_MOUSE	Cathepsin D	YYHGELSYLNVTR_HexNAc-2_Hex-4	Man4
1203	YYHGELSYLNVTR	HexNAc-2_Hex-4	0	-0.2343	CATD_MOUSE	Cathepsin D	YYHGELSYLNVTR_HexNAc-2_Hex-4	Man4
1204	IGSYNGTAGDSLSYHQGRPFSTEDRDNDVAVTNCAMSYK	HexNAc-4_Hex-3_Fuc-1	0.00735463	-5.9786	TENR_MOUSE	Tenascin-R	IGSYNGTAGDSLSYHQGRPFSTEDRDNDVAVTNCAMSYK_HexNAc-4_Hex-3_Fuc-1	Fuc1
1205	GNETIVNLIHSTR	HexNAc-2_Hex-8	0	3.009	CBPE_MOUSE	Carboxypeptidase E	GNETIVNLIHSTR_HexNAc-2_Hex-8	Man8
1206	GNETIVNLIHSTR	HexNAc-2_Hex-8	0	3.009	CBPE_MOUSE	Carboxypeptidase E	GNETIVNLIHSTR_HexNAc-2_Hex-8	Man8
1207	YYHGELSYLNVTR	HexNAc-2_Hex-2_Fuc-1	0.0032538	-2.2321	CATD_MOUSE	Cathepsin D	YYHGELSYLNVTR_HexNAc-2_Hex-2_Fuc-1	character(0)
1208	YYHGELSYLNVTR	HexNAc-2_Hex-2_Fuc-1	0.0032538	-2.2321	CATD_MOUSE	Cathepsin D	YYHGELSYLNVTR_HexNAc-2_Hex-2_Fuc-1	character(0)
1209	GNETIVNLIHSTR	HexNAc-2_Hex-7	0	1.1767	CBPE_MOUSE	Carboxypeptidase E	GNETIVNLIHSTR_HexNAc-2_Hex-7	Man7
1210	GNETIVNLIHSTR	HexNAc-2_Hex-7	0	1.1767	CBPE_MOUSE	Carboxypeptidase E	GNETIVNLIHSTR_HexNAc-2_Hex-7	Man7
1211	YYHGELSYLNVTR	HexNAc-2_Hex-3	0	0.9496	CATD_MOUSE	Cathepsin D	YYHGELSYLNVTR_HexNAc-2_Hex-3	Man3
1212	YYHGELSYLNVTR	HexNAc-2_Hex-3	0	1.7523	CATD_MOUSE	Cathepsin D	YYHGELSYLNVTR_HexNAc-2_Hex-3	Man3
1213	FENQTCFPLPDSR	HexNAc-5_Hex-3_Fuc-1	0.00663391	-5.0881	CSPG2_MOUSE	Versican core protein	FENQTCFPLPDSR_HexNAc-5_Hex-3_Fuc-1	Fuc1
1214	FENQTCFPLPDSR	HexNAc-5_Hex-3_Fuc-1	0.00618079	-4.7458	CSPG2_MOUSE	Versican core protein	FENQTCFPLPDSR_HexNAc-5_Hex-3_Fuc-1	Fuc1
1215	GNETIVNLIHSTR	HexNAc-2_Hex-6	0	-0.0987	CBPE_MOUSE	Carboxypeptidase E	GNETIVNLIHSTR_HexNAc-2_Hex-6	Man6
1216	GNETIVNLIHSTR	HexNAc-2_Hex-6	0	-0.0987	CBPE_MOUSE	Carboxypeptidase E	GNETIVNLIHSTR_HexNAc-2_Hex-6	Man6
1217	YYHGELSYLNVTR	HexNAc-2_Hex-2	0	4.317	CATD_MOUSE	Cathepsin D	YYHGELSYLNVTR_HexNAc-2_Hex-2	character(0)
1218	YYHGELSYLNVTR	HexNAc-2_Hex-2	0	4.317	CATD_MOUSE	Cathepsin D	YYHGELSYLNVTR_HexNAc-2_Hex-2	character(0)
1219	WGCHSNQTAFHGCMELLK	HexNAc-2_Hex-6	0	-0.0538	CNTP1_MOUSE	Contactin-associated protein 1	WGCHSNQTAFHGCMELLK_HexNAc-2_Hex-6	Man6
1220	WGCHSNQTAFHGCMELLK	HexNAc-2_Hex-6	0	-0.0538	CNTP1_MOUSE	Contactin-associated protein 1	WGCHSNQTAFHGCMELLK_HexNAc-2_Hex-6	Man6
1221	GNETIVNLIHSTR	HexNAc-2_Hex-5	0	0.0799	CBPE_MOUSE	Carboxypeptidase E	GNETIVNLIHSTR_HexNAc-2_Hex-5	Man5
1222	GNETIVNLIHSTR	HexNAc-2_Hex-5	0	0.0799	CBPE_MOUSE	Carboxypeptidase E	GNETIVNLIHSTR_HexNAc-2_Hex-5	Man5
1223	LVSFEVPQNTSVK	HexNAc-5_Hex-3_Fuc-1	0.00568952	-4.2004	DNER_MOUSE	Delta and Notch-like epidermal growth factor-related receptor	LVSFEVPQNTSVK_HexNAc-5_Hex-3_Fuc-1	Fuc1
1224	SPLPAAFTANGTHLQHLAR	HexNAc-5_Hex-4_Fuc-2	0.00748469	-6.4249	PLXB1_MOUSE	Plexin-B1	SPLPAAFTANGTHLQHLAR_HexNAc-5_Hex-4_Fuc-2	Fuc2
1225	SPLPAAFTANGTHLQHLAR	HexNAc-5_Hex-4_Fuc-2	0.00748469	-6.4249	PLXB1_MOUSE	Plexin-B1	SPLPAAFTANGTHLQHLAR_HexNAc-5_Hex-4_Fuc-2	Fuc2
1226	ENVSDPSLTITFGR	HexNAc-9_Hex-6_Fuc-1	0.00971476	-9.065	LAMP1_MOUSE	Lysosome-associated membrane glycoprotein 1	ENVSDPSLTITFGR_HexNAc-9_Hex-6_Fuc-1	character(0)
1227	GPDLSNCTSPWVNQVAQK	HexNAc-2_Hex-6	0	-0.297	AGRL1_MOUSE	Adhesion G protein-coupled receptor L1	GPDLSNCTSPWVNQVAQK_HexNAc-2_Hex-6	Man6
1228	VVRPDSELGERPPEDNQSFQYDHEAFLGK	HexNAc-2_Hex-5	0.00169779	-1.3361	RCN1_MOUSE	Reticulocalbin-1	VVRPDSELGERPPEDNQSFQYDHEAFLGK_HexNAc-2_Hex-5	Man5
1229	VVRPDSELGERPPEDNQSFQYDHEAFLGK	HexNAc-2_Hex-5	0.00169779	-1.3361	RCN1_MOUSE	Reticulocalbin-1	VVRPDSELGERPPEDNQSFQYDHEAFLGK_HexNAc-2_Hex-5	Man5
1230	DSYPDGNITWYR	HexNAc-5_Hex-3_Fuc-1	0.00663391	-5.4303	CD166_MOUSE	CD166 antigen	DSYPDGNITWYR_HexNAc-5_Hex-3_Fuc-1	Fuc1
1231	PKPPKNESLETYPLMMK	HexNAc-7_Hex-7_Fuc-1_NeuAc-3	0.0137471	-19.6459	AT1B1_MOUSE	Sodium/potassium-transporting ATPase subunit beta-1	PKPPKNESLETYPLMMK_HexNAc-7_Hex-7_Fuc-1_NeuAc-3	character(0)
1232	SNVSVEENVILEKPSHVELK	HexNAc-2_Hex-7	0.00129199	-1.1035	EMB_MOUSE	Embigin	SNVSVEENVILEKPSHVELK_HexNAc-2_Hex-7	Man7
1233	SNVSVEENVILEKPSHVELK	HexNAc-2_Hex-7	0	-0.3458	EMB_MOUSE	Embigin	SNVSVEENVILEKPSHVELK_HexNAc-2_Hex-7	Man7
1234	SPLPAAFTANGTHLQHLAR	HexNAc-5_Hex-6_NeuAc-3	0.00727358	-5.9668	PLXB1_MOUSE	Plexin-B1	SPLPAAFTANGTHLQHLAR_HexNAc-5_Hex-6_NeuAc-3	character(0)
1235	SPLPAAFTANGTHLQHLAR	HexNAc-5_Hex-6_NeuAc-3	0.0109422	-10.0365	PLXB1_MOUSE	Plexin-B1	SPLPAAFTANGTHLQHLAR_HexNAc-5_Hex-6_NeuAc-3	character(0)
1236	NGSSCGKENVSDPSLTITFGR	HexNAc-4_Hex-7_Fuc-1	0.00735463	-6.2395	LAMP1_MOUSE	Lysosome-associated membrane glycoprotein 1	NGSSCGKENVSDPSLTITFGR_HexNAc-4_Hex-7_Fuc-1	Fuc1
1237	KGLVSGGVYNSHVGCLPYTIPPCEHHVNGSRPPCTGEGDTPR	HexNAc-2_Hex-2_Fuc-1	0.00564804	-3.4263	CATB_MOUSE	Cathepsin B	KGLVSGGVYNSHVGCLPYTIPPCEHHVNGSRPPCTGEGDTPR_HexNAc-2_Hex-2_Fuc-1	character(0)
1238	KGLVSGGVYNSHVGCLPYTIPPCEHHVNGSRPPCTGEGDTPR	HexNAc-2_Hex-2_Fuc-1	0.00564804	-3.4263	CATB_MOUSE	Cathepsin B	KGLVSGGVYNSHVGCLPYTIPPCEHHVNGSRPPCTGEGDTPR_HexNAc-2_Hex-2_Fuc-1	character(0)
1239	SLEVLNLSSNK	HexNAc-2_Hex-9	0	0.7101	OMGP_MOUSE	Oligodendrocyte-myelin glycoprotein	SLEVLNLSSNK_HexNAc-2_Hex-9	Man9
1240	SLEVLNLSSNK	HexNAc-2_Hex-9	0	1.3045	OMGP_MOUSE	Oligodendrocyte-myelin glycoprotein	SLEVLNLSSNK_HexNAc-2_Hex-9	Man9
1241	NGSSCGKENVSDPSLTITFGR	HexNAc-4_Hex-6_Fuc-1	0.00879451	-7.1643	LAMP1_MOUSE	Lysosome-associated membrane glycoprotein 1	NGSSCGKENVSDPSLTITFGR_HexNAc-4_Hex-6_Fuc-1	Fuc1
1242	HLYTTTGGETDFTNVTSLR	HexNAc-2_Hex-9	0	-0.4758	SORT_MOUSE	Isoform 2 of Sortilin	HLYTTTGGETDFTNVTSLR_HexNAc-2_Hex-9	Man9
1243	HLYTTTGGETDFTNVTSLR	HexNAc-2_Hex-9	0	-0.4758	SORT_MOUSE	Isoform 2 of Sortilin	HLYTTTGGETDFTNVTSLR_HexNAc-2_Hex-9	Man9
1244	PKPPKNESLETYPLMMK	HexNAc-5_Hex-6_NeuAc-3	0.00663391	-5.1381	AT1B1_MOUSE	Sodium/potassium-transporting ATPase subunit beta-1	PKPPKNESLETYPLMMK_HexNAc-5_Hex-6_NeuAc-3	character(0)
1245	PKPPKNESLETYPLMMK	HexNAc-5_Hex-6_NeuAc-3	0.0106101	-9.6664	AT1B1_MOUSE	Sodium/potassium-transporting ATPase subunit beta-1	PKPPKNESLETYPLMMK_HexNAc-5_Hex-6_NeuAc-3	character(0)
1246	SPLPAAFTANGTHLQHLAR	HexNAc-2_Hex-5	0	1.1564	PLXB1_MOUSE	Plexin-B1	SPLPAAFTANGTHLQHLAR_HexNAc-2_Hex-5	Man5
1247	SPLPAAFTANGTHLQHLAR	HexNAc-2_Hex-5	0	1.1564	PLXB1_MOUSE	Plexin-B1	SPLPAAFTANGTHLQHLAR_HexNAc-2_Hex-5	Man5
1248	SPLPAAFTANGTHLQHLAR	HexNAc-2_Hex-5	0	1.0203	PLXB1_MOUSE	Plexin-B1	SPLPAAFTANGTHLQHLAR_HexNAc-2_Hex-5	Man5
1249	SPLPAAFTANGTHLQHLAR	HexNAc-2_Hex-5	0	0.2466	PLXB1_MOUSE	Plexin-B1	SPLPAAFTANGTHLQHLAR_HexNAc-2_Hex-5	Man5
1250	SNVSVEENVILEKPSHVELK	HexNAc-2_Hex-5	0.00296956	-2.1399	EMB_MOUSE	Embigin	SNVSVEENVILEKPSHVELK_HexNAc-2_Hex-5	Man5
1251	SNVSVEENVILEKPSHVELK	HexNAc-2_Hex-5	0	0.3454	EMB_MOUSE	Embigin	SNVSVEENVILEKPSHVELK_HexNAc-2_Hex-5	Man5
1252	TPASDPHGDNLTYSVFYTK	HexNAc-5_Hex-3_Fuc-1	0.00779163	-6.7287	NEO1_MOUSE	Isoform 2 of Neogenin	TPASDPHGDNLTYSVFYTK_HexNAc-5_Hex-3_Fuc-1	Fuc1
1253	KLNLDGSNYTLLK	HexNAc-5_Hex-3_Fuc-1	0.00564804	-3.5369	LRP1_MOUSE	Prolow-density lipoprotein receptor-related protein 1	KLNLDGSNYTLLK_HexNAc-5_Hex-3_Fuc-1	Fuc1
1254	TPASDPHGDNLTYSVFYTK	HexNAc-4_Hex-3_Fuc-1	0.00714116	-5.5313	NEO1_MOUSE	Isoform 2 of Neogenin	TPASDPHGDNLTYSVFYTK_HexNAc-4_Hex-3_Fuc-1	Fuc1
1255	KLNLDGSNYTLLK	HexNAc-5_Hex-3_Fuc-1	0.00385233	-3.2608	LRP1_MOUSE	Prolow-density lipoprotein receptor-related protein 1	KLNLDGSNYTLLK_HexNAc-5_Hex-3_Fuc-1	Fuc1
1256	TPASDPHGDNLTYSVFYTK	HexNAc-4_Hex-3_Fuc-1	0.00714116	-5.5313	NEO1_MOUSE	Isoform 2 of Neogenin	TPASDPHGDNLTYSVFYTK_HexNAc-4_Hex-3_Fuc-1	Fuc1
1257	GHNIVSANFTIYDCSR	HexNAc-2_Hex-6	0	1.234	PLXD1_MOUSE	Plexin-D1	GHNIVSANFTIYDCSR_HexNAc-2_Hex-6	Man6
1258	GHNIVSANFTIYDCSR	HexNAc-2_Hex-6	0	2.9378	PLXD1_MOUSE	Plexin-D1	GHNIVSANFTIYDCSR_HexNAc-2_Hex-6	Man6
1259	ITNVSEEDSGEYFCLASNK	HexNAc-2_Hex-6	0.00169779	-1.3318	NFASC_MOUSE	Neurofascin	ITNVSEEDSGEYFCLASNK_HexNAc-2_Hex-6	Man6
1260	KGLVSGGVYNSHVGCLPYTIPPCEHHVNGSRPPCTGEGDTPR	HexNAc-1	0.00129199	-1.0249	CATB_MOUSE	Cathepsin B	KGLVSGGVYNSHVGCLPYTIPPCEHHVNGSRPPCTGEGDTPR_HexNAc-1	character(0)
1261	KGLVSGGVYNSHVGCLPYTIPPCEHHVNGSRPPCTGEGDTPR	HexNAc-1	0.00129199	-1.0249	CATB_MOUSE	Cathepsin B	KGLVSGGVYNSHVGCLPYTIPPCEHHVNGSRPPCTGEGDTPR_HexNAc-1	character(0)
1262	ISNVTPADAGIYYCVK	HexNAc-4_Hex-5_Fuc-1	0.00568952	-4.4405	SHPS1_MOUSE	Isoform 2 of Tyrosine-protein phosphatase non-receptor type substrate 1	ISNVTPADAGIYYCVK_HexNAc-4_Hex-5_Fuc-1	Fuc1
1263	ISNVTPADAGIYYCVK	HexNAc-4_Hex-5_Fuc-1	0.00359125	-3.089	SHPS1_MOUSE	Isoform 2 of Tyrosine-protein phosphatase non-receptor type substrate 1	ISNVTPADAGIYYCVK_HexNAc-4_Hex-5_Fuc-1	Fuc1
1264	GHNIVSANFTIYDCSR	HexNAc-2_Hex-5	0	1.8563	PLXD1_MOUSE	Plexin-D1	GHNIVSANFTIYDCSR_HexNAc-2_Hex-5	Man5
1265	ITNVSEEDSGEYFCLASNK	HexNAc-2_Hex-5	0	-0.3225	NFASC_MOUSE	Neurofascin	ITNVSEEDSGEYFCLASNK_HexNAc-2_Hex-5	Man5
1266	ITNVSEEDSGEYFCLASNK	HexNAc-2_Hex-5	0	1.3892	NFASC_MOUSE	Neurofascin	ITNVSEEDSGEYFCLASNK_HexNAc-2_Hex-5	Man5
1267	LNENSTPEKTDVTPSTTSPPSYDSVTKPEK	HexNAc-2_Hex-9	0.00618079	-4.7164	SCN2A_MOUSE	Sodium channel protein type 2 subunit alpha	LNENSTPEKTDVTPSTTSPPSYDSVTKPEK_HexNAc-2_Hex-9	Man9
1268	LNENSTPEKTDVTPSTTSPPSYDSVTKPEK	HexNAc-2_Hex-9	0.00618079	-4.7164	SCN2A_MOUSE	Sodium channel protein type 2 subunit alpha	LNENSTPEKTDVTPSTTSPPSYDSVTKPEK_HexNAc-2_Hex-9	Man9
1269	EPANGTNPSAELHR	HexNAc-4_Hex-5_Fuc-3	0.0081786	-6.8637	AGAP3_MOUSE	Arf-GAP with GTPase, ANK repeat and PH domain-containing protein 3	EPANGTNPSAELHR_HexNAc-4_Hex-5_Fuc-3	Fuc3
1270	EGWPLDIRVGLIGSCTNSSYEDMGR	HexNAc-2_Hex-2_Fuc-1	0.00735463	-6.2535	ACON_MOUSE	Aconitate hydratase, mitochondrial	EGWPLDIRVGLIGSCTNSSYEDMGR_HexNAc-2_Hex-2_Fuc-1	character(0)
1271	EGWPLDIRVGLIGSCTNSSYEDMGR	HexNAc-2_Hex-2_Fuc-1	0.00735463	-6.2535	ACON_MOUSE	Aconitate hydratase, mitochondrial	EGWPLDIRVGLIGSCTNSSYEDMGR_HexNAc-2_Hex-2_Fuc-1	character(0)
1272	ISNVTPADAGIYYCVK	HexNAc-4_Hex-5_Fuc-2	0.00568952	-4.5951	SHPS1_MOUSE	Isoform 2 of Tyrosine-protein phosphatase non-receptor type substrate 1	ISNVTPADAGIYYCVK_HexNAc-4_Hex-5_Fuc-2	Fuc2
1273	KGLVSGGVYNSHVGCLPYTIPPCEHHVNGSRPPCTGEGDTPR	HexNAc-1	0	0.0656	CATB_MOUSE	Cathepsin B	KGLVSGGVYNSHVGCLPYTIPPCEHHVNGSRPPCTGEGDTPR_HexNAc-1	character(0)
1274	LVQVGIYNGTHVIPNDR	HexNAc-2_Hex-5	0.00129199	-1.2382	NMDZ1_MOUSE	Isoform 2 of Glutamate receptor ionotropic, NMDA 1	LVQVGIYNGTHVIPNDR_HexNAc-2_Hex-5	Man5
1275	LVQVGIYNGTHVIPNDR	HexNAc-2_Hex-5	0	0.4735	NMDZ1_MOUSE	Isoform 2 of Glutamate receptor ionotropic, NMDA 1	LVQVGIYNGTHVIPNDR_HexNAc-2_Hex-5	Man5
1276	GNGTLITFHSAFQCCGK	HexNAc-5_Hex-4_Fuc-1	0.00735463	-6.2834	TSN2_MOUSE	Tetraspanin-2	GNGTLITFHSAFQCCGK_HexNAc-5_Hex-4_Fuc-1	Fuc1
1277	GNGTLITFHSAFQCCGK	HexNAc-5_Hex-4_Fuc-1	0.00663391	-5.2051	TSN2_MOUSE	Tetraspanin-2	GNGTLITFHSAFQCCGK_HexNAc-5_Hex-4_Fuc-1	Fuc1
1278	ISNVTPADAGIYYCVK	HexNAc-2_Hex-5	0	1.2629	SHPS1_MOUSE	Isoform 2 of Tyrosine-protein phosphatase non-receptor type substrate 1	ISNVTPADAGIYYCVK_HexNAc-2_Hex-5	Man5
1279	ISNVTPADAGIYYCVK	HexNAc-2_Hex-5	0	2.9745	SHPS1_MOUSE	Isoform 2 of Tyrosine-protein phosphatase non-receptor type substrate 1	ISNVTPADAGIYYCVK_HexNAc-2_Hex-5	Man5
1280	ISNVTPADAGIYYCVK	HexNAc-5_Hex-3_Fuc-1	0.00564804	-3.5508	SHPS1_MOUSE	Isoform 2 of Tyrosine-protein phosphatase non-receptor type substrate 1	ISNVTPADAGIYYCVK_HexNAc-5_Hex-3_Fuc-1	Fuc1
1281	ISNVTPADAGIYYCVK	HexNAc-5_Hex-3_Fuc-1	0.00340832	-2.4609	SHPS1_MOUSE	Isoform 2 of Tyrosine-protein phosphatase non-receptor type substrate 1	ISNVTPADAGIYYCVK_HexNAc-5_Hex-3_Fuc-1	Fuc1
1282	GNGTLITFHSAFQCCGK	HexNAc-5_Hex-3_Fuc-1	0.0032538	-2.3145	TSN2_MOUSE	Tetraspanin-2	GNGTLITFHSAFQCCGK_HexNAc-5_Hex-3_Fuc-1	Fuc1
1283	GNGTLITFHSAFQCCGK	HexNAc-5_Hex-3_Fuc-1	0.00196078	-1.4537	TSN2_MOUSE	Tetraspanin-2	GNGTLITFHSAFQCCGK_HexNAc-5_Hex-3_Fuc-1	Fuc1
1284	PKPPKNESLETYPLMMK	HexNAc-6_Hex-7_NeuAc-4	0.00714116	-5.7695	AT1B1_MOUSE	Sodium/potassium-transporting ATPase subunit beta-1	PKPPKNESLETYPLMMK_HexNAc-6_Hex-7_NeuAc-4	character(0)
1285	PKPPKNESLETYPLMMK	HexNAc-6_Hex-7_NeuAc-4	0.012823	-13.2051	AT1B1_MOUSE	Sodium/potassium-transporting ATPase subunit beta-1	PKPPKNESLETYPLMMK_HexNAc-6_Hex-7_NeuAc-4	character(0)
1286	VHSGNFSTIPQYFK	HexNAc-2_Hex-5	0.00196078	-1.8263	IDS_MOUSE	Iduronate 2-sulfatase	VHSGNFSTIPQYFK_HexNAc-2_Hex-5	Man5
1287	VHSGNFSTIPQYFK	HexNAc-2_Hex-5	0	-0.1146	IDS_MOUSE	Iduronate 2-sulfatase	VHSGNFSTIPQYFK_HexNAc-2_Hex-5	Man5
1288	YYHGELSYLNVTR	HexNAc-2_Hex-6_Phospho-1	0.00564804	-3.6693	CATD_MOUSE	Cathepsin D	YYHGELSYLNVTR_HexNAc-2_Hex-6_Phospho-1	Phos
1289	SDLNPANGSYPFQALHQR	HexNAc-2_Hex-2_Fuc-1	0.00568952	-3.9064	PLBL2_MOUSE	Putative phospholipase B-like 2	SDLNPANGSYPFQALHQR_HexNAc-2_Hex-2_Fuc-1	character(0)
1290	YYHGELSYLNVTR	HexNAc-2_Hex-6_Phospho-1	0.00951593	-8.8486	CATD_MOUSE	Cathepsin D	YYHGELSYLNVTR_HexNAc-2_Hex-6_Phospho-1	Phos
1291	SDLNPANGSYPFQALHQR	HexNAc-2_Hex-2_Fuc-1	0.00359125	-3.1152	PLBL2_MOUSE	Putative phospholipase B-like 2	SDLNPANGSYPFQALHQR_HexNAc-2_Hex-2_Fuc-1	character(0)
1292	VYNVTQHAVGIIVNK	HexNAc-5_Hex-4	0.00618079	-4.8993	RL21_MOUSE	60S ribosomal protein L21	VYNVTQHAVGIIVNK_HexNAc-5_Hex-4	Fuc0
1293	FHVNYTQPLVAVK	HexNAc-2_Hex-9	0	0.8399	AT1B2_MOUSE	Sodium/potassium-transporting ATPase subunit beta-2	FHVNYTQPLVAVK_HexNAc-2_Hex-9	Man9
1294	FHVNYTQPLVAVK	HexNAc-2_Hex-9	0	2.6981	AT1B2_MOUSE	Sodium/potassium-transporting ATPase subunit beta-2	FHVNYTQPLVAVK_HexNAc-2_Hex-9	Man9
1295	FHVNYTQPLVAVK	HexNAc-3_Hex-6_Fuc-1	0.00879451	-7.6077	AT1B2_MOUSE	Sodium/potassium-transporting ATPase subunit beta-2	FHVNYTQPLVAVK_HexNAc-3_Hex-6_Fuc-1	Fuc1
1296	FHVNYTQPLVAVK	HexNAc-3_Hex-6_Fuc-1	0.0081786	-6.8614	AT1B2_MOUSE	Sodium/potassium-transporting ATPase subunit beta-2	FHVNYTQPLVAVK_HexNAc-3_Hex-6_Fuc-1	Fuc1
1297	FHVNYTQPLVAVK	HexNAc-2_Hex-8	0.000948767	-0.6376	AT1B2_MOUSE	Sodium/potassium-transporting ATPase subunit beta-2	FHVNYTQPLVAVK_HexNAc-2_Hex-8	Man8
1298	FHVNYTQPLVAVK	HexNAc-2_Hex-8	0	1.2362	AT1B2_MOUSE	Sodium/potassium-transporting ATPase subunit beta-2	FHVNYTQPLVAVK_HexNAc-2_Hex-8	Man8
1299	FHVNYTQPLVAVK	HexNAc-2_Hex-7	0	0.3336	AT1B2_MOUSE	Sodium/potassium-transporting ATPase subunit beta-2	FHVNYTQPLVAVK_HexNAc-2_Hex-7	Man7
1300	FANYSIMNLQNR	HexNAc-2_Hex-9	0	0.3906	NMDZ1_MOUSE	Isoform 2 of Glutamate receptor ionotropic, NMDA 1	FANYSIMNLQNR_HexNAc-2_Hex-9	Man9
1301	FHVNYTQPLVAVK	HexNAc-2_Hex-7	0	0.3336	AT1B2_MOUSE	Sodium/potassium-transporting ATPase subunit beta-2	FHVNYTQPLVAVK_HexNAc-2_Hex-7	Man7
1302	FANYSIMNLQNR	HexNAc-2_Hex-9	0	0.3906	NMDZ1_MOUSE	Isoform 2 of Glutamate receptor ionotropic, NMDA 1	FANYSIMNLQNR_HexNAc-2_Hex-9	Man9
1303	FANYSIMNLQNR	HexNAc-2_Hex-8	0	2.4155	NMDZ1_MOUSE	Isoform 2 of Glutamate receptor ionotropic, NMDA 1	FANYSIMNLQNR_HexNAc-2_Hex-8	Man8
1304	FANYSIMNLQNR	HexNAc-2_Hex-8	0	2.4155	NMDZ1_MOUSE	Isoform 2 of Glutamate receptor ionotropic, NMDA 1	FANYSIMNLQNR_HexNAc-2_Hex-8	Man8
1305	HAGRYTCTAQTIVDNSSASADLVVR	HexNAc-4_Hex-4	0.00714116	-5.6969	CNTN1_MOUSE	Contactin-1	HAGRYTCTAQTIVDNSSASADLVVR_HexNAc-4_Hex-4	Fuc0
1306	HAGRYTCTAQTIVDNSSASADLVVR	HexNAc-4_Hex-4	0.00714116	-5.6969	CNTN1_MOUSE	Contactin-1	HAGRYTCTAQTIVDNSSASADLVVR_HexNAc-4_Hex-4	Fuc0
1307	GLVSGGVYNSHVGCLPYTIPPCEHHVNGSRPPCTGEGDTPR	HexNAc-2_Hex-2_Fuc-1	0	0.1686	CATB_MOUSE	Cathepsin B	GLVSGGVYNSHVGCLPYTIPPCEHHVNGSRPPCTGEGDTPR_HexNAc-2_Hex-2_Fuc-1	character(0)
1308	YTCTAQTIVDNSSASADLVVR	HexNAc-2_Hex-9	0.00196078	-1.725	CNTN1_MOUSE	Contactin-1	YTCTAQTIVDNSSASADLVVR_HexNAc-2_Hex-9	Man9
1309	YTCTAQTIVDNSSASADLVVR	HexNAc-2_Hex-9	0	-0.0371	CNTN1_MOUSE	Contactin-1	YTCTAQTIVDNSSASADLVVR_HexNAc-2_Hex-9	Man9
1310	GLVSGGVYNSHVGCLPYTIPPCEHHVNGSRPPCTGEGDTPR	HexNAc-2_Hex-2_Fuc-1	0.00129199	-1.1701	CATB_MOUSE	Cathepsin B	GLVSGGVYNSHVGCLPYTIPPCEHHVNGSRPPCTGEGDTPR_HexNAc-2_Hex-2_Fuc-1	character(0)
1311	GLVSGGVYNSHVGCLPYTIPPCEHHVNGSRPPCTGEGDTPR	HexNAc-2_Hex-2_Fuc-1	0.00129199	-1.1701	CATB_MOUSE	Cathepsin B	GLVSGGVYNSHVGCLPYTIPPCEHHVNGSRPPCTGEGDTPR_HexNAc-2_Hex-2_Fuc-1	character(0)
1312	FHVNYTQPLVAVK	HexNAc-2_Hex-6	0	1.1685	AT1B2_MOUSE	Sodium/potassium-transporting ATPase subunit beta-2	FHVNYTQPLVAVK_HexNAc-2_Hex-6	Man6
1313	FHVNYTQPLVAVK	HexNAc-2_Hex-6	0	1.7822	AT1B2_MOUSE	Sodium/potassium-transporting ATPase subunit beta-2	FHVNYTQPLVAVK_HexNAc-2_Hex-6	Man6
1314	YTCTAQTIVDNSSASADLVVR	HexNAc-2_Hex-8	0.000948767	-0.6889	CNTN1_MOUSE	Contactin-1	YTCTAQTIVDNSSASADLVVR_HexNAc-2_Hex-8	Man8
1315	YTCTAQTIVDNSSASADLVVR	HexNAc-2_Hex-8	0	1.0033	CNTN1_MOUSE	Contactin-1	YTCTAQTIVDNSSASADLVVR_HexNAc-2_Hex-8	Man8
1316	NSTKEEILAALEK	HexNAc-2_Hex-6_Phospho-1	0.00129199	-1.2107	SAP_MOUSE	Prosaposin	NSTKEEILAALEK_HexNAc-2_Hex-6_Phospho-1	Phos
1317	NSTKEEILAALEK	HexNAc-2_Hex-6_Phospho-1	0.00727358	-5.9351	SAP_MOUSE	Prosaposin	NSTKEEILAALEK_HexNAc-2_Hex-6_Phospho-1	Phos
1318	GLVSGGVYNSHVGCLPYTIPPCEHHVNGSRPPCTGEGDTPR	HexNAc-2_Hex-2	0	0.3699	CATB_MOUSE	Cathepsin B	GLVSGGVYNSHVGCLPYTIPPCEHHVNGSRPPCTGEGDTPR_HexNAc-2_Hex-2	character(0)
1319	GLVSGGVYNSHVGCLPYTIPPCEHHVNGSRPPCTGEGDTPR	HexNAc-2_Hex-2_Fuc-1	0.00359125	-2.9224	CATB_MOUSE	Cathepsin B	GLVSGGVYNSHVGCLPYTIPPCEHHVNGSRPPCTGEGDTPR_HexNAc-2_Hex-2_Fuc-1	character(0)
1320	YTCTAQTIVDNSSASADLVVR	HexNAc-2_Hex-6	0.00196078	-1.3983	CNTN1_MOUSE	Contactin-1	YTCTAQTIVDNSSASADLVVR_HexNAc-2_Hex-6	Man6
1321	YTCTAQTIVDNSSASADLVVR	HexNAc-2_Hex-6	0.00196078	-1.3983	CNTN1_MOUSE	Contactin-1	YTCTAQTIVDNSSASADLVVR_HexNAc-2_Hex-6	Man6
1322	FHVNYTQPLVAVK	HexNAc-2_Hex-8	0.00340832	-2.7981	AT1B2_MOUSE	Sodium/potassium-transporting ATPase subunit beta-2	FHVNYTQPLVAVK_HexNAc-2_Hex-8	Man8
1323	FHVNYTQPLVAVK	HexNAc-2_Hex-8	0.00129199	-1.1058	AT1B2_MOUSE	Sodium/potassium-transporting ATPase subunit beta-2	FHVNYTQPLVAVK_HexNAc-2_Hex-8	Man8
1324	FHVNYTQPLVAVK	HexNAc-2_Hex-7	0.00169779	-1.3639	AT1B2_MOUSE	Sodium/potassium-transporting ATPase subunit beta-2	FHVNYTQPLVAVK_HexNAc-2_Hex-7	Man7
1325	FHVNYTQPLVAVK	HexNAc-2_Hex-7	0	1.0913	AT1B2_MOUSE	Sodium/potassium-transporting ATPase subunit beta-2	FHVNYTQPLVAVK_HexNAc-2_Hex-7	Man7
1326	GLVSGGVYNSHVGCLPYTIPPCEHHVNGSRPPCTGEGDTPR	HexNAc-1	0	0.2582	CATB_MOUSE	Cathepsin B	GLVSGGVYNSHVGCLPYTIPPCEHHVNGSRPPCTGEGDTPR_HexNAc-1	character(0)
1327	HNFRPGTDFVVEYIDSNHTK	HexNAc-5_Hex-4_Fuc-2	0.00850971	-7.0353	NFASC_MOUSE	Neurofascin	HNFRPGTDFVVEYIDSNHTK_HexNAc-5_Hex-4_Fuc-2	Fuc2
1328	HNFRPGTDFVVEYIDSNHTK	HexNAc-5_Hex-4_Fuc-2	0.00914951	-7.768	NFASC_MOUSE	Neurofascin	HNFRPGTDFVVEYIDSNHTK_HexNAc-5_Hex-4_Fuc-2	Fuc2
1329	YTCTAQTIVDNSSASADLVVR	HexNAc-2_Hex-5	0.00129199	-0.9076	CNTN1_MOUSE	Contactin-1	YTCTAQTIVDNSSASADLVVR_HexNAc-2_Hex-5	Man5
1330	YTCTAQTIVDNSSASADLVVR	HexNAc-2_Hex-5	0	0.8041	CNTN1_MOUSE	Contactin-1	YTCTAQTIVDNSSASADLVVR_HexNAc-2_Hex-5	Man5
1331	DEGDYFCELQVSGANPMSSNK	HexNAc-5_Hex-4_Fuc-1	0.00590446	-4.6864	THY1_MOUSE	Thy-1 membrane glycoprotein	DEGDYFCELQVSGANPMSSNK_HexNAc-5_Hex-4_Fuc-1	Fuc1
1332	DEGDYFCELQVSGANPMSSNK	HexNAc-5_Hex-4_Fuc-1	0.00568952	-3.9445	THY1_MOUSE	Thy-1 membrane glycoprotein	DEGDYFCELQVSGANPMSSNK_HexNAc-5_Hex-4_Fuc-1	Fuc1
1333	DEGDYFCELQVSGANPMSSNK	HexNAc-5_Hex-4_Fuc-2	0.00727358	-5.8864	THY1_MOUSE	Thy-1 membrane glycoprotein	DEGDYFCELQVSGANPMSSNK_HexNAc-5_Hex-4_Fuc-2	Fuc2
1334	DEGDYFCELQVSGANPMSSNK	HexNAc-5_Hex-4_Fuc-1	0.00748469	-6.4385	THY1_MOUSE	Thy-1 membrane glycoprotein	DEGDYFCELQVSGANPMSSNK_HexNAc-5_Hex-4_Fuc-1	Fuc1
1335	VTHYLPNVTLEYR	HexNAc-2_Hex-5	0	2.2303	SDK2_MOUSE	Protein sidekick-2	VTHYLPNVTLEYR_HexNAc-2_Hex-5	Man5
1336	VTHYLPNVTLEYR	HexNAc-2_Hex-5	0	0.8565	SDK2_MOUSE	Protein sidekick-2	VTHYLPNVTLEYR_HexNAc-2_Hex-5	Man5
1337	YAQVQDNGTYLCIAANAGGNDSMPAHLHVR	HexNAc-6_Hex-3_Fuc-1_NeuAc-2	0.0137471	-17.8271	LIGO1_MOUSE	Leucine-rich repeat and immunoglobulin-like domain-containing nogo receptor-interacting protein 1	YAQVQDNGTYLCIAANAGGNDSMPAHLHVR_HexNAc-6_Hex-3_Fuc-1_NeuAc-2	character(0)
1338	SLSNENYGVYNCSIINEAGAGR	HexNAc-2_Hex-5	0.00129199	-0.8148	MDGA2_MOUSE	MAM domain-containing glycosylphosphatidylinositol anchor protein 2	SLSNENYGVYNCSIINEAGAGR_HexNAc-2_Hex-5	Man5
1339	VSPDHQPQPQYVSYNQSSYTQWNLQPDTK	HexNAc-2_Hex-7	0.00296956	-2.1294	L1CAM_MOUSE	Neural cell adhesion molecule L1	VSPDHQPQPQYVSYNQSSYTQWNLQPDTK_HexNAc-2_Hex-7	Man7
1340	VSPDHQPQPQYVSYNQSSYTQWNLQPDTK	HexNAc-2_Hex-7	0.00296956	-2.1294	L1CAM_MOUSE	Neural cell adhesion molecule L1	VSPDHQPQPQYVSYNQSSYTQWNLQPDTK_HexNAc-2_Hex-7	Man7
1341	RSPSYIICNTTSSEEVLDMK	HexNAc-2_Hex-7	0	0.3336	PLXA4_MOUSE	Plexin-A4	RSPSYIICNTTSSEEVLDMK_HexNAc-2_Hex-7	Man7
1342	VSPDHQPQPQYVSYNQSSYTQWNLQPDTK	HexNAc-2_Hex-7	0.00340832	-2.4307	L1CAM_MOUSE	Neural cell adhesion molecule L1	VSPDHQPQPQYVSYNQSSYTQWNLQPDTK_HexNAc-2_Hex-7	Man7
1343	VSPDHQPQPQYVSYNQSSYTQWNLQPDTK	HexNAc-2_Hex-7	0.00340832	-2.4307	L1CAM_MOUSE	Neural cell adhesion molecule L1	VSPDHQPQPQYVSYNQSSYTQWNLQPDTK_HexNAc-2_Hex-7	Man7
1344	VSPDHQPQPQYVSYNQSSYTQWNLQPDTK	HexNAc-2_Hex-6	0.00196078	-1.674	L1CAM_MOUSE	Neural cell adhesion molecule L1	VSPDHQPQPQYVSYNQSSYTQWNLQPDTK_HexNAc-2_Hex-6	Man6
1345	VSPDHQPQPQYVSYNQSSYTQWNLQPDTK	HexNAc-2_Hex-6	0.00196078	-1.674	L1CAM_MOUSE	Neural cell adhesion molecule L1	VSPDHQPQPQYVSYNQSSYTQWNLQPDTK_HexNAc-2_Hex-6	Man6
1346	GETASLLCNISVR	HexNAc-5_Hex-3_Fuc-1	0.00359125	-3.0928	IGSF8_MOUSE	Immunoglobulin superfamily member 8	GETASLLCNISVR_HexNAc-5_Hex-3_Fuc-1	Fuc1
1347	GLVSGGVYNSHVGCLPYTIPPCEHHVNGSRPPCTGEGDTPR	HexNAc-2_Hex-2_Fuc-1	0.00590446	-4.6746	CATB_MOUSE	Cathepsin B	GLVSGGVYNSHVGCLPYTIPPCEHHVNGSRPPCTGEGDTPR_HexNAc-2_Hex-2_Fuc-1	character(0)
1348	HNFRPGTDFVVEYIDSNHTK	HexNAc-2_Hex-5	0	-0.2065	NFASC_MOUSE	Neurofascin	HNFRPGTDFVVEYIDSNHTK_HexNAc-2_Hex-5	Man5
1349	YKNIGAKLVQDVANNTNEEAGDGTTTATVLAR	HexNAc-4_Hex-6	0.00735463	-6.0566	CH60_MOUSE	60 kDa heat shock protein, mitochondrial	YKNIGAKLVQDVANNTNEEAGDGTTTATVLAR_HexNAc-4_Hex-6	Fuc0
1350	HNFRPGTDFVVEYIDSNHTK	HexNAc-2_Hex-5	0.00271528	-1.9182	NFASC_MOUSE	Neurofascin	HNFRPGTDFVVEYIDSNHTK_HexNAc-2_Hex-5	Man5
1351	GLVSGGVYNSHVGCLPYTIPPCEHHVNGSRPPCTGEGDTPR	HexNAc-2_Hex-2_Fuc-1	0.00385233	-3.2709	CATB_MOUSE	Cathepsin B	GLVSGGVYNSHVGCLPYTIPPCEHHVNGSRPPCTGEGDTPR_HexNAc-2_Hex-2_Fuc-1	character(0)
1352	ELGVVMYNCSCLAR	HexNAc-2_Hex-3_Fuc-1	0.00296956	-2.1603	PLD3_MOUSE	5'-3' exonuclease PLD3	ELGVVMYNCSCLAR_HexNAc-2_Hex-3_Fuc-1	character(0)
1353	ELGVVMYNCSCLAR	HexNAc-2_Hex-3_Fuc-1	0.00296956	-2.1603	PLD3_MOUSE	5'-3' exonuclease PLD3	ELGVVMYNCSCLAR_HexNAc-2_Hex-3_Fuc-1	character(0)
1354	VSPDHQPQPQYVSYNQSSYTQWNLQPDTK	HexNAc-2_Hex-5	0	0.3258	L1CAM_MOUSE	Neural cell adhesion molecule L1	VSPDHQPQPQYVSYNQSSYTQWNLQPDTK_HexNAc-2_Hex-5	Man5
1355	VSPDHQPQPQYVSYNQSSYTQWNLQPDTK	HexNAc-2_Hex-5	0	0.3258	L1CAM_MOUSE	Neural cell adhesion molecule L1	VSPDHQPQPQYVSYNQSSYTQWNLQPDTK_HexNAc-2_Hex-5	Man5
1356	TTLVDNNTWNNSHIALVGK	HexNAc-2_Hex-9	0.00129199	-1.2974	STT3B_MOUSE	Dolichyl-diphosphooligosaccharide--protein glycosyltransferase subunit STT3B	TTLVDNNTWNNSHIALVGK_HexNAc-2_Hex-9	Man9
1357	AGVNYTLQVYPDEGYHISDK	HexNAc-2_Hex-8	0.00129199	-0.8657	DPP10_MOUSE	Inactive dipeptidyl peptidase 10	AGVNYTLQVYPDEGYHISDK_HexNAc-2_Hex-8	Man8
1358	TTLVDNNTWNNSHIALVGK	HexNAc-2_Hex-9	0	0.3906	STT3B_MOUSE	Dolichyl-diphosphooligosaccharide--protein glycosyltransferase subunit STT3B	TTLVDNNTWNNSHIALVGK_HexNAc-2_Hex-9	Man9
1359	LSTPLQTNCTASESVVQSPSVATTASPATK	HexNAc-1	0	2.3681	AIMP1_MOUSE	Aminoacyl tRNA synthase complex-interacting multifunctional protein 1	LSTPLQTNCTASESVVQSPSVATTASPATK_HexNAc-1	character(0)
1360	FSTDKDHLVVSDVKDDDGGTYTCTANTTLDSASASAVLR	HexNAc-5_Hex-4_Fuc-2	0.00727358	-5.823	NRCAM_MOUSE	Isoform 2 of Neuronal cell adhesion molecule	FSTDKDHLVVSDVKDDDGGTYTCTANTTLDSASASAVLR_HexNAc-5_Hex-4_Fuc-2	Fuc2
1361	FSTDKDHLVVSDVKDDDGGTYTCTANTTLDSASASAVLR	HexNAc-5_Hex-4_Fuc-2	0.00762503	-6.5161	NRCAM_MOUSE	Isoform 2 of Neuronal cell adhesion molecule	FSTDKDHLVVSDVKDDDGGTYTCTANTTLDSASASAVLR_HexNAc-5_Hex-4_Fuc-2	Fuc2
1362	DAMVGNYTCEVTELSR	HexNAc-3_Hex-6_Fuc-1	0.00564804	-3.4282	CD47_MOUSE	Isoform 2 of Leukocyte surface antigen CD47	DAMVGNYTCEVTELSR_HexNAc-3_Hex-6_Fuc-1	Fuc1
1363	DAMVGNYTCEVTELSR	HexNAc-3_Hex-6_Fuc-1	0.00564804	-3.4282	CD47_MOUSE	Isoform 2 of Leukocyte surface antigen CD47	DAMVGNYTCEVTELSR_HexNAc-3_Hex-6_Fuc-1	Fuc1
1364	YHYNGTLLDGTAFDNSYSR	HexNAc-2_Hex-8	0.00196078	-1.7121	FKB10_MOUSE	Peptidyl-prolyl cis-trans isomerase FKBP10	YHYNGTLLDGTAFDNSYSR_HexNAc-2_Hex-8	Man8
1365	DAMVGNYTCEVTELSR	HexNAc-4_Hex-5_Fuc-1	0.00914951	-8.2673	CD47_MOUSE	Isoform 2 of Leukocyte surface antigen CD47	DAMVGNYTCEVTELSR_HexNAc-4_Hex-5_Fuc-1	Fuc1
1366	DAMVGNYTCEVTELSR	HexNAc-4_Hex-5_Fuc-1	0.00879451	-7.5244	CD47_MOUSE	Isoform 2 of Leukocyte surface antigen CD47	DAMVGNYTCEVTELSR_HexNAc-4_Hex-5_Fuc-1	Fuc1
1367	ESSPWHNITITATEINNPK	HexNAc-5_Hex-3_Fuc-1	0.00914951	-8.0254	CADH9_MOUSE	Cadherin-9	ESSPWHNITITATEINNPK_HexNAc-5_Hex-3_Fuc-1	Fuc1
1368	ESSPWHNITITATEINNPK	HexNAc-5_Hex-3_Fuc-1	0.00879451	-7.2778	CADH9_MOUSE	Cadherin-9	ESSPWHNITITATEINNPK_HexNAc-5_Hex-3_Fuc-1	Fuc1
1369	FSTDKDHLVVSDVKDDDGGTYTCTANTTLDSASASAVLR	HexNAc-5_Hex-4_Fuc-1	0.00714116	-5.7979	NRCAM_MOUSE	Isoform 2 of Neuronal cell adhesion molecule	FSTDKDHLVVSDVKDDDGGTYTCTANTTLDSASASAVLR_HexNAc-5_Hex-4_Fuc-1	Fuc1
1370	FSTDKDHLVVSDVKDDDGGTYTCTANTTLDSASASAVLR	HexNAc-5_Hex-4_Fuc-1	0.00714116	-5.7979	NRCAM_MOUSE	Isoform 2 of Neuronal cell adhesion molecule	FSTDKDHLVVSDVKDDDGGTYTCTANTTLDSASASAVLR_HexNAc-5_Hex-4_Fuc-1	Fuc1
1371	DAMVGNYTCEVTELSR	HexNAc-2_Hex-7	0.00196078	-1.7615	CD47_MOUSE	Isoform 2 of Leukocyte surface antigen CD47	DAMVGNYTCEVTELSR_HexNAc-2_Hex-7	Man7
1372	DAMVGNYTCEVTELSR	HexNAc-2_Hex-7	0	-0.064	CD47_MOUSE	Isoform 2 of Leukocyte surface antigen CD47	DAMVGNYTCEVTELSR_HexNAc-2_Hex-7	Man7
1373	GLVSGGVYNSHVGCLPYTIPPCEHHVNGSRPPCTGEGDTPR	HexNAc-1	0	0.0688	CATB_MOUSE	Cathepsin B	GLVSGGVYNSHVGCLPYTIPPCEHHVNGSRPPCTGEGDTPR_HexNAc-1	character(0)
1374	NLTRPSLTQYELDNLSK	HexNAc-2_Hex-5	0	0.1697	SDK2_MOUSE	Protein sidekick-2	NLTRPSLTQYELDNLSK_HexNAc-2_Hex-5	Man5
1375	NLTRPSLTQYELDNLSK	HexNAc-2_Hex-5	0	0.1697	SDK2_MOUSE	Protein sidekick-2	NLTRPSLTQYELDNLSK_HexNAc-2_Hex-5	Man5
1376	DAMVGNYTCEVTELSR	HexNAc-2_Hex-5	0	1.2629	CD47_MOUSE	Isoform 2 of Leukocyte surface antigen CD47	DAMVGNYTCEVTELSR_HexNAc-2_Hex-5	Man5
1377	DAMVGNYTCEVTELSR	HexNAc-2_Hex-5	0	2.9745	CD47_MOUSE	Isoform 2 of Leukocyte surface antigen CD47	DAMVGNYTCEVTELSR_HexNAc-2_Hex-5	Man5
1378	DAMVGNYTCEVTELSR	HexNAc-2_Hex-4	0.00196078	-1.6319	CD47_MOUSE	Isoform 2 of Leukocyte surface antigen CD47	DAMVGNYTCEVTELSR_HexNAc-2_Hex-4	Man4
1379	DAMVGNYTCEVTELSR	HexNAc-2_Hex-4	0	0.09	CD47_MOUSE	Isoform 2 of Leukocyte surface antigen CD47	DAMVGNYTCEVTELSR_HexNAc-2_Hex-4	Man4
1380	FEDENFILKHTGPGILSMANAGPNTNGSQFFICTAK	HexNAc-4_Hex-4_Fuc-2	0.0116256	-10.6193	PPIA_MOUSE	Peptidyl-prolyl cis-trans isomerase A	FEDENFILKHTGPGILSMANAGPNTNGSQFFICTAK_HexNAc-4_Hex-4_Fuc-2	Fuc2
1381	YTCTAQTIVDNSSASADLVVR	HexNAc-2_Hex-5	0.00129199	-1.1432	CNTN1_MOUSE	Contactin-1	YTCTAQTIVDNSSASADLVVR_HexNAc-2_Hex-5	Man5
1382	YTCTAQTIVDNSSASADLVVR	HexNAc-2_Hex-5	0.00129199	-1.1432	CNTN1_MOUSE	Contactin-1	YTCTAQTIVDNSSASADLVVR_HexNAc-2_Hex-5	Man5
1383	HAPDIPDDSTDNITIFTR	HexNAc-5_Hex-4_NeuAc-1	0.00899165	-7.6905	GBRA3_MOUSE	Gamma-aminobutyric acid receptor subunit alpha-3	HAPDIPDDSTDNITIFTR_HexNAc-5_Hex-4_NeuAc-1	character(0)
1384	HAPDIPDDSTDNITIFTR	HexNAc-5_Hex-4_Fuc-2	0.00727358	-5.923	GBRA3_MOUSE	Gamma-aminobutyric acid receptor subunit alpha-3	HAPDIPDDSTDNITIFTR_HexNAc-5_Hex-4_Fuc-2	Fuc2
1385	LDPPCTNTTAPSNYLNNPYVR	HexNAc-2_Hex-6	0	1.1318	PPGB_MOUSE	Lysosomal protective protein	LDPPCTNTTAPSNYLNNPYVR_HexNAc-2_Hex-6	Man6
1386	LDPPCTNTTAPSNYLNNPYVR	HexNAc-2_Hex-6	0	1.1318	PPGB_MOUSE	Lysosomal protective protein	LDPPCTNTTAPSNYLNNPYVR_HexNAc-2_Hex-6	Man6
1387	LDPPCTNTTAPSNYLNNPYVR	HexNAc-2_Hex-5	0	0.5684	PPGB_MOUSE	Lysosomal protective protein	LDPPCTNTTAPSNYLNNPYVR_HexNAc-2_Hex-5	Man5
1388	LDPPCTNTTAPSNYLNNPYVR	HexNAc-2_Hex-5	0.00129199	-1.1432	PPGB_MOUSE	Lysosomal protective protein	LDPPCTNTTAPSNYLNNPYVR_HexNAc-2_Hex-5	Man5
1389	KIDGDTIIFSNVQESSSAVYQCNASNK	HexNAc-2_Hex-9	0.00129199	-1.0995	NRCAM_MOUSE	Isoform 2 of Neuronal cell adhesion molecule	KIDGDTIIFSNVQESSSAVYQCNASNK_HexNAc-2_Hex-9	Man9
1390	KIDGDTIIFSNVQESSSAVYQCNASNK	HexNAc-2_Hex-9	0.00129199	-1.0995	NRCAM_MOUSE	Isoform 2 of Neuronal cell adhesion molecule	KIDGDTIIFSNVQESSSAVYQCNASNK_HexNAc-2_Hex-9	Man9
1391	KIDGDTIIFSNVQESSSAVYQCNASNK	HexNAc-2_Hex-9	0.00271528	-1.9096	NRCAM_MOUSE	Isoform 2 of Neuronal cell adhesion molecule	KIDGDTIIFSNVQESSSAVYQCNASNK_HexNAc-2_Hex-9	Man9
1392	KIDGDTIIFSNVQESSSAVYQCNASNK	HexNAc-2_Hex-9	0.00271528	-1.9096	NRCAM_MOUSE	Isoform 2 of Neuronal cell adhesion molecule	KIDGDTIIFSNVQESSSAVYQCNASNK_HexNAc-2_Hex-9	Man9
1393	NCNLTQIGGLIDSK	HexNAc-2_Hex-9	0	0.5763	GRIK2_MOUSE	Glutamate receptor ionotropic, kainate 2	NCNLTQIGGLIDSK_HexNAc-2_Hex-9	Man9
1394	NCNLTQIGGLIDSK	HexNAc-2_Hex-9	0	0.5763	GRIK2_MOUSE	Glutamate receptor ionotropic, kainate 2	NCNLTQIGGLIDSK_HexNAc-2_Hex-9	Man9
1395	PEGSFQYPASYHSNQTLALGDTAPSQLPAR	HexNAc-4_Hex-5_NeuAc-3	0.0118024	-10.9676	CTND2_MOUSE	Isoform 2 of Catenin delta-2	PEGSFQYPASYHSNQTLALGDTAPSQLPAR_HexNAc-4_Hex-5_NeuAc-3	character(0)
1396	MYSEGSDIVPQSNETALHYFK	HexNAc-2_Hex-6	0.00169779	-1.3303	SE1L1_MOUSE	Isoform 2 of Protein sel-1 homolog 1	MYSEGSDIVPQSNETALHYFK_HexNAc-2_Hex-6	Man6
1397	MYSEGSDIVPQSNETALHYFK	HexNAc-2_Hex-6	0	0.3735	SE1L1_MOUSE	Isoform 2 of Protein sel-1 homolog 1	MYSEGSDIVPQSNETALHYFK_HexNAc-2_Hex-6	Man6
1398	GEGNETNNMVITWKPLR	HexNAc-4_Hex-5_Fuc-1	0.00735463	-6.2658	L1CAM_MOUSE	Neural cell adhesion molecule L1	GEGNETNNMVITWKPLR_HexNAc-4_Hex-5_Fuc-1	Fuc1
1399	ANHSLDVSFYFR	HexNAc-2_Hex-10	0.000492611	-0.4997	CNTP1_MOUSE	Contactin-associated protein 1	ANHSLDVSFYFR_HexNAc-2_Hex-10	Prec
1400	ANHSLDVSFYFR	HexNAc-2_Hex-10	0	0.8336	CNTP1_MOUSE	Contactin-associated protein 1	ANHSLDVSFYFR_HexNAc-2_Hex-10	Prec
1401	MYSEGSDIVPQSNETALHYFK	HexNAc-2_Hex-5	0	0.0379	SE1L1_MOUSE	Isoform 2 of Protein sel-1 homolog 1	MYSEGSDIVPQSNETALHYFK_HexNAc-2_Hex-5	Man5
1402	DAMVGNYTCEVTELSR	HexNAc-3_Hex-6_Fuc-1_NeuAc-1	0.00914951	-7.7995	CD47_MOUSE	Isoform 2 of Leukocyte surface antigen CD47	DAMVGNYTCEVTELSR_HexNAc-3_Hex-6_Fuc-1_NeuAc-1	character(0)
1403	DAMVGNYTCEVTELSR	HexNAc-3_Hex-6_Fuc-3	0.00914951	-8.3539	CD47_MOUSE	Isoform 2 of Leukocyte surface antigen CD47	DAMVGNYTCEVTELSR_HexNAc-3_Hex-6_Fuc-3	Fuc3
1404	AVISMLNETMNEAPEETK	HexNAc-5_Hex-6_NeuAc-2	0.0126783	-12.3721	EAA2_MOUSE	Excitatory amino acid transporter 2	AVISMLNETMNEAPEETK_HexNAc-5_Hex-6_NeuAc-2	character(0)
1405	AVISMLNETMNEAPEETK	HexNAc-5_Hex-6_Fuc-4	0.0115012	-10.3114	EAA2_MOUSE	Excitatory amino acid transporter 2	AVISMLNETMNEAPEETK_HexNAc-5_Hex-6_Fuc-4	Fuc4
1406	LHGLHLSNITVGGVPGPASGVAR	HexNAc-2_Hex-5	0.00129199	-1.2999	CELR2_MOUSE	Isoform 2 of Cadherin EGF LAG seven-pass G-type receptor 2	LHGLHLSNITVGGVPGPASGVAR_HexNAc-2_Hex-5	Man5
1407	LHGLHLSNITVGGVPGPASGVAR	HexNAc-2_Hex-5	0.00129199	-1.2999	CELR2_MOUSE	Isoform 2 of Cadherin EGF LAG seven-pass G-type receptor 2	LHGLHLSNITVGGVPGPASGVAR_HexNAc-2_Hex-5	Man5
1408	HNNDTQHIWESDSNEFSVIADPR	HexNAc-2_Hex-6	0	-0.432	ENPL_MOUSE	Endoplasmin	HNNDTQHIWESDSNEFSVIADPR_HexNAc-2_Hex-6	Man6
1409	HNNDTQHIWESDSNEFSVIADPR	HexNAc-2_Hex-6	0	-0.432	ENPL_MOUSE	Endoplasmin	HNNDTQHIWESDSNEFSVIADPR_HexNAc-2_Hex-6	Man6
1410	ANHSLDVSFYFR	HexNAc-2_Hex-9	0	0.6016	CNTP1_MOUSE	Contactin-associated protein 1	ANHSLDVSFYFR_HexNAc-2_Hex-9	Man9
1411	FYNCSAHQLCLSCVNSAFR	HexNAc-2_Hex-5	0.00129199	-0.9076	PLXA2_MOUSE	Plexin-A2	FYNCSAHQLCLSCVNSAFR_HexNAc-2_Hex-5	Man5
1412	ANHSLDVSFYFR	HexNAc-2_Hex-9	0	0.6016	CNTP1_MOUSE	Contactin-associated protein 1	ANHSLDVSFYFR_HexNAc-2_Hex-9	Man9
1413	FYNCSAHQLCLSCVNSAFR	HexNAc-2_Hex-5	0	0.8041	PLXA2_MOUSE	Plexin-A2	FYNCSAHQLCLSCVNSAFR_HexNAc-2_Hex-5	Man5
1414	VEHVTFNFTLENQIHR	HexNAc-2_Hex-8	0	0.0602	SV2A_MOUSE	Synaptic vesicle glycoprotein 2A	VEHVTFNFTLENQIHR_HexNAc-2_Hex-8	Man8
1415	VEHVTFNFTLENQIHR	HexNAc-2_Hex-8	0	0.0602	SV2A_MOUSE	Synaptic vesicle glycoprotein 2A	VEHVTFNFTLENQIHR_HexNAc-2_Hex-8	Man8
1416	LTNVTFPTGQVSSFR	HexNAc-2_Hex-9	0	1.315	TEN4_MOUSE	Isoform 4 of Teneurin-4	LTNVTFPTGQVSSFR_HexNAc-2_Hex-9	Man9
1417	EEEAIQLDGLNASQIR	HexNAc-2_Hex-6	0.00129199	-1.3	ENPL_MOUSE	Endoplasmin	EEEAIQLDGLNASQIR_HexNAc-2_Hex-6	Man6
1418	VINFYAGANQSMNVTCVGK	HexNAc-3_Hex-6_Fuc-1	0.00618079	-4.7003	AT1B2_MOUSE	Sodium/potassium-transporting ATPase subunit beta-2	VINFYAGANQSMNVTCVGK_HexNAc-3_Hex-6_Fuc-1	Fuc1
1419	EEEAIQLDGLNASQIR	HexNAc-2_Hex-6	0	0.4038	ENPL_MOUSE	Endoplasmin	EEEAIQLDGLNASQIR_HexNAc-2_Hex-6	Man6
1420	VINFYAGANQSMNVTCVGK	HexNAc-3_Hex-6_Fuc-1	0.00568952	-3.954	AT1B2_MOUSE	Sodium/potassium-transporting ATPase subunit beta-2	VINFYAGANQSMNVTCVGK_HexNAc-3_Hex-6_Fuc-1	Fuc1
1421	HNNDTQHIWESDSNEFSVIADPR	HexNAc-2_Hex-6	0.00169779	-1.3303	ENPL_MOUSE	Endoplasmin	HNNDTQHIWESDSNEFSVIADPR_HexNAc-2_Hex-6	Man6
1422	HNNDTQHIWESDSNEFSVIADPR	HexNAc-2_Hex-5	0	1.8563	ENPL_MOUSE	Endoplasmin	HNNDTQHIWESDSNEFSVIADPR_HexNAc-2_Hex-5	Man5
1423	HNNDTQHIWESDSNEFSVIADPR	HexNAc-2_Hex-5	0	1.8563	ENPL_MOUSE	Endoplasmin	HNNDTQHIWESDSNEFSVIADPR_HexNAc-2_Hex-5	Man5
1424	VDQNDNTSLQWSNPAQQTLYFDDKK	HexNAc-5_Hex-5_Fuc-1_NeuAc-1	0.0121272	-11.7732	CADM2_MOUSE	Isoform 2 of Cell adhesion molecule 2	VDQNDNTSLQWSNPAQQTLYFDDKK_HexNAc-5_Hex-5_Fuc-1_NeuAc-1	character(0)
1425	VDQNDNTSLQWSNPAQQTLYFDDKK	HexNAc-5_Hex-5_Fuc-3	0.010227	-9.426	CADM2_MOUSE	Isoform 2 of Cell adhesion molecule 2	VDQNDNTSLQWSNPAQQTLYFDDKK_HexNAc-5_Hex-5_Fuc-3	Fuc3
1426	VLTLANFTTK	HexNAc-5_Hex-5_Fuc-3	0.00618079	-4.9985	THY1_MOUSE	Thy-1 membrane glycoprotein	VLTLANFTTK_HexNAc-5_Hex-5_Fuc-3	Fuc3
1427	NLTLMATTSQFPK	HexNAc-2_Hex-9	0	1.2664	PPAL_MOUSE	Lysosomal acid phosphatase	NLTLMATTSQFPK_HexNAc-2_Hex-9	Man9
1428	NLTLMATTSQFPK	HexNAc-2_Hex-9	0	1.2664	PPAL_MOUSE	Lysosomal acid phosphatase	NLTLMATTSQFPK_HexNAc-2_Hex-9	Man9
1429	GKANYSLQIYPDESHYFHSVALK	HexNAc-2_Hex-9	0	0.9793	DPP6_MOUSE	Dipeptidyl aminopeptidase-like protein 6	GKANYSLQIYPDESHYFHSVALK_HexNAc-2_Hex-9	Man9
1430	GKANYSLQIYPDESHYFHSVALK	HexNAc-2_Hex-9	0	0.9793	DPP6_MOUSE	Dipeptidyl aminopeptidase-like protein 6	GKANYSLQIYPDESHYFHSVALK_HexNAc-2_Hex-9	Man9
1431	QGAIVAVTGDGVNDSPALK	HexNAc-7_Hex-8	0.00727358	-5.936	AT1A3_MOUSE	Sodium/potassium-transporting ATPase subunit alpha-3	QGAIVAVTGDGVNDSPALK_HexNAc-7_Hex-8	character(0)
1432	QGAIVAVTGDGVNDSPALK	HexNAc-7_Hex-8	0.00879451	-7.5893	AT1A3_MOUSE	Sodium/potassium-transporting ATPase subunit alpha-3	QGAIVAVTGDGVNDSPALK_HexNAc-7_Hex-8	character(0)
1433	GKANYSLQIYPDESHYFHSVALK	HexNAc-2_Hex-8	0.0032538	-2.3085	DPP6_MOUSE	Dipeptidyl aminopeptidase-like protein 6	GKANYSLQIYPDESHYFHSVALK_HexNAc-2_Hex-8	Man8
1434	GKANYSLQIYPDESHYFHSVALK	HexNAc-2_Hex-8	0	0.1357	DPP6_MOUSE	Dipeptidyl aminopeptidase-like protein 6	GKANYSLQIYPDESHYFHSVALK_HexNAc-2_Hex-8	Man8
1435	VLTLANFTTK	HexNAc-5_Hex-4_Fuc-2	0.00714116	-5.5324	THY1_MOUSE	Thy-1 membrane glycoprotein	VLTLANFTTK_HexNAc-5_Hex-4_Fuc-2	Fuc2
1436	VLTLANFTTK	HexNAc-4_Hex-6_Fuc-2	0.00590446	-4.6204	THY1_MOUSE	Thy-1 membrane glycoprotein	VLTLANFTTK_HexNAc-4_Hex-6_Fuc-2	Fuc2
1437	VLTLANFTTK	HexNAc-4_Hex-6_Fuc-2	0.00568952	-3.9363	THY1_MOUSE	Thy-1 membrane glycoprotein	VLTLANFTTK_HexNAc-4_Hex-6_Fuc-2	Fuc2
1438	VINFYAGANQSMNVTCVGK	HexNAc-2_Hex-5	0	-0.3225	AT1B2_MOUSE	Sodium/potassium-transporting ATPase subunit beta-2	VINFYAGANQSMNVTCVGK_HexNAc-2_Hex-5	Man5
1439	VLTLANFTTK	HexNAc-3_Hex-5_Fuc-2	0.00663391	-5.3478	THY1_MOUSE	Thy-1 membrane glycoprotein	VLTLANFTTK_HexNAc-3_Hex-5_Fuc-2	Fuc2
1440	VLTLANFTTK	HexNAc-4_Hex-6_Fuc-1	0.00685099	-5.4724	THY1_MOUSE	Thy-1 membrane glycoprotein	VLTLANFTTK_HexNAc-4_Hex-6_Fuc-1	Fuc1
1441	VLTLANFTTK	HexNAc-3_Hex-5_Fuc-2	0.00568952	-4.3006	THY1_MOUSE	Thy-1 membrane glycoprotein	VLTLANFTTK_HexNAc-3_Hex-5_Fuc-2	Fuc2
1442	VLTLANFTTK	HexNAc-4_Hex-6_Fuc-1	0.00618079	-4.7606	THY1_MOUSE	Thy-1 membrane glycoprotein	VLTLANFTTK_HexNAc-4_Hex-6_Fuc-1	Fuc1
1443	VLTLANFTTK	HexNAc-4_Hex-5_Fuc-1	0.00618079	-5.0174	THY1_MOUSE	Thy-1 membrane glycoprotein	VLTLANFTTK_HexNAc-4_Hex-5_Fuc-1	Fuc1
1444	FLNVTPNVEVNVECR	HexNAc-5_Hex-5_Fuc-3	0.010227	-9.199	AT1B2_MOUSE	Sodium/potassium-transporting ATPase subunit beta-2	FLNVTPNVEVNVECR_HexNAc-5_Hex-5_Fuc-3	Fuc3
1445	FLNVTPNVEVNVECR	HexNAc-5_Hex-5_Fuc-3	0.00914951	-8.6285	AT1B2_MOUSE	Sodium/potassium-transporting ATPase subunit beta-2	FLNVTPNVEVNVECR_HexNAc-5_Hex-5_Fuc-3	Fuc3
1446	VLTLANFTTK	HexNAc-5_Hex-3_Fuc-1	0.00564804	-3.5369	THY1_MOUSE	Thy-1 membrane glycoprotein	VLTLANFTTK_HexNAc-5_Hex-3_Fuc-1	Fuc1
1447	VLTLANFTTK	HexNAc-5_Hex-3_Fuc-1	0.00340832	-2.7975	THY1_MOUSE	Thy-1 membrane glycoprotein	VLTLANFTTK_HexNAc-5_Hex-3_Fuc-1	Fuc1
1448	VLTLANFTTK	HexNAc-5_Hex-4_Fuc-1	0.00568952	-4.32	THY1_MOUSE	Thy-1 membrane glycoprotein	VLTLANFTTK_HexNAc-5_Hex-4_Fuc-1	Fuc1
1449	VLTLANFTTK	HexNAc-4_Hex-5_Fuc-2	0.00568952	-4.576	THY1_MOUSE	Thy-1 membrane glycoprotein	VLTLANFTTK_HexNAc-4_Hex-5_Fuc-2	Fuc2
1450	VLTLANFTTK	HexNAc-4_Hex-5_Fuc-2	0.00564804	-3.6926	THY1_MOUSE	Thy-1 membrane glycoprotein	VLTLANFTTK_HexNAc-4_Hex-5_Fuc-2	Fuc2
1451	FLNVTPNVEVNVECR	HexNAc-6_Hex-4_Fuc-2	0.00735463	-6.1775	AT1B2_MOUSE	Sodium/potassium-transporting ATPase subunit beta-2	FLNVTPNVEVNVECR_HexNAc-6_Hex-4_Fuc-2	character(0)
1452	AVISMLNETMNEAPEETK	HexNAc-7_Hex-8	0.00663391	-5.4194	EAA2_MOUSE	Excitatory amino acid transporter 2	AVISMLNETMNEAPEETK_HexNAc-7_Hex-8	character(0)
1453	AVISMLNETMNEAPEETK	HexNAc-7_Hex-8	0.00850971	-7.0727	EAA2_MOUSE	Excitatory amino acid transporter 2	AVISMLNETMNEAPEETK_HexNAc-7_Hex-8	character(0)
1454	AVISMLNETMNEAPEETK	HexNAc-7_Hex-8	0.00663391	-5.4194	EAA2_MOUSE	Excitatory amino acid transporter 2	AVISMLNETMNEAPEETK_HexNAc-7_Hex-8	character(0)
1455	AVISMLNETMNEAPEETK	HexNAc-7_Hex-8	0.00685099	-5.4835	EAA2_MOUSE	Excitatory amino acid transporter 2	AVISMLNETMNEAPEETK_HexNAc-7_Hex-8	character(0)
1456	LSLSENYTLSIANAK	HexNAc-5_Hex-3_Fuc-1	0.00663391	-5.1847	CD166_MOUSE	CD166 antigen	LSLSENYTLSIANAK_HexNAc-5_Hex-3_Fuc-1	Fuc1
1457	LDWLGNCSGLNDDSYGYR	HexNAc-6_Hex-4_Fuc-2	0.00779163	-6.6882	AT1B1_MOUSE	Sodium/potassium-transporting ATPase subunit beta-1	LDWLGNCSGLNDDSYGYR_HexNAc-6_Hex-4_Fuc-2	character(0)
1458	LDWLGNCSGLNDDSYGYR	HexNAc-6_Hex-4_Fuc-2	0.00663391	-5.3784	AT1B1_MOUSE	Sodium/potassium-transporting ATPase subunit beta-1	LDWLGNCSGLNDDSYGYR_HexNAc-6_Hex-4_Fuc-2	character(0)
1459	DEGDYFCELQVSGANPMSSNK	HexNAc-5_Hex-5_Fuc-3	0.00914951	-8.2109	THY1_MOUSE	Thy-1 membrane glycoprotein	DEGDYFCELQVSGANPMSSNK_HexNAc-5_Hex-5_Fuc-3	Fuc3
1460	LDWLGNCSGLNDDSYGYR	HexNAc-6_Hex-4_Fuc-2	0.00779163	-6.6882	AT1B1_MOUSE	Sodium/potassium-transporting ATPase subunit beta-1	LDWLGNCSGLNDDSYGYR_HexNAc-6_Hex-4_Fuc-2	character(0)
1461	DEGDYFCELQVSGANPMSSNK	HexNAc-5_Hex-5_Fuc-3	0.00914951	-8.1796	THY1_MOUSE	Thy-1 membrane glycoprotein	DEGDYFCELQVSGANPMSSNK_HexNAc-5_Hex-5_Fuc-3	Fuc3
1462	LDWLGNCSGLNDDSYGYR	HexNAc-6_Hex-4_Fuc-2	0.00714116	-5.6353	AT1B1_MOUSE	Sodium/potassium-transporting ATPase subunit beta-1	LDWLGNCSGLNDDSYGYR_HexNAc-6_Hex-4_Fuc-2	character(0)
1463	YPNQVYYRPVDQYSNQNNFVHDCVNITIK	HexNAc-5_Hex-3_Fuc-1	0.00618079	-4.8674	PRIO_MOUSE	Major prion protein	YPNQVYYRPVDQYSNQNNFVHDCVNITIK_HexNAc-5_Hex-3_Fuc-1	Fuc1
1464	YPNQVYYRPVDQYSNQNNFVHDCVNITIK	HexNAc-5_Hex-3_Fuc-1	0.00714116	-5.5606	PRIO_MOUSE	Major prion protein	YPNQVYYRPVDQYSNQNNFVHDCVNITIK_HexNAc-5_Hex-3_Fuc-1	Fuc1
1465	DEGDYFCELQVSGANPMSSNK	HexNAc-5_Hex-5_Fuc-2	0.00568952	-4.1912	THY1_MOUSE	Thy-1 membrane glycoprotein	DEGDYFCELQVSGANPMSSNK_HexNAc-5_Hex-5_Fuc-2	Fuc2
1466	DEGDYFCELQVSGANPMSSNK	HexNAc-5_Hex-5_Fuc-2	0.00564804	-3.4619	THY1_MOUSE	Thy-1 membrane glycoprotein	DEGDYFCELQVSGANPMSSNK_HexNAc-5_Hex-5_Fuc-2	Fuc2
1467	GVFITNETGQPLIGK	HexNAc-2_Hex-6_Phospho-1	0.000948767	-0.6155	LYAG_MOUSE	Lysosomal alpha-glucosidase	GVFITNETGQPLIGK_HexNAc-2_Hex-6_Phospho-1	Phos
1468	GVFITNETGQPLIGK	HexNAc-2_Hex-6_Phospho-1	0.00914951	-8.0866	LYAG_MOUSE	Lysosomal alpha-glucosidase	GVFITNETGQPLIGK_HexNAc-2_Hex-6_Phospho-1	Phos
1469	LDWLGNCSGLNDDSYGYR	HexNAc-5_Hex-4_Fuc-2	0.00618079	-5.0072	AT1B1_MOUSE	Sodium/potassium-transporting ATPase subunit beta-1	LDWLGNCSGLNDDSYGYR_HexNAc-5_Hex-4_Fuc-2	Fuc2
1470	AQNVSILTLCDATTGVCTK	HexNAc-2_Hex-6	0.00196078	-1.674	DPP6_MOUSE	Dipeptidyl aminopeptidase-like protein 6	AQNVSILTLCDATTGVCTK_HexNAc-2_Hex-6	Man6
1471	DEGDYFCELQVSGANPMSSNK	HexNAc-4_Hex-6_Fuc-1	0.00762503	-6.5453	THY1_MOUSE	Thy-1 membrane glycoprotein	DEGDYFCELQVSGANPMSSNK_HexNAc-4_Hex-6_Fuc-1	Fuc1
1472	DEGDYFCELQVSGANPMSSNK	HexNAc-4_Hex-6_Fuc-1	0.00714116	-5.806	THY1_MOUSE	Thy-1 membrane glycoprotein	DEGDYFCELQVSGANPMSSNK_HexNAc-4_Hex-6_Fuc-1	Fuc1
1473	GGHVNLTMLGAMQVSKYGDLANWMIPGKMVK	HexNAc-2_Hex-7	0.00663391	-5.1732	SCOT1_MOUSE	Succinyl-CoA:3-ketoacid coenzyme A transferase 1, mitochondrial	GGHVNLTMLGAMQVSKYGDLANWMIPGKMVK_HexNAc-2_Hex-7	Man7
1474	DEGDYFCELQVSGANPMSSNK	HexNAc-5_Hex-4_Fuc-2	0.00735463	-6.2645	THY1_MOUSE	Thy-1 membrane glycoprotein	DEGDYFCELQVSGANPMSSNK_HexNAc-5_Hex-4_Fuc-2	Fuc2
1475	DEGDYFCELQVSGANPMSSNK	HexNAc-5_Hex-4_Fuc-2	0.00714116	-5.5317	THY1_MOUSE	Thy-1 membrane glycoprotein	DEGDYFCELQVSGANPMSSNK_HexNAc-5_Hex-4_Fuc-2	Fuc2
1476	DEGDYFCELQVSGANPMSSNK	HexNAc-3_Hex-6_Fuc-1	0.00129199	-0.8724	THY1_MOUSE	Thy-1 membrane glycoprotein	DEGDYFCELQVSGANPMSSNK_HexNAc-3_Hex-6_Fuc-1	Fuc1
1477	AQNVSILTLCDATTGVCTK	HexNAc-2_Hex-5	0.00129199	-0.9076	DPP6_MOUSE	Dipeptidyl aminopeptidase-like protein 6	AQNVSILTLCDATTGVCTK_HexNAc-2_Hex-5	Man5
1478	AQNVSILTLCDATTGVCTK	HexNAc-2_Hex-5	0.00129199	-0.9076	DPP6_MOUSE	Dipeptidyl aminopeptidase-like protein 6	AQNVSILTLCDATTGVCTK_HexNAc-2_Hex-5	Man5
1479	DEGDYFCELQVSGANPMSSNK	HexNAc-4_Hex-6_Fuc-1	0.00779163	-6.7035	THY1_MOUSE	Thy-1 membrane glycoprotein	DEGDYFCELQVSGANPMSSNK_HexNAc-4_Hex-6_Fuc-1	Fuc1
1480	DEGDYFCELQVSGANPMSSNK	HexNAc-4_Hex-6_Fuc-1	0.00727358	-5.9642	THY1_MOUSE	Thy-1 membrane glycoprotein	DEGDYFCELQVSGANPMSSNK_HexNAc-4_Hex-6_Fuc-1	Fuc1
1481	DEGDYFCELQVSGANPMSSNK	HexNAc-5_Hex-4_Fuc-1	0.00714116	-5.7395	THY1_MOUSE	Thy-1 membrane glycoprotein	DEGDYFCELQVSGANPMSSNK_HexNAc-5_Hex-4_Fuc-1	Fuc1
1482	DEGDYFCELQVSGANPMSSNK	HexNAc-5_Hex-4_Fuc-1	0.00618079	-4.9976	THY1_MOUSE	Thy-1 membrane glycoprotein	DEGDYFCELQVSGANPMSSNK_HexNAc-5_Hex-4_Fuc-1	Fuc1
1483	VQLENQVHGVHFNITAICPDGAR	HexNAc-2_Hex-7	0.00129199	-1.2304	ITB8_MOUSE	Integrin beta-8	VQLENQVHGVHFNITAICPDGAR_HexNAc-2_Hex-7	Man7
1484	VQLENQVHGVHFNITAICPDGAR	HexNAc-2_Hex-7	0.00129199	-1.2304	ITB8_MOUSE	Integrin beta-8	VQLENQVHGVHFNITAICPDGAR_HexNAc-2_Hex-7	Man7
1485	DEGDYFCELQVSGANPMSSNK	HexNAc-4_Hex-5_Fuc-2	0.00748469	-6.372	THY1_MOUSE	Thy-1 membrane glycoprotein	DEGDYFCELQVSGANPMSSNK_HexNAc-4_Hex-5_Fuc-2	Fuc2
1486	DEGDYFCELQVSGANPMSSNK	HexNAc-4_Hex-5_Fuc-2	0.00714116	-5.6385	THY1_MOUSE	Thy-1 membrane glycoprotein	DEGDYFCELQVSGANPMSSNK_HexNAc-4_Hex-5_Fuc-2	Fuc2
1487	VLTLANFTTK	HexNAc-6_Hex-5_NeuAc-2	0.00618079	-4.854	THY1_MOUSE	Thy-1 membrane glycoprotein	VLTLANFTTK_HexNAc-6_Hex-5_NeuAc-2	character(0)
1488	DEGDYFCELQVSGANPMSSNK	HexNAc-2_Hex-5	0.00169779	-1.3338	THY1_MOUSE	Thy-1 membrane glycoprotein	DEGDYFCELQVSGANPMSSNK_HexNAc-2_Hex-5	Man5
1489	DEGDYFCELQVSGANPMSSNK	HexNAc-2_Hex-5	0.00169779	-1.3338	THY1_MOUSE	Thy-1 membrane glycoprotein	DEGDYFCELQVSGANPMSSNK_HexNAc-2_Hex-5	Man5
1490	DEGDYFCELQVSGANPMSSNK	HexNAc-5_Hex-3	0	0.554	THY1_MOUSE	Thy-1 membrane glycoprotein	DEGDYFCELQVSGANPMSSNK_HexNAc-5_Hex-3	Fuc0
1491	HINLTTLSVAGGFR	HexNAc-2_Hex-6	0	1.3767	PGAP1_MOUSE	GPI inositol-deacylase	HINLTTLSVAGGFR_HexNAc-2_Hex-6	Man6
1492	HINLTTLSVAGGFR	HexNAc-2_Hex-6	0	2.1414	PGAP1_MOUSE	GPI inositol-deacylase	HINLTTLSVAGGFR_HexNAc-2_Hex-6	Man6
1493	VLTLANFTTK	HexNAc-6_Hex-5_NeuAc-2	0.00618079	-5.0078	THY1_MOUSE	Thy-1 membrane glycoprotein	VLTLANFTTK_HexNAc-6_Hex-5_NeuAc-2	character(0)
1494	AVISMLNETMNEAPEETK	HexNAc-5_Hex-6_NeuAc-3	0.00714116	-5.5664	EAA2_MOUSE	Excitatory amino acid transporter 2	AVISMLNETMNEAPEETK_HexNAc-5_Hex-6_NeuAc-3	character(0)
1495	AVISMLNETMNEAPEETK	HexNAc-5_Hex-6_NeuAc-3	0.0109422	-10.0839	EAA2_MOUSE	Excitatory amino acid transporter 2	AVISMLNETMNEAPEETK_HexNAc-5_Hex-6_NeuAc-3	character(0)
1496	HINLTTLSVAGGFR	HexNAc-2_Hex-5	0	2.0375	PGAP1_MOUSE	GPI inositol-deacylase	HINLTTLSVAGGFR_HexNAc-2_Hex-5	Man5
1497	HINLTTLSVAGGFR	HexNAc-2_Hex-5	0	2.0375	PGAP1_MOUSE	GPI inositol-deacylase	HINLTTLSVAGGFR_HexNAc-2_Hex-5	Man5
1498	FFHVNGSAFLPR	HexNAc-2_Hex-8	0	0.6261	BTBDH_MOUSE	BTB/POZ domain-containing protein 17	FFHVNGSAFLPR_HexNAc-2_Hex-8	Man8
1499	FFHVNGSAFLPR	HexNAc-2_Hex-8	0	1.3781	BTBDH_MOUSE	BTB/POZ domain-containing protein 17	FFHVNGSAFLPR_HexNAc-2_Hex-8	Man8
1500	AVISMLNETMNEAPEETK	HexNAc-5_Hex-6_NeuAc-3	0.00850971	-6.9827	EAA2_MOUSE	Excitatory amino acid transporter 2	AVISMLNETMNEAPEETK_HexNAc-5_Hex-6_NeuAc-3	character(0)
1501	AVISMLNETMNEAPEETK	HexNAc-5_Hex-6_NeuAc-3	0.0109422	-10.0532	EAA2_MOUSE	Excitatory amino acid transporter 2	AVISMLNETMNEAPEETK_HexNAc-5_Hex-6_NeuAc-3	character(0)
1502	RLQLGSSLDSSNASVSSNLSLASQK	HexNAc-2_Hex-3_Fuc-1	0.00762503	-6.4927	KCC1D_MOUSE	Isoform 3 of Calcium/calmodulin-dependent protein kinase type 1D	RLQLGSSLDSSNASVSSNLSLASQK_HexNAc-2_Hex-3_Fuc-1	character(0)
1503	RLQLGSSLDSSNASVSSNLSLASQK	HexNAc-2_Hex-3_Fuc-1	0.00762503	-6.4927	KCC1D_MOUSE	Isoform 3 of Calcium/calmodulin-dependent protein kinase type 1D	RLQLGSSLDSSNASVSSNLSLASQK_HexNAc-2_Hex-3_Fuc-1	character(0)
1504	AEFAVANDTGFVDIPQQEK	HexNAc-2_Hex-2	0.00129199	-0.8112	CATL1_MOUSE	Procathepsin L	AEFAVANDTGFVDIPQQEK_HexNAc-2_Hex-2	character(0)
1505	AEFAVANDTGFVDIPQQEK	HexNAc-2_Hex-2	0	0.9461	CATL1_MOUSE	Procathepsin L	AEFAVANDTGFVDIPQQEK_HexNAc-2_Hex-2	character(0)
1506	APPGALNLGLSSNNSTLSVAGAMGSHGGEYECAATNAHGR	HexNAc-5_Hex-3_Fuc-1	0.00618079	-4.7723	ICAM5_MOUSE	Intercellular adhesion molecule 5	APPGALNLGLSSNNSTLSVAGAMGSHGGEYECAATNAHGR_HexNAc-5_Hex-3_Fuc-1	Fuc1
1507	APPGALNLGLSSNNSTLSVAGAMGSHGGEYECAATNAHGR	HexNAc-5_Hex-3_Fuc-1	0.00618079	-4.7723	ICAM5_MOUSE	Intercellular adhesion molecule 5	APPGALNLGLSSNNSTLSVAGAMGSHGGEYECAATNAHGR_HexNAc-5_Hex-3_Fuc-1	Fuc1
1508	ANYSLQIYPDESHYFHSVALK	HexNAc-2_Hex-10	0.00359125	-2.839	DPP6_MOUSE	Dipeptidyl aminopeptidase-like protein 6	ANYSLQIYPDESHYFHSVALK_HexNAc-2_Hex-10	Prec
1509	ANYSLQIYPDESHYFHSVALK	HexNAc-2_Hex-10	0.00129199	-1.1548	DPP6_MOUSE	Dipeptidyl aminopeptidase-like protein 6	ANYSLQIYPDESHYFHSVALK_HexNAc-2_Hex-10	Prec
1510	IIISPEENVTLTCTAENQLER	HexNAc-2_Hex-5	0	-0.2468	CD166_MOUSE	CD166 antigen	IIISPEENVTLTCTAENQLER_HexNAc-2_Hex-5	Man5
1511	IIISPEENVTLTCTAENQLER	HexNAc-2_Hex-5	0	-0.2468	CD166_MOUSE	CD166 antigen	IIISPEENVTLTCTAENQLER_HexNAc-2_Hex-5	Man5
1512	ANYSLQIYPDESHYFHSVALK	HexNAc-2_Hex-9	0.00340832	-2.525	DPP6_MOUSE	Dipeptidyl aminopeptidase-like protein 6	ANYSLQIYPDESHYFHSVALK_HexNAc-2_Hex-9	Man9
1513	ANYSLQIYPDESHYFHSVALK	HexNAc-2_Hex-9	0.00129199	-0.837	DPP6_MOUSE	Dipeptidyl aminopeptidase-like protein 6	ANYSLQIYPDESHYFHSVALK_HexNAc-2_Hex-9	Man9
1514	LLFFDNYEHNTSVVK	HexNAc-2_Hex-6	0	1.2438	SCN1B_MOUSE	Sodium channel subunit beta-1	LLFFDNYEHNTSVVK_HexNAc-2_Hex-6	Man6
1515	LLFFDNYEHNTSVVK	HexNAc-2_Hex-6	0	1.2438	SCN1B_MOUSE	Sodium channel subunit beta-1	LLFFDNYEHNTSVVK_HexNAc-2_Hex-6	Man6
1516	LDWLGNCSGLNDDSYGYR	HexNAc-6_Hex-5_NeuAc-2	0.00879451	-7.3989	AT1B1_MOUSE	Sodium/potassium-transporting ATPase subunit beta-1	LDWLGNCSGLNDDSYGYR_HexNAc-6_Hex-5_NeuAc-2	character(0)
1517	LDWLGNCSGLNDDSYGYR	HexNAc-6_Hex-5_NeuAc-2	0.0107745	-9.8146	AT1B1_MOUSE	Sodium/potassium-transporting ATPase subunit beta-1	LDWLGNCSGLNDDSYGYR_HexNAc-6_Hex-5_NeuAc-2	character(0)
1518	VLTLANFTTK	HexNAc-3_Hex-5_Fuc-1_NeuAc-1	0.00779163	-6.6529	THY1_MOUSE	Thy-1 membrane glycoprotein	VLTLANFTTK_HexNAc-3_Hex-5_Fuc-1_NeuAc-1	character(0)
1519	GLDHLNVTVGVDGTLYK	HexNAc-5_Hex-3_Fuc-2	0.00914951	-8.0718	HXK1_MOUSE	Isoform HK1 of Hexokinase-1	GLDHLNVTVGVDGTLYK_HexNAc-5_Hex-3_Fuc-2	Fuc2
1520	TMNFTYEVHLVADGK	HexNAc-2_Hex-6	0	0.0944	NMDZ1_MOUSE	Isoform 2 of Glutamate receptor ionotropic, NMDA 1	TMNFTYEVHLVADGK_HexNAc-2_Hex-6	Man6
1521	NTDGTYNYTSLFLVNSSAHR	HexNAc-2_Hex-7	0.00564804	-3.6972	SHPS1_MOUSE	Isoform 2 of Tyrosine-protein phosphatase non-receptor type substrate 1	NTDGTYNYTSLFLVNSSAHR_HexNAc-2_Hex-7	Man7
1522	TMNFTYEVHLVADGK	HexNAc-2_Hex-5	0.000948767	-0.6485	NMDZ1_MOUSE	Isoform 2 of Glutamate receptor ionotropic, NMDA 1	TMNFTYEVHLVADGK_HexNAc-2_Hex-5	Man5
1523	TMNFTYEVHLVADGK	HexNAc-2_Hex-5	0	1.0632	NMDZ1_MOUSE	Isoform 2 of Glutamate receptor ionotropic, NMDA 1	TMNFTYEVHLVADGK_HexNAc-2_Hex-5	Man5
1524	NTDGTYNYTSLFLVNSSAHR	HexNAc-2_Hex-7	0.00359125	-3.1279	SHPS1_MOUSE	Isoform 2 of Tyrosine-protein phosphatase non-receptor type substrate 1	NTDGTYNYTSLFLVNSSAHR_HexNAc-2_Hex-7	Man7
1525	NTDGTYNYTSLFLVNSSAHR	HexNAc-2_Hex-7	0.00359125	-3.1279	SHPS1_MOUSE	Isoform 2 of Tyrosine-protein phosphatase non-receptor type substrate 1	NTDGTYNYTSLFLVNSSAHR_HexNAc-2_Hex-7	Man7
1526	LLFFDNYEHNTSVVK	HexNAc-2_Hex-5	0	0.4118	SCN1B_MOUSE	Sodium channel subunit beta-1	LLFFDNYEHNTSVVK_HexNAc-2_Hex-5	Man5
1527	GSALHEDIYVLHDNGTLEIPVAQK	HexNAc-2_Hex-9	0.00508259	-3.3855	NRCAM_MOUSE	Isoform 2 of Neuronal cell adhesion molecule	GSALHEDIYVLHDNGTLEIPVAQK_HexNAc-2_Hex-9	Man9
1528	GSALHEDIYVLHDNGTLEIPVAQK	HexNAc-2_Hex-9	0.00296956	-1.973	NRCAM_MOUSE	Isoform 2 of Neuronal cell adhesion molecule	GSALHEDIYVLHDNGTLEIPVAQK_HexNAc-2_Hex-9	Man9
1529	GSALHEDIYVLHDNGTLEIPVAQK	HexNAc-2_Hex-9	0	-0.285	NRCAM_MOUSE	Isoform 2 of Neuronal cell adhesion molecule	GSALHEDIYVLHDNGTLEIPVAQK_HexNAc-2_Hex-9	Man9
1530	GVGIISEGNETVEDIAAR	HexNAc-2_Hex-7_Fuc-1	0.00727358	-5.8737	AT1A3_MOUSE	Sodium/potassium-transporting ATPase subunit alpha-3	GVGIISEGNETVEDIAAR_HexNAc-2_Hex-7_Fuc-1	Man7F
1531	SFLLSLAALHDNHTHSDIQVK	HexNAc-4_Hex-3_Fuc-1	0.00564804	-3.6504	PLD3_MOUSE	5'-3' exonuclease PLD3	SFLLSLAALHDNHTHSDIQVK_HexNAc-4_Hex-3_Fuc-1	Fuc1
1532	SFLLSLAALHDNHTHSDIQVK	HexNAc-4_Hex-3_Fuc-1	0.00447713	-3.3015	PLD3_MOUSE	5'-3' exonuclease PLD3	SFLLSLAALHDNHTHSDIQVK_HexNAc-4_Hex-3_Fuc-1	Fuc1
1533	VLTLANFTTK	HexNAc-4_Hex-5_Fuc-1_NeuAc-1	0.00714116	-5.59	THY1_MOUSE	Thy-1 membrane glycoprotein	VLTLANFTTK_HexNAc-4_Hex-5_Fuc-1_NeuAc-1	character(0)
1534	NTDGTYNYTSLFLVNSSAHR	HexNAc-2_Hex-5	0	-0.4701	SHPS1_MOUSE	Isoform 2 of Tyrosine-protein phosphatase non-receptor type substrate 1	NTDGTYNYTSLFLVNSSAHR_HexNAc-2_Hex-5	Man5
1535	NTDGTYNYTSLFLVNSSAHR	HexNAc-2_Hex-5	0	1.2416	SHPS1_MOUSE	Isoform 2 of Tyrosine-protein phosphatase non-receptor type substrate 1	NTDGTYNYTSLFLVNSSAHR_HexNAc-2_Hex-5	Man5
1536	LTNVTFPTGVVTNLHGDMDK	HexNAc-2_Hex-9	0.00129199	-1.2974	TEN3_MOUSE	Isoform A0B0 of Teneurin-3	LTNVTFPTGVVTNLHGDMDK_HexNAc-2_Hex-9	Man9
1537	LTNVTFPTGVVTNLHGDMDK	HexNAc-2_Hex-9	0	0.3906	TEN3_MOUSE	Isoform A0B0 of Teneurin-3	LTNVTFPTGVVTNLHGDMDK_HexNAc-2_Hex-9	Man9
1538	GSALHEDIYVLHDNGTLEIPVAQK	HexNAc-2_Hex-5	0	0.5186	NRCAM_MOUSE	Isoform 2 of Neuronal cell adhesion molecule	GSALHEDIYVLHDNGTLEIPVAQK_HexNAc-2_Hex-5	Man5
1539	GSALHEDIYVLHDNGTLEIPVAQK	HexNAc-2_Hex-5	0	2.2303	NRCAM_MOUSE	Isoform 2 of Neuronal cell adhesion molecule	GSALHEDIYVLHDNGTLEIPVAQK_HexNAc-2_Hex-5	Man5
1540	TDDEVVQREEEAIQLDGLNASQIR	HexNAc-2_Hex-6	0.00196078	-1.7768	ENPL_MOUSE	Endoplasmin	TDDEVVQREEEAIQLDGLNASQIR_HexNAc-2_Hex-6	Man6
1541	SFLLSLAALHDNHTHSDIQVK	HexNAc-2_Hex-3_Fuc-1	0.00340832	-2.6467	PLD3_MOUSE	5'-3' exonuclease PLD3	SFLLSLAALHDNHTHSDIQVK_HexNAc-2_Hex-3_Fuc-1	character(0)
1542	SFLLSLAALHDNHTHSDIQVK	HexNAc-2_Hex-3_Fuc-1	0.00271528	-1.8682	PLD3_MOUSE	5'-3' exonuclease PLD3	SFLLSLAALHDNHTHSDIQVK_HexNAc-2_Hex-3_Fuc-1	character(0)
1543	AVISMLNETMNEAPEETK	HexNAc-6_Hex-7_NeuAc-4	0.0115012	-10.1655	EAA2_MOUSE	Excitatory amino acid transporter 2	AVISMLNETMNEAPEETK_HexNAc-6_Hex-7_NeuAc-4	character(0)
1544	LFNGQQGIIIQNFSTR	HexNAc-2_Hex-5	0.00129199	-1.0263	NEGR1_MOUSE	Neuronal growth regulator 1	LFNGQQGIIIQNFSTR_HexNAc-2_Hex-5	Man5
1545	LFNGQQGIIIQNFSTR	HexNAc-2_Hex-5	0	1.459	NEGR1_MOUSE	Neuronal growth regulator 1	LFNGQQGIIIQNFSTR_HexNAc-2_Hex-5	Man5
1546	AVISMLNETMNEAPEETK	HexNAc-6_Hex-7_NeuAc-4	0.0115012	-10.1655	EAA2_MOUSE	Excitatory amino acid transporter 2	AVISMLNETMNEAPEETK_HexNAc-6_Hex-7_NeuAc-4	character(0)
1547	KPCLDTSQVEGIPSSKPTLLANGDHGMEGNNTAGSPTDFLEER	HexNAc-2_Hex-4	0.00568952	-3.9331	MAP4_MOUSE	Isoform 2 of Microtubule-associated protein 4	KPCLDTSQVEGIPSSKPTLLANGDHGMEGNNTAGSPTDFLEER_HexNAc-2_Hex-4	Man4
1548	SFLLSLAALHDNHTHSDIQVK	HexNAc-2_Hex-2_Fuc-1	0.00296956	-2.0582	PLD3_MOUSE	5'-3' exonuclease PLD3	SFLLSLAALHDNHTHSDIQVK_HexNAc-2_Hex-2_Fuc-1	character(0)
1549	SFLLSLAALHDNHTHSDIQVK	HexNAc-2_Hex-2_Fuc-1	0.00296956	-2.0582	PLD3_MOUSE	5'-3' exonuclease PLD3	SFLLSLAALHDNHTHSDIQVK_HexNAc-2_Hex-2_Fuc-1	character(0)
1550	LEIHSNGSVAHFNVSQVTGPSIYSFHCEYVSSVSK	HexNAc-2_Hex-7_Fuc-1	0.00914951	-8.1786	VAS1_MOUSE	V-type proton ATPase subunit S1	LEIHSNGSVAHFNVSQVTGPSIYSFHCEYVSSVSK_HexNAc-2_Hex-7_Fuc-1	Man7F
1551	LEIHSNGSVAHFNVSQVTGPSIYSFHCEYVSSVSK	HexNAc-2_Hex-7_Fuc-1	0.00914951	-8.1786	VAS1_MOUSE	V-type proton ATPase subunit S1	LEIHSNGSVAHFNVSQVTGPSIYSFHCEYVSSVSK_HexNAc-2_Hex-7_Fuc-1	Man7F
1552	DLQGNPIANATISVDGIDHDVTSAK	HexNAc-2_Hex-8	0.00340832	-2.5582	CBPE_MOUSE	Carboxypeptidase E	DLQGNPIANATISVDGIDHDVTSAK_HexNAc-2_Hex-8	Man8
1553	DLQGNPIANATISVDGIDHDVTSAK	HexNAc-2_Hex-8	0.00340832	-2.5582	CBPE_MOUSE	Carboxypeptidase E	DLQGNPIANATISVDGIDHDVTSAK_HexNAc-2_Hex-8	Man8
1554	AEFAVANDTGFVDIPQQEK	HexNAc-2_Hex-6_Phospho-1	0.00129199	-1.1571	CATL1_MOUSE	Procathepsin L	AEFAVANDTGFVDIPQQEK_HexNAc-2_Hex-6_Phospho-1	Phos
1555	AEFAVANDTGFVDIPQQEK	HexNAc-2_Hex-6_Phospho-1	0.0079858	-6.8092	CATL1_MOUSE	Procathepsin L	AEFAVANDTGFVDIPQQEK_HexNAc-2_Hex-6_Phospho-1	Phos
1556	GVGIISEGNETVEDIAAR	HexNAc-5_Hex-5	0.00564804	-3.6202	AT1A3_MOUSE	Sodium/potassium-transporting ATPase subunit alpha-3	GVGIISEGNETVEDIAAR_HexNAc-5_Hex-5	Fuc0
1557	VSWKPQGAPEEWEEEIVTNHTLR	HexNAc-5_Hex-4_Fuc-2	0.00990712	-9.0897	NCHL1_MOUSE	Neural cell adhesion molecule L1-like protein	VSWKPQGAPEEWEEEIVTNHTLR_HexNAc-5_Hex-4_Fuc-2	Fuc2
1558	DLQGNPIANATISVDGIDHDVTSAK	HexNAc-2_Hex-6	0.000948767	-0.7288	CBPE_MOUSE	Carboxypeptidase E	DLQGNPIANATISVDGIDHDVTSAK_HexNAc-2_Hex-6	Man6
1559	DLQGNPIANATISVDGIDHDVTSAK	HexNAc-2_Hex-6	0	0.975	CBPE_MOUSE	Carboxypeptidase E	DLQGNPIANATISVDGIDHDVTSAK_HexNAc-2_Hex-6	Man6
1560	LFNGQQGIIIQNFSTR	HexNAc-2_Hex-5	0.00564804	-3.6563	NEGR1_MOUSE	Neuronal growth regulator 1	LFNGQQGIIIQNFSTR_HexNAc-2_Hex-5	Man5
1561	LFNGQQGIIIQNFSTR	HexNAc-2_Hex-5	0.00296956	-1.9447	NEGR1_MOUSE	Neuronal growth regulator 1	LFNGQQGIIIQNFSTR_HexNAc-2_Hex-5	Man5
1562	DLQGNPIANATISVDGIDHDVTSAK	HexNAc-2_Hex-5	0.00296956	-1.9585	CBPE_MOUSE	Carboxypeptidase E	DLQGNPIANATISVDGIDHDVTSAK_HexNAc-2_Hex-5	Man5
1563	DLQGNPIANATISVDGIDHDVTSAK	HexNAc-2_Hex-5	0	-0.2468	CBPE_MOUSE	Carboxypeptidase E	DLQGNPIANATISVDGIDHDVTSAK_HexNAc-2_Hex-5	Man5
1564	FVSQTNGNLYIANVESSDRGNYSCFVSSPSITK	HexNAc-5_Hex-6_Fuc-1_NeuAc-2	0.0137471	-15.7106	CNTN1_MOUSE	Contactin-1	FVSQTNGNLYIANVESSDRGNYSCFVSSPSITK_HexNAc-5_Hex-6_Fuc-1_NeuAc-2	character(0)
1565	FVSQTNGNLYIANVESSDRGNYSCFVSSPSITK	HexNAc-5_Hex-6_Fuc-1_NeuAc-2	0.0137471	-15.7988	CNTN1_MOUSE	Contactin-1	FVSQTNGNLYIANVESSDRGNYSCFVSSPSITK_HexNAc-5_Hex-6_Fuc-1_NeuAc-2	character(0)
1566	DVTVIEGEVATISCQVNK	HexNAc-5_Hex-3_Fuc-1	0.00714116	-5.7611	CADM1_MOUSE	Isoform 4 of Cell adhesion molecule 1	DVTVIEGEVATISCQVNK_HexNAc-5_Hex-3_Fuc-1	Fuc1
1567	LRPHFLSVCDPDFSQINCSEGYIQNYR	HexNAc-5_Hex-4_Fuc-2	0.00714116	-5.581	PLPP3_MOUSE	Phospholipid phosphatase 3	LRPHFLSVCDPDFSQINCSEGYIQNYR_HexNAc-5_Hex-4_Fuc-2	Fuc2
1568	YPGIFNSTTSDAFLQSK	HexNAc-2_Hex-8	0.00296956	-1.9526	CGT_MOUSE	2-hydroxyacylsphingosine 1-beta-galactosyltransferase	YPGIFNSTTSDAFLQSK_HexNAc-2_Hex-8	Man8
1569	YPGIFNSTTSDAFLQSK	HexNAc-2_Hex-8	0	-0.2603	CGT_MOUSE	2-hydroxyacylsphingosine 1-beta-galactosyltransferase	YPGIFNSTTSDAFLQSK_HexNAc-2_Hex-8	Man8
1570	YPGIFNSTTSDAFLQSK	HexNAc-2_Hex-7	0.00129199	-1.2266	CGT_MOUSE	2-hydroxyacylsphingosine 1-beta-galactosyltransferase	YPGIFNSTTSDAFLQSK_HexNAc-2_Hex-7	Man7
1571	YPGIFNSTTSDAFLQSK	HexNAc-2_Hex-7	0	0.4709	CGT_MOUSE	2-hydroxyacylsphingosine 1-beta-galactosyltransferase	YPGIFNSTTSDAFLQSK_HexNAc-2_Hex-7	Man7
1572	LGRGKYSEVFEAINITNNEK	HexNAc-3_Hex-4	0.00663391	-5.0724	CSK21_MOUSE	Casein kinase II subunit alpha	LGRGKYSEVFEAINITNNEK_HexNAc-3_Hex-4	Fuc0
1573	YPGIFNSTTSDAFLQSK	HexNAc-2_Hex-6	0.00129199	-0.8967	CGT_MOUSE	2-hydroxyacylsphingosine 1-beta-galactosyltransferase	YPGIFNSTTSDAFLQSK_HexNAc-2_Hex-6	Man6
1574	AIAKGVGIISEGNETVEDIAAR	HexNAc-4_Hex-3_Fuc-1	0.00663391	-5.2556	AT1A3_MOUSE	Sodium/potassium-transporting ATPase subunit alpha-3	AIAKGVGIISEGNETVEDIAAR_HexNAc-4_Hex-3_Fuc-1	Fuc1
1575	NLSVVILGASDKDLHPNTDPFK	HexNAc-2_Hex-5	0.000492611	-0.5265	CAD13_MOUSE	Cadherin-13	NLSVVILGASDKDLHPNTDPFK_HexNAc-2_Hex-5	Man5
1576	NGTSFDIHYGSGSLSGYLSQDTVSVPCK	HexNAc-2_Hex-7	0.00508259	-3.3359	CATD_MOUSE	Cathepsin D	NGTSFDIHYGSGSLSGYLSQDTVSVPCK_HexNAc-2_Hex-7	Man7
1577	LNFGVGNNSEAVISQFYHSPADNKR	HexNAc-5_Hex-3_Fuc-1	0.00359125	-2.9464	SORL_MOUSE	Sortilin-related receptor	LNFGVGNNSEAVISQFYHSPADNKR_HexNAc-5_Hex-3_Fuc-1	Fuc1
1578	NGTSFDIHYGSGSLSGYLSQDTVSVPCK	HexNAc-2_Hex-5	0	3.568	CATD_MOUSE	Cathepsin D	NGTSFDIHYGSGSLSGYLSQDTVSVPCK_HexNAc-2_Hex-5	Man5
1579	NGTSFDIHYGSGSLSGYLSQDTVSVPCK	HexNAc-2_Hex-5	0	1.8563	CATD_MOUSE	Cathepsin D	NGTSFDIHYGSGSLSGYLSQDTVSVPCK_HexNAc-2_Hex-5	Man5
1580	NGTSFDIHYGSGSLSGYLSQDTVSVPCK	HexNAc-2_Hex-6	0.0032538	-2.3289	CATD_MOUSE	Cathepsin D	NGTSFDIHYGSGSLSGYLSQDTVSVPCK_HexNAc-2_Hex-6	Man6
1581	QMPGVNVTWDGEGPKQLPSVDISVAVATDK	HexNAc-2_Hex-1_Fuc-1	0.00663391	-5.045	ODPX_MOUSE	Pyruvate dehydrogenase protein X component, mitochondrial	QMPGVNVTWDGEGPKQLPSVDISVAVATDK_HexNAc-2_Hex-1_Fuc-1	character(0)
1582	NGTSFDIHYGSGSLSGYLSQDTVSVPCK	HexNAc-2_Hex-4	0	-0.2609	CATD_MOUSE	Cathepsin D	NGTSFDIHYGSGSLSGYLSQDTVSVPCK_HexNAc-2_Hex-4	Man4
1583	NGTSFDIHYGSGSLSGYLSQDTVSVPCK	HexNAc-2_Hex-4	0	-0.2609	CATD_MOUSE	Cathepsin D	NGTSFDIHYGSGSLSGYLSQDTVSVPCK_HexNAc-2_Hex-4	Man4
1584	NGTSFDIHYGSGSLSGYLSQDTVSVPCK	HexNAc-2_Hex-4	0	0.7737	CATD_MOUSE	Cathepsin D	NGTSFDIHYGSGSLSGYLSQDTVSVPCK_HexNAc-2_Hex-4	Man4
1585	VHVNSSSDNLDYPVLVVVR	HexNAc-2_Hex-6	0.00564804	-3.5555	SIDT1_MOUSE	SID1 transmembrane family member 1	VHVNSSSDNLDYPVLVVVR_HexNAc-2_Hex-6	Man6
1586	VHVNSSSDNLDYPVLVVVR	HexNAc-2_Hex-6	0.00564804	-3.5555	SIDT1_MOUSE	SID1 transmembrane family member 1	VHVNSSSDNLDYPVLVVVR_HexNAc-2_Hex-6	Man6
1587	NNVTEIQGIPGAASGLIK	HexNAc-7_Hex-8	0.00914951	-8.1831	S12A5_MOUSE	Solute carrier family 12 member 5	NNVTEIQGIPGAASGLIK_HexNAc-7_Hex-8	character(0)
1588	NGTSFDIHYGSGSLSGYLSQDTVSVPCK	HexNAc-2_Hex-5	0.00340832	-2.8051	CATD_MOUSE	Cathepsin D	NGTSFDIHYGSGSLSGYLSQDTVSVPCK_HexNAc-2_Hex-5	Man5
1589	NNVTEIQGIPGAASGLIK	HexNAc-7_Hex-8	0.00618079	-4.7867	S12A5_MOUSE	Solute carrier family 12 member 5	NNVTEIQGIPGAASGLIK_HexNAc-7_Hex-8	character(0)
1590	NGTSFDIHYGSGSLSGYLSQDTVSVPCK	HexNAc-2_Hex-5	0.00340832	-2.8051	CATD_MOUSE	Cathepsin D	NGTSFDIHYGSGSLSGYLSQDTVSVPCK_HexNAc-2_Hex-5	Man5
1591	YSVQHMYFTYNLSDTEHFPNAISK	HexNAc-2_Hex-6	0.0032538	-2.3158	LAMP1_MOUSE	Lysosome-associated membrane glycoprotein 1	YSVQHMYFTYNLSDTEHFPNAISK_HexNAc-2_Hex-6	Man6
1592	YSVQHMYFTYNLSDTEHFPNAISK	HexNAc-2_Hex-6	0.0032538	-2.3158	LAMP1_MOUSE	Lysosome-associated membrane glycoprotein 1	YSVQHMYFTYNLSDTEHFPNAISK_HexNAc-2_Hex-6	Man6
1593	YSVQHMYFTYNLSDTEHFPNAISK	HexNAc-2_Hex-5	0	2.2303	LAMP1_MOUSE	Lysosome-associated membrane glycoprotein 1	YSVQHMYFTYNLSDTEHFPNAISK_HexNAc-2_Hex-5	Man5
1594	YSVQHMYFTYNLSDTEHFPNAISK	HexNAc-2_Hex-5	0	3.0039	LAMP1_MOUSE	Lysosome-associated membrane glycoprotein 1	YSVQHMYFTYNLSDTEHFPNAISK_HexNAc-2_Hex-5	Man5
1595	VHVNSSSDNLDYPVLVVVR	HexNAc-2_Hex-5	0.00129199	-1.1724	SIDT1_MOUSE	SID1 transmembrane family member 1	VHVNSSSDNLDYPVLVVVR_HexNAc-2_Hex-5	Man5
1596	VHVNSSSDNLDYPVLVVVR	HexNAc-2_Hex-5	0	0.5392	SIDT1_MOUSE	SID1 transmembrane family member 1	VHVNSSSDNLDYPVLVVVR_HexNAc-2_Hex-5	Man5
1597	ANYNLPIMVTDSGKPPMTNITDLR	HexNAc-2_Hex-5	0.00129199	-0.9959	CAD13_MOUSE	Cadherin-13	ANYNLPIMVTDSGKPPMTNITDLR_HexNAc-2_Hex-5	Man5
1598	ANYNLPIMVTDSGKPPMTNITDLR	HexNAc-2_Hex-5	0.00340832	-2.7075	CAD13_MOUSE	Cadherin-13	ANYNLPIMVTDSGKPPMTNITDLR_HexNAc-2_Hex-5	Man5
1599	NNVTEIQGIPGAASGLIK	HexNAc-2_Hex-12	0.00663391	-5.3535	S12A5_MOUSE	Solute carrier family 12 member 5	NNVTEIQGIPGAASGLIK_HexNAc-2_Hex-12	Prec
1600	NNVTEIQGIPGAASGLIK	HexNAc-2_Hex-12	0.00564804	-3.6754	S12A5_MOUSE	Solute carrier family 12 member 5	NNVTEIQGIPGAASGLIK_HexNAc-2_Hex-12	Prec
1601	VSVVNSTLAEVHWDPVPPK	HexNAc-5_Hex-3_Fuc-1	0.00618079	-4.7723	NRCAM_MOUSE	Isoform 2 of Neuronal cell adhesion molecule	VSVVNSTLAEVHWDPVPPK_HexNAc-5_Hex-3_Fuc-1	Fuc1
1602	VSVVNSTLAEVHWDPVPPK	HexNAc-5_Hex-3_Fuc-1	0.00564804	-3.6824	NRCAM_MOUSE	Isoform 2 of Neuronal cell adhesion molecule	VSVVNSTLAEVHWDPVPPK_HexNAc-5_Hex-3_Fuc-1	Fuc1
1603	FKLDWLGNCSGLNDDSYGYR	HexNAc-6_Hex-5_Fuc-3	0.00914951	-8.0884	AT1B1_MOUSE	Sodium/potassium-transporting ATPase subunit beta-1	FKLDWLGNCSGLNDDSYGYR_HexNAc-6_Hex-5_Fuc-3	character(0)
1604	FKLDWLGNCSGLNDDSYGYR	HexNAc-4_Hex-5_Fuc-3	0.00914951	-8.1994	AT1B1_MOUSE	Sodium/potassium-transporting ATPase subunit beta-1	FKLDWLGNCSGLNDDSYGYR_HexNAc-4_Hex-5_Fuc-3	Fuc3
1605	GILNATLSVAEINHPVTTYK	HexNAc-2_Hex-5	0	-0.3225	CBPD_MOUSE	Carboxypeptidase D	GILNATLSVAEINHPVTTYK_HexNAc-2_Hex-5	Man5
1606	GILNATLSVAEINHPVTTYK	HexNAc-2_Hex-5	0	1.3892	CBPD_MOUSE	Carboxypeptidase D	GILNATLSVAEINHPVTTYK_HexNAc-2_Hex-5	Man5
1607	FKLDWLGNCSGLNDDSYGYR	HexNAc-5_Hex-4_Fuc-2	0.00735463	-6.1221	AT1B1_MOUSE	Sodium/potassium-transporting ATPase subunit beta-1	FKLDWLGNCSGLNDDSYGYR_HexNAc-5_Hex-4_Fuc-2	Fuc2
1608	FKLDWLGNCSGLNDDSYGYR	HexNAc-5_Hex-4_Fuc-2	0.00663391	-5.3894	AT1B1_MOUSE	Sodium/potassium-transporting ATPase subunit beta-1	FKLDWLGNCSGLNDDSYGYR_HexNAc-5_Hex-4_Fuc-2	Fuc2
1609	TENLDVIVNISDTESWGQHVQK	HexNAc-2_Hex-8	0.00196078	-1.8396	AT1B2_MOUSE	Sodium/potassium-transporting ATPase subunit beta-2	TENLDVIVNISDTESWGQHVQK_HexNAc-2_Hex-8	Man8
1610	TENLDVIVNISDTESWGQHVQK	HexNAc-2_Hex-8	0.00196078	-1.8396	AT1B2_MOUSE	Sodium/potassium-transporting ATPase subunit beta-2	TENLDVIVNISDTESWGQHVQK_HexNAc-2_Hex-8	Man8
1611	FKLDWLGNCSGLNDDSYGYR	HexNAc-5_Hex-5_Fuc-2	0.00850971	-7.0751	AT1B1_MOUSE	Sodium/potassium-transporting ATPase subunit beta-1	FKLDWLGNCSGLNDDSYGYR_HexNAc-5_Hex-5_Fuc-2	Fuc2
1612	TENLDVIVNISDTESWGQHVQK	HexNAc-2_Hex-7	0.0032538	-2.2468	AT1B2_MOUSE	Sodium/potassium-transporting ATPase subunit beta-2	TENLDVIVNISDTESWGQHVQK_HexNAc-2_Hex-7	Man7
1613	TENLDVIVNISDTESWGQHVQK	HexNAc-2_Hex-7	0.0032538	-2.2468	AT1B2_MOUSE	Sodium/potassium-transporting ATPase subunit beta-2	TENLDVIVNISDTESWGQHVQK_HexNAc-2_Hex-7	Man7
1614	YRLNYSLPTGQSMEVQLPK	HexNAc-2_Hex-3	0.00564804	-3.7847	TENA_MOUSE	Isoform 2 of Tenascin	YRLNYSLPTGQSMEVQLPK_HexNAc-2_Hex-3	Man3
1615	TENLDVIVNISDTESWGQHVQK	HexNAc-2_Hex-6	0.00129199	-0.9574	AT1B2_MOUSE	Sodium/potassium-transporting ATPase subunit beta-2	TENLDVIVNISDTESWGQHVQK_HexNAc-2_Hex-6	Man6
1616	TENLDVIVNISDTESWGQHVQK	HexNAc-2_Hex-6	0.00129199	-0.9574	AT1B2_MOUSE	Sodium/potassium-transporting ATPase subunit beta-2	TENLDVIVNISDTESWGQHVQK_HexNAc-2_Hex-6	Man6
1617	TENLDVIVNISDTESWGQHVQK	HexNAc-2_Hex-7	0.0032538	-2.2468	AT1B2_MOUSE	Sodium/potassium-transporting ATPase subunit beta-2	TENLDVIVNISDTESWGQHVQK_HexNAc-2_Hex-7	Man7
1618	TENLDVIVNISDTESWGQHVQK	HexNAc-2_Hex-7	0.0032538	-2.2468	AT1B2_MOUSE	Sodium/potassium-transporting ATPase subunit beta-2	TENLDVIVNISDTESWGQHVQK_HexNAc-2_Hex-7	Man7
1619	VKGSQGQFPLTQNVTVVEGGTAILTCR	HexNAc-2_Hex-5	0.00385233	-3.2044	CADM2_MOUSE	Isoform 2 of Cell adhesion molecule 2	VKGSQGQFPLTQNVTVVEGGTAILTCR_HexNAc-2_Hex-5	Man5
1620	TENLDVIVNISDTESWGQHVQK	HexNAc-2_Hex-7	0.00340832	-2.5562	AT1B2_MOUSE	Sodium/potassium-transporting ATPase subunit beta-2	TENLDVIVNISDTESWGQHVQK_HexNAc-2_Hex-7	Man7
1621	NNVTEIQGIPGAASGLIK	HexNAc-7_Hex-6_NeuGc-2	0.0118024	-10.9513	S12A5_MOUSE	Solute carrier family 12 member 5	NNVTEIQGIPGAASGLIK_HexNAc-7_Hex-6_NeuGc-2	character(0)
1622	FKLDWLGNCSGLNDDSYGYR	HexNAc-5_Hex-3_Fuc-1	0.00590446	-4.6268	AT1B1_MOUSE	Sodium/potassium-transporting ATPase subunit beta-1	FKLDWLGNCSGLNDDSYGYR_HexNAc-5_Hex-3_Fuc-1	Fuc1
1623	AFNISPNDTSSGSCGINLVTLK	HexNAc-2_Hex-5	0.00129199	-0.8148	LAMP1_MOUSE	Lysosome-associated membrane glycoprotein 1	AFNISPNDTSSGSCGINLVTLK_HexNAc-2_Hex-5	Man5
1624	AFNISPNDTSSGSCGINLVTLK	HexNAc-2_Hex-5	0	0.8968	LAMP1_MOUSE	Lysosome-associated membrane glycoprotein 1	AFNISPNDTSSGSCGINLVTLK_HexNAc-2_Hex-5	Man5
1625	NGTSFDIHYGSGSLSGYLSQDTVSVPCK	HexNAc-2_Hex-6_Phospho-1	0.00564804	-3.8287	CATD_MOUSE	Cathepsin D	NGTSFDIHYGSGSLSGYLSQDTVSVPCK_HexNAc-2_Hex-6_Phospho-1	Phos
1626	NGTSFDIHYGSGSLSGYLSQDTVSVPCK	HexNAc-2_Hex-6_Phospho-1	0.0119665	-11.5547	CATD_MOUSE	Cathepsin D	NGTSFDIHYGSGSLSGYLSQDTVSVPCK_HexNAc-2_Hex-6_Phospho-1	Phos
1627	NGTSFDIHYGSGSLSGYLSQDTVSVPCK	HexNAc-2_Hex-6_Phospho-1	0.0079858	-6.8288	CATD_MOUSE	Cathepsin D	NGTSFDIHYGSGSLSGYLSQDTVSVPCK_HexNAc-2_Hex-6_Phospho-1	Phos
1628	NGTSFDIHYGSGSLSGYLSQDTVSVPCK	HexNAc-2_Hex-6_Phospho-1	0.0119665	-11.4695	CATD_MOUSE	Cathepsin D	NGTSFDIHYGSGSLSGYLSQDTVSVPCK_HexNAc-2_Hex-6_Phospho-1	Phos
1629	AFNISPNDTSSGSCGINLVTLK	HexNAc-2_Hex-4	0.000948767	-0.6056	LAMP1_MOUSE	Lysosome-associated membrane glycoprotein 1	AFNISPNDTSSGSCGINLVTLK_HexNAc-2_Hex-4	Man4
1630	SHGVQTMVVLSSLEPNTTYEIR	HexNAc-5_Hex-4_NeuAc-1	0.00971476	-9.0415	NCAM2_MOUSE	Neural cell adhesion molecule 2	SHGVQTMVVLSSLEPNTTYEIR_HexNAc-5_Hex-4_NeuAc-1	character(0)
1631	SHGVQTMVVLSSLEPNTTYEIR	HexNAc-5_Hex-4_NeuAc-1	0.0123162	-12.0372	NCAM2_MOUSE	Neural cell adhesion molecule 2	SHGVQTMVVLSSLEPNTTYEIR_HexNAc-5_Hex-4_NeuAc-1	character(0)
1632	TENLDVIVNISDTESWGQHVQK	HexNAc-2_Hex-6	0.00129199	-0.9203	AT1B2_MOUSE	Sodium/potassium-transporting ATPase subunit beta-2	TENLDVIVNISDTESWGQHVQK_HexNAc-2_Hex-6	Man6
1633	TENLDVIVNISDTESWGQHVQK	HexNAc-2_Hex-6	0.00129199	-0.9203	AT1B2_MOUSE	Sodium/potassium-transporting ATPase subunit beta-2	TENLDVIVNISDTESWGQHVQK_HexNAc-2_Hex-6	Man6
1634	IEVRIPTPLNTSGVQVICMK	HexNAc-3_Hex-4	0.00359125	-3.0618	AP2M1_MOUSE	AP-2 complex subunit mu	IEVRIPTPLNTSGVQVICMK_HexNAc-3_Hex-4	Fuc0
1635	YIITWDHVVALSNESTVTGYK	HexNAc-2_Hex-8	0	1.7553	CNTN1_MOUSE	Contactin-1	YIITWDHVVALSNESTVTGYK_HexNAc-2_Hex-8	Man8
1636	ATQLFTNQTDIPNMEDVYAVK	HexNAc-5_Hex-6_Fuc-3	0.0121272	-11.638	LGI1_MOUSE	Leucine-rich glioma-inactivated protein 1	ATQLFTNQTDIPNMEDVYAVK_HexNAc-5_Hex-6_Fuc-3	Fuc3
1637	ATQLFTNQTDIPNMEDVYAVK	HexNAc-5_Hex-6_Fuc-3	0.0121272	-11.638	LGI1_MOUSE	Leucine-rich glioma-inactivated protein 1	ATQLFTNQTDIPNMEDVYAVK_HexNAc-5_Hex-6_Fuc-3	Fuc3
1638	ATQLFTNQTDIPNMEDVYAVK	HexNAc-2_Hex-5	0.00340832	-2.5829	LGI1_MOUSE	Leucine-rich glioma-inactivated protein 1	ATQLFTNQTDIPNMEDVYAVK_HexNAc-2_Hex-5	Man5
1639	ATQLFTNQTDIPNMEDVYAVK	HexNAc-2_Hex-5	0.00340832	-2.5829	LGI1_MOUSE	Leucine-rich glioma-inactivated protein 1	ATQLFTNQTDIPNMEDVYAVK_HexNAc-2_Hex-5	Man5
1640	FKLDWLGNCSGLNDDSYGYR	HexNAc-6_Hex-5_NeuAc-2	0.00879451	-7.4472	AT1B1_MOUSE	Sodium/potassium-transporting ATPase subunit beta-1	FKLDWLGNCSGLNDDSYGYR_HexNAc-6_Hex-5_NeuAc-2	character(0)
1641	FKLDWLGNCSGLNDDSYGYR	HexNAc-6_Hex-5_NeuAc-2	0.0134043	-14.4567	AT1B1_MOUSE	Sodium/potassium-transporting ATPase subunit beta-1	FKLDWLGNCSGLNDDSYGYR_HexNAc-6_Hex-5_NeuAc-2	character(0)
1642	FKLDWLGNCSGLNDDSYGYR	HexNAc-6_Hex-5_NeuAc-2	0.00914951	-8.4113	AT1B1_MOUSE	Sodium/potassium-transporting ATPase subunit beta-1	FKLDWLGNCSGLNDDSYGYR_HexNAc-6_Hex-5_NeuAc-2	character(0)
1643	LVIQSLDYSDQGNYSCVASTELDEVESR	HexNAc-2_Hex-5	0.000948767	-0.685	L1CAM_MOUSE	Neural cell adhesion molecule L1	LVIQSLDYSDQGNYSCVASTELDEVESR_HexNAc-2_Hex-5	Man5
1644	LVIQSLDYSDQGNYSCVASTELDEVESR	HexNAc-2_Hex-5	0.00340832	-2.3967	L1CAM_MOUSE	Neural cell adhesion molecule L1	LVIQSLDYSDQGNYSCVASTELDEVESR_HexNAc-2_Hex-5	Man5
1645	YIITWDHVVALSNESTVTGYK	HexNAc-2_Hex-5	0	2.8111	CNTN1_MOUSE	Contactin-1	YIITWDHVVALSNESTVTGYK_HexNAc-2_Hex-5	Man5
1646	CLRVYAGLIGTVVTPNYLDNVSAR	HexNAc-8_Hex-9	0.00879451	-7.4769	GFRA4_MOUSE	Isoform a2 of GDNF family receptor alpha-4	CLRVYAGLIGTVVTPNYLDNVSAR_HexNAc-8_Hex-9	character(0)
1647	VSMGQNGDLYFANVLTSDNHSDYICNAHFPGTR	HexNAc-5_Hex-3_Fuc-1	0.00914951	-8.2697	L1CAM_MOUSE	Neural cell adhesion molecule L1	VSMGQNGDLYFANVLTSDNHSDYICNAHFPGTR_HexNAc-5_Hex-3_Fuc-1	Fuc1
1648	VSMGQNGDLYFANVLTSDNHSDYICNAHFPGTR	HexNAc-5_Hex-3_Fuc-1	0.00879451	-7.5221	L1CAM_MOUSE	Neural cell adhesion molecule L1	VSMGQNGDLYFANVLTSDNHSDYICNAHFPGTR_HexNAc-5_Hex-3_Fuc-1	Fuc1
1649	INNTHALVSLLQNLNK	HexNAc-2_Hex-6	0	0.6106	CAD13_MOUSE	Cadherin-13	INNTHALVSLLQNLNK_HexNAc-2_Hex-6	Man6
1650	INNTHALVSLLQNLNK	HexNAc-2_Hex-5	0	1.324	CAD13_MOUSE	Cadherin-13	INNTHALVSLLQNLNK_HexNAc-2_Hex-5	Man5
1651	INNTHALVSLLQNLNK	HexNAc-2_Hex-5	0	1.324	CAD13_MOUSE	Cadherin-13	INNTHALVSLLQNLNK_HexNAc-2_Hex-5	Man5
1652	ISFLIGSDSTHVLPGESPFNK	HexNAc-2_Hex-8	0	3.009	TEN3_MOUSE	Isoform A0B0 of Teneurin-3	ISFLIGSDSTHVLPGESPFNK_HexNAc-2_Hex-8	Man8
1653	VDHESLNATPQVAMQVLEIHYTPSVK	HexNAc-5_Hex-5_Fuc-3	0.00762503	-6.5741	CADM2_MOUSE	Isoform 2 of Cell adhesion molecule 2	VDHESLNATPQVAMQVLEIHYTPSVK_HexNAc-5_Hex-5_Fuc-3	Fuc3
1654	VDHESLNATPQVAMQVLEIHYTPSVK	HexNAc-5_Hex-5_Fuc-3	0.00727358	-5.8496	CADM2_MOUSE	Isoform 2 of Cell adhesion molecule 2	VDHESLNATPQVAMQVLEIHYTPSVK_HexNAc-5_Hex-5_Fuc-3	Fuc3
1655	VDHESLNATPQVAMQVLEIHYTPSVK	HexNAc-5_Hex-4_Fuc-3	0.0111313	-10.13	CADM2_MOUSE	Isoform 2 of Cell adhesion molecule 2	VDHESLNATPQVAMQVLEIHYTPSVK_HexNAc-5_Hex-4_Fuc-3	Fuc3
1656	ANYNLPIMVTDSGKPPMTNITDLR	HexNAc-2_Hex-6	0	1.3747	CAD13_MOUSE	Cadherin-13	ANYNLPIMVTDSGKPPMTNITDLR_HexNAc-2_Hex-6	Man6
1657	GSQGQFPLTQNVTVVEGGTAILTCR	HexNAc-5_Hex-3_Fuc-1	0.00748469	-6.3623	CADM2_MOUSE	Isoform 2 of Cell adhesion molecule 2	GSQGQFPLTQNVTVVEGGTAILTCR_HexNAc-5_Hex-3_Fuc-1	Fuc1
1658	VDHESLNATPQVAMQVLEIHYTPSVK	HexNAc-5_Hex-4_Fuc-2	0.00762503	-6.4963	CADM2_MOUSE	Isoform 2 of Cell adhesion molecule 2	VDHESLNATPQVAMQVLEIHYTPSVK_HexNAc-5_Hex-4_Fuc-2	Fuc2
1659	VDHESLNATPQVAMQVLEIHYTPSVK	HexNAc-5_Hex-4_Fuc-2	0.00762503	-6.4963	CADM2_MOUSE	Isoform 2 of Cell adhesion molecule 2	VDHESLNATPQVAMQVLEIHYTPSVK_HexNAc-5_Hex-4_Fuc-2	Fuc2
1660	ANYNLPIMVTDSGKPPMTNITDLR	HexNAc-2_Hex-5	0.000492611	-0.5265	CAD13_MOUSE	Cadherin-13	ANYNLPIMVTDSGKPPMTNITDLR_HexNAc-2_Hex-5	Man5
1661	VDHESLNATPQVAMQVLEIHYTPSVK	HexNAc-5_Hex-3_Fuc-1	0.00663391	-5.3985	CADM2_MOUSE	Isoform 2 of Cell adhesion molecule 2	VDHESLNATPQVAMQVLEIHYTPSVK_HexNAc-5_Hex-3_Fuc-1	Fuc1
1662	TLFLFPNQTGFPSK	HexNAc-5_Hex-3_Fuc-1	0.00735463	-6.1886	PGCB_MOUSE	Brevican core protein	TLFLFPNQTGFPSK_HexNAc-5_Hex-3_Fuc-1	Fuc1
1663	TLFLFPNQTGFPSK	HexNAc-5_Hex-3_Fuc-1	0.00568952	-4.5803	PGCB_MOUSE	Brevican core protein	TLFLFPNQTGFPSK_HexNAc-5_Hex-3_Fuc-1	Fuc1
1664	NCTLLLSTLSPELGGK	HexNAc-2_Hex-5	0	0.9787	MAG_MOUSE	Myelin-associated glycoprotein	NCTLLLSTLSPELGGK_HexNAc-2_Hex-5	Man5
1665	NCTLLLSTLSPELGGK	HexNAc-2_Hex-5	0	2.6904	MAG_MOUSE	Myelin-associated glycoprotein	NCTLLLSTLSPELGGK_HexNAc-2_Hex-5	Man5
1666	FAVLANNNLQILNINK	HexNAc-5_Hex-4_Fuc-2	0.0081786	-6.85	NCAM2_MOUSE	Neural cell adhesion molecule 2	FAVLANNNLQILNINK_HexNAc-5_Hex-4_Fuc-2	Fuc2
1667	FAVLANNNLQILNINK	HexNAc-5_Hex-4_Fuc-2	0.00714116	-5.5297	NCAM2_MOUSE	Neural cell adhesion molecule 2	FAVLANNNLQILNINK_HexNAc-5_Hex-4_Fuc-2	Fuc2
1668	TAADATGLQPILNQFTPANVSR	HexNAc-2_Hex-8	0	1.3167	ITAV_MOUSE	Integrin alpha-V	TAADATGLQPILNQFTPANVSR_HexNAc-2_Hex-8	Man8
1669	TAADATGLQPILNQFTPANVSR	HexNAc-2_Hex-8	0	1.3167	ITAV_MOUSE	Integrin alpha-V	TAADATGLQPILNQFTPANVSR_HexNAc-2_Hex-8	Man8
1670	TAADATGLQPILNQFTPANVSR	HexNAc-2_Hex-8	0	1.3167	ITAV_MOUSE	Integrin alpha-V	TAADATGLQPILNQFTPANVSR_HexNAc-2_Hex-8	Man8
1671	TAADATGLQPILNQFTPANVSR	HexNAc-2_Hex-8	0	3.009	ITAV_MOUSE	Integrin alpha-V	TAADATGLQPILNQFTPANVSR_HexNAc-2_Hex-8	Man8
1672	IAQEGGAAALLIANNSVLIPSSR	HexNAc-2_Hex-8	0.000492611	-0.57	SPP2A_MOUSE	Signal peptide peptidase-like 2A	IAQEGGAAALLIANNSVLIPSSR_HexNAc-2_Hex-8	Man8
1673	SHIVVPANTTSAILSGLRPYSSYHVEVQAFNGR	HexNAc-2_Hex-5	0.00196078	-1.5035	L1CAM_MOUSE	Neural cell adhesion molecule L1	SHIVVPANTTSAILSGLRPYSSYHVEVQAFNGR_HexNAc-2_Hex-5	Man5
1674	SHIVVPANTTSAILSGLRPYSSYHVEVQAFNGR	HexNAc-2_Hex-5	0.00196078	-1.5035	L1CAM_MOUSE	Neural cell adhesion molecule L1	SHIVVPANTTSAILSGLRPYSSYHVEVQAFNGR_HexNAc-2_Hex-5	Man5
1675	GLVMNYPHITNLTTLGQSVEYR	HexNAc-2_Hex-6	0.00296956	-2.0219	CBPD_MOUSE	Carboxypeptidase D	GLVMNYPHITNLTTLGQSVEYR_HexNAc-2_Hex-6	Man6
1676	GLVMNYPHITNLTTLGQSVEYR	HexNAc-2_Hex-6	0	-0.3181	CBPD_MOUSE	Carboxypeptidase D	GLVMNYPHITNLTTLGQSVEYR_HexNAc-2_Hex-6	Man6
1677	DYYPINESLASLPLR	HexNAc-2_Hex-7	0.00129199	-0.8415	CLPT1_MOUSE	Cleft lip and palate transmembrane protein 1 homolog	DYYPINESLASLPLR_HexNAc-2_Hex-7	Man7
1678	DYYPINESLASLPLR	HexNAc-2_Hex-7	0	1.6136	CLPT1_MOUSE	Cleft lip and palate transmembrane protein 1 homolog	DYYPINESLASLPLR_HexNAc-2_Hex-7	Man7
1679	VSMGQNGDLYFANVLTSDNHSDYICNAHFPGTR	HexNAc-4_Hex-3_Fuc-1	0.00914951	-7.7637	L1CAM_MOUSE	Neural cell adhesion molecule L1	VSMGQNGDLYFANVLTSDNHSDYICNAHFPGTR_HexNAc-4_Hex-3_Fuc-1	Fuc1
1680	VSMGQNGDLYFANVLTSDNHSDYICNAHFPGTR	HexNAc-4_Hex-3_Fuc-1	0.00914951	-7.7637	L1CAM_MOUSE	Neural cell adhesion molecule L1	VSMGQNGDLYFANVLTSDNHSDYICNAHFPGTR_HexNAc-4_Hex-3_Fuc-1	Fuc1
1681	DYYPINESLASLPLR	HexNAc-2_Hex-6	0	0.975	CLPT1_MOUSE	Cleft lip and palate transmembrane protein 1 homolog	DYYPINESLASLPLR_HexNAc-2_Hex-6	Man6
1682	DYYPINESLASLPLR	HexNAc-2_Hex-6	0	0.975	CLPT1_MOUSE	Cleft lip and palate transmembrane protein 1 homolog	DYYPINESLASLPLR_HexNAc-2_Hex-6	Man6
1683	VNKTLPYLVSNVIELLDVDPNDQEEDGANIDLDSQR	HexNAc-3_Hex-6	0.00568952	-3.8752	PRS6A_MOUSE	26S proteasome regulatory subunit 6A	VNKTLPYLVSNVIELLDVDPNDQEEDGANIDLDSQR_HexNAc-3_Hex-6	Fuc0
1684	VMHGGANITGFQIVNNENPMVQQFIQR	HexNAc-2_Hex-8	0.00385233	-3.2617	GRIA3_MOUSE	Glutamate receptor 3	VMHGGANITGFQIVNNENPMVQQFIQR_HexNAc-2_Hex-8	Man8
1685	VMHGGANITGFQIVNNENPMVQQFIQR	HexNAc-2_Hex-8	0.00385233	-3.2617	GRIA3_MOUSE	Glutamate receptor 3	VMHGGANITGFQIVNNENPMVQQFIQR_HexNAc-2_Hex-8	Man8
1686	LEPNSVDPENITEILIANQK	HexNAc-5_Hex-3_Fuc-1	0.00779163	-6.683	NTRK2_MOUSE	BDNF/NT-3 growth factors receptor	LEPNSVDPENITEILIANQK_HexNAc-5_Hex-3_Fuc-1	Fuc1
1687	LEPNSVDPENITEILIANQK	HexNAc-5_Hex-3_Fuc-1	0.00727358	-5.9354	NTRK2_MOUSE	BDNF/NT-3 growth factors receptor	LEPNSVDPENITEILIANQK_HexNAc-5_Hex-3_Fuc-1	Fuc1
1688	VSISVSNALGHNTTAITFDEFTIVKPDPPENVVARPVPSNPR	HexNAc-2_Hex-5	0.00296956	-2.1324	CNTFR_MOUSE	Ciliary neurotrophic factor receptor subunit alpha	VSISVSNALGHNTTAITFDEFTIVKPDPPENVVARPVPSNPR_HexNAc-2_Hex-5	Man5
1689	NGTHFDIDKDPLVTMKPGSGTLVINIMSEGK	HexNAc-2_Hex-6_Fuc-1	0.00296956	-2.0695	NRCAM_MOUSE	Isoform 2 of Neuronal cell adhesion molecule	NGTHFDIDKDPLVTMKPGSGTLVINIMSEGK_HexNAc-2_Hex-6_Fuc-1	Man6F
1690	EREDVQALNISVPYGPIPEDFQR	HexNAc-2_Hex-6_Phospho-1	0.00340832	-2.5725	IDS_MOUSE	Iduronate 2-sulfatase	EREDVQALNISVPYGPIPEDFQR_HexNAc-2_Hex-6_Phospho-1	Phos
1691	EREDVQALNISVPYGPIPEDFQR	HexNAc-4_Hex-4	0.00663391	-5.4023	IDS_MOUSE	Iduronate 2-sulfatase	EREDVQALNISVPYGPIPEDFQR_HexNAc-4_Hex-4	Fuc0
1692	NGTHFDIDKDPLVTMKPGSGTLVINIMSEGK	HexNAc-2_Hex-7	0.00129199	-0.8967	NRCAM_MOUSE	Isoform 2 of Neuronal cell adhesion molecule	NGTHFDIDKDPLVTMKPGSGTLVINIMSEGK_HexNAc-2_Hex-7	Man7
1693	NGTHFDIDKDPLVTMKPGSGTLVINIMSEGK	HexNAc-2_Hex-4_Fuc-1	0.00340832	-2.7973	NRCAM_MOUSE	Isoform 2 of Neuronal cell adhesion molecule	NGTHFDIDKDPLVTMKPGSGTLVINIMSEGK_HexNAc-2_Hex-4_Fuc-1	character(0)
1694	NGTHFDIDKDPLVTMKPGSGTLVINIMSEGK	HexNAc-2_Hex-5	0	0.5645	NRCAM_MOUSE	Isoform 2 of Neuronal cell adhesion molecule	NGTHFDIDKDPLVTMKPGSGTLVINIMSEGK_HexNAc-2_Hex-5	Man5
1695	NGTHFDIDKDPLVTMKPGSGTLVINIMSEGK	HexNAc-2_Hex-4_Fuc-1	0.00564804	-3.4976	NRCAM_MOUSE	Isoform 2 of Neuronal cell adhesion molecule	NGTHFDIDKDPLVTMKPGSGTLVINIMSEGK_HexNAc-2_Hex-4_Fuc-1	character(0)
1696	NGTHFDIDKDPLVTMKPGSGTLVINIMSEGK	HexNAc-2_Hex-5	0.00129199	-0.8148	NRCAM_MOUSE	Isoform 2 of Neuronal cell adhesion molecule	NGTHFDIDKDPLVTMKPGSGTLVINIMSEGK_HexNAc-2_Hex-5	Man5
1697	LNVSHAGAPLGEEYILVFSR	HexNAc-2_Hex-6	0	-0.0664	PMGT2_MOUSE	Isoform 2 of Protein O-linked-mannose beta-1,4-N-acetylglucosaminyltransferase 2	LNVSHAGAPLGEEYILVFSR_HexNAc-2_Hex-6	Man6
1698	LNVSHAGAPLGEEYILVFSR	HexNAc-2_Hex-6	0	0.6983	PMGT2_MOUSE	Isoform 2 of Protein O-linked-mannose beta-1,4-N-acetylglucosaminyltransferase 2	LNVSHAGAPLGEEYILVFSR_HexNAc-2_Hex-6	Man6
1699	VDGQLVNLTLVEFR	HexNAc-2_Hex-9	0	1.1939	CNTP1_MOUSE	Contactin-associated protein 1	VDGQLVNLTLVEFR_HexNAc-2_Hex-9	Man9
1700	RIGPGEPLELLCNVSGALPPPGR	HexNAc-2_Hex-5	0.00129199	-0.9087	IGSF8_MOUSE	Immunoglobulin superfamily member 8	RIGPGEPLELLCNVSGALPPPGR_HexNAc-2_Hex-5	Man5
1701	RIGPGEPLELLCNVSGALPPPGR	HexNAc-2_Hex-5	0	1.2416	IGSF8_MOUSE	Immunoglobulin superfamily member 8	RIGPGEPLELLCNVSGALPPPGR_HexNAc-2_Hex-5	Man5
1702	RIGPGEPLELLCNVSGALPPPGR	HexNAc-2_Hex-5	0	1.2416	IGSF8_MOUSE	Immunoglobulin superfamily member 8	RIGPGEPLELLCNVSGALPPPGR_HexNAc-2_Hex-5	Man5
1703	AASLLRFQSTLVIAEHANDSLAPITLNTITAAGR	HexNAc-6_Hex-4_Fuc-1	0.00914951	-7.9482	ETFA_MOUSE	Electron transfer flavoprotein subunit alpha, mitochondrial	AASLLRFQSTLVIAEHANDSLAPITLNTITAAGR_HexNAc-6_Hex-4_Fuc-1	character(0)
1704	VNFSCLAELDLRPHGLGLFANSSAPR	HexNAc-8_Hex-5	0.00568952	-4.4234	ICAM5_MOUSE	Intercellular adhesion molecule 5	VNFSCLAELDLRPHGLGLFANSSAPR_HexNAc-8_Hex-5	character(0)
1705	VNFSCLAELDLRPHGLGLFANSSAPR	HexNAc-8_Hex-5	0.00568952	-4.4234	ICAM5_MOUSE	Intercellular adhesion molecule 5	VNFSCLAELDLRPHGLGLFANSSAPR_HexNAc-8_Hex-5	character(0)
1706	IQFGGANVSGFQIVDYDDSLVSK	HexNAc-2_Hex-9	0.00196078	-1.4558	GRIA2_MOUSE	Isoform 4 of Glutamate receptor 2	IQFGGANVSGFQIVDYDDSLVSK_HexNAc-2_Hex-9	Man9
1707	IQFGGANVSGFQIVDYDDSLVSK	HexNAc-2_Hex-9	0.00196078	-1.4558	GRIA2_MOUSE	Isoform 4 of Glutamate receptor 2	IQFGGANVSGFQIVDYDDSLVSK_HexNAc-2_Hex-9	Man9
1708	IQFGGANVSGFQIVDYDDSLVSK	HexNAc-2_Hex-8	0.00196078	-1.7462	GRIA2_MOUSE	Isoform 4 of Glutamate receptor 2	IQFGGANVSGFQIVDYDDSLVSK_HexNAc-2_Hex-8	Man8
1709	IQFGGANVSGFQIVDYDDSLVSK	HexNAc-2_Hex-8	0.00196078	-1.7462	GRIA2_MOUSE	Isoform 4 of Glutamate receptor 2	IQFGGANVSGFQIVDYDDSLVSK_HexNAc-2_Hex-8	Man8
1710	IQFGGANVSGFQIVDYDDSLVSK	HexNAc-2_Hex-7	0.00340832	-2.3866	GRIA2_MOUSE	Isoform 4 of Glutamate receptor 2	IQFGGANVSGFQIVDYDDSLVSK_HexNAc-2_Hex-7	Man7
1711	IQFGGANVSGFQIVDYDDSLVSK	HexNAc-2_Hex-7	0.00340832	-2.3866	GRIA2_MOUSE	Isoform 4 of Glutamate receptor 2	IQFGGANVSGFQIVDYDDSLVSK_HexNAc-2_Hex-7	Man7
1712	LSVECANKTESALNIEVEFEYPFR	HexNAc-5_Hex-5_Fuc-3	0.0123162	-12.0757	SYPH_MOUSE	Synaptophysin	LSVECANKTESALNIEVEFEYPFR_HexNAc-5_Hex-5_Fuc-3	Fuc3
1713	LSVECANKTESALNIEVEFEYPFR	HexNAc-5_Hex-5_Fuc-3	0.0118024	-11.0327	SYPH_MOUSE	Synaptophysin	LSVECANKTESALNIEVEFEYPFR_HexNAc-5_Hex-5_Fuc-3	Fuc3
1714	LSVECANKTESALNIEVEFEYPFR	HexNAc-5_Hex-5_Fuc-3	0.00990712	-9.085	SYPH_MOUSE	Synaptophysin	LSVECANKTESALNIEVEFEYPFR_HexNAc-5_Hex-5_Fuc-3	Fuc3
1715	LSVECANKTESALNIEVEFEYPFR	HexNAc-5_Hex-5_Fuc-3	0.00990712	-9.085	SYPH_MOUSE	Synaptophysin	LSVECANKTESALNIEVEFEYPFR_HexNAc-5_Hex-5_Fuc-3	Fuc3
1716	FDEFFSQGCAPGYEKNSTLCDLCIGPLK	HexNAc-5_Hex-6_Fuc-3	0.00914951	-8.1757	TRFE_MOUSE	Serotransferrin	FDEFFSQGCAPGYEKNSTLCDLCIGPLK_HexNAc-5_Hex-6_Fuc-3	Fuc3
1717	LSYNVIPLNLTLDNR	HexNAc-2_Hex-5	0	0.0206	GBRB2_MOUSE	Isoform 2 of Gamma-aminobutyric acid receptor subunit beta-2	LSYNVIPLNLTLDNR_HexNAc-2_Hex-5	Man5
1718	LSVECANKTESALNIEVEFEYPFR	HexNAc-5_Hex-4_Fuc-2	0.00735463	-6.0491	SYPH_MOUSE	Synaptophysin	LSVECANKTESALNIEVEFEYPFR_HexNAc-5_Hex-4_Fuc-2	Fuc2
1719	LSVECANKTESALNIEVEFEYPFR	HexNAc-5_Hex-4_Fuc-2	0.0081786	-6.8444	SYPH_MOUSE	Synaptophysin	LSVECANKTESALNIEVEFEYPFR_HexNAc-5_Hex-4_Fuc-2	Fuc2
1720	LSVECANKTESALNIEVEFEYPFR	HexNAc-5_Hex-4_Fuc-2	0.0081786	-6.8444	SYPH_MOUSE	Synaptophysin	LSVECANKTESALNIEVEFEYPFR_HexNAc-5_Hex-4_Fuc-2	Fuc2
1721	LSVECANKTESALNIEVEFEYPFR	HexNAc-5_Hex-3_Fuc-1	0.00762503	-6.5925	SYPH_MOUSE	Synaptophysin	LSVECANKTESALNIEVEFEYPFR_HexNAc-5_Hex-3_Fuc-1	Fuc1
1722	VAPLVDLSDTPTSAPSASNLSSTVLANQGAVLSPSTPASAGETSK	HexNAc-1	0	0.22	NCAM1_MOUSE	Neural cell adhesion molecule 1	VAPLVDLSDTPTSAPSASNLSSTVLANQGAVLSPSTPASAGETSK_HexNAc-1	character(0)
1723	VAPLVDLSDTPTSAPSASNLSSTVLANQGAVLSPSTPASAGETSK	HexNAc-1	0	0.22	NCAM1_MOUSE	Neural cell adhesion molecule 1	VAPLVDLSDTPTSAPSASNLSSTVLANQGAVLSPSTPASAGETSK_HexNAc-1	character(0)
1724	VAPLVDLSDTPTSAPSASNLSSTVLANQGAVLSPSTPASAGETSK	HexNAc-1	0	1.0886	NCAM1_MOUSE	Neural cell adhesion molecule 1	VAPLVDLSDTPTSAPSASNLSSTVLANQGAVLSPSTPASAGETSK_HexNAc-1	character(0)
1725	VAPLVDLSDTPTSAPSASNLSSTVLANQGAVLSPSTPASAGETSK	HexNAc-1	0	1.0886	NCAM1_MOUSE	Neural cell adhesion molecule 1	VAPLVDLSDTPTSAPSASNLSSTVLANQGAVLSPSTPASAGETSK_HexNAc-1	character(0)
1726	APLMPWNESSIFHIPR	HexNAc-2_Hex-5	0	-0.3225	4F2_MOUSE	4F2 cell-surface antigen heavy chain	APLMPWNESSIFHIPR_HexNAc-2_Hex-5	Man5
1727	APLMPWNESSIFHIPR	HexNAc-2_Hex-5	0	1.3892	4F2_MOUSE	4F2 cell-surface antigen heavy chain	APLMPWNESSIFHIPR_HexNAc-2_Hex-5	Man5
1728	MTQESALIFPFLNK	HexNAc-4_Hex-5_Fuc-2	0.00748469	-6.372	CADM3_MOUSE	Cell adhesion molecule 3	MTQESALIFPFLNK_HexNAc-4_Hex-5_Fuc-2	Fuc2
1729	VNMSEDCPQILPSTHIYVPVGVVKPITLAAR	HexNAc-2_Hex-5	0.00129199	-0.7822	PLXA1_MOUSE	Plexin-A1	VNMSEDCPQILPSTHIYVPVGVVKPITLAAR_HexNAc-2_Hex-5	Man5
1730	VNMSEDCPQILPSTHIYVPVGVVKPITLAAR	HexNAc-2_Hex-5	0	0.9294	PLXA1_MOUSE	Plexin-A1	VNMSEDCPQILPSTHIYVPVGVVKPITLAAR_HexNAc-2_Hex-5	Man5
1731	IYAGMVSLMDEAVGNVTK	HexNAc-2_Hex-5_Fuc-1	0.00618079	-4.8332	ARSB_MOUSE	Arylsulfatase B	IYAGMVSLMDEAVGNVTK_HexNAc-2_Hex-5_Fuc-1	Man5F
1732	IYAGMVSLMDEAVGNVTK	HexNAc-2_Hex-6	0	-0.2223	ARSB_MOUSE	Arylsulfatase B	IYAGMVSLMDEAVGNVTK_HexNAc-2_Hex-6	Man6
1733	IYAGMVSLMDEAVGNVTK	HexNAc-2_Hex-4_Fuc-1	0.00568952	-4.3173	ARSB_MOUSE	Arylsulfatase B	IYAGMVSLMDEAVGNVTK_HexNAc-2_Hex-4_Fuc-1	character(0)
1734	IYAGMVSLMDEAVGNVTK	HexNAc-2_Hex-5	0	0.2178	ARSB_MOUSE	Arylsulfatase B	IYAGMVSLMDEAVGNVTK_HexNAc-2_Hex-5	Man5
1735	LNYTVLVGEKPCTVTVSDVQLLCESPNLIGR	HexNAc-2_Hex-8	0.00340832	-2.4342	PLXA4_MOUSE	Plexin-A4	LNYTVLVGEKPCTVTVSDVQLLCESPNLIGR_HexNAc-2_Hex-8	Man8
1736	LNYTVLVGEKPCTVTVSDVQLLCESPNLIGR	HexNAc-2_Hex-8	0.00340832	-2.4342	PLXA4_MOUSE	Plexin-A4	LNYTVLVGEKPCTVTVSDVQLLCESPNLIGR_HexNAc-2_Hex-8	Man8
1737	EKDLNNSATIFLQVVDKLEK	HexNAc-2_Hex-5	0.00196078	-1.6911	SCN4B_MOUSE	Sodium channel subunit beta-4	EKDLNNSATIFLQVVDKLEK_HexNAc-2_Hex-5	Man5
1738	DDLHPTLPAGQYFLNITYNYPVHSFDGR	HexNAc-2_Hex-5	0	-0.0479	CC50A_MOUSE	Cell cycle control protein 50A	DDLHPTLPAGQYFLNITYNYPVHSFDGR_HexNAc-2_Hex-5	Man5
1739	DDLHPTLPAGQYFLNITYNYPVHSFDGR	HexNAc-2_Hex-5	0	1.6638	CC50A_MOUSE	Cell cycle control protein 50A	DDLHPTLPAGQYFLNITYNYPVHSFDGR_HexNAc-2_Hex-5	Man5
1740	NYSMIVMFTALQPQR	HexNAc-2_Hex-8	0.00359125	-2.8458	TUSC3_MOUSE	Tumor suppressor candidate 3	NYSMIVMFTALQPQR_HexNAc-2_Hex-8	Man8
1741	LSALDNLLNHSSIFLK	HexNAc-2_Hex-6	0	0.975	HYOU1_MOUSE	Hypoxia up-regulated protein 1	LSALDNLLNHSSIFLK_HexNAc-2_Hex-6	Man6
1742	LSALDNLLNHSSIFLK	HexNAc-2_Hex-6	0	0.975	HYOU1_MOUSE	Hypoxia up-regulated protein 1	LSALDNLLNHSSIFLK_HexNAc-2_Hex-6	Man6
1743	DSTHIIPGDNPFNSSLVSLIR	HexNAc-2_Hex-7	0.00129199	-0.898	TEN2_MOUSE	Teneurin-2	DSTHIIPGDNPFNSSLVSLIR_HexNAc-2_Hex-7	Man7
1744	LSALDNLLNHSSIFLK	HexNAc-2_Hex-5	0.00196078	-1.8411	HYOU1_MOUSE	Hypoxia up-regulated protein 1	LSALDNLLNHSSIFLK_HexNAc-2_Hex-5	Man5
1745	SAFDPPNFPICLLGNR	HexNAc-2_Hex-9	0.00340832	-2.5398	S12A5_MOUSE	Solute carrier family 12 member 5	SAFDPPNFPICLLGNR_HexNAc-2_Hex-9	Man9
1746	SAFDPPNFPICLLGNR	HexNAc-2_Hex-9	0.00129199	-0.8519	S12A5_MOUSE	Solute carrier family 12 member 5	SAFDPPNFPICLLGNR_HexNAc-2_Hex-9	Man9
1747	DSTHIIPGDNPFNSSLVSLIR	HexNAc-2_Hex-5	0.0032538	-2.2614	TEN2_MOUSE	Teneurin-2	DSTHIIPGDNPFNSSLVSLIR_HexNAc-2_Hex-5	Man5
1748	DSTHIIPGDNPFNSSLVSLIR	HexNAc-2_Hex-5	0.000492611	-0.5498	TEN2_MOUSE	Teneurin-2	DSTHIIPGDNPFNSSLVSLIR_HexNAc-2_Hex-5	Man5
1749	IGPGEPLELLCNVSGALPPPGR	HexNAc-2_Hex-5	0	-0.4701	IGSF8_MOUSE	Immunoglobulin superfamily member 8	IGPGEPLELLCNVSGALPPPGR_HexNAc-2_Hex-5	Man5
1750	IGPGEPLELLCNVSGALPPPGR	HexNAc-2_Hex-5	0	1.2416	IGSF8_MOUSE	Immunoglobulin superfamily member 8	IGPGEPLELLCNVSGALPPPGR_HexNAc-2_Hex-5	Man5
1751	IGPGEPLELLCNVSGALPPPGR	HexNAc-5_Hex-3_Fuc-1	0.00762503	-6.5596	IGSF8_MOUSE	Immunoglobulin superfamily member 8	IGPGEPLELLCNVSGALPPPGR_HexNAc-5_Hex-3_Fuc-1	Fuc1
1752	IGPGEPLELLCNVSGALPPPGR	HexNAc-5_Hex-3_Fuc-1	0.00685099	-5.4697	IGSF8_MOUSE	Immunoglobulin superfamily member 8	IGPGEPLELLCNVSGALPPPGR_HexNAc-5_Hex-3_Fuc-1	Fuc1
1753	YNQETPMEICLNGTPALAYLASAPPPLCPSGR	HexNAc-2_Hex-7	0.00568952	-4.0127	PLD3_MOUSE	5'-3' exonuclease PLD3	YNQETPMEICLNGTPALAYLASAPPPLCPSGR_HexNAc-2_Hex-7	Man7
1754	YNQETPMEICLNGTPALAYLASAPPPLCPSGR	HexNAc-2_Hex-7	0.00568952	-4.0127	PLD3_MOUSE	5'-3' exonuclease PLD3	YNQETPMEICLNGTPALAYLASAPPPLCPSGR_HexNAc-2_Hex-7	Man7
1755	TNNISILLSDLEFSDTGR	HexNAc-4_Hex-3	0.0032538	-2.2838	SCN4B_MOUSE	Sodium channel subunit beta-4	TNNISILLSDLEFSDTGR_HexNAc-4_Hex-3	Fuc0
1756	TNNISILLSDLEFSDTGR	HexNAc-4_Hex-3	0.0032538	-2.2838	SCN4B_MOUSE	Sodium channel subunit beta-4	TNNISILLSDLEFSDTGR_HexNAc-4_Hex-3	Fuc0
1757	LLNTTDVYLLPSLNPDGFER	HexNAc-5_Hex-3_Fuc-1	0.00359125	-3.0621	CBPD_MOUSE	Carboxypeptidase D	LLNTTDVYLLPSLNPDGFER_HexNAc-5_Hex-3_Fuc-1	Fuc1
1758	LLNTTDVYLLPSLNPDGFER	HexNAc-5_Hex-3_Fuc-1	0.0032538	-2.3145	CBPD_MOUSE	Carboxypeptidase D	LLNTTDVYLLPSLNPDGFER_HexNAc-5_Hex-3_Fuc-1	Fuc1
1759	EAIPQFSAAQKPLLSLEETLNVTER	HexNAc-5_Hex-3_Fuc-1	0.00663391	-5.3145	TTYH1_MOUSE	Isoform 4 of Protein tweety homolog 1	EAIPQFSAAQKPLLSLEETLNVTER_HexNAc-5_Hex-3_Fuc-1	Fuc1
1760	EAIPQFSAAQKPLLSLEETLNVTER	HexNAc-5_Hex-3_Fuc-1	0.00663391	-5.3145	TTYH1_MOUSE	Isoform 4 of Protein tweety homolog 1	EAIPQFSAAQKPLLSLEETLNVTER_HexNAc-5_Hex-3_Fuc-1	Fuc1
1761	NNEGGVIAQLPSDVTSFNQTGLKPGEEYIVNVVALK	HexNAc-5_Hex-3_Fuc-1	0.00564804	-3.6317	TENR_MOUSE	Tenascin-R	NNEGGVIAQLPSDVTSFNQTGLKPGEEYIVNVVALK_HexNAc-5_Hex-3_Fuc-1	Fuc1
1762	NNEGGVIAQLPSDVTSFNQTGLKPGEEYIVNVVALK	HexNAc-5_Hex-3_Fuc-1	0.0032538	-2.2656	TENR_MOUSE	Tenascin-R	NNEGGVIAQLPSDVTSFNQTGLKPGEEYIVNVVALK_HexNAc-5_Hex-3_Fuc-1	Fuc1
1763	AEDYGPVEVISHWHPNITINIVDDHTPWVK	HexNAc-2_Hex-9	0.00340832	-2.4709	CLPT1_MOUSE	Cleft lip and palate transmembrane protein 1 homolog	AEDYGPVEVISHWHPNITINIVDDHTPWVK_HexNAc-2_Hex-9	Man9
1764	AEDYGPVEVISHWHPNITINIVDDHTPWVK	HexNAc-2_Hex-9	0	-0.0358	CLPT1_MOUSE	Cleft lip and palate transmembrane protein 1 homolog	AEDYGPVEVISHWHPNITINIVDDHTPWVK_HexNAc-2_Hex-9	Man9
1765	RDEDAENLGHFVMFPANGSIDLMYFPYYGK	HexNAc-2_Hex-5	0.00129199	-0.7822	AT1B2_MOUSE	Sodium/potassium-transporting ATPase subunit beta-2	RDEDAENLGHFVMFPANGSIDLMYFPYYGK_HexNAc-2_Hex-5	Man5
1766	RDEDAENLGHFVMFPANGSIDLMYFPYYGK	HexNAc-2_Hex-5	0.00129199	-0.7822	AT1B2_MOUSE	Sodium/potassium-transporting ATPase subunit beta-2	RDEDAENLGHFVMFPANGSIDLMYFPYYGK_HexNAc-2_Hex-5	Man5
1767	RDEDAENLGHFVMFPANGSIDLMYFPYYGK	HexNAc-2_Hex-4_Fuc-1	0.00568952	-3.8511	AT1B2_MOUSE	Sodium/potassium-transporting ATPase subunit beta-2	RDEDAENLGHFVMFPANGSIDLMYFPYYGK_HexNAc-2_Hex-4_Fuc-1	character(0)
1768	KSETTGGIPVVGGTGNSSAVSLETLHQLAASYFIDR	HexNAc-5_Hex-3_Fuc-1	0.00735463	-6.2717	BRNP2_MOUSE	BMP/retinoic acid-inducible neural-specific protein 2	KSETTGGIPVVGGTGNSSAVSLETLHQLAASYFIDR_HexNAc-5_Hex-3_Fuc-1	Fuc1
1769	NGSAGQLSQSAHLALQLPYNVLGLGR	HexNAc-2_Hex-9	0.00359125	-3.0502	TIP_MOUSE	T-cell immunomodulatory protein	NGSAGQLSQSAHLALQLPYNVLGLGR_HexNAc-2_Hex-9	Man9
1770	NGSAGQLSQSAHLALQLPYNVLGLGR	HexNAc-2_Hex-9	0.000948767	-0.615	TIP_MOUSE	T-cell immunomodulatory protein	NGSAGQLSQSAHLALQLPYNVLGLGR_HexNAc-2_Hex-9	Man9
1771	GLLTFVDHLPVTQVVVGDTNR	HexNAc-2_Hex-5	0	1.324	CNTP1_MOUSE	Contactin-associated protein 1	GLLTFVDHLPVTQVVVGDTNR_HexNAc-2_Hex-5	Man5
1772	GLLTFVDHLPVTQVVVGDTNR	HexNAc-2_Hex-5	0	1.324	CNTP1_MOUSE	Contactin-associated protein 1	GLLTFVDHLPVTQVVVGDTNR_HexNAc-2_Hex-5	Man5
1773	YPQDYQFYIQNFTALPLNTVVPPQR	HexNAc-2_Hex-9	0.00340832	-2.6072	SSRA_MOUSE	Translocon-associated protein subunit alpha	YPQDYQFYIQNFTALPLNTVVPPQR_HexNAc-2_Hex-9	Man9
1774	YPQDYQFYIQNFTALPLNTVVPPQR	HexNAc-2_Hex-9	0.00340832	-2.6072	SSRA_MOUSE	Translocon-associated protein subunit alpha	YPQDYQFYIQNFTALPLNTVVPPQR_HexNAc-2_Hex-9	Man9
1775	YPQDYQFYIQNFTALPLNTVVPPQR	HexNAc-2_Hex-8	0	-0.4791	SSRA_MOUSE	Translocon-associated protein subunit alpha	YPQDYQFYIQNFTALPLNTVVPPQR_HexNAc-2_Hex-8	Man8
1776	DIYTMMGQNVTLECFALGNPVPDIR	HexNAc-2_Hex-7_Fuc-1	0.00879451	-7.6176	CNTN1_MOUSE	Contactin-1	DIYTMMGQNVTLECFALGNPVPDIR_HexNAc-2_Hex-7_Fuc-1	Man7F
1777	DIYTMMGQNVTLECFALGNPVPDIR	HexNAc-2_Hex-8	0.00568952	-4.5023	CNTN1_MOUSE	Contactin-1	DIYTMMGQNVTLECFALGNPVPDIR_HexNAc-2_Hex-8	Man8
1778	GPEPQVTIGYSGEDYPQVSPELEDITIFNSSTVLVR	HexNAc-3_Hex-6_NeuAc-1	0.0106101	-9.5954	L1CAM_MOUSE	Neural cell adhesion molecule L1	GPEPQVTIGYSGEDYPQVSPELEDITIFNSSTVLVR_HexNAc-3_Hex-6_NeuAc-1	character(0)
1779	RDEDAENLGHFVMFPANGSIDLMYFPYYGK	HexNAc-5_Hex-4_Fuc-2	0.0081786	-6.8768	AT1B2_MOUSE	Sodium/potassium-transporting ATPase subunit beta-2	RDEDAENLGHFVMFPANGSIDLMYFPYYGK_HexNAc-5_Hex-4_Fuc-2	Fuc2
1780	RDEDAENLGHFVMFPANGSIDLMYFPYYGK	HexNAc-5_Hex-4_Fuc-2	0.0081786	-6.8768	AT1B2_MOUSE	Sodium/potassium-transporting ATPase subunit beta-2	RDEDAENLGHFVMFPANGSIDLMYFPYYGK_HexNAc-5_Hex-4_Fuc-2	Fuc2
1781	YNQETPMEICLNGTPALAYLASAPPPLCPSGR	HexNAc-2_Hex-6_Fuc-1	0.00714116	-5.5542	PLD3_MOUSE	5'-3' exonuclease PLD3	YNQETPMEICLNGTPALAYLASAPPPLCPSGR_HexNAc-2_Hex-6_Fuc-1	Man6F
1782	YNQETPMEICLNGTPALAYLASAPPPLCPSGR	HexNAc-2_Hex-7	0.00340832	-2.5369	PLD3_MOUSE	5'-3' exonuclease PLD3	YNQETPMEICLNGTPALAYLASAPPPLCPSGR_HexNAc-2_Hex-7	Man7
1783	DIYTMMGQNVTLECFALGNPVPDIR	HexNAc-2_Hex-4_Fuc-1	0.00663391	-5.4549	CNTN1_MOUSE	Contactin-1	DIYTMMGQNVTLECFALGNPVPDIR_HexNAc-2_Hex-4_Fuc-1	character(0)
1784	DIYTMMGQNVTLECFALGNPVPDIR	HexNAc-2_Hex-5	0.00340832	-2.5899	CNTN1_MOUSE	Contactin-1	DIYTMMGQNVTLECFALGNPVPDIR_HexNAc-2_Hex-5	Man5
1785	YNQETPMEICLNGTPALAYLASAPPPLCPSGR	HexNAc-2_Hex-6	0.00618079	-4.8976	PLD3_MOUSE	5'-3' exonuclease PLD3	YNQETPMEICLNGTPALAYLASAPPPLCPSGR_HexNAc-2_Hex-6	Man6
1786	YNQETPMEICLNGTPALAYLASAPPPLCPSGR	HexNAc-2_Hex-6	0.00340832	-2.4401	PLD3_MOUSE	5'-3' exonuclease PLD3	YNQETPMEICLNGTPALAYLASAPPPLCPSGR_HexNAc-2_Hex-6	Man6
1787	YNQETPMEICLNGTPALAYLASAPPPLCPSGR	HexNAc-2_Hex-5_Fuc-1	0.00663391	-5.3702	PLD3_MOUSE	5'-3' exonuclease PLD3	YNQETPMEICLNGTPALAYLASAPPPLCPSGR_HexNAc-2_Hex-5_Fuc-1	Man5F
1788	YNQETPMEICLNGTPALAYLASAPPPLCPSGR	HexNAc-2_Hex-6	0.0032538	-2.2656	PLD3_MOUSE	5'-3' exonuclease PLD3	YNQETPMEICLNGTPALAYLASAPPPLCPSGR_HexNAc-2_Hex-6	Man6
1789	YNQETPMEICLNGTPALAYLASAPPPLCPSGR	HexNAc-2_Hex-6	0.0032538	-2.2656	PLD3_MOUSE	5'-3' exonuclease PLD3	YNQETPMEICLNGTPALAYLASAPPPLCPSGR_HexNAc-2_Hex-6	Man6
1790	DEDAENLGHFVMFPANGSIDLMYFPYYGK	HexNAc-2_Hex-5	0.00196078	-1.8411	AT1B2_MOUSE	Sodium/potassium-transporting ATPase subunit beta-2	DEDAENLGHFVMFPANGSIDLMYFPYYGK_HexNAc-2_Hex-5	Man5
1791	DEDAENLGHFVMFPANGSIDLMYFPYYGK	HexNAc-2_Hex-5	0.00196078	-1.8411	AT1B2_MOUSE	Sodium/potassium-transporting ATPase subunit beta-2	DEDAENLGHFVMFPANGSIDLMYFPYYGK_HexNAc-2_Hex-5	Man5
1792	RDEDAENLGHFVMFPANGSIDLMYFPYYGK	HexNAc-2_Hex-5	0	0.3536	AT1B2_MOUSE	Sodium/potassium-transporting ATPase subunit beta-2	RDEDAENLGHFVMFPANGSIDLMYFPYYGK_HexNAc-2_Hex-5	Man5
1793	RDEDAENLGHFVMFPANGSIDLMYFPYYGK	HexNAc-2_Hex-5	0	1.1273	AT1B2_MOUSE	Sodium/potassium-transporting ATPase subunit beta-2	RDEDAENLGHFVMFPANGSIDLMYFPYYGK_HexNAc-2_Hex-5	Man5
1794	NLSFATIYDVLSTKPVLNK	HexNAc-2_Hex-6_Phospho-1	0.00618079	-4.983	ASAH1_MOUSE	Acid ceramidase	NLSFATIYDVLSTKPVLNK_HexNAc-2_Hex-6_Phospho-1	Phos
1795	PDAALQVDTVVPNATVTEK	HexNAc-5_Hex-3	0.00568952	-4.2726	IGSF3_MOUSE	Immunoglobulin superfamily member 3	PDAALQVDTVVPNATVTEK_HexNAc-5_Hex-3	Fuc0
1796	LLPQIDIVNISDSFEMTYR	HexNAc-2_Hex-5	0.00129199	-1.2999	GRIA1_MOUSE	Glutamate receptor 1	LLPQIDIVNISDSFEMTYR_HexNAc-2_Hex-5	Man5
1797	VAVCDIPPRGLKMASTFIGNSTAIQELFK	HexNAc-2_Fuc-1	0.0032538	-2.3433	TBB6_MOUSE	Tubulin beta-6 chain	VAVCDIPPRGLKMASTFIGNSTAIQELFK_HexNAc-2_Fuc-1	character(0)
1798	VGEYNAVADTLEIINDTIR	HexNAc-5_Hex-4_Fuc-2	0.00914951	-7.8485	GABR2_MOUSE	Gamma-aminobutyric acid type B receptor subunit 2	VGEYNAVADTLEIINDTIR_HexNAc-5_Hex-4_Fuc-2	Fuc2
1799	AQLEVTDVLTDRPPPIILQGPINQTLAVDGTALLK	HexNAc-5_Hex-3_Fuc-1	0.00748469	-6.3211	ROBO2_MOUSE	Roundabout homolog 2	AQLEVTDVLTDRPPPIILQGPINQTLAVDGTALLK_HexNAc-5_Hex-3_Fuc-1	Fuc1
1800	DEDAENLGHFVMFPANGSIDLMYFPYYGK	HexNAc-5_Hex-4_Fuc-2	0.00663391	-5.2047	AT1B2_MOUSE	Sodium/potassium-transporting ATPase subunit beta-2	DEDAENLGHFVMFPANGSIDLMYFPYYGK_HexNAc-5_Hex-4_Fuc-2	Fuc2
1801	EALSIIGDINTTTVSTPMPPPVDDSWLQVQSVPAGR	HexNAc-3_Hex-4	0.00508259	-3.3999	DYN1_MOUSE	Isoform 4 of Dynamin-1	EALSIIGDINTTTVSTPMPPPVDDSWLQVQSVPAGR_HexNAc-3_Hex-4	Fuc0
1802	EALSIIGDINTTTVSTPMPPPVDDSWLQVQSVPAGR	HexNAc-3_Hex-4	0.00196078	-1.6994	DYN1_MOUSE	Isoform 4 of Dynamin-1	EALSIIGDINTTTVSTPMPPPVDDSWLQVQSVPAGR_HexNAc-3_Hex-4	Fuc0
1803	DEDAENLGHFVMFPANGSIDLMYFPYYGK	HexNAc-2_Hex-5	0.00129199	-1.1432	AT1B2_MOUSE	Sodium/potassium-transporting ATPase subunit beta-2	DEDAENLGHFVMFPANGSIDLMYFPYYGK_HexNAc-2_Hex-5	Man5
1804	DEDAENLGHFVMFPANGSIDLMYFPYYGK	HexNAc-2_Hex-5	0.00129199	-1.1432	AT1B2_MOUSE	Sodium/potassium-transporting ATPase subunit beta-2	DEDAENLGHFVMFPANGSIDLMYFPYYGK_HexNAc-2_Hex-5	Man5
1805	VSDTVVEPYNATLSVHQLVENTDETYCIDNEALYDICFRTLK	HexNAc-2_Hex-4_Fuc-1	0.00879451	-7.4922	TBB4A_MOUSE	Tubulin beta-4A chain	VSDTVVEPYNATLSVHQLVENTDETYCIDNEALYDICFRTLK_HexNAc-2_Hex-4_Fuc-1	character(0)
1806	VAVCDIPPRGLKMASTFIGNSTAIQELFK	HexNAc-2_Fuc-1	0.00359125	-2.869	TBB6_MOUSE	Tubulin beta-6 chain	VAVCDIPPRGLKMASTFIGNSTAIQELFK_HexNAc-2_Fuc-1	character(0)
1807	LAFLMINDSLVPNMIIPR	HexNAc-2_Hex-5	0	0.2047	DPP10_MOUSE	Inactive dipeptidyl peptidase 10	LAFLMINDSLVPNMIIPR_HexNAc-2_Hex-5	Man5
1808	LAFLMINDSLVPNMIIPR	HexNAc-2_Hex-5	0	1.9164	DPP10_MOUSE	Inactive dipeptidyl peptidase 10	LAFLMINDSLVPNMIIPR_HexNAc-2_Hex-5	Man5
1809	TVFQKENGTITAANASTLNDGAAALVLMTAEAAQR	HexNAc-1_Fuc-1	0.00618079	-4.7601	THIL_MOUSE	Acetyl-CoA acetyltransferase, mitochondrial	TVFQKENGTITAANASTLNDGAAALVLMTAEAAQR_HexNAc-1_Fuc-1	character(0)
1810	TAVCDIPPRGLKMAVTFIGNSTAIQELFK	HexNAc-2_Hex-1	0.00568952	-3.9383	TBB5_MOUSE	Tubulin beta-5 chain	TAVCDIPPRGLKMAVTFIGNSTAIQELFK_HexNAc-2_Hex-1	character(0)
1811	TQVFGPVDPTVNTTYAFFNTFFK	HexNAc-2_Hex-5	0.00169779	-1.3408	HEXB_MOUSE	Beta-hexosaminidase subunit beta	TQVFGPVDPTVNTTYAFFNTFFK_HexNAc-2_Hex-5	Man5
1812	GLLDSEPGSVLNAMSTAFNDTVEFYR	HexNAc-2_Hex-9	0.00568952	-4.0978	ELOV4_MOUSE	Elongation of very long chain fatty acids protein 4	GLLDSEPGSVLNAMSTAFNDTVEFYR_HexNAc-2_Hex-9	Man9
1813	GLLDSEPGSVLNAMSTAFNDTVEFYR	HexNAc-2_Hex-9	0.00568952	-4.0978	ELOV4_MOUSE	Elongation of very long chain fatty acids protein 4	GLLDSEPGSVLNAMSTAFNDTVEFYR_HexNAc-2_Hex-9	Man9
1814	GLLDSEPGSVLNAMSTAFNDTVEFYR	HexNAc-2_Hex-9	0.00568952	-4.5729	ELOV4_MOUSE	Elongation of very long chain fatty acids protein 4	GLLDSEPGSVLNAMSTAFNDTVEFYR_HexNAc-2_Hex-9	Man9
1815	GLLDSEPGSVLNAMSTAFNDTVEFYR	HexNAc-2_Hex-5_Fuc-1	0.00735463	-6.0546	ELOV4_MOUSE	Elongation of very long chain fatty acids protein 4	GLLDSEPGSVLNAMSTAFNDTVEFYR_HexNAc-2_Hex-5_Fuc-1	Man5F
1816	GLLDSEPGSVLNAMSTAFNDTVEFYR	HexNAc-2_Hex-6	0.00359125	-3.1163	ELOV4_MOUSE	Elongation of very long chain fatty acids protein 4	GLLDSEPGSVLNAMSTAFNDTVEFYR_HexNAc-2_Hex-6	Man6
1817	GLLDSEPGSVLNAMSTAFNDTVEFYR	HexNAc-2_Hex-6	0.00169779	-1.3642	ELOV4_MOUSE	Elongation of very long chain fatty acids protein 4	GLLDSEPGSVLNAMSTAFNDTVEFYR_HexNAc-2_Hex-6	Man6
1818	VAVCDIPPRGLKMASTFIGNSTAIQELFK	HexNAc-2_Fuc-1	0.000492611	-0.533	TBB6_MOUSE	Tubulin beta-6 chain	VAVCDIPPRGLKMASTFIGNSTAIQELFK_HexNAc-2_Fuc-1	character(0)
1819	NLSRIHPVSTMVKGMYGIENEVFLSLPCILNAR	HexNAc-5_Hex-4_Fuc-2	0.0116256	-10.6837	LDHB_MOUSE	L-lactate dehydrogenase B chain	NLSRIHPVSTMVKGMYGIENEVFLSLPCILNAR_HexNAc-5_Hex-4_Fuc-2	Fuc2
1820	FQISPQLQFSPEEVLGMVLNYSR	HexNAc-2_Hex-9	0.00564804	-3.5585	HYOU1_MOUSE	Hypoxia up-regulated protein 1	FQISPQLQFSPEEVLGMVLNYSR_HexNAc-2_Hex-9	Man9
1821	FQISPQLQFSPEEVLGMVLNYSR	HexNAc-2_Hex-9	0.00564804	-3.5585	HYOU1_MOUSE	Hypoxia up-regulated protein 1	FQISPQLQFSPEEVLGMVLNYSR_HexNAc-2_Hex-9	Man9
1822	NAIKPVLIHLDNHSLWEPK	HexNAc-4_Hex-4_Fuc-1	0.00914951	-8.4269	EFR3B_MOUSE	Protein EFR3 homolog B	NAIKPVLIHLDNHSLWEPK_HexNAc-4_Hex-4_Fuc-1	Fuc1
1823	FLNLSYNPIGTIEGSMLHELLR	HexNAc-2_Hex-9	0.00564804	-3.6631	LIGO1_MOUSE	Leucine-rich repeat and immunoglobulin-like domain-containing nogo receptor-interacting protein 1	FLNLSYNPIGTIEGSMLHELLR_HexNAc-2_Hex-9	Man9
1824	FLNLSYNPIGTIEGSMLHELLR	HexNAc-2_Hex-9	0.00296956	-1.9752	LIGO1_MOUSE	Leucine-rich repeat and immunoglobulin-like domain-containing nogo receptor-interacting protein 1	FLNLSYNPIGTIEGSMLHELLR_HexNAc-2_Hex-9	Man9
1825	GASASSPATAVNASNASDGQPASPPSGCPMHK	HexNAc-1	0.00196078	-1.7503	CCHL_MOUSE	Holocytochrome c-type synthase	GASASSPATAVNASNASDGQPASPPSGCPMHK_HexNAc-1	character(0)
1826	LGAIVAVTGDGVNDSPALK	HexNAc-2_Hex-3	0.00568952	-4.0974	ATP4A_MOUSE	Potassium-transporting ATPase alpha chain 1	LGAIVAVTGDGVNDSPALK_HexNAc-2_Hex-3	Man3
1827	GGPKNDTEER	HexNAc-5_Hex-4_Fuc-2	0.00568952	-4.1314	NPTX1_MOUSE	Neuronal pentraxin-1	GGPKNDTEER_HexNAc-5_Hex-4_Fuc-2	Fuc2
1828	GGPKNDTEER	HexNAc-5_Hex-4_Fuc-2	0.00564804	-3.7382	NPTX1_MOUSE	Neuronal pentraxin-1	GGPKNDTEER_HexNAc-5_Hex-4_Fuc-2	Fuc2
1829	THANGSIK	HexNAc-2_Hex-5	0	1.4341	LRP1_MOUSE	Prolow-density lipoprotein receptor-related protein 1	THANGSIK_HexNAc-2_Hex-5	Man5
1830	KNASNMEYR	HexNAc-2_Hex-5	0	2.4241	NPTN_MOUSE	Neuroplastin	KNASNMEYR_HexNAc-2_Hex-5	Man5
1831	KNASNMEYR	HexNAc-2_Hex-5	0	1.8001	NPTN_MOUSE	Neuroplastin	KNASNMEYR_HexNAc-2_Hex-5	Man5
1832	YIDKGNR	HexNAc-8_Hex-3_Fuc-1	0.00663391	-5.08	CA2D1_MOUSE	Isoform 2D of Voltage-dependent calcium channel subunit alpha-2/delta-1	YIDKGNR_HexNAc-8_Hex-3_Fuc-1	character(0)
1833	YIDKGNR	HexNAc-8_Hex-3_Fuc-1	0.00663391	-5.2729	CA2D1_MOUSE	Isoform 2D of Voltage-dependent calcium channel subunit alpha-2/delta-1	YIDKGNR_HexNAc-8_Hex-3_Fuc-1	character(0)
1834	YIDKGNR	HexNAc-2_Hex-5	0	0.8268	CA2D1_MOUSE	Isoform 2D of Voltage-dependent calcium channel subunit alpha-2/delta-1	YIDKGNR_HexNAc-2_Hex-5	Man5
1835	KNASNMEYR	HexNAc-5_Hex-4_Fuc-2	0.00568952	-4.0986	NPTN_MOUSE	Neuroplastin	KNASNMEYR_HexNAc-5_Hex-4_Fuc-2	Fuc2
1836	DQPGHPVNR	HexNAc-2_Hex-9	0	1.8913	CGT_MOUSE	2-hydroxyacylsphingosine 1-beta-galactosyltransferase	DQPGHPVNR_HexNAc-2_Hex-9	Man9
1837	DQPGHPVNR	HexNAc-2_Hex-9	0	0.9068	CGT_MOUSE	2-hydroxyacylsphingosine 1-beta-galactosyltransferase	DQPGHPVNR_HexNAc-2_Hex-9	Man9
1838	DQPGHPVNR	HexNAc-2_Hex-10	0	0.9784	CGT_MOUSE	2-hydroxyacylsphingosine 1-beta-galactosyltransferase	DQPGHPVNR_HexNAc-2_Hex-10	Prec
1839	DQPGHPVNR	HexNAc-2_Hex-8	0	2.4574	CGT_MOUSE	2-hydroxyacylsphingosine 1-beta-galactosyltransferase	DQPGHPVNR_HexNAc-2_Hex-8	Man8
1840	DQPGHPVNR	HexNAc-2_Hex-8	0	1.4609	CGT_MOUSE	2-hydroxyacylsphingosine 1-beta-galactosyltransferase	DQPGHPVNR_HexNAc-2_Hex-8	Man8
1841	YHSQTYGNGSK	HexNAc-2_Hex-6	0	1.5364	OS9_MOUSE	Isoform 2 of Protein	YHSQTYGNGSK_HexNAc-2_Hex-6	Man6
1842	YHSQTYGNGSK	HexNAc-2_Hex-6	0	1.5364	OS9_MOUSE	Isoform 2 of Protein	YHSQTYGNGSK_HexNAc-2_Hex-6	Man6
1843	DQPGHPVNR	HexNAc-2_Hex-7	0	2.9533	CGT_MOUSE	2-hydroxyacylsphingosine 1-beta-galactosyltransferase	DQPGHPVNR_HexNAc-2_Hex-7	Man7
1844	DQPGHPVNR	HexNAc-2_Hex-7	0	2.424	CGT_MOUSE	2-hydroxyacylsphingosine 1-beta-galactosyltransferase	DQPGHPVNR_HexNAc-2_Hex-7	Man7
1845	NVSDTTKR	HexNAc-5_Hex-3_Fuc-1	0.00568952	-3.8772	SHPS1_MOUSE	Isoform 2 of Tyrosine-protein phosphatase non-receptor type substrate 1	NVSDTTKR_HexNAc-5_Hex-3_Fuc-1	Fuc1
1846	DQPGHPVNR	HexNAc-2_Hex-6	0	2.8922	CGT_MOUSE	2-hydroxyacylsphingosine 1-beta-galactosyltransferase	DQPGHPVNR_HexNAc-2_Hex-6	Man6
1847	DQPGHPVNR	HexNAc-2_Hex-6	0	2.2784	CGT_MOUSE	2-hydroxyacylsphingosine 1-beta-galactosyltransferase	DQPGHPVNR_HexNAc-2_Hex-6	Man6
1848	KNQSSELR	HexNAc-4_Hex-4_Fuc-2	0.00568952	-3.9703	ICAM5_MOUSE	Intercellular adhesion molecule 5	KNQSSELR_HexNAc-4_Hex-4_Fuc-2	Fuc2
1849	KNASNMEYR	HexNAc-5_Hex-3_Fuc-1	0.000948767	-0.6927	NPTN_MOUSE	Neuroplastin	KNASNMEYR_HexNAc-5_Hex-3_Fuc-1	Fuc1
1850	TVGNQTSTK	HexNAc-5_Hex-3_Fuc-1	0.00618079	-5.0188	CNTN4_MOUSE	Contactin-4	TVGNQTSTK_HexNAc-5_Hex-3_Fuc-1	Fuc1
1851	DQPGHPVNR	HexNAc-3_Hex-5	0	2.3079	CGT_MOUSE	2-hydroxyacylsphingosine 1-beta-galactosyltransferase	DQPGHPVNR_HexNAc-3_Hex-5	Fuc0
1852	NPNASEPK	HexNAc-3_Hex-5_Fuc-2	0.00879451	-7.252	AT1A1_MOUSE	Sodium/potassium-transporting ATPase subunit alpha-1	NPNASEPK_HexNAc-3_Hex-5_Fuc-2	Fuc2
1853	DQPGHPVNR	HexNAc-2_Hex-5	0	1.1435	CGT_MOUSE	2-hydroxyacylsphingosine 1-beta-galactosyltransferase	DQPGHPVNR_HexNAc-2_Hex-5	Man5
1854	DQPGHPVNR	HexNAc-4_Hex-5	0	3.667	CGT_MOUSE	2-hydroxyacylsphingosine 1-beta-galactosyltransferase	DQPGHPVNR_HexNAc-4_Hex-5	Fuc0
1855	DQPGHPVNR	HexNAc-4_Hex-5	0	3.1592	CGT_MOUSE	2-hydroxyacylsphingosine 1-beta-galactosyltransferase	DQPGHPVNR_HexNAc-4_Hex-5	Fuc0
1856	NISSEEK	HexNAc-5_Hex-5_Fuc-3	0.00762503	-6.519	NCAM1_MOUSE	Neural cell adhesion molecule 1	NISSEEK_HexNAc-5_Hex-5_Fuc-3	Fuc3
1857	CVNESYKK	HexNAc-2_Hex-6	0	0.5074	PPT1_MOUSE	Palmitoyl-protein thioesterase 1	CVNESYKK_HexNAc-2_Hex-6	Man6
1858	KNQSSELR	HexNAc-5_Hex-4_Fuc-2	0.00564804	-3.5111	ICAM5_MOUSE	Intercellular adhesion molecule 5	KNQSSELR_HexNAc-5_Hex-4_Fuc-2	Fuc2
1859	DQPGHPVNR	HexNAc-4_Hex-6	0	0.5747	CGT_MOUSE	2-hydroxyacylsphingosine 1-beta-galactosyltransferase	DQPGHPVNR_HexNAc-4_Hex-6	Fuc0
1860	NASNMEYR	HexNAc-4_Hex-6_Fuc-2	0.00735463	-6.0212	NPTN_MOUSE	Neuroplastin	NASNMEYR_HexNAc-4_Hex-6_Fuc-2	Fuc2
1861	NISSEEK	HexNAc-6_Hex-5_Fuc-3	0.00685099	-5.5212	NCAM1_MOUSE	Neural cell adhesion molecule 1	NISSEEK_HexNAc-6_Hex-5_Fuc-3	character(0)
1862	NISSEEK	HexNAc-6_Hex-5_Fuc-3	0.00735463	-5.9997	NCAM1_MOUSE	Neural cell adhesion molecule 1	NISSEEK_HexNAc-6_Hex-5_Fuc-3	character(0)
1863	DQPGHPVNR	HexNAc-4_Hex-4	0	3.9262	CGT_MOUSE	2-hydroxyacylsphingosine 1-beta-galactosyltransferase	DQPGHPVNR_HexNAc-4_Hex-4	Fuc0
1864	DQPGHPVNR	HexNAc-4_Hex-4	0	3.9262	CGT_MOUSE	2-hydroxyacylsphingosine 1-beta-galactosyltransferase	DQPGHPVNR_HexNAc-4_Hex-4	Fuc0
1865	NISSEEK	HexNAc-5_Hex-4_Fuc-2	0.00879451	-7.3794	NCAM1_MOUSE	Neural cell adhesion molecule 1	NISSEEK_HexNAc-5_Hex-4_Fuc-2	Fuc2
1866	NISSEEK	HexNAc-5_Hex-4_Fuc-2	0.00850971	-7.1532	NCAM1_MOUSE	Neural cell adhesion molecule 1	NISSEEK_HexNAc-5_Hex-4_Fuc-2	Fuc2
1867	HMNETSHTQGSLR	HexNAc-2_Hex-6	0	0.2807	NTRK2_MOUSE	BDNF/NT-3 growth factors receptor	HMNETSHTQGSLR_HexNAc-2_Hex-6	Man6
1868	HMNETSHTQGSLR	HexNAc-2_Hex-6	0	-0.484	NTRK2_MOUSE	BDNF/NT-3 growth factors receptor	HMNETSHTQGSLR_HexNAc-2_Hex-6	Man6
1869	NISSEEK	HexNAc-6_Hex-4_Fuc-2	0.00735463	-6.178	NCAM1_MOUSE	Neural cell adhesion molecule 1	NISSEEK_HexNAc-6_Hex-4_Fuc-2	character(0)
1870	NISSEEK	HexNAc-6_Hex-4_Fuc-2	0.00748469	-6.4006	NCAM1_MOUSE	Neural cell adhesion molecule 1	NISSEEK_HexNAc-6_Hex-4_Fuc-2	character(0)
1871	NSSHSPLR	HexNAc-2_Hex-8	0	2.5378	SEM4D_MOUSE	Semaphorin-4D	NSSHSPLR_HexNAc-2_Hex-8	Man8
1872	NSSHSPLR	HexNAc-2_Hex-8	0	1.5413	SEM4D_MOUSE	Semaphorin-4D	NSSHSPLR_HexNAc-2_Hex-8	Man8
1873	NISSEEK	HexNAc-7_Hex-8	0.00663391	-5.2824	NCAM1_MOUSE	Neural cell adhesion molecule 1	NISSEEK_HexNAc-7_Hex-8	character(0)
1874	NISSEEK	HexNAc-7_Hex-8	0.00568952	-4.5716	NCAM1_MOUSE	Neural cell adhesion molecule 1	NISSEEK_HexNAc-7_Hex-8	character(0)
1875	NLGNNTK	HexNAc-5_Hex-3_Fuc-1	0.00447713	-3.3005	CGT_MOUSE	2-hydroxyacylsphingosine 1-beta-galactosyltransferase	NLGNNTK_HexNAc-5_Hex-3_Fuc-1	Fuc1
1876	NLGNNTK	HexNAc-5_Hex-3_Fuc-1	0.00564804	-3.5429	CGT_MOUSE	2-hydroxyacylsphingosine 1-beta-galactosyltransferase	NLGNNTK_HexNAc-5_Hex-3_Fuc-1	Fuc1
1877	KKSNESVSEPR	HexNAc-5_Hex-4_Fuc-2	0.00714116	-5.6845	S39A6_MOUSE	Zinc transporter ZIP6	KKSNESVSEPR_HexNAc-5_Hex-4_Fuc-2	Fuc2
1878	DQPGHPVNR	HexNAc-5_Hex-3	0	2.324	CGT_MOUSE	2-hydroxyacylsphingosine 1-beta-galactosyltransferase	DQPGHPVNR_HexNAc-5_Hex-3	Fuc0
1879	DQPGHPVNR	HexNAc-5_Hex-3	0	1.213	CGT_MOUSE	2-hydroxyacylsphingosine 1-beta-galactosyltransferase	DQPGHPVNR_HexNAc-5_Hex-3	Fuc0
1880	HMNETSHTQGSLR	HexNAc-2_Hex-5	0	1.6097	NTRK2_MOUSE	BDNF/NT-3 growth factors receptor	HMNETSHTQGSLR_HexNAc-2_Hex-5	Man5
1881	HMNETSHTQGSLR	HexNAc-2_Hex-5	0	0.8361	NTRK2_MOUSE	BDNF/NT-3 growth factors receptor	HMNETSHTQGSLR_HexNAc-2_Hex-5	Man5
1882	HMNETSHTQGSLR	HexNAc-2_Hex-4	0	-0.4024	NTRK2_MOUSE	BDNF/NT-3 growth factors receptor	HMNETSHTQGSLR_HexNAc-2_Hex-4	Man4
1883	NSSHSPLR	HexNAc-2_Hex-7	0	2.8255	SEM4D_MOUSE	Semaphorin-4D	NSSHSPLR_HexNAc-2_Hex-7	Man7
1884	NSSHSPLR	HexNAc-2_Hex-7	0	1.814	SEM4D_MOUSE	Semaphorin-4D	NSSHSPLR_HexNAc-2_Hex-7	Man7
1885	NISSEEK	HexNAc-4_Hex-5_NeuAc-2	0.00564804	-3.4896	NCAM1_MOUSE	Neural cell adhesion molecule 1	NISSEEK_HexNAc-4_Hex-5_NeuAc-2	character(0)
1886	NISSEEK	HexNAc-5_Hex-5_NeuAc-2	0.00568952	-4.0601	NCAM1_MOUSE	Neural cell adhesion molecule 1	NISSEEK_HexNAc-5_Hex-5_NeuAc-2	character(0)
1887	NISSEEK	HexNAc-5_Hex-5_NeuAc-2	0.0119665	-11.3138	NCAM1_MOUSE	Neural cell adhesion molecule 1	NISSEEK_HexNAc-5_Hex-5_NeuAc-2	character(0)
1888	NASNMEYR	HexNAc-5_Hex-3_Fuc-1	0.00340832	-2.6147	NPTN_MOUSE	Neuroplastin	NASNMEYR_HexNAc-5_Hex-3_Fuc-1	Fuc1
1889	NISSEEK	HexNAc-5_Hex-5_Fuc-1_NeuAc-1	0.0126783	-12.2705	NCAM1_MOUSE	Neural cell adhesion molecule 1	NISSEEK_HexNAc-5_Hex-5_Fuc-1_NeuAc-1	character(0)
1890	NISSEEK	HexNAc-5_Hex-5_Fuc-3	0.0116256	-10.7798	NCAM1_MOUSE	Neural cell adhesion molecule 1	NISSEEK_HexNAc-5_Hex-5_Fuc-3	Fuc3
1891	IRNVSDTTKR	HexNAc-2_Hex-6	0	5.9042	SHPS1_MOUSE	Isoform 2 of Tyrosine-protein phosphatase non-receptor type substrate 1	IRNVSDTTKR_HexNAc-2_Hex-6	Man6
1892	IRNVSDTTKR	HexNAc-2_Hex-6	0	3.3548	SHPS1_MOUSE	Isoform 2 of Tyrosine-protein phosphatase non-receptor type substrate 1	IRNVSDTTKR_HexNAc-2_Hex-6	Man6
1893	VIYQNHNK	HexNAc-4_Hex-4_Fuc-1	0.00618079	-4.8874	L1CAM_MOUSE	Neural cell adhesion molecule L1	VIYQNHNK_HexNAc-4_Hex-4_Fuc-1	Fuc1
1894	NISSEEK	HexNAc-6_Hex-5_Fuc-1_NeuAc-1	0.00914951	-7.9241	NCAM1_MOUSE	Neural cell adhesion molecule 1	NISSEEK_HexNAc-6_Hex-5_Fuc-1_NeuAc-1	character(0)
1895	NISSEEK	HexNAc-4_Hex-5_NeuAc-3	0.00340832	-2.7867	NCAM1_MOUSE	Neural cell adhesion molecule 1	NISSEEK_HexNAc-4_Hex-5_NeuAc-3	character(0)
1896	NISSEEK	HexNAc-4_Hex-5_NeuAc-3	0.0116256	-10.9012	NCAM1_MOUSE	Neural cell adhesion molecule 1	NISSEEK_HexNAc-4_Hex-5_NeuAc-3	character(0)
1897	VIYQNHNK	HexNAc-5_Hex-4_Fuc-1	0.00663391	-5.1154	L1CAM_MOUSE	Neural cell adhesion molecule L1	VIYQNHNK_HexNAc-5_Hex-4_Fuc-1	Fuc1
1898	VIYQNHNK	HexNAc-5_Hex-4_Fuc-1	0.00618079	-4.8453	L1CAM_MOUSE	Neural cell adhesion molecule L1	VIYQNHNK_HexNAc-5_Hex-4_Fuc-1	Fuc1
1899	VIYQNHNK	HexNAc-4_Hex-4	0	0.1429	L1CAM_MOUSE	Neural cell adhesion molecule L1	VIYQNHNK_HexNAc-4_Hex-4	Fuc0
1900	VIYQNHNK	HexNAc-4_Hex-4	0	0.1429	L1CAM_MOUSE	Neural cell adhesion molecule L1	VIYQNHNK_HexNAc-4_Hex-4	Fuc0
1901	RACQFNR	HexNAc-3_Hex-4	0	4.4679	AT1B2_MOUSE	Sodium/potassium-transporting ATPase subunit beta-2	RACQFNR_HexNAc-3_Hex-4	Fuc0
1902	RACQFNR	HexNAc-2_Hex-5	0	4.0582	AT1B2_MOUSE	Sodium/potassium-transporting ATPase subunit beta-2	RACQFNR_HexNAc-2_Hex-5	Man5
1903	RACQFNR	HexNAc-2_Hex-5	0	0.6605	AT1B2_MOUSE	Sodium/potassium-transporting ATPase subunit beta-2	RACQFNR_HexNAc-2_Hex-5	Man5
1904	RACQFNR	HexNAc-2_Hex-4	0	3.6702	AT1B2_MOUSE	Sodium/potassium-transporting ATPase subunit beta-2	RACQFNR_HexNAc-2_Hex-4	Man4
1905	RACQFNR	HexNAc-2_Hex-4	0	1.1513	AT1B2_MOUSE	Sodium/potassium-transporting ATPase subunit beta-2	RACQFNR_HexNAc-2_Hex-4	Man4
1906	NISSEEK	HexNAc-5_Hex-4_Fuc-1	0.00564804	-3.6764	NCAM1_MOUSE	Neural cell adhesion molecule 1	NISSEEK_HexNAc-5_Hex-4_Fuc-1	Fuc1
1907	NISSEEK	HexNAc-5_Hex-3_Fuc-1	0.00568952	-3.8772	NCAM1_MOUSE	Neural cell adhesion molecule 1	NISSEEK_HexNAc-5_Hex-3_Fuc-1	Fuc1
1908	NISSEEK	HexNAc-5_Hex-3_Fuc-1	0.00564804	-3.6349	NCAM1_MOUSE	Neural cell adhesion molecule 1	NISSEEK_HexNAc-5_Hex-3_Fuc-1	Fuc1
1909	NISSEEK	HexNAc-2_Hex-12	0.00359125	-2.857	NCAM1_MOUSE	Neural cell adhesion molecule 1	NISSEEK_HexNAc-2_Hex-12	Prec
1910	RACQFNR	HexNAc-4_Hex-5_Fuc-1	0.00568952	-4.2125	AT1B2_MOUSE	Sodium/potassium-transporting ATPase subunit beta-2	RACQFNR_HexNAc-4_Hex-5_Fuc-1	Fuc1
1911	NISSEEK	HexNAc-2_Hex-12	0.00359125	-2.857	NCAM1_MOUSE	Neural cell adhesion molecule 1	NISSEEK_HexNAc-2_Hex-12	Prec
1912	RACQFNR	HexNAc-4_Hex-5	0	3.6027	AT1B2_MOUSE	Sodium/potassium-transporting ATPase subunit beta-2	RACQFNR_HexNAc-4_Hex-5	Fuc0
1913	RACQFNR	HexNAc-4_Hex-5	0.00129199	-0.9508	AT1B2_MOUSE	Sodium/potassium-transporting ATPase subunit beta-2	RACQFNR_HexNAc-4_Hex-5	Fuc0
1914	HYNYTGK	HexNAc-5_Hex-4_NeuAc-1	0.00663391	-5.354	S1PR1_MOUSE	Sphingosine 1-phosphate receptor 1	HYNYTGK_HexNAc-5_Hex-4_NeuAc-1	character(0)
1915	HYNYTGK	HexNAc-5_Hex-4_Fuc-2	0.00779163	-6.7452	S1PR1_MOUSE	Sphingosine 1-phosphate receptor 1	HYNYTGK_HexNAc-5_Hex-4_Fuc-2	Fuc2
1916	RACQFNR	HexNAc-4_Hex-5_Fuc-1	0.00340832	-2.5819	AT1B2_MOUSE	Sodium/potassium-transporting ATPase subunit beta-2	RACQFNR_HexNAc-4_Hex-5_Fuc-1	Fuc1
1917	HYNYTGK	HexNAc-5_Hex-4_NeuAc-1	0.00618079	-4.7756	S1PR1_MOUSE	Sphingosine 1-phosphate receptor 1	HYNYTGK_HexNAc-5_Hex-4_NeuAc-1	character(0)
1918	HYNYTGK	HexNAc-5_Hex-4_Fuc-2	0.00762503	-6.4838	S1PR1_MOUSE	Sphingosine 1-phosphate receptor 1	HYNYTGK_HexNAc-5_Hex-4_Fuc-2	Fuc2
1919	VIYQNHNK	HexNAc-5_Hex-3	0	1.3522	L1CAM_MOUSE	Neural cell adhesion molecule L1	VIYQNHNK_HexNAc-5_Hex-3	Fuc0
1920	VIYQNHNK	HexNAc-5_Hex-3	0	1.9466	L1CAM_MOUSE	Neural cell adhesion molecule L1	VIYQNHNK_HexNAc-5_Hex-3	Fuc0
1921	VIYQNHNK	HexNAc-4_Hex-3_Fuc-1	0.000948767	-0.6797	L1CAM_MOUSE	Neural cell adhesion molecule L1	VIYQNHNK_HexNAc-4_Hex-3_Fuc-1	Fuc1
1922	VIYQNHNK	HexNAc-5_Hex-4	0	0.5242	L1CAM_MOUSE	Neural cell adhesion molecule L1	VIYQNHNK_HexNAc-5_Hex-4	Fuc0
1923	KNASNMEYR	HexNAc-4_Hex-6_Fuc-1	0.00727358	-5.9367	NPTN_MOUSE	Neuroplastin	KNASNMEYR_HexNAc-4_Hex-6_Fuc-1	Fuc1
1924	KNASNMEYR	HexNAc-4_Hex-6_Fuc-1	0.00735463	-6.1698	NPTN_MOUSE	Neuroplastin	KNASNMEYR_HexNAc-4_Hex-6_Fuc-1	Fuc1
1925	IRNVSDTTKR	HexNAc-5_Hex-4_Fuc-2	0.00762503	-6.6102	SHPS1_MOUSE	Isoform 2 of Tyrosine-protein phosphatase non-receptor type substrate 1	IRNVSDTTKR_HexNAc-5_Hex-4_Fuc-2	Fuc2
1926	KNASNMEYR	HexNAc-3_Hex-6_Fuc-2	0.00735463	-6.3036	NPTN_MOUSE	Neuroplastin	KNASNMEYR_HexNAc-3_Hex-6_Fuc-2	Fuc2
1927	IRNVSDTTK	HexNAc-2_Hex-5	0	1.921	SHPS1_MOUSE	Isoform 2 of Tyrosine-protein phosphatase non-receptor type substrate 1	IRNVSDTTK_HexNAc-2_Hex-5	Man5
1928	IRNVSDTTK	HexNAc-2_Hex-5	0	0.7468	SHPS1_MOUSE	Isoform 2 of Tyrosine-protein phosphatase non-receptor type substrate 1	IRNVSDTTK_HexNAc-2_Hex-5	Man5
1929	NISSEEK	HexNAc-5_Hex-4_Fuc-1_NeuAc-2	0.00850971	-7.1501	NCAM1_MOUSE	Neural cell adhesion molecule 1	NISSEEK_HexNAc-5_Hex-4_Fuc-1_NeuAc-2	character(0)
1930	IRNVSDTTK	HexNAc-2_Hex-4	0	2.0423	SHPS1_MOUSE	Isoform 2 of Tyrosine-protein phosphatase non-receptor type substrate 1	IRNVSDTTK_HexNAc-2_Hex-4	Man4
1931	IRNVSDTTK	HexNAc-2_Hex-4	0	0.6186	SHPS1_MOUSE	Isoform 2 of Tyrosine-protein phosphatase non-receptor type substrate 1	IRNVSDTTK_HexNAc-2_Hex-4	Man4
1932	KNASNMEYR	HexNAc-2_Hex-5	0	1.5223	NPTN_MOUSE	Neuroplastin	KNASNMEYR_HexNAc-2_Hex-5	Man5
1933	KNASNMEYR	HexNAc-2_Hex-5	0	0.7487	NPTN_MOUSE	Neuroplastin	KNASNMEYR_HexNAc-2_Hex-5	Man5
1934	KNASNMEYR	HexNAc-4_Hex-6_Fuc-2	0.00727358	-5.9118	NPTN_MOUSE	Neuroplastin	KNASNMEYR_HexNAc-4_Hex-6_Fuc-2	Fuc2
1935	KNASNMEYR	HexNAc-4_Hex-6_Fuc-2	0.00779163	-6.6992	NPTN_MOUSE	Neuroplastin	KNASNMEYR_HexNAc-4_Hex-6_Fuc-2	Fuc2
1936	VIYQNHNK	HexNAc-5_Hex-3_Fuc-1	0.00618079	-4.9127	L1CAM_MOUSE	Neural cell adhesion molecule L1	VIYQNHNK_HexNAc-5_Hex-3_Fuc-1	Fuc1
1937	VIYQNHNK	HexNAc-5_Hex-3_Fuc-1	0.00590446	-4.6366	L1CAM_MOUSE	Neural cell adhesion molecule L1	VIYQNHNK_HexNAc-5_Hex-3_Fuc-1	Fuc1
1938	THQALCNTTQK	HexNAc-5_Hex-3_Fuc-1	0.00714116	-5.7241	ENV1_MOUSE	MLV-related proviral Env polyprotein	THQALCNTTQK_HexNAc-5_Hex-3_Fuc-1	Fuc1
1939	THQALCNTTQK	HexNAc-5_Hex-3_Fuc-1	0.00663391	-5.1056	ENV1_MOUSE	MLV-related proviral Env polyprotein	THQALCNTTQK_HexNAc-5_Hex-3_Fuc-1	Fuc1
1940	NISSEEK	HexNAc-6_Hex-5_NeuAc-2	0.00590446	-4.6577	NCAM1_MOUSE	Neural cell adhesion molecule 1	NISSEEK_HexNAc-6_Hex-5_NeuAc-2	character(0)
1941	NISSEEK	HexNAc-6_Hex-5_NeuAc-2	0.0121272	-11.6959	NCAM1_MOUSE	Neural cell adhesion molecule 1	NISSEEK_HexNAc-6_Hex-5_NeuAc-2	character(0)
1942	KNASNMEYR	HexNAc-3_Hex-5_Fuc-1	0.00568952	-4.4089	NPTN_MOUSE	Neuroplastin	KNASNMEYR_HexNAc-3_Hex-5_Fuc-1	Fuc1
1943	KNASNMEYR	HexNAc-3_Hex-5_Fuc-1	0.00568952	-4.4089	NPTN_MOUSE	Neuroplastin	KNASNMEYR_HexNAc-3_Hex-5_Fuc-1	Fuc1
1944	KNASNMEYR	HexNAc-3_Hex-5_Fuc-2	0.00714116	-5.5534	NPTN_MOUSE	Neuroplastin	KNASNMEYR_HexNAc-3_Hex-5_Fuc-2	Fuc2
1945	KNASNMEYR	HexNAc-3_Hex-5_Fuc-2	0.00735463	-5.9989	NPTN_MOUSE	Neuroplastin	KNASNMEYR_HexNAc-3_Hex-5_Fuc-2	Fuc2
1946	GPGIKPNQTSK	HexNAc-2_Hex-6	0	2.3995	GNS_MOUSE	N-acetylglucosamine-6-sulfatase	GPGIKPNQTSK_HexNAc-2_Hex-6	Man6
1947	GPGIKPNQTSK	HexNAc-2_Hex-6	0	1.7857	GNS_MOUSE	N-acetylglucosamine-6-sulfatase	GPGIKPNQTSK_HexNAc-2_Hex-6	Man6
1948	KNASNMEYR	HexNAc-4_Hex-5_Fuc-1	0.00564804	-3.6016	NPTN_MOUSE	Neuroplastin	KNASNMEYR_HexNAc-4_Hex-5_Fuc-1	Fuc1
1949	IRNVSDTTK	HexNAc-4_Hex-5_Fuc-1	0.00568952	-4.091	SHPS1_MOUSE	Isoform 2 of Tyrosine-protein phosphatase non-receptor type substrate 1	IRNVSDTTK_HexNAc-4_Hex-5_Fuc-1	Fuc1
1950	KNASNMEYR	HexNAc-4_Hex-5_Fuc-1	0.00564804	-3.6016	NPTN_MOUSE	Neuroplastin	KNASNMEYR_HexNAc-4_Hex-5_Fuc-1	Fuc1
1951	IRNVSDTTK	HexNAc-4_Hex-5_Fuc-1	0.00568952	-4.5071	SHPS1_MOUSE	Isoform 2 of Tyrosine-protein phosphatase non-receptor type substrate 1	IRNVSDTTK_HexNAc-4_Hex-5_Fuc-1	Fuc1
1952	HMNETSHTQGSLR	HexNAc-2_Hex-5	0	2.1139	NTRK2_MOUSE	BDNF/NT-3 growth factors receptor	HMNETSHTQGSLR_HexNAc-2_Hex-5	Man5
1953	VNKTEEDYAR	HexNAc-2_Hex-6_Phospho-1	0.00359125	-3.0905	CREG1_MOUSE	Protein CREG1	VNKTEEDYAR_HexNAc-2_Hex-6_Phospho-1	Phos
1954	HYNYTGK	HexNAc-5_Hex-3_Fuc-1	0.00564804	-3.5792	S1PR1_MOUSE	Sphingosine 1-phosphate receptor 1	HYNYTGK_HexNAc-5_Hex-3_Fuc-1	Fuc1
1955	HMNETSHTQGSLR	HexNAc-3_Hex-6_Fuc-1	0.00564804	-3.8039	NTRK2_MOUSE	BDNF/NT-3 growth factors receptor	HMNETSHTQGSLR_HexNAc-3_Hex-6_Fuc-1	Fuc1
1956	KNASNMEYR	HexNAc-4_Hex-4_Fuc-2	0.00663391	-5.3564	NPTN_MOUSE	Neuroplastin	KNASNMEYR_HexNAc-4_Hex-4_Fuc-2	Fuc2
1957	KNASNMEYR	HexNAc-4_Hex-4_Fuc-2	0.00714116	-5.5874	NPTN_MOUSE	Neuroplastin	KNASNMEYR_HexNAc-4_Hex-4_Fuc-2	Fuc2
1958	KNASNMEYR	HexNAc-4_Hex-5_Fuc-2	0.00735463	-6.1526	NPTN_MOUSE	Neuroplastin	KNASNMEYR_HexNAc-4_Hex-5_Fuc-2	Fuc2
1959	KNASNMEYR	HexNAc-4_Hex-5_Fuc-2	0.00748469	-6.3425	NPTN_MOUSE	Neuroplastin	KNASNMEYR_HexNAc-4_Hex-5_Fuc-2	Fuc2
1960	STNHEPSEMSNK	HexNAc-5_Hex-3_Fuc-1	0.00568952	-4.3466	CBLN4_MOUSE	Cerebellin-4	STNHEPSEMSNK_HexNAc-5_Hex-3_Fuc-1	Fuc1
1961	STNHEPSEMSNK	HexNAc-5_Hex-3_Fuc-1	0.00617118	-4.6889	CBLN4_MOUSE	Cerebellin-4	STNHEPSEMSNK_HexNAc-5_Hex-3_Fuc-1	Fuc1
1962	HMNETSHTQGSLR	HexNAc-2_Hex-6	0	2.1616	NTRK2_MOUSE	BDNF/NT-3 growth factors receptor	HMNETSHTQGSLR_HexNAc-2_Hex-6	Man6
1963	HMNETSHTQGSLR	HexNAc-2_Hex-6	0	0.7832	NTRK2_MOUSE	BDNF/NT-3 growth factors receptor	HMNETSHTQGSLR_HexNAc-2_Hex-6	Man6
1964	IRNVSDTTKR	HexNAc-5_Hex-3_Fuc-1	0.00663391	-5.3119	SHPS1_MOUSE	Isoform 2 of Tyrosine-protein phosphatase non-receptor type substrate 1	IRNVSDTTKR_HexNAc-5_Hex-3_Fuc-1	Fuc1
1965	NETHFDAGAK	HexNAc-2_Hex-9	0.00196078	-1.5353	ACE_MOUSE	Angiotensin-converting enzyme	NETHFDAGAK_HexNAc-2_Hex-9	Man9
1966	NETHFDAGAK	HexNAc-2_Hex-9	0.00196078	-1.5353	ACE_MOUSE	Angiotensin-converting enzyme	NETHFDAGAK_HexNAc-2_Hex-9	Man9
1967	HMNETSHTQGSLR	HexNAc-3_Hex-5	0.00129199	-1.1352	NTRK2_MOUSE	BDNF/NT-3 growth factors receptor	HMNETSHTQGSLR_HexNAc-3_Hex-5	Fuc0
1968	SVTTSLHNK	HexNAc-2_Hex-7	0	0.4255	SORL_MOUSE	Sortilin-related receptor	SVTTSLHNK_HexNAc-2_Hex-7	Man7
1969	HMNETSHTQGSLR	HexNAc-3_Hex-5	0.00129199	-1.1352	NTRK2_MOUSE	BDNF/NT-3 growth factors receptor	HMNETSHTQGSLR_HexNAc-3_Hex-5	Fuc0
1970	HMNETSHTQGSLR	HexNAc-2_Hex-3	0	0.9731	NTRK2_MOUSE	BDNF/NT-3 growth factors receptor	HMNETSHTQGSLR_HexNAc-2_Hex-3	Man3
1971	HMNETSHTQGSLR	HexNAc-2_Hex-3	0	0.9731	NTRK2_MOUSE	BDNF/NT-3 growth factors receptor	HMNETSHTQGSLR_HexNAc-2_Hex-3	Man3
1972	STNHEPSEMSNR	HexNAc-5_Hex-4_Fuc-2	0.00685099	-5.4896	CBLN1_MOUSE	Cerebellin-1	STNHEPSEMSNR_HexNAc-5_Hex-4_Fuc-2	Fuc2
1973	HMNETSHTQGSLR	HexNAc-4_Hex-5	0	0.196	NTRK2_MOUSE	BDNF/NT-3 growth factors receptor	HMNETSHTQGSLR_HexNAc-4_Hex-5	Fuc0
1974	HMNETSHTQGSLR	HexNAc-4_Hex-5	0	0.196	NTRK2_MOUSE	BDNF/NT-3 growth factors receptor	HMNETSHTQGSLR_HexNAc-4_Hex-5	Fuc0
1975	SVAHNMTMPNK	HexNAc-2_Hex-6	0.000948767	-0.6459	GBRA1_MOUSE	Gamma-aminobutyric acid receptor subunit alpha-1	SVAHNMTMPNK_HexNAc-2_Hex-6	Man6
1976	SVAHNMTMPNK	HexNAc-2_Hex-6	0	0.1188	GBRA1_MOUSE	Gamma-aminobutyric acid receptor subunit alpha-1	SVAHNMTMPNK_HexNAc-2_Hex-6	Man6
1977	NETHFDAGAK	HexNAc-2_Hex-7	0	1.2445	ACE_MOUSE	Angiotensin-converting enzyme	NETHFDAGAK_HexNAc-2_Hex-7	Man7
1978	HMNETSHTQGSLR	HexNAc-4_Hex-5_Fuc-1	0.00568952	-4.0505	NTRK2_MOUSE	BDNF/NT-3 growth factors receptor	HMNETSHTQGSLR_HexNAc-4_Hex-5_Fuc-1	Fuc1
1979	HMNETSHTQGSLR	HexNAc-4_Hex-5_Fuc-1	0.00568952	-4.2876	NTRK2_MOUSE	BDNF/NT-3 growth factors receptor	HMNETSHTQGSLR_HexNAc-4_Hex-5_Fuc-1	Fuc1
1980	GICNASDTR	HexNAc-6_Hex-5_NeuAc-1	0.00568952	-4.4624	ATRN_MOUSE	Attractin	GICNASDTR_HexNAc-6_Hex-5_NeuAc-1	character(0)
1981	SVTTSLHNK	HexNAc-2_Hex-6	0	0.9935	SORL_MOUSE	Sortilin-related receptor	SVTTSLHNK_HexNAc-2_Hex-6	Man6
1982	IRNVSDTTK	HexNAc-5_Hex-4_Fuc-2	0.00779163	-6.6126	SHPS1_MOUSE	Isoform 2 of Tyrosine-protein phosphatase non-receptor type substrate 1	IRNVSDTTK_HexNAc-5_Hex-4_Fuc-2	Fuc2
1983	HYGNYTCR	HexNAc-5_Hex-4_Fuc-2	0.00735463	-5.9998	IGLO5_MOUSE	IgLON family member 5	HYGNYTCR_HexNAc-5_Hex-4_Fuc-2	Fuc2
1984	HYGNYTCR	HexNAc-5_Hex-4_Fuc-2	0.00714116	-5.7954	IGLO5_MOUSE	IgLON family member 5	HYGNYTCR_HexNAc-5_Hex-4_Fuc-2	Fuc2
1985	KNASNMEYR	HexNAc-3_Hex-6_Fuc-1_NeuAc-1	0.00748469	-6.375	NPTN_MOUSE	Neuroplastin	KNASNMEYR_HexNAc-3_Hex-6_Fuc-1_NeuAc-1	character(0)
1986	KNASNMEYR	HexNAc-3_Hex-6_Fuc-3	0.0107745	-9.7366	NPTN_MOUSE	Neuroplastin	KNASNMEYR_HexNAc-3_Hex-6_Fuc-3	Fuc3
1987	HMNETSHTQGSLR	HexNAc-4_Hex-4_Fuc-1	0.00196078	-1.3951	NTRK2_MOUSE	BDNF/NT-3 growth factors receptor	HMNETSHTQGSLR_HexNAc-4_Hex-4_Fuc-1	Fuc1
1988	HMNETSHTQGSLR	HexNAc-4_Hex-4_Fuc-1	0.00196078	-1.3951	NTRK2_MOUSE	BDNF/NT-3 growth factors receptor	HMNETSHTQGSLR_HexNAc-4_Hex-4_Fuc-1	Fuc1
1989	MIGHSNATCR	HexNAc-5_Hex-3_Fuc-1	0.00564804	-3.769	CSMD1_MOUSE	Isoform 2 of CUB and sushi domain-containing protein 1	MIGHSNATCR_HexNAc-5_Hex-3_Fuc-1	Fuc1
1990	MIGHSNATCR	HexNAc-5_Hex-3_Fuc-1	0.00568952	-3.99	CSMD1_MOUSE	Isoform 2 of CUB and sushi domain-containing protein 1	MIGHSNATCR_HexNAc-5_Hex-3_Fuc-1	Fuc1
1991	SVSHNMTAPNK	HexNAc-2_Hex-8	0	1.8304	GBRA4_MOUSE	Gamma-aminobutyric acid receptor subunit alpha-4	SVSHNMTAPNK_HexNAc-2_Hex-8	Man8
1992	SVSHNMTAPNK	HexNAc-2_Hex-8	0	1.2308	GBRA4_MOUSE	Gamma-aminobutyric acid receptor subunit alpha-4	SVSHNMTAPNK_HexNAc-2_Hex-8	Man8
1993	SVTTSLHNK	HexNAc-2_Hex-5	0	1.6097	SORL_MOUSE	Sortilin-related receptor	SVTTSLHNK_HexNAc-2_Hex-5	Man5
1994	SVTTSLHNK	HexNAc-2_Hex-5	0	1.6097	SORL_MOUSE	Sortilin-related receptor	SVTTSLHNK_HexNAc-2_Hex-5	Man5
1995	STNHEPSEMSNR	HexNAc-5_Hex-3_Fuc-1	0.00663391	-5.1056	CBLN1_MOUSE	Cerebellin-1	STNHEPSEMSNR_HexNAc-5_Hex-3_Fuc-1	Fuc1
1996	STNHEPSEMSNR	HexNAc-5_Hex-3_Fuc-1	0.00663391	-5.1056	CBLN1_MOUSE	Cerebellin-1	STNHEPSEMSNR_HexNAc-5_Hex-3_Fuc-1	Fuc1
1997	KNASNMEYR	HexNAc-5_Hex-3_Fuc-1	0.00568952	-4.4091	NPTN_MOUSE	Neuroplastin	KNASNMEYR_HexNAc-5_Hex-3_Fuc-1	Fuc1
1998	KNASNMEYR	HexNAc-5_Hex-3_Fuc-1	0.00590446	-4.6301	NPTN_MOUSE	Neuroplastin	KNASNMEYR_HexNAc-5_Hex-3_Fuc-1	Fuc1
1999	NATLAEQAK	HexNAc-2_Hex-8	0	1.0801	HYOU1_MOUSE	Hypoxia up-regulated protein 1	NATLAEQAK_HexNAc-2_Hex-8	Man8
[truncated: 10,630 more rows]

## Sheet: SV_enriched_all_glycopsms
	Peptide	Glycan	Glycan.Q	Glycan.score	Entry.Name	Entry.Description	Glycopeptide	Annotated
1	DGSCIGNSSR	HexNAc-2_Hex-5	0	1.9706	LRP1_MOUSE	Prolow-density lipoprotein receptor-related protein 1	DGSCIGNSSR_HexNAc-2_Hex-5	Man5
2	INETSDK	HexNAc-4_Hex-3_Fuc-1	0.00657895	-3.9394	AGRF2_MOUSE	Adhesion G-protein coupled receptor F2	INETSDK_HexNAc-4_Hex-3_Fuc-1	Fuc1
3	IRNVSDTTKR	HexNAc-2_Hex-5	0	2.0206	SHPS1_MOUSE	Isoform 2 of Tyrosine-protein phosphatase non-receptor type substrate 1	IRNVSDTTKR_HexNAc-2_Hex-5	Man5
4	LNNSQIK	HexNAc-2_Hex-6	0	2.1886	LAMP2_MOUSE	Isoform LAMP-2B of Lysosome-associated membrane glycoprotein 2	LNNSQIK_HexNAc-2_Hex-6	Man6
5	MNYTGGDTCHK	HexNAc-2_Hex-5	0	-1.899	MPRI_MOUSE	Cation-independent mannose-6-phosphate receptor	MNYTGGDTCHK_HexNAc-2_Hex-5	Man5
6	LNNSQIK	HexNAc-2_Hex-5	0	0.8226	LAMP2_MOUSE	Isoform LAMP-2B of Lysosome-associated membrane glycoprotein 2	LNNSQIK_HexNAc-2_Hex-5	Man5
7	LNSSSQTNSLK	HexNAc-5_Hex-4_Fuc-2	0.010101	-7.5054	NPTX1_MOUSE	Neuronal pentraxin-1	LNSSSQTNSLK_HexNAc-5_Hex-4_Fuc-2	Fuc2
8	LNSSSQTNSLK	HexNAc-5_Hex-3_Fuc-1	0.00657895	-4.8363	NPTX1_MOUSE	Neuronal pentraxin-1	LNSSSQTNSLK_HexNAc-5_Hex-3_Fuc-1	Fuc1
9	LSVECANK	HexNAc-6_Hex-5_Fuc-3	0.00837989	-6.5728	SYPH_MOUSE	Synaptophysin	LSVECANK_HexNAc-6_Hex-5_Fuc-3	character(0)
10	LSVECANK	HexNAc-3_Hex-4_NeuAc-2	0.0124069	-14.8307	SYPH_MOUSE	Synaptophysin	LSVECANK_HexNAc-3_Hex-4_NeuAc-2	character(0)
11	LSVECANK	HexNAc-6_Hex-5_Fuc-2	0.010101	-7.6543	SYPH_MOUSE	Synaptophysin	LSVECANK_HexNAc-6_Hex-5_Fuc-2	character(0)
12	LSVECANK	HexNAc-5_Hex-5_Fuc-3	0.010101	-7.0196	SYPH_MOUSE	Synaptophysin	LSVECANK_HexNAc-5_Hex-5_Fuc-3	Fuc3
13	LSVECANK	HexNAc-5_Hex-6_Fuc-2	0.010101	-8.6931	SYPH_MOUSE	Synaptophysin	LSVECANK_HexNAc-5_Hex-6_Fuc-2	Fuc2
14	LSVECANK	HexNAc-6_Hex-4_Fuc-2	0.010101	-6.7935	SYPH_MOUSE	Synaptophysin	LSVECANK_HexNAc-6_Hex-4_Fuc-2	character(0)
15	LSVECANK	HexNAc-5_Hex-4_Fuc-2	0.00657895	-4.2395	SYPH_MOUSE	Synaptophysin	LSVECANK_HexNAc-5_Hex-4_Fuc-2	Fuc2
16	LSVECANK	HexNAc-3_Hex-4_Fuc-2	0.00657895	-4.2559	SYPH_MOUSE	Synaptophysin	LSVECANK_HexNAc-3_Hex-4_Fuc-2	Fuc2
17	LSVECANK	HexNAc-4_Hex-4_Fuc-2	0.00657895	-4.1667	SYPH_MOUSE	Synaptophysin	LSVECANK_HexNAc-4_Hex-4_Fuc-2	Fuc2
18	LSVECANK	HexNAc-4_Hex-3_Fuc-2	0.00657895	-4.1336	SYPH_MOUSE	Synaptophysin	LSVECANK_HexNAc-4_Hex-3_Fuc-2	Fuc2
19	LSVECANK	HexNAc-5_Hex-5_NeuAc-2	0.00837989	-5.4123	SYPH_MOUSE	Synaptophysin	LSVECANK_HexNAc-5_Hex-5_NeuAc-2	character(0)
20	LSVECANK	HexNAc-4_Hex-5_NeuAc-2	0.00837989	-5.4416	SYPH_MOUSE	Synaptophysin	LSVECANK_HexNAc-4_Hex-5_NeuAc-2	character(0)
21	LSVECANK	HexNAc-5_Hex-5_Fuc-1_NeuAc-1	0.010101	-9.0956	SYPH_MOUSE	Synaptophysin	LSVECANK_HexNAc-5_Hex-5_Fuc-1_NeuAc-1	character(0)
22	LSVECANK	HexNAc-4_Hex-5_NeuAc-3	0.00657895	-4.251	SYPH_MOUSE	Synaptophysin	LSVECANK_HexNAc-4_Hex-5_NeuAc-3	character(0)
23	LSVECANK	HexNAc-6_Hex-5_Fuc-1_NeuAc-2	0.010101	-8.3488	SYPH_MOUSE	Synaptophysin	LSVECANK_HexNAc-6_Hex-5_Fuc-1_NeuAc-2	character(0)
24	LSVECANK	HexNAc-5_Hex-3_Fuc-1	0.00657895	-4.2179	SYPH_MOUSE	Synaptophysin	LSVECANK_HexNAc-5_Hex-3_Fuc-1	Fuc1
25	LSVECANK	HexNAc-5_Hex-4_Fuc-1_NeuAc-1	0.00837989	-5.4262	SYPH_MOUSE	Synaptophysin	LSVECANK_HexNAc-5_Hex-4_Fuc-1_NeuAc-1	character(0)
26	LSVECANK	HexNAc-6_Hex-5_Fuc-1_NeuAc-3	0.010101	-7.0081	SYPH_MOUSE	Synaptophysin	LSVECANK_HexNAc-6_Hex-5_Fuc-1_NeuAc-3	character(0)
27	VGVHINNTQTK	HexNAc-2_Hex-5	0	-0.7333	CNTP2_MOUSE	Contactin-associated protein-like 2	VGVHINNTQTK_HexNAc-2_Hex-5	Man5
28	ANATIEVK	HexNAc-6_Hex-4_Fuc-1	0.00837989	-5.3974	NPTN_MOUSE	Isoform 3 of Neuroplastin	ANATIEVK_HexNAc-6_Hex-4_Fuc-1	character(0)
29	VLTNQESPYQNHTGR	HexNAc-2_Hex-12	0.00657895	-4.6737	C1QA_MOUSE	Complement C1q subcomponent subunit A	VLTNQESPYQNHTGR_HexNAc-2_Hex-12	Prec
30	LSVDCVNK	HexNAc-5_Hex-5_Fuc-3	0.00837989	-5.3214	SYNPR_MOUSE	Isoform 2 of Synaptoporin	LSVDCVNK_HexNAc-5_Hex-5_Fuc-3	Fuc3
31	FGTCSQLCNNTK	HexNAc-2_Hex-5	0	1.0034	LRP1_MOUSE	Prolow-density lipoprotein receptor-related protein 1	FGTCSQLCNNTK_HexNAc-2_Hex-5	Man5
32	LSVDCVNK	HexNAc-5_Hex-4_Fuc-2	0.00837989	-5.4507	SYNPR_MOUSE	Isoform 2 of Synaptoporin	LSVDCVNK_HexNAc-5_Hex-4_Fuc-2	Fuc2
33	GCKDNATDSVPLR	HexNAc-5_Hex-3_Fuc-1	0.00657895	-4.4941	LRP1_MOUSE	Prolow-density lipoprotein receptor-related protein 1	GCKDNATDSVPLR_HexNAc-5_Hex-3_Fuc-1	Fuc1
34	LSVDCVNK	HexNAc-5_Hex-3_Fuc-1	0.00657895	-4.6966	SYNPR_MOUSE	Isoform 2 of Synaptoporin	LSVDCVNK_HexNAc-5_Hex-3_Fuc-1	Fuc1
35	GCKDNATDSVPLR	HexNAc-4_Hex-3_Fuc-1	0.00657895	-4.2355	LRP1_MOUSE	Prolow-density lipoprotein receptor-related protein 1	GCKDNATDSVPLR_HexNAc-4_Hex-3_Fuc-1	Fuc1
36	GCKDNATDSVPLR	HexNAc-2_Hex-3_Fuc-1	0.00398406	-3.7232	LRP1_MOUSE	Prolow-density lipoprotein receptor-related protein 1	GCKDNATDSVPLR_HexNAc-2_Hex-3_Fuc-1	character(0)
37	WTGHNVTVVQR	HexNAc-2_Hex-5	0	0.547	LRP1_MOUSE	Prolow-density lipoprotein receptor-related protein 1	WTGHNVTVVQR_HexNAc-2_Hex-5	Man5
38	DAGTYTCVATNK	HexNAc-4_Hex-4_Fuc-2	0.010101	-8.9678	MYPN_MOUSE	Myopalladin	DAGTYTCVATNK_HexNAc-4_Hex-4_Fuc-2	Fuc2
39	VTQQSPTSMNQVNLTCR	HexNAc-2_Hex-5	0	-1.5914	SHPS1_MOUSE	Isoform 2 of Tyrosine-protein phosphatase non-receptor type substrate 1	VTQQSPTSMNQVNLTCR_HexNAc-2_Hex-5	Man5
40	EDNPDKNPEAPLNVSR	HexNAc-2_Hex-8	0	-1.9253	SEM7A_MOUSE	Semaphorin-7A	EDNPDKNPEAPLNVSR_HexNAc-2_Hex-8	Man8
41	EDNPDKNPEAPLNVSR	HexNAc-2_Hex-7	0	-0.6638	SEM7A_MOUSE	Semaphorin-7A	EDNPDKNPEAPLNVSR_HexNAc-2_Hex-7	Man7
42	DIILHSTGHNISR	HexNAc-2_Hex-5	0	1.1264	LCAP_MOUSE	Leucyl-cystinyl aminopeptidase	DIILHSTGHNISR_HexNAc-2_Hex-5	Man5
43	LNGTDPIVAADSKR	HexNAc-2_Hex-6	0	1.4239	LRP1_MOUSE	Prolow-density lipoprotein receptor-related protein 1	LNGTDPIVAADSKR_HexNAc-2_Hex-6	Man6
44	LAYATINDSR	HexNAc-4_Hex-4	0	4.947	DPP6_MOUSE	Dipeptidyl aminopeptidase-like protein 6	LAYATINDSR_HexNAc-4_Hex-4	Fuc0
45	NETMATDSPR	HexNAc-4_Hex-3_Fuc-1	0.00398406	-3.3765	BCAS3_MOUSE	BCAS3 microtubule associated cell migration factor	NETMATDSPR_HexNAc-4_Hex-3_Fuc-1	Fuc1
46	LAYATINDSR	HexNAc-5_Hex-3	0	3.1183	DPP6_MOUSE	Dipeptidyl aminopeptidase-like protein 6	LAYATINDSR_HexNAc-5_Hex-3	Fuc0
47	LNGTDPIVAADSKR	HexNAc-2_Hex-5	0	0.8511	LRP1_MOUSE	Prolow-density lipoprotein receptor-related protein 1	LNGTDPIVAADSKR_HexNAc-2_Hex-5	Man5
48	LNGTDPIVAADSKR	HexNAc-2_Hex-2	0.00657895	-3.9552	LRP1_MOUSE	Prolow-density lipoprotein receptor-related protein 1	LNGTDPIVAADSKR_HexNAc-2_Hex-2	character(0)
49	NSTTLVMHMK	HexNAc-2_Hex-5	0	0.049	LRP1_MOUSE	Prolow-density lipoprotein receptor-related protein 1	NSTTLVMHMK_HexNAc-2_Hex-5	Man5
50	CEGPGVPTVTVHNTTDK	HexNAc-2_Hex-5	0	-1.2187	DPP6_MOUSE	Dipeptidyl aminopeptidase-like protein 6	CEGPGVPTVTVHNTTDK_HexNAc-2_Hex-5	Man5
51	TCVSNCTASQFVCK	HexNAc-2_Hex-5	0	-0.618	LRP1_MOUSE	Prolow-density lipoprotein receptor-related protein 1	TCVSNCTASQFVCK_HexNAc-2_Hex-5	Man5
52	LRPLFNK	HexNAc-2_Hex-8	0	1.8107	MPRD_MOUSE	Cation-dependent mannose-6-phosphate receptor	LRPLFNK_HexNAc-2_Hex-8	Man8
53	LRPLFNK	HexNAc-2_Hex-7	0	2.2893	MPRD_MOUSE	Cation-dependent mannose-6-phosphate receptor	LRPLFNK_HexNAc-2_Hex-7	Man7
54	LRPLFNK	HexNAc-2_Hex-6	0	4.4613	MPRD_MOUSE	Cation-dependent mannose-6-phosphate receptor	LRPLFNK_HexNAc-2_Hex-6	Man6
55	RNESHLIDFR	HexNAc-2_Hex-9	0	3.1567	GGT7_MOUSE	Glutathione hydrolase 7	RNESHLIDFR_HexNAc-2_Hex-9	Man9
56	RNESHLIDFR	HexNAc-2_Hex-8	0	2.4452	GGT7_MOUSE	Glutathione hydrolase 7	RNESHLIDFR_HexNAc-2_Hex-8	Man8
57	GKANSTGTLVITNPTR	HexNAc-5_Hex-4_Fuc-2	0.010101	-7.7672	CNTN1_MOUSE	Contactin-1	GKANSTGTLVITNPTR_HexNAc-5_Hex-4_Fuc-2	Fuc2
58	GKANSTGTLVITNPTR	HexNAc-4_Hex-4_Fuc-2	0.00837989	-5.987	CNTN1_MOUSE	Contactin-1	GKANSTGTLVITNPTR_HexNAc-4_Hex-4_Fuc-2	Fuc2
59	GKANSTGTLVITNPTR	HexNAc-3_Hex-4_Fuc-2	0.00398406	-3.8842	CNTN1_MOUSE	Contactin-1	GKANSTGTLVITNPTR_HexNAc-3_Hex-4_Fuc-2	Fuc2
60	LRPLFNK	HexNAc-2_Hex-5	0	2.2488	MPRD_MOUSE	Cation-dependent mannose-6-phosphate receptor	LRPLFNK_HexNAc-2_Hex-5	Man5
61	GKANSTGTLVITNPTR	HexNAc-5_Hex-3_Fuc-1	0.00657895	-4.4941	CNTN1_MOUSE	Contactin-1	GKANSTGTLVITNPTR_HexNAc-5_Hex-3_Fuc-1	Fuc1
62	GKANSTGTLVITNPTR	HexNAc-4_Hex-3_Fuc-1	0.00398406	-3.8948	CNTN1_MOUSE	Contactin-1	GKANSTGTLVITNPTR_HexNAc-4_Hex-3_Fuc-1	Fuc1
63	GKANSTGTLVITNPTR	HexNAc-3_Hex-3_Fuc-1	0.00657895	-4.8187	CNTN1_MOUSE	Contactin-1	GKANSTGTLVITNPTR_HexNAc-3_Hex-3_Fuc-1	Fuc1
64	NVETNNSTVLIEGK	HexNAc-5_Hex-3_Fuc-1	0.00657895	-4.5687	DPP6_MOUSE	Dipeptidyl aminopeptidase-like protein 6	NVETNNSTVLIEGK_HexNAc-5_Hex-3_Fuc-1	Fuc1
65	NVETNNSTVLIEGK	HexNAc-4_Hex-3_Fuc-1	0.00837989	-4.9067	DPP6_MOUSE	Dipeptidyl aminopeptidase-like protein 6	NVETNNSTVLIEGK_HexNAc-4_Hex-3_Fuc-1	Fuc1
66	LVNSTFLHNK	HexNAc-6_Hex-7_NeuAc-4	0.00837989	-5.0766	SV2A_MOUSE	Synaptic vesicle glycoprotein 2A	LVNSTFLHNK_HexNAc-6_Hex-7_NeuAc-4	character(0)
67	HENNTKDNSIQHEFSLTR	HexNAc-2_Hex-7	0	-0.1117	THY1_MOUSE	Thy-1 membrane glycoprotein	HENNTKDNSIQHEFSLTR_HexNAc-2_Hex-7	Man7
68	HENNTKDNSIQHEFSLTR	HexNAc-2_Hex-4	0	-1.5706	THY1_MOUSE	Thy-1 membrane glycoprotein	HENNTKDNSIQHEFSLTR_HexNAc-2_Hex-4	Man4
69	HENNTKDNSIQHEFSLTR	HexNAc-2_Hex-6	0.00657895	-4.2426	THY1_MOUSE	Thy-1 membrane glycoprotein	HENNTKDNSIQHEFSLTR_HexNAc-2_Hex-6	Man6
70	FNSTEYQVVTR	HexNAc-2_Hex-5	0	0.1505	LRP1_MOUSE	Prolow-density lipoprotein receptor-related protein 1	FNSTEYQVVTR_HexNAc-2_Hex-5	Man5
71	VTQQSPTSMNQVNLTCR	HexNAc-2_Hex-5	0	-0.7967	SHPS1_MOUSE	Isoform 2 of Tyrosine-protein phosphatase non-receptor type substrate 1	VTQQSPTSMNQVNLTCR_HexNAc-2_Hex-5	Man5
72	VTQQSPTSMNQVNLTCR	HexNAc-2_Hex-5	0	-0.7967	SHPS1_MOUSE	Isoform 2 of Tyrosine-protein phosphatase non-receptor type substrate 1	VTQQSPTSMNQVNLTCR_HexNAc-2_Hex-5	Man5
73	ANSTGTLVITNPTR	HexNAc-4_Hex-4_Fuc-2	0.00837989	-6.2605	CNTN1_MOUSE	Contactin-1	ANSTGTLVITNPTR_HexNAc-4_Hex-4_Fuc-2	Fuc2
74	ANSTGTLVITNPTR	HexNAc-5_Hex-3_Fuc-1	0.00837989	-5.4711	CNTN1_MOUSE	Contactin-1	ANSTGTLVITNPTR_HexNAc-5_Hex-3_Fuc-1	Fuc1
75	ANSTGTLVITNPTR	HexNAc-4_Hex-3_Fuc-1	0.00398406	-2.7913	CNTN1_MOUSE	Contactin-1	ANSTGTLVITNPTR_HexNAc-4_Hex-3_Fuc-1	Fuc1
76	ANSTGTLVITNPTR	HexNAc-4_Hex-3	0	-0.6305	CNTN1_MOUSE	Contactin-1	ANSTGTLVITNPTR_HexNAc-4_Hex-3	Fuc0
77	FLEPYNDSIQAQK	HexNAc-2_Hex-6	0	-1.4427	AT1B2_MOUSE	Sodium/potassium-transporting ATPase subunit beta-2	FLEPYNDSIQAQK_HexNAc-2_Hex-6	Man6
78	GVTHLNISGLK	HexNAc-2_Hex-5	0	1.4145	LRP1_MOUSE	Prolow-density lipoprotein receptor-related protein 1	GVTHLNISGLK_HexNAc-2_Hex-5	Man5
79	FLEPYNDSIQAQK	HexNAc-2_Hex-5	0	-1.6142	AT1B2_MOUSE	Sodium/potassium-transporting ATPase subunit beta-2	FLEPYNDSIQAQK_HexNAc-2_Hex-5	Man5
80	NETIWYVR	HexNAc-2_Hex-8	0	2.0827	VA0E2_MOUSE	V-type proton ATPase subunit e 2	NETIWYVR_HexNAc-2_Hex-8	Man8
81	GNYSCFVSSPSITK	HexNAc-4_Hex-3	0	-0.5558	CNTN1_MOUSE	Contactin-1	GNYSCFVSSPSITK_HexNAc-4_Hex-3	Fuc0
82	NETIWYVR	HexNAc-2_Hex-6	0	0.7648	VA0E2_MOUSE	V-type proton ATPase subunit e 2	NETIWYVR_HexNAc-2_Hex-6	Man6
83	DAMVGNYTCEVTELSR	HexNAc-2_Hex-5	0	-0.7967	CD47_MOUSE	Isoform 2 of Leukocyte surface antigen CD47	DAMVGNYTCEVTELSR_HexNAc-2_Hex-5	Man5
84	FINSTFLEQK	HexNAc-5_Hex-4_Fuc-2	0.00837989	-5.6208	SV2B_MOUSE	Synaptic vesicle glycoprotein 2B	FINSTFLEQK_HexNAc-5_Hex-4_Fuc-2	Fuc2
85	DAMVGNYTCEVTELSR	HexNAc-2_Hex-5	0	-0.598	CD47_MOUSE	Isoform 2 of Leukocyte surface antigen CD47	DAMVGNYTCEVTELSR_HexNAc-2_Hex-5	Man5
86	GNETIVNLIHSTR	HexNAc-2_Hex-7	0	3.0324	CBPE_MOUSE	Carboxypeptidase E	GNETIVNLIHSTR_HexNAc-2_Hex-7	Man7
87	GNETIVNLIHSTR	HexNAc-2_Hex-6	0	1.1367	CBPE_MOUSE	Carboxypeptidase E	GNETIVNLIHSTR_HexNAc-2_Hex-6	Man6
88	FINSTFLEQK	HexNAc-5_Hex-3_Fuc-1	0.00398406	-2.7696	SV2B_MOUSE	Synaptic vesicle glycoprotein 2B	FINSTFLEQK_HexNAc-5_Hex-3_Fuc-1	Fuc1
89	GNETIVNLIHSTR	HexNAc-2_Hex-5	0	1.0936	CBPE_MOUSE	Carboxypeptidase E	GNETIVNLIHSTR_HexNAc-2_Hex-5	Man5
90	FINSTFLEQK	HexNAc-7_Hex-7_Fuc-1_NeuAc-3	0.0124069	-11.7235	SV2B_MOUSE	Synaptic vesicle glycoprotein 2B	FINSTFLEQK_HexNAc-7_Hex-7_Fuc-1_NeuAc-3	character(0)
91	ISNVTPADAGIYYCVK	HexNAc-2_Hex-5	0	-1.7798	SHPS1_MOUSE	Isoform 2 of Tyrosine-protein phosphatase non-receptor type substrate 1	ISNVTPADAGIYYCVK_HexNAc-2_Hex-5	Man5
92	FHVNYTQPLVAVK	HexNAc-2_Hex-6	0	0.3484	AT1B2_MOUSE	Sodium/potassium-transporting ATPase subunit beta-2	FHVNYTQPLVAVK_HexNAc-2_Hex-6	Man6
93	DAMVGNYTCEVTELSR	HexNAc-2_Hex-5	0	0.37	CD47_MOUSE	Isoform 2 of Leukocyte surface antigen CD47	DAMVGNYTCEVTELSR_HexNAc-2_Hex-5	Man5
94	VLTLANFTTK	HexNAc-5_Hex-4_Fuc-2	0.010101	-7.0018	THY1_MOUSE	Thy-1 membrane glycoprotein	VLTLANFTTK_HexNAc-5_Hex-4_Fuc-2	Fuc2
95	VLTLANFTTK	HexNAc-5_Hex-4_Fuc-1	0.010101	-6.9062	THY1_MOUSE	Thy-1 membrane glycoprotein	VLTLANFTTK_HexNAc-5_Hex-4_Fuc-1	Fuc1
96	VLTLANFTTK	HexNAc-4_Hex-6_Fuc-1	0.00398406	-2.851	THY1_MOUSE	Thy-1 membrane glycoprotein	VLTLANFTTK_HexNAc-4_Hex-6_Fuc-1	Fuc1
97	VLTLANFTTK	HexNAc-4_Hex-5_Fuc-1	0.00398406	-3.3453	THY1_MOUSE	Thy-1 membrane glycoprotein	VLTLANFTTK_HexNAc-4_Hex-5_Fuc-1	Fuc1
98	VLTLANFTTK	HexNAc-5_Hex-3_Fuc-1	0.00657895	-4.0881	THY1_MOUSE	Thy-1 membrane glycoprotein	VLTLANFTTK_HexNAc-5_Hex-3_Fuc-1	Fuc1
99	VLTLANFTTK	HexNAc-4_Hex-5_Fuc-2	0.00837989	-5.3044	THY1_MOUSE	Thy-1 membrane glycoprotein	VLTLANFTTK_HexNAc-4_Hex-5_Fuc-2	Fuc2
100	AQNVSILTLCDATTGVCTK	HexNAc-2_Hex-6	0.00398406	-2.506	DPP6_MOUSE	Dipeptidyl aminopeptidase-like protein 6	AQNVSILTLCDATTGVCTK_HexNAc-2_Hex-6	Man6
101	AQNVSILTLCDATTGVCTK	HexNAc-2_Hex-5	0	-1.9893	DPP6_MOUSE	Dipeptidyl aminopeptidase-like protein 6	AQNVSILTLCDATTGVCTK_HexNAc-2_Hex-5	Man5
102	VLTLANFTTK	HexNAc-4_Hex-5_Fuc-1_NeuAc-1	0.00657895	-4.2828	THY1_MOUSE	Thy-1 membrane glycoprotein	VLTLANFTTK_HexNAc-4_Hex-5_Fuc-1_NeuAc-1	character(0)
103	GIANLSNFIR	HexNAc-2_Hex-5	0	2.6842	SHPS1_MOUSE	Isoform 2 of Tyrosine-protein phosphatase non-receptor type substrate 1	GIANLSNFIR_HexNAc-2_Hex-5	Man5
104	NGSSIIDLSPLIHR	HexNAc-2_Hex-5	0	-1.2315	MPRI_MOUSE	Cation-independent mannose-6-phosphate receptor	NGSSIIDLSPLIHR_HexNAc-2_Hex-5	Man5
105	TENLDVIVNISDTESWGQHVQK	HexNAc-2_Hex-7	0.00398406	-3.4257	AT1B2_MOUSE	Sodium/potassium-transporting ATPase subunit beta-2	TENLDVIVNISDTESWGQHVQK_HexNAc-2_Hex-7	Man7
106	TENLDVIVNISDTESWGQHVQK	HexNAc-2_Hex-6	0.00398406	-2.235	AT1B2_MOUSE	Sodium/potassium-transporting ATPase subunit beta-2	TENLDVIVNISDTESWGQHVQK_HexNAc-2_Hex-6	Man6
107	AFNISPNDTSSGSCGINLVTLK	HexNAc-2_Hex-5	0	0.1781	LAMP1_MOUSE	Lysosome-associated membrane glycoprotein 1	AFNISPNDTSSGSCGINLVTLK_HexNAc-2_Hex-5	Man5
108	IRNVSDTTK	HexNAc-2_Hex-5	0	2.5904	SHPS1_MOUSE	Isoform 2 of Tyrosine-protein phosphatase non-receptor type substrate 1	IRNVSDTTK_HexNAc-2_Hex-5	Man5
109	MNYTGGDTCHK	HexNAc-2_Hex-5	0	0.7807	MPRI_MOUSE	Cation-independent mannose-6-phosphate receptor	MNYTGGDTCHK_HexNAc-2_Hex-5	Man5
110	FNHTQTIQQK	HexNAc-2_Hex-5	0	5.1155	NRCAM_MOUSE	Isoform 2 of Neuronal cell adhesion molecule	FNHTQTIQQK_HexNAc-2_Hex-5	Man5
111	MNFSTLR	HexNAc-4_Hex-4_Fuc-2	0.0124069	-11.3128	POMP_MOUSE	Proteasome maturation protein	MNFSTLR_HexNAc-4_Hex-4_Fuc-2	Fuc2
112	VNTLEEGKGGPKNDTEER	HexNAc-5_Hex-4_Fuc-2	0.00837989	-5.4965	NPTX1_MOUSE	Neuronal pentraxin-1	VNTLEEGKGGPKNDTEER_HexNAc-5_Hex-4_Fuc-2	Fuc2
113	VNTLEEGKGGPKNDTEER	HexNAc-5_Hex-3_Fuc-1	0.00657895	-4.2964	NPTX1_MOUSE	Neuronal pentraxin-1	VNTLEEGKGGPKNDTEER_HexNAc-5_Hex-3_Fuc-1	Fuc1
114	LNSSSQTNSLK	HexNAc-5_Hex-4_Fuc-2	0.00837989	-5.6157	NPTX1_MOUSE	Neuronal pentraxin-1	LNSSSQTNSLK_HexNAc-5_Hex-4_Fuc-2	Fuc2
115	LNSSSQTNSLK	HexNAc-5_Hex-3_Fuc-1	0	1.1464	NPTX1_MOUSE	Neuronal pentraxin-1	LNSSSQTNSLK_HexNAc-5_Hex-3_Fuc-1	Fuc1
116	LSVECANK	HexNAc-3_Hex-4_NeuAc-2	0.0124069	-14.7913	SYPH_MOUSE	Synaptophysin	LSVECANK_HexNAc-3_Hex-4_NeuAc-2	character(0)
117	LSVECANK	HexNAc-6_Hex-5_Fuc-3	0.010101	-8.6936	SYPH_MOUSE	Synaptophysin	LSVECANK_HexNAc-6_Hex-5_Fuc-3	character(0)
118	LSVECANK	HexNAc-5_Hex-5_Fuc-3	0.010101	-7.9502	SYPH_MOUSE	Synaptophysin	LSVECANK_HexNAc-5_Hex-5_Fuc-3	Fuc3
119	LSVECANK	HexNAc-5_Hex-6_Fuc-2	0.00837989	-5.6307	SYPH_MOUSE	Synaptophysin	LSVECANK_HexNAc-5_Hex-6_Fuc-2	Fuc2
120	LSVECANK	HexNAc-5_Hex-5_Fuc-2	0.00657895	-4.3282	SYPH_MOUSE	Synaptophysin	LSVECANK_HexNAc-5_Hex-5_Fuc-2	Fuc2
121	LSVECANK	HexNAc-6_Hex-4_Fuc-2	0.00837989	-4.986	SYPH_MOUSE	Synaptophysin	LSVECANK_HexNAc-6_Hex-4_Fuc-2	character(0)
122	LSVECANK	HexNAc-3_Hex-4_Fuc-2	0.00398406	-3.7521	SYPH_MOUSE	Synaptophysin	LSVECANK_HexNAc-3_Hex-4_Fuc-2	Fuc2
123	LSVECANK	HexNAc-4_Hex-4_Fuc-2	0.00398406	-3.6683	SYPH_MOUSE	Synaptophysin	LSVECANK_HexNAc-4_Hex-4_Fuc-2	Fuc2
124	LSVECANK	HexNAc-4_Hex-3_Fuc-2	0.00657895	-4.581	SYPH_MOUSE	Synaptophysin	LSVECANK_HexNAc-4_Hex-3_Fuc-2	Fuc2
125	LSVECANK	HexNAc-6_Hex-5_NeuAc-2	0.00837989	-6.0433	SYPH_MOUSE	Synaptophysin	LSVECANK_HexNAc-6_Hex-5_NeuAc-2	character(0)
126	LSVECANK	HexNAc-5_Hex-4_Fuc-1	0.00398406	-3.868	SYPH_MOUSE	Synaptophysin	LSVECANK_HexNAc-5_Hex-4_Fuc-1	Fuc1
127	LSVECANK	HexNAc-5_Hex-5_NeuAc-2	0.00837989	-5.5173	SYPH_MOUSE	Synaptophysin	LSVECANK_HexNAc-5_Hex-5_NeuAc-2	character(0)
128	LSVECANK	HexNAc-5_Hex-3_Fuc-1	0.00398406	-3.5534	SYPH_MOUSE	Synaptophysin	LSVECANK_HexNAc-5_Hex-3_Fuc-1	Fuc1
129	LSVECANK	HexNAc-5_Hex-4_Fuc-1_NeuAc-1	0.010101	-7.4285	SYPH_MOUSE	Synaptophysin	LSVECANK_HexNAc-5_Hex-4_Fuc-1_NeuAc-1	character(0)
130	LSVECANK	HexNAc-6_Hex-5_NeuAc-2	0.00837989	-5.2327	SYPH_MOUSE	Synaptophysin	LSVECANK_HexNAc-6_Hex-5_NeuAc-2	character(0)
131	ANATIEVK	HexNAc-6_Hex-4_Fuc-1	0.00837989	-5.5906	NPTN_MOUSE	Isoform 3 of Neuroplastin	ANATIEVK_HexNAc-6_Hex-4_Fuc-1	character(0)
132	VLTNQESPYQNHTGR	HexNAc-4_Hex-6_Fuc-1_NeuAc-1	0.010101	-8.2273	C1QA_MOUSE	Complement C1q subcomponent subunit A	VLTNQESPYQNHTGR_HexNAc-4_Hex-6_Fuc-1_NeuAc-1	character(0)
133	DNTTCYEFKK	HexNAc-2_Hex-5	0	1.1539	LRP1_MOUSE	Prolow-density lipoprotein receptor-related protein 1	DNTTCYEFKK_HexNAc-2_Hex-5	Man5
134	SPSKQPAMANATGR	HexNAc-6_Hex-9	0.010101	-7.2087	PLD5_MOUSE	Isoform 2 of Inactive phospholipase D5	SPSKQPAMANATGR_HexNAc-6_Hex-9	character(0)
135	VLTNQESPYQNHTGR	HexNAc-2_Hex-12	0.00657895	-4.513	C1QA_MOUSE	Complement C1q subcomponent subunit A	VLTNQESPYQNHTGR_HexNAc-2_Hex-12	Prec
136	VLTNQESPYQNHTGR	HexNAc-5_Hex-4_Fuc-1_NeuGc-2	0.010101	-9.9758	C1QA_MOUSE	Complement C1q subcomponent subunit A	VLTNQESPYQNHTGR_HexNAc-5_Hex-4_Fuc-1_NeuGc-2	character(0)
137	FGTCSQLCNNTK	HexNAc-2_Hex-5	0	1.8282	LRP1_MOUSE	Prolow-density lipoprotein receptor-related protein 1	FGTCSQLCNNTK_HexNAc-2_Hex-5	Man5
138	LSVDCVNK	HexNAc-5_Hex-4_Fuc-2	0.00657895	-4.629	SYNPR_MOUSE	Isoform 2 of Synaptoporin	LSVDCVNK_HexNAc-5_Hex-4_Fuc-2	Fuc2
139	GCKDNATDSVPLR	HexNAc-5_Hex-3_Fuc-1	0.00657895	-3.9786	LRP1_MOUSE	Prolow-density lipoprotein receptor-related protein 1	GCKDNATDSVPLR_HexNAc-5_Hex-3_Fuc-1	Fuc1
140	GCKDNATDSVPLR	HexNAc-4_Hex-3_Fuc-1	0	1.3397	LRP1_MOUSE	Prolow-density lipoprotein receptor-related protein 1	GCKDNATDSVPLR_HexNAc-4_Hex-3_Fuc-1	Fuc1
141	LSVDCVNK	HexNAc-5_Hex-3_Fuc-1	0.00398406	-3.842	SYNPR_MOUSE	Isoform 2 of Synaptoporin	LSVDCVNK_HexNAc-5_Hex-3_Fuc-1	Fuc1
142	KDEENDSKAPPHELTEEEK	HexNAc-2_Hex-3	0.00657895	-4.274	DC1I2_MOUSE	Cytoplasmic dynein 1 intermediate chain 2	KDEENDSKAPPHELTEEEK_HexNAc-2_Hex-3	Man3
143	WTGHNVTVVQR	HexNAc-2_Hex-5	0	2.6402	LRP1_MOUSE	Prolow-density lipoprotein receptor-related protein 1	WTGHNVTVVQR_HexNAc-2_Hex-5	Man5
144	VTQQSPTSMNQVNLTCR	HexNAc-2_Hex-5	0	-1.3408	SHPS1_MOUSE	Isoform 2 of Tyrosine-protein phosphatase non-receptor type substrate 1	VTQQSPTSMNQVNLTCR_HexNAc-2_Hex-5	Man5
145	DIILHSTGHNISR	HexNAc-2_Hex-5	0	0.6885	LCAP_MOUSE	Leucyl-cystinyl aminopeptidase	DIILHSTGHNISR_HexNAc-2_Hex-5	Man5
146	EDNPDKNPEAPLNVSR	HexNAc-2_Hex-8	0	-1.2154	SEM7A_MOUSE	Semaphorin-7A	EDNPDKNPEAPLNVSR_HexNAc-2_Hex-8	Man8
147	EDNPDKNPEAPLNVSR	HexNAc-2_Hex-8	0	-1.2154	SEM7A_MOUSE	Semaphorin-7A	EDNPDKNPEAPLNVSR_HexNAc-2_Hex-8	Man8
148	EDNPDKNPEAPLNVSR	HexNAc-2_Hex-6	0	0.6404	SEM7A_MOUSE	Semaphorin-7A	EDNPDKNPEAPLNVSR_HexNAc-2_Hex-6	Man6
149	LAYATINDSR	HexNAc-4_Hex-4	0	3.7275	DPP6_MOUSE	Dipeptidyl aminopeptidase-like protein 6	LAYATINDSR_HexNAc-4_Hex-4	Fuc0
150	LNGTDPIVAADSKR	HexNAc-2_Hex-5	0	1.8282	LRP1_MOUSE	Prolow-density lipoprotein receptor-related protein 1	LNGTDPIVAADSKR_HexNAc-2_Hex-5	Man5
151	LAYATINDSR	HexNAc-5_Hex-3	0	1.1557	DPP6_MOUSE	Dipeptidyl aminopeptidase-like protein 6	LAYATINDSR_HexNAc-5_Hex-3	Fuc0
152	LVNSTFLHNK	HexNAc-5_Hex-4_Fuc-2	0.00837989	-6.5726	SV2A_MOUSE	Synaptic vesicle glycoprotein 2A	LVNSTFLHNK_HexNAc-5_Hex-4_Fuc-2	Fuc2
153	NSTTLVMHMK	HexNAc-2_Hex-5	0	0.2646	LRP1_MOUSE	Prolow-density lipoprotein receptor-related protein 1	NSTTLVMHMK_HexNAc-2_Hex-5	Man5
154	LRPLFNK	HexNAc-2_Hex-8	0	2.8331	MPRD_MOUSE	Cation-dependent mannose-6-phosphate receptor	LRPLFNK_HexNAc-2_Hex-8	Man8
155	RNESHLIDFR	HexNAc-2_Hex-9	0	2.3633	GGT7_MOUSE	Glutathione hydrolase 7	RNESHLIDFR_HexNAc-2_Hex-9	Man9
156	RNESHLIDFR	HexNAc-2_Hex-8	0	1.8732	GGT7_MOUSE	Glutathione hydrolase 7	RNESHLIDFR_HexNAc-2_Hex-8	Man8
157	LRPLFNK	HexNAc-2_Hex-7	0	3.3744	MPRD_MOUSE	Cation-dependent mannose-6-phosphate receptor	LRPLFNK_HexNAc-2_Hex-7	Man7
158	RNESHLIDFR	HexNAc-2_Hex-7	0	7.5554	GGT7_MOUSE	Glutathione hydrolase 7	RNESHLIDFR_HexNAc-2_Hex-7	Man7
159	CEGPGVPTVTVHNTTDK	HexNAc-2_Hex-5	0	-1.3408	DPP6_MOUSE	Dipeptidyl aminopeptidase-like protein 6	CEGPGVPTVTVHNTTDK_HexNAc-2_Hex-5	Man5
160	LRPLFNK	HexNAc-2_Hex-6	0	2.5088	MPRD_MOUSE	Cation-dependent mannose-6-phosphate receptor	LRPLFNK_HexNAc-2_Hex-6	Man6
161	TCVSNCTASQFVCK	HexNAc-2_Hex-5	0	-1.3581	LRP1_MOUSE	Prolow-density lipoprotein receptor-related protein 1	TCVSNCTASQFVCK_HexNAc-2_Hex-5	Man5
162	LRPLFNK	HexNAc-2_Hex-5	0	2.8824	MPRD_MOUSE	Cation-dependent mannose-6-phosphate receptor	LRPLFNK_HexNAc-2_Hex-5	Man5
163	GKANSTGTLVITNPTR	HexNAc-4_Hex-4_Fuc-2	0.00837989	-5.3202	CNTN1_MOUSE	Contactin-1	GKANSTGTLVITNPTR_HexNAc-4_Hex-4_Fuc-2	Fuc2
164	GKANSTGTLVITNPTR	HexNAc-3_Hex-4_Fuc-2	0.00837989	-5.011	CNTN1_MOUSE	Contactin-1	GKANSTGTLVITNPTR_HexNAc-3_Hex-4_Fuc-2	Fuc2
165	GKANSTGTLVITNPTR	HexNAc-5_Hex-3_Fuc-1	0.00837989	-4.8902	CNTN1_MOUSE	Contactin-1	GKANSTGTLVITNPTR_HexNAc-5_Hex-3_Fuc-1	Fuc1
166	GKANSTGTLVITNPTR	HexNAc-4_Hex-3_Fuc-1	0.00398406	-3.3095	CNTN1_MOUSE	Contactin-1	GKANSTGTLVITNPTR_HexNAc-4_Hex-3_Fuc-1	Fuc1
167	NVETNNSTVLIEGK	HexNAc-4_Hex-5_Fuc-1	0.00837989	-5.1141	DPP6_MOUSE	Dipeptidyl aminopeptidase-like protein 6	NVETNNSTVLIEGK_HexNAc-4_Hex-5_Fuc-1	Fuc1
168	HENNTKDNSIQHEFSLTR	HexNAc-2_Hex-7	0	1.3377	THY1_MOUSE	Thy-1 membrane glycoprotein	HENNTKDNSIQHEFSLTR_HexNAc-2_Hex-7	Man7
169	HENNTKDNSIQHEFSLTR	HexNAc-2_Hex-4	0	0.0657	THY1_MOUSE	Thy-1 membrane glycoprotein	HENNTKDNSIQHEFSLTR_HexNAc-2_Hex-4	Man4
170	HENNTKDNSIQHEFSLTR	HexNAc-2_Hex-6	0	0.3158	THY1_MOUSE	Thy-1 membrane glycoprotein	HENNTKDNSIQHEFSLTR_HexNAc-2_Hex-6	Man6
171	HENNTKDNSIQHEFSLTR	HexNAc-2_Hex-3	0	1.005	THY1_MOUSE	Thy-1 membrane glycoprotein	HENNTKDNSIQHEFSLTR_HexNAc-2_Hex-3	Man3
172	NVETNNSTVLIEGK	HexNAc-5_Hex-3_Fuc-1	0.00398406	-3.6039	DPP6_MOUSE	Dipeptidyl aminopeptidase-like protein 6	NVETNNSTVLIEGK_HexNAc-5_Hex-3_Fuc-1	Fuc1
173	HENNTKDNSIQHEFSLTR	HexNAc-2_Hex-7	0.00657895	-4.4515	THY1_MOUSE	Thy-1 membrane glycoprotein	HENNTKDNSIQHEFSLTR_HexNAc-2_Hex-7	Man7
174	HENNTKDNSIQHEFSLTR	HexNAc-2_Hex-7	0.00657895	-4.4591	THY1_MOUSE	Thy-1 membrane glycoprotein	HENNTKDNSIQHEFSLTR_HexNAc-2_Hex-7	Man7
175	LVNSTFLHNK	HexNAc-6_Hex-7_NeuAc-4	0.00837989	-5.9349	SV2A_MOUSE	Synaptic vesicle glycoprotein 2A	LVNSTFLHNK_HexNAc-6_Hex-7_NeuAc-4	character(0)
176	NISGVVLADHSGSFHNR	HexNAc-2_Hex-8	0	-0.9992	NICA_MOUSE	Nicastrin	NISGVVLADHSGSFHNR_HexNAc-2_Hex-8	Man8
177	GECYYTNGTQR	HexNAc-2_Hex-5	0.00657895	-4.2269	HB2D_MOUSE	H-2 class II histocompatibility antigen, A-D beta chain	GECYYTNGTQR_HexNAc-2_Hex-5	Man5
178	VTQQSPTSMNQVNLTCR	HexNAc-2_Hex-5	0	-1.8551	SHPS1_MOUSE	Isoform 2 of Tyrosine-protein phosphatase non-receptor type substrate 1	VTQQSPTSMNQVNLTCR_HexNAc-2_Hex-5	Man5
179	ANSTGTLVITNPTR	HexNAc-4_Hex-3_Fuc-1	0.00398406	-3.629	CNTN1_MOUSE	Contactin-1	ANSTGTLVITNPTR_HexNAc-4_Hex-3_Fuc-1	Fuc1
180	GVTHLNISGLK	HexNAc-2_Hex-5	0	-0.2784	LRP1_MOUSE	Prolow-density lipoprotein receptor-related protein 1	GVTHLNISGLK_HexNAc-2_Hex-5	Man5
181	IAPASNVSHTVVLRPLK	HexNAc-2_Hex-9	0	-1.2975	SSRB_MOUSE	Translocon-associated protein subunit beta	IAPASNVSHTVVLRPLK_HexNAc-2_Hex-9	Man9
182	GPCSHLCLINYNR	HexNAc-2_Hex-5	0	1.244	LRP1_MOUSE	Prolow-density lipoprotein receptor-related protein 1	GPCSHLCLINYNR_HexNAc-2_Hex-5	Man5
183	FLEPYNDSIQAQK	HexNAc-2_Hex-5	0.00398406	-2.4133	AT1B2_MOUSE	Sodium/potassium-transporting ATPase subunit beta-2	FLEPYNDSIQAQK_HexNAc-2_Hex-5	Man5
184	SQLVNETHWQYYGTSDTR	HexNAc-2_Hex-7	0.00398406	-2.3615	SUSD2_MOUSE	Sushi domain-containing protein 2	SQLVNETHWQYYGTSDTR_HexNAc-2_Hex-7	Man7
185	KTGATPNGTPRVLL	HexNAc-2_Hex-7	0.00398406	-2.6944	RRAGD_MOUSE	Ras-related GTP-binding protein D	KTGATPNGTPRVLL_HexNAc-2_Hex-7	Man7
186	NETIWYVR	HexNAc-2_Hex-9	0	0.8644	VA0E2_MOUSE	V-type proton ATPase subunit e 2	NETIWYVR_HexNAc-2_Hex-9	Man9
187	NETIWYVR	HexNAc-2_Hex-8	0	1.1275	VA0E2_MOUSE	V-type proton ATPase subunit e 2	NETIWYVR_HexNAc-2_Hex-8	Man8
188	GNYSCFVSSPSITK	HexNAc-4_Hex-3	0	3.2897	CNTN1_MOUSE	Contactin-1	GNYSCFVSSPSITK_HexNAc-4_Hex-3	Fuc0
189	NETIWYVR	HexNAc-2_Hex-6	0	0.4994	VA0E2_MOUSE	V-type proton ATPase subunit e 2	NETIWYVR_HexNAc-2_Hex-6	Man6
190	FINSTFLEQK	HexNAc-5_Hex-5_Fuc-3	0.00837989	-6.4218	SV2B_MOUSE	Synaptic vesicle glycoprotein 2B	FINSTFLEQK_HexNAc-5_Hex-5_Fuc-3	Fuc3
191	FINSTFLEQK	HexNAc-5_Hex-4_Fuc-2	0.00837989	-4.8926	SV2B_MOUSE	Synaptic vesicle glycoprotein 2B	FINSTFLEQK_HexNAc-5_Hex-4_Fuc-2	Fuc2
192	GNETIVNLIHSTR	HexNAc-2_Hex-7	0	4.7299	CBPE_MOUSE	Carboxypeptidase E	GNETIVNLIHSTR_HexNAc-2_Hex-7	Man7
193	GNETIVNLIHSTR	HexNAc-2_Hex-6	0	0.3546	CBPE_MOUSE	Carboxypeptidase E	GNETIVNLIHSTR_HexNAc-2_Hex-6	Man6
194	GNETIVNLIHSTR	HexNAc-2_Hex-5	0	1.1539	CBPE_MOUSE	Carboxypeptidase E	GNETIVNLIHSTR_HexNAc-2_Hex-5	Man5
195	FINSTFLEQK	HexNAc-5_Hex-3_Fuc-1	0.00398406	-3.7789	SV2B_MOUSE	Synaptic vesicle glycoprotein 2B	FINSTFLEQK_HexNAc-5_Hex-3_Fuc-1	Fuc1
196	HLYTTTGGETDFTNVTSLR	HexNAc-2_Hex-10	0	-1.3177	SORT_MOUSE	Isoform 2 of Sortilin	HLYTTTGGETDFTNVTSLR_HexNAc-2_Hex-10	Prec
197	FHVNYTQPLVAVK	HexNAc-2_Hex-7	0	-0.0148	AT1B2_MOUSE	Sodium/potassium-transporting ATPase subunit beta-2	FHVNYTQPLVAVK_HexNAc-2_Hex-7	Man7
198	FHVNYTQPLVAVK	HexNAc-2_Hex-6	0	0.6404	AT1B2_MOUSE	Sodium/potassium-transporting ATPase subunit beta-2	FHVNYTQPLVAVK_HexNAc-2_Hex-6	Man6
199	DAMVGNYTCEVTELSR	HexNAc-2_Hex-5	0	-0.746	CD47_MOUSE	Isoform 2 of Leukocyte surface antigen CD47	DAMVGNYTCEVTELSR_HexNAc-2_Hex-5	Man5
200	NCTIESTTFYNTDLYK	HexNAc-2_Hex-5	0	-2.1441	SV2B_MOUSE	Synaptic vesicle glycoprotein 2B	NCTIESTTFYNTDLYK_HexNAc-2_Hex-5	Man5
201	NCTIESTTFYNTDLYK	HexNAc-2_Hex-5	0	-1.92	SV2B_MOUSE	Synaptic vesicle glycoprotein 2B	NCTIESTTFYNTDLYK_HexNAc-2_Hex-5	Man5
202	SATAATVPPAAPAGEGGPPAPPPNLTSNR	HexNAc-3_Hex-4_Fuc-1	0.010101	-8.2584	VAMP2_MOUSE	Vesicle-associated membrane protein 2	SATAATVPPAAPAGEGGPPAPPPNLTSNR_HexNAc-3_Hex-4_Fuc-1	Fuc1
203	VLTLANFTTK	HexNAc-5_Hex-5_Fuc-3	0.010101	-6.9961	THY1_MOUSE	Thy-1 membrane glycoprotein	VLTLANFTTK_HexNAc-5_Hex-5_Fuc-3	Fuc3
204	VLTLANFTTK	HexNAc-5_Hex-4_Fuc-2	0.00837989	-4.8926	THY1_MOUSE	Thy-1 membrane glycoprotein	VLTLANFTTK_HexNAc-5_Hex-4_Fuc-2	Fuc2
205	VLTLANFTTK	HexNAc-4_Hex-6_Fuc-2	0.00398406	-3.0871	THY1_MOUSE	Thy-1 membrane glycoprotein	VLTLANFTTK_HexNAc-4_Hex-6_Fuc-2	Fuc2
206	VLTLANFTTK	HexNAc-4_Hex-6_Fuc-1	0.00837989	-5.7185	THY1_MOUSE	Thy-1 membrane glycoprotein	VLTLANFTTK_HexNAc-4_Hex-6_Fuc-1	Fuc1
207	VLTLANFTTK	HexNAc-4_Hex-5_Fuc-1	0.00657895	-4.3135	THY1_MOUSE	Thy-1 membrane glycoprotein	VLTLANFTTK_HexNAc-4_Hex-5_Fuc-1	Fuc1
208	VLTLANFTTK	HexNAc-5_Hex-3_Fuc-1	0.00657895	-4.5726	THY1_MOUSE	Thy-1 membrane glycoprotein	VLTLANFTTK_HexNAc-5_Hex-3_Fuc-1	Fuc1
209	VLTLANFTTK	HexNAc-4_Hex-5_Fuc-2	0.00837989	-6.4283	THY1_MOUSE	Thy-1 membrane glycoprotein	VLTLANFTTK_HexNAc-4_Hex-5_Fuc-2	Fuc2
210	AQNVSILTLCDATTGVCTK	HexNAc-2_Hex-6	0	-0.2294	DPP6_MOUSE	Dipeptidyl aminopeptidase-like protein 6	AQNVSILTLCDATTGVCTK_HexNAc-2_Hex-6	Man6
211	AQNVSILTLCDATTGVCTK	HexNAc-2_Hex-6	0	-1.2044	DPP6_MOUSE	Dipeptidyl aminopeptidase-like protein 6	AQNVSILTLCDATTGVCTK_HexNAc-2_Hex-6	Man6
212	AQNVSILTLCDATTGVCTK	HexNAc-2_Hex-5	0	0.1165	DPP6_MOUSE	Dipeptidyl aminopeptidase-like protein 6	AQNVSILTLCDATTGVCTK_HexNAc-2_Hex-5	Man5
213	FFHVNGSAFLPR	HexNAc-2_Hex-9	0	4.3931	BTBDH_MOUSE	BTB/POZ domain-containing protein 17	FFHVNGSAFLPR_HexNAc-2_Hex-9	Man9
214	FFHVNGSAFLPR	HexNAc-2_Hex-8	0	1.9257	BTBDH_MOUSE	BTB/POZ domain-containing protein 17	FFHVNGSAFLPR_HexNAc-2_Hex-8	Man8
215	VLTLANFTTK	HexNAc-4_Hex-5_Fuc-1_NeuAc-1	0.010101	-6.7665	THY1_MOUSE	Thy-1 membrane glycoprotein	VLTLANFTTK_HexNAc-4_Hex-5_Fuc-1_NeuAc-1	character(0)
216	LFNGQQGIIIQNFSTR	HexNAc-2_Hex-5	0	-2.0926	NEGR1_MOUSE	Neuronal growth regulator 1	LFNGQQGIIIQNFSTR_HexNAc-2_Hex-5	Man5
217	LFNGQQGIIIQNFSTR	HexNAc-2_Hex-5	0.00657895	-4.0877	NEGR1_MOUSE	Neuronal growth regulator 1	LFNGQQGIIIQNFSTR_HexNAc-2_Hex-5	Man5
218	VHVNSSSDNLDYPVLVVVR	HexNAc-2_Hex-8	0	-1.0586	SIDT1_MOUSE	SID1 transmembrane family member 1	VHVNSSSDNLDYPVLVVVR_HexNAc-2_Hex-8	Man8
219	VHVNSSSDNLDYPVLVVVR	HexNAc-2_Hex-8	0	-1.0586	SIDT1_MOUSE	SID1 transmembrane family member 1	VHVNSSSDNLDYPVLVVVR_HexNAc-2_Hex-8	Man8
220	VHVNSSSDNLDYPVLVVVR	HexNAc-2_Hex-7	0	-0.6479	SIDT1_MOUSE	SID1 transmembrane family member 1	VHVNSSSDNLDYPVLVVVR_HexNAc-2_Hex-7	Man7
221	VHVNSSSDNLDYPVLVVVR	HexNAc-2_Hex-6	0	-1.8641	SIDT1_MOUSE	SID1 transmembrane family member 1	VHVNSSSDNLDYPVLVVVR_HexNAc-2_Hex-6	Man6
222	YTGNASAMFILPDQGR	HexNAc-9_Hex-4	0.00837989	-5.5969	SPA3G_MOUSE	Serine protease inhibitor A3G	YTGNASAMFILPDQGR_HexNAc-9_Hex-4	character(0)
223	NGSSIIDLSPLIHR	HexNAc-2_Hex-5	0	-0.931	MPRI_MOUSE	Cation-independent mannose-6-phosphate receptor	NGSSIIDLSPLIHR_HexNAc-2_Hex-5	Man5
224	VHVNSSSDNLDYPVLVVVR	HexNAc-2_Hex-5	0	0.1942	SIDT1_MOUSE	SID1 transmembrane family member 1	VHVNSSSDNLDYPVLVVVR_HexNAc-2_Hex-5	Man5
225	TENLDVIVNISDTESWGQHVQK	HexNAc-2_Hex-7	0	0.5571	AT1B2_MOUSE	Sodium/potassium-transporting ATPase subunit beta-2	TENLDVIVNISDTESWGQHVQK_HexNAc-2_Hex-7	Man7
226	AFNISPNDTSSGSCGINLVTLK	HexNAc-2_Hex-6	0	-1.7802	LAMP1_MOUSE	Lysosome-associated membrane glycoprotein 1	AFNISPNDTSSGSCGINLVTLK_HexNAc-2_Hex-6	Man6
227	TENLDVIVNISDTESWGQHVQK	HexNAc-2_Hex-6	0	0.303	AT1B2_MOUSE	Sodium/potassium-transporting ATPase subunit beta-2	TENLDVIVNISDTESWGQHVQK_HexNAc-2_Hex-6	Man6
228	AFNISPNDTSSGSCGINLVTLK	HexNAc-2_Hex-5	0	-1.3408	LAMP1_MOUSE	Lysosome-associated membrane glycoprotein 1	AFNISPNDTSSGSCGINLVTLK_HexNAc-2_Hex-5	Man5
229	INNTHALVSLLQNLNK	HexNAc-2_Hex-5	0	0.4703	CAD13_MOUSE	Cadherin-13	INNTHALVSLLQNLNK_HexNAc-2_Hex-5	Man5
230	LIQDTRIHILPSMNPDGYEVAAAQGPNMSGYLVGRNNANGVDLNR	HexNAc-8_Hex-11	0.010101	-9.3028	CBPN_MOUSE	Carboxypeptidase N catalytic chain	LIQDTRIHILPSMNPDGYEVAAAQGPNMSGYLVGRNNANGVDLNR_HexNAc-8_Hex-11	character(0)
231	HQNQTLR	HexNAc-2_Hex-4	0	1.7555	MPRI_MOUSE	Cation-independent mannose-6-phosphate receptor	HQNQTLR_HexNAc-2_Hex-4	Man4
232	IRNVSDTTK	HexNAc-2_Hex-5	0	2.196	SHPS1_MOUSE	Isoform 2 of Tyrosine-protein phosphatase non-receptor type substrate 1	IRNVSDTTK_HexNAc-2_Hex-5	Man5
233	HMNETSHTQGSLR	HexNAc-2_Hex-5	0	-0.6935	NTRK2_MOUSE	BDNF/NT-3 growth factors receptor	HMNETSHTQGSLR_HexNAc-2_Hex-5	Man5
234	MNYTGGDTCHK	HexNAc-2_Hex-5	0	0.5668	MPRI_MOUSE	Cation-independent mannose-6-phosphate receptor	MNYTGGDTCHK_HexNAc-2_Hex-5	Man5
235	TLNCSGAHVK	HexNAc-2_Hex-5	0	1.6961	ADA22_MOUSE	Isoform 8 of Disintegrin and metalloproteinase domain-containing protein 22	TLNCSGAHVK_HexNAc-2_Hex-5	Man5
236	FNHTQTIQQK	HexNAc-2_Hex-5	0	1.278	NRCAM_MOUSE	Isoform 2 of Neuronal cell adhesion molecule	FNHTQTIQQK_HexNAc-2_Hex-5	Man5
237	VNTLEEGKGGPKNDTEER	HexNAc-5_Hex-4_Fuc-2	0.00837989	-6.169	NPTX1_MOUSE	Neuronal pentraxin-1	VNTLEEGKGGPKNDTEER_HexNAc-5_Hex-4_Fuc-2	Fuc2
238	VNTLEEGKGGPKNDTEER	HexNAc-5_Hex-3_Fuc-1	0.00837989	-5.2082	NPTX1_MOUSE	Neuronal pentraxin-1	VNTLEEGKGGPKNDTEER_HexNAc-5_Hex-3_Fuc-1	Fuc1
239	LNSSSQTNSLK	HexNAc-5_Hex-3_Fuc-1	0.00657895	-4.8463	NPTX1_MOUSE	Neuronal pentraxin-1	LNSSSQTNSLK_HexNAc-5_Hex-3_Fuc-1	Fuc1
240	LSVECANK	HexNAc-6_Hex-6_Fuc-4	0.010101	-9.6435	SYPH_MOUSE	Synaptophysin	LSVECANK_HexNAc-6_Hex-6_Fuc-4	character(0)
241	LSVECANK	HexNAc-6_Hex-5_Fuc-3	0.010101	-8.4076	SYPH_MOUSE	Synaptophysin	LSVECANK_HexNAc-6_Hex-5_Fuc-3	character(0)
242	LSVECANK	HexNAc-5_Hex-5_Fuc-3	0.010101	-7.7224	SYPH_MOUSE	Synaptophysin	LSVECANK_HexNAc-5_Hex-5_Fuc-3	Fuc3
243	LSVECANK	HexNAc-5_Hex-5_Fuc-1	0.00398406	-3.162	SYPH_MOUSE	Synaptophysin	LSVECANK_HexNAc-5_Hex-5_Fuc-1	Fuc1
244	LSVECANK	HexNAc-5_Hex-5_Fuc-2	0.00657895	-4.7631	SYPH_MOUSE	Synaptophysin	LSVECANK_HexNAc-5_Hex-5_Fuc-2	Fuc2
245	LSVECANK	HexNAc-6_Hex-4_Fuc-2	0.00398406	-3.0234	SYPH_MOUSE	Synaptophysin	LSVECANK_HexNAc-6_Hex-4_Fuc-2	character(0)
246	LSVECANK	HexNAc-5_Hex-4_Fuc-2	0.00657895	-4.7879	SYPH_MOUSE	Synaptophysin	LSVECANK_HexNAc-5_Hex-4_Fuc-2	Fuc2
247	LSVECANK	HexNAc-3_Hex-4_Fuc-2	0.00398406	-2.971	SYPH_MOUSE	Synaptophysin	LSVECANK_HexNAc-3_Hex-4_Fuc-2	Fuc2
248	LSVECANK	HexNAc-4_Hex-4_Fuc-2	0.00657895	-4.465	SYPH_MOUSE	Synaptophysin	LSVECANK_HexNAc-4_Hex-4_Fuc-2	Fuc2
249	LSVECANK	HexNAc-4_Hex-3_Fuc-2	0.00657895	-4.3594	SYPH_MOUSE	Synaptophysin	LSVECANK_HexNAc-4_Hex-3_Fuc-2	Fuc2
250	LSVECANK	HexNAc-5_Hex-4_Fuc-1	0.00657895	-3.9402	SYPH_MOUSE	Synaptophysin	LSVECANK_HexNAc-5_Hex-4_Fuc-1	Fuc1
251	LSVECANK	HexNAc-4_Hex-5_NeuAc-2	0.00837989	-5.782	SYPH_MOUSE	Synaptophysin	LSVECANK_HexNAc-4_Hex-5_NeuAc-2	character(0)
252	LSVECANK	HexNAc-5_Hex-5_NeuAc-2	0.00837989	-5.2893	SYPH_MOUSE	Synaptophysin	LSVECANK_HexNAc-5_Hex-5_NeuAc-2	character(0)
253	VGVHINNTQTK	HexNAc-2_Hex-5	0	0.7505	CNTP2_MOUSE	Contactin-associated protein-like 2	VGVHINNTQTK_HexNAc-2_Hex-5	Man5
254	LSVECANK	HexNAc-5_Hex-3_Fuc-1	0	-1.5287	SYPH_MOUSE	Synaptophysin	LSVECANK_HexNAc-5_Hex-3_Fuc-1	Fuc1
255	LSVECANK	HexNAc-5_Hex-4_Fuc-1_NeuAc-1	0.00837989	-5.1205	SYPH_MOUSE	Synaptophysin	LSVECANK_HexNAc-5_Hex-4_Fuc-1_NeuAc-1	character(0)
256	VLTNQESPYQNHTGR	HexNAc-4_Hex-5_NeuGc-2	0.010101	-9.0377	C1QA_MOUSE	Complement C1q subcomponent subunit A	VLTNQESPYQNHTGR_HexNAc-4_Hex-5_NeuGc-2	character(0)
257	VLTNQESPYQNHTGR	HexNAc-4_Hex-6_Fuc-1_NeuAc-1	0.010101	-7.9572	C1QA_MOUSE	Complement C1q subcomponent subunit A	VLTNQESPYQNHTGR_HexNAc-4_Hex-6_Fuc-1_NeuAc-1	character(0)
258	LSVDCVNK	HexNAc-5_Hex-5_Fuc-3	0.00837989	-5.9151	SYNPR_MOUSE	Isoform 2 of Synaptoporin	LSVDCVNK_HexNAc-5_Hex-5_Fuc-3	Fuc3
259	FGTCSQLCNNTK	HexNAc-2_Hex-5	0	0.6742	LRP1_MOUSE	Prolow-density lipoprotein receptor-related protein 1	FGTCSQLCNNTK_HexNAc-2_Hex-5	Man5
260	LSVDCVNK	HexNAc-5_Hex-4_Fuc-2	0.00657895	-4.2459	SYNPR_MOUSE	Isoform 2 of Synaptoporin	LSVDCVNK_HexNAc-5_Hex-4_Fuc-2	Fuc2
261	GCKDNATDSVPLR	HexNAc-4_Hex-3_Fuc-1	0.00398406	-3.1289	LRP1_MOUSE	Prolow-density lipoprotein receptor-related protein 1	GCKDNATDSVPLR_HexNAc-4_Hex-3_Fuc-1	Fuc1
262	LSVDCVNK	HexNAc-5_Hex-3_Fuc-1	0.00398406	-2.9187	SYNPR_MOUSE	Isoform 2 of Synaptoporin	LSVDCVNK_HexNAc-5_Hex-3_Fuc-1	Fuc1
263	WTGHNVTVVQR	HexNAc-2_Hex-5	0	0.374	LRP1_MOUSE	Prolow-density lipoprotein receptor-related protein 1	WTGHNVTVVQR_HexNAc-2_Hex-5	Man5
264	CEGPGVPTVTVHNTTDKR	HexNAc-2_Hex-5	0	1.278	DPP6_MOUSE	Dipeptidyl aminopeptidase-like protein 6	CEGPGVPTVTVHNTTDKR_HexNAc-2_Hex-5	Man5
265	DIILHSTGHNISR	HexNAc-2_Hex-5	0	-0.4507	LCAP_MOUSE	Leucyl-cystinyl aminopeptidase	DIILHSTGHNISR_HexNAc-2_Hex-5	Man5
266	VTQQSPTSMNQVNLTCR	HexNAc-2_Hex-5	0	-0.2893	SHPS1_MOUSE	Isoform 2 of Tyrosine-protein phosphatase non-receptor type substrate 1	VTQQSPTSMNQVNLTCR_HexNAc-2_Hex-5	Man5
267	EDNPDKNPEAPLNVSR	HexNAc-2_Hex-8	0	-0.1211	SEM7A_MOUSE	Semaphorin-7A	EDNPDKNPEAPLNVSR_HexNAc-2_Hex-8	Man8
268	EDNPDKNPEAPLNVSR	HexNAc-2_Hex-6	0	1.3496	SEM7A_MOUSE	Semaphorin-7A	EDNPDKNPEAPLNVSR_HexNAc-2_Hex-6	Man6
269	LNGTDPIVAADSKR	HexNAc-2_Hex-6	0	0.6602	LRP1_MOUSE	Prolow-density lipoprotein receptor-related protein 1	LNGTDPIVAADSKR_HexNAc-2_Hex-6	Man6
270	LNGTDPIVAADSKR	HexNAc-2_Hex-5	0	3.0452	LRP1_MOUSE	Prolow-density lipoprotein receptor-related protein 1	LNGTDPIVAADSKR_HexNAc-2_Hex-5	Man5
271	LAYATINDSR	HexNAc-5_Hex-3	0	2.8644	DPP6_MOUSE	Dipeptidyl aminopeptidase-like protein 6	LAYATINDSR_HexNAc-5_Hex-3	Fuc0
272	LRPLFNK	HexNAc-2_Hex-8	0	3.0251	MPRD_MOUSE	Cation-dependent mannose-6-phosphate receptor	LRPLFNK_HexNAc-2_Hex-8	Man8
273	LRPLFNK	HexNAc-2_Hex-7	0	7.0291	MPRD_MOUSE	Cation-dependent mannose-6-phosphate receptor	LRPLFNK_HexNAc-2_Hex-7	Man7
274	RNESHLIDFR	HexNAc-2_Hex-8	0	2.5836	GGT7_MOUSE	Glutathione hydrolase 7	RNESHLIDFR_HexNAc-2_Hex-8	Man8
275	LRPLFNK	HexNAc-2_Hex-6	0	3.3669	MPRD_MOUSE	Cation-dependent mannose-6-phosphate receptor	LRPLFNK_HexNAc-2_Hex-6	Man6
276	RNESHLIDFR	HexNAc-2_Hex-7	0	6.5786	GGT7_MOUSE	Glutathione hydrolase 7	RNESHLIDFR_HexNAc-2_Hex-7	Man7
277	RNESHLIDFR	HexNAc-2_Hex-8	0	2.1093	GGT7_MOUSE	Glutathione hydrolase 7	RNESHLIDFR_HexNAc-2_Hex-8	Man8
278	CEGPGVPTVTVHNTTDK	HexNAc-2_Hex-5	0	-0.2013	DPP6_MOUSE	Dipeptidyl aminopeptidase-like protein 6	CEGPGVPTVTVHNTTDK_HexNAc-2_Hex-5	Man5
279	LRPLFNK	HexNAc-2_Hex-5	0	3.7613	MPRD_MOUSE	Cation-dependent mannose-6-phosphate receptor	LRPLFNK_HexNAc-2_Hex-5	Man5
280	TCVSNCTASQFVCK	HexNAc-2_Hex-5	0	-0.9612	LRP1_MOUSE	Prolow-density lipoprotein receptor-related protein 1	TCVSNCTASQFVCK_HexNAc-2_Hex-5	Man5
281	GKANSTGTLVITNPTR	HexNAc-5_Hex-4_Fuc-2	0.00837989	-6.6239	CNTN1_MOUSE	Contactin-1	GKANSTGTLVITNPTR_HexNAc-5_Hex-4_Fuc-2	Fuc2
282	GKANSTGTLVITNPTR	HexNAc-4_Hex-4_Fuc-2	0.00837989	-6.3234	CNTN1_MOUSE	Contactin-1	GKANSTGTLVITNPTR_HexNAc-4_Hex-4_Fuc-2	Fuc2
283	GKANSTGTLVITNPTR	HexNAc-3_Hex-4_Fuc-2	0.00837989	-5.2824	CNTN1_MOUSE	Contactin-1	GKANSTGTLVITNPTR_HexNAc-3_Hex-4_Fuc-2	Fuc2
284	GKANSTGTLVITNPTR	HexNAc-5_Hex-3_Fuc-1	0.00657895	-4.4746	CNTN1_MOUSE	Contactin-1	GKANSTGTLVITNPTR_HexNAc-5_Hex-3_Fuc-1	Fuc1
285	GKANSTGTLVITNPTR	HexNAc-4_Hex-3_Fuc-1	0	-1.9474	CNTN1_MOUSE	Contactin-1	GKANSTGTLVITNPTR_HexNAc-4_Hex-3_Fuc-1	Fuc1
286	GKANSTGTLVITNPTR	HexNAc-3_Hex-3_Fuc-1	0.00398406	-3.282	CNTN1_MOUSE	Contactin-1	GKANSTGTLVITNPTR_HexNAc-3_Hex-3_Fuc-1	Fuc1
287	GKANSTGTLVITNPTR	HexNAc-2_Hex-3_Fuc-1	0	-2.1843	CNTN1_MOUSE	Contactin-1	GKANSTGTLVITNPTR_HexNAc-2_Hex-3_Fuc-1	character(0)
288	HENNTKDNSIQHEFSLTR	HexNAc-2_Hex-7	0	1.253	THY1_MOUSE	Thy-1 membrane glycoprotein	HENNTKDNSIQHEFSLTR_HexNAc-2_Hex-7	Man7
289	HENNTKDNSIQHEFSLTR	HexNAc-2_Hex-6	0	-0.7047	THY1_MOUSE	Thy-1 membrane glycoprotein	HENNTKDNSIQHEFSLTR_HexNAc-2_Hex-6	Man6
290	HENNTKDNSIQHEFSLTR	HexNAc-2_Hex-4	0	-1.6044	THY1_MOUSE	Thy-1 membrane glycoprotein	HENNTKDNSIQHEFSLTR_HexNAc-2_Hex-4	Man4
291	HENNTKDNSIQHEFSLTR	HexNAc-2_Hex-3	0	-0.4895	THY1_MOUSE	Thy-1 membrane glycoprotein	HENNTKDNSIQHEFSLTR_HexNAc-2_Hex-3	Man3
292	HENNTKDNSIQHEFSLTR	HexNAc-2_Hex-5	0	0.0289	THY1_MOUSE	Thy-1 membrane glycoprotein	HENNTKDNSIQHEFSLTR_HexNAc-2_Hex-5	Man5
293	HENNTKDNSIQHEFSLTR	HexNAc-2_Hex-6	0	-0.7047	THY1_MOUSE	Thy-1 membrane glycoprotein	HENNTKDNSIQHEFSLTR_HexNAc-2_Hex-6	Man6
294	HENNTKDNSIQHEFSLTR	HexNAc-2_Hex-5	0	-1.7951	THY1_MOUSE	Thy-1 membrane glycoprotein	HENNTKDNSIQHEFSLTR_HexNAc-2_Hex-5	Man5
295	HENNTKDNSIQHEFSLTR	HexNAc-2_Hex-6	0	-2.2168	THY1_MOUSE	Thy-1 membrane glycoprotein	HENNTKDNSIQHEFSLTR_HexNAc-2_Hex-6	Man6
296	HENNTKDNSIQHEFSLTR	HexNAc-2_Hex-7	0.00398406	-2.4366	THY1_MOUSE	Thy-1 membrane glycoprotein	HENNTKDNSIQHEFSLTR_HexNAc-2_Hex-7	Man7
297	HENNTKDNSIQHEFSLTR	HexNAc-2_Hex-6	0	-0.7047	THY1_MOUSE	Thy-1 membrane glycoprotein	HENNTKDNSIQHEFSLTR_HexNAc-2_Hex-6	Man6
298	HENNTKDNSIQHEFSLTR	HexNAc-2_Hex-6	0.00398406	-3.2134	THY1_MOUSE	Thy-1 membrane glycoprotein	HENNTKDNSIQHEFSLTR_HexNAc-2_Hex-6	Man6
299	HENNTKDNSIQHEFSLTR	HexNAc-2_Hex-6	0.00657895	-3.9478	THY1_MOUSE	Thy-1 membrane glycoprotein	HENNTKDNSIQHEFSLTR_HexNAc-2_Hex-6	Man6
300	ANSTGTLVITNPTR	HexNAc-4_Hex-3_Fuc-1	0	-1.6643	CNTN1_MOUSE	Contactin-1	ANSTGTLVITNPTR_HexNAc-4_Hex-3_Fuc-1	Fuc1
301	GVTHLNISGLK	HexNAc-2_Hex-5	0	0.5668	LRP1_MOUSE	Prolow-density lipoprotein receptor-related protein 1	GVTHLNISGLK_HexNAc-2_Hex-5	Man5
302	GPCSHLCLINYNR	HexNAc-2_Hex-5	0	1.8135	LRP1_MOUSE	Prolow-density lipoprotein receptor-related protein 1	GPCSHLCLINYNR_HexNAc-2_Hex-5	Man5
303	NETIWYVR	HexNAc-2_Hex-9	0	0.5916	VA0E2_MOUSE	V-type proton ATPase subunit e 2	NETIWYVR_HexNAc-2_Hex-9	Man9
304	NETIWYVR	HexNAc-2_Hex-6	0	2.3707	VA0E2_MOUSE	V-type proton ATPase subunit e 2	NETIWYVR_HexNAc-2_Hex-6	Man6
305	SAQDGNNASPSHTASQPNAPQDPK	HexNAc-3_Hex-3	0.00837989	-4.9403	DZIP3_MOUSE	Isoform 2 of E3 ubiquitin-protein ligase DZIP3	SAQDGNNASPSHTASQPNAPQDPK_HexNAc-3_Hex-3	Fuc0
306	LVAIAVIDEKNTSLEHTR	HexNAc-2_Hex-8	0	-0.9187	TMX3_MOUSE	Protein disulfide-isomerase TMX3	LVAIAVIDEKNTSLEHTR_HexNAc-2_Hex-8	Man8
307	FINSTFLEQK	HexNAc-5_Hex-5_Fuc-3	0.010101	-7.6096	SV2B_MOUSE	Synaptic vesicle glycoprotein 2B	FINSTFLEQK_HexNAc-5_Hex-5_Fuc-3	Fuc3
308	GNETIVNLIHSTR	HexNAc-2_Hex-7	0	1.865	CBPE_MOUSE	Carboxypeptidase E	GNETIVNLIHSTR_HexNAc-2_Hex-7	Man7
309	FINSTFLEQK	HexNAc-5_Hex-4_Fuc-2	0.00657895	-4.8346	SV2B_MOUSE	Synaptic vesicle glycoprotein 2B	FINSTFLEQK_HexNAc-5_Hex-4_Fuc-2	Fuc2
310	GNETIVNLIHSTR	HexNAc-2_Hex-6	0	0.6602	CBPE_MOUSE	Carboxypeptidase E	GNETIVNLIHSTR_HexNAc-2_Hex-6	Man6
311	GNETIVNLIHSTR	HexNAc-3_Hex-3_Fuc-1	0.00837989	-6.4538	CBPE_MOUSE	Carboxypeptidase E	GNETIVNLIHSTR_HexNAc-3_Hex-3_Fuc-1	Fuc1
312	DAMVGNYTCEVTELSR	HexNAc-2_Hex-5	0.00657895	-4.1592	CD47_MOUSE	Isoform 2 of Leukocyte surface antigen CD47	DAMVGNYTCEVTELSR_HexNAc-2_Hex-5	Man5
313	GNETIVNLIHSTR	HexNAc-2_Hex-5	0	1.278	CBPE_MOUSE	Carboxypeptidase E	GNETIVNLIHSTR_HexNAc-2_Hex-5	Man5
314	FINSTFLEQK	HexNAc-5_Hex-3_Fuc-1	0.00657895	-4.5041	SV2B_MOUSE	Synaptic vesicle glycoprotein 2B	FINSTFLEQK_HexNAc-5_Hex-3_Fuc-1	Fuc1
315	HLYTTTGGETDFTNVTSLR	HexNAc-2_Hex-10	0.00398406	-3.3781	SORT_MOUSE	Isoform 2 of Sortilin	HLYTTTGGETDFTNVTSLR_HexNAc-2_Hex-10	Prec
316	QQAAMGSQGNLSAEVEQATR	HexNAc-7_Hex-3_Fuc-1	0.010101	-9.525	VATG2_MOUSE	V-type proton ATPase subunit G 2	QQAAMGSQGNLSAEVEQATR_HexNAc-7_Hex-3_Fuc-1	character(0)
317	FINSTFLEQK	HexNAc-6_Hex-5_NeuAc-2	0.00837989	-6.1579	SV2B_MOUSE	Synaptic vesicle glycoprotein 2B	FINSTFLEQK_HexNAc-6_Hex-5_NeuAc-2	character(0)
318	QQAAMGSQGNLSAEVEQATR	HexNAc-4_Hex-6_NeuAc-1	0.0124069	-11.5645	VATG2_MOUSE	V-type proton ATPase subunit G 2	QQAAMGSQGNLSAEVEQATR_HexNAc-4_Hex-6_NeuAc-1	character(0)
319	EQEFQSKQQAAMGSQGNLSAEVEQATR	HexNAc-2_Hex-4_Fuc-1	0.010101	-6.9217	VATG2_MOUSE	V-type proton ATPase subunit G 2	EQEFQSKQQAAMGSQGNLSAEVEQATR_HexNAc-2_Hex-4_Fuc-1	character(0)
320	FHVNYTQPLVAVK	HexNAc-2_Hex-7	0	0.1812	AT1B2_MOUSE	Sodium/potassium-transporting ATPase subunit beta-2	FHVNYTQPLVAVK_HexNAc-2_Hex-7	Man7
321	FHVNYTQPLVAVK	HexNAc-2_Hex-6	0	-0.2007	AT1B2_MOUSE	Sodium/potassium-transporting ATPase subunit beta-2	FHVNYTQPLVAVK_HexNAc-2_Hex-6	Man6
322	AGVNYTLQVYPDEGYHISDK	HexNAc-2_Hex-9	0.00398406	-3.4743	DPP10_MOUSE	Inactive dipeptidyl peptidase 10	AGVNYTLQVYPDEGYHISDK_HexNAc-2_Hex-9	Man9
323	DAMVGNYTCEVTELSR	HexNAc-2_Hex-5	0	-0.4336	CD47_MOUSE	Isoform 2 of Leukocyte surface antigen CD47	DAMVGNYTCEVTELSR_HexNAc-2_Hex-5	Man5
324	VLTLANFTTK	HexNAc-5_Hex-5_Fuc-3	0.00837989	-6.167	THY1_MOUSE	Thy-1 membrane glycoprotein	VLTLANFTTK_HexNAc-5_Hex-5_Fuc-3	Fuc3
325	VLTLANFTTK	HexNAc-5_Hex-4_Fuc-2	0.00837989	-5.0484	THY1_MOUSE	Thy-1 membrane glycoprotein	VLTLANFTTK_HexNAc-5_Hex-4_Fuc-2	Fuc2
326	VLTLANFTTK	HexNAc-4_Hex-6_Fuc-2	0.010101	-8.4616	THY1_MOUSE	Thy-1 membrane glycoprotein	VLTLANFTTK_HexNAc-4_Hex-6_Fuc-2	Fuc2
327	VLTLANFTTK	HexNAc-5_Hex-4_Fuc-2	0.010101	-7.7906	THY1_MOUSE	Thy-1 membrane glycoprotein	VLTLANFTTK_HexNAc-5_Hex-4_Fuc-2	Fuc2
328	VLTLANFTTK	HexNAc-4_Hex-4_Fuc-2	0.00657895	-4.1585	THY1_MOUSE	Thy-1 membrane glycoprotein	VLTLANFTTK_HexNAc-4_Hex-4_Fuc-2	Fuc2
329	VLTLANFTTK	HexNAc-4_Hex-6_Fuc-1	0.00657895	-4.688	THY1_MOUSE	Thy-1 membrane glycoprotein	VLTLANFTTK_HexNAc-4_Hex-6_Fuc-1	Fuc1
330	VLTLANFTTK	HexNAc-4_Hex-5_Fuc-1	0.00657895	-4.2043	THY1_MOUSE	Thy-1 membrane glycoprotein	VLTLANFTTK_HexNAc-4_Hex-5_Fuc-1	Fuc1
331	VLTLANFTTK	HexNAc-5_Hex-3_Fuc-1	0.00657895	-4.219	THY1_MOUSE	Thy-1 membrane glycoprotein	VLTLANFTTK_HexNAc-5_Hex-3_Fuc-1	Fuc1
332	VLTLANFTTK	HexNAc-4_Hex-5_Fuc-2	0.00837989	-5.8473	THY1_MOUSE	Thy-1 membrane glycoprotein	VLTLANFTTK_HexNAc-4_Hex-5_Fuc-2	Fuc2
333	EQLASVNSSIR	HexNAc-6_Hex-4	0.00657895	-4.1998	CUX2_MOUSE	Homeobox protein cut-like 2	EQLASVNSSIR_HexNAc-6_Hex-4	character(0)
334	AQNVSILTLCDATTGVCTK	HexNAc-2_Hex-6	0	-2.1286	DPP6_MOUSE	Dipeptidyl aminopeptidase-like protein 6	AQNVSILTLCDATTGVCTK_HexNAc-2_Hex-6	Man6
335	AQNVSILTLCDATTGVCTK	HexNAc-2_Hex-5	0	-2.1248	DPP6_MOUSE	Dipeptidyl aminopeptidase-like protein 6	AQNVSILTLCDATTGVCTK_HexNAc-2_Hex-5	Man5
336	FFHVNGSAFLPR	HexNAc-2_Hex-9	0	-0.2667	BTBDH_MOUSE	BTB/POZ domain-containing protein 17	FFHVNGSAFLPR_HexNAc-2_Hex-9	Man9
337	FFHVNGSAFLPR	HexNAc-2_Hex-8	0	1.3242	BTBDH_MOUSE	BTB/POZ domain-containing protein 17	FFHVNGSAFLPR_HexNAc-2_Hex-8	Man8
338	FFHVNGSAFLPR	HexNAc-2_Hex-7	0	-0.0334	BTBDH_MOUSE	BTB/POZ domain-containing protein 17	FFHVNGSAFLPR_HexNAc-2_Hex-7	Man7
339	FFHVNGSAFLPR	HexNAc-2_Hex-6	0	0.7529	BTBDH_MOUSE	BTB/POZ domain-containing protein 17	FFHVNGSAFLPR_HexNAc-2_Hex-6	Man6
340	VLTLANFTTK	HexNAc-4_Hex-5_Fuc-1_NeuAc-1	0.00837989	-6.3529	THY1_MOUSE	Thy-1 membrane glycoprotein	VLTLANFTTK_HexNAc-4_Hex-5_Fuc-1_NeuAc-1	character(0)
341	VLTLANFTTK	HexNAc-4_Hex-5_Fuc-1_NeuAc-1	0.00837989	-6.2368	THY1_MOUSE	Thy-1 membrane glycoprotein	VLTLANFTTK_HexNAc-4_Hex-5_Fuc-1_NeuAc-1	character(0)
342	TYAACSKNWTGVGNK	HexNAc-6_Hex-5_NeuGc-2	0.0124069	-11.5376	CLC2I_MOUSE	Isoform 2 of C-type lectin domain family 2 member I	TYAACSKNWTGVGNK_HexNAc-6_Hex-5_NeuGc-2	character(0)
343	DLQGNPIANATISVDGIDHDVTSAK	HexNAc-2_Hex-6	0	-1.3869	CBPE_MOUSE	Carboxypeptidase E	DLQGNPIANATISVDGIDHDVTSAK_HexNAc-2_Hex-6	Man6
344	DLQGNPIANATISVDGIDHDVTSAK	HexNAc-2_Hex-5	0	-1.0766	CBPE_MOUSE	Carboxypeptidase E	DLQGNPIANATISVDGIDHDVTSAK_HexNAc-2_Hex-5	Man5
345	DLQGNPIANATISVDGIDHDVTSAK	HexNAc-2_Hex-4	0	-1.1209	CBPE_MOUSE	Carboxypeptidase E	DLQGNPIANATISVDGIDHDVTSAK_HexNAc-2_Hex-4	Man4
346	ENISKLLKSK	HexNAc-5_Hex-3_Fuc-1	0.010101	-7.499	EDC4_MOUSE	Isoform 2 of Enhancer of mRNA-decapping protein 4	ENISKLLKSK_HexNAc-5_Hex-3_Fuc-1	Fuc1
347	VHVNSSSDNLDYPVLVVVR	HexNAc-2_Hex-8	0	-1.4568	SIDT1_MOUSE	SID1 transmembrane family member 1	VHVNSSSDNLDYPVLVVVR_HexNAc-2_Hex-8	Man8
348	VHVNSSSDNLDYPVLVVVR	HexNAc-2_Hex-7	0	0.3648	SIDT1_MOUSE	SID1 transmembrane family member 1	VHVNSSSDNLDYPVLVVVR_HexNAc-2_Hex-7	Man7
349	YTGNASALLILPDQGR	HexNAc-4_Hex-5_NeuGc-2	0.00837989	-5.8043	SPA3K_MOUSE	Serine protease inhibitor A3K	YTGNASALLILPDQGR_HexNAc-4_Hex-5_NeuGc-2	character(0)
350	VHVNSSSDNLDYPVLVVVR	HexNAc-2_Hex-6	0	1.3393	SIDT1_MOUSE	SID1 transmembrane family member 1	VHVNSSSDNLDYPVLVVVR_HexNAc-2_Hex-6	Man6
351	VHVNSSSDNLDYPVLVVVR	HexNAc-2_Hex-5	0.00398406	-2.4929	SIDT1_MOUSE	SID1 transmembrane family member 1	VHVNSSSDNLDYPVLVVVR_HexNAc-2_Hex-5	Man5
352	NGSSIIDLSPLIHR	HexNAc-2_Hex-5	0	1.278	MPRI_MOUSE	Cation-independent mannose-6-phosphate receptor	NGSSIIDLSPLIHR_HexNAc-2_Hex-5	Man5
353	YTGNASAMFILPDQGR	HexNAc-9_Hex-4	0.00837989	-5.4083	SPA3G_MOUSE	Serine protease inhibitor A3G	YTGNASAMFILPDQGR_HexNAc-9_Hex-4	character(0)
354	AFNISPNDTSSGSCGINLVTLK	HexNAc-2_Hex-5	0	-1.4113	LAMP1_MOUSE	Lysosome-associated membrane glycoprotein 1	AFNISPNDTSSGSCGINLVTLK_HexNAc-2_Hex-5	Man5
355	AFNISPNDTSSGSCGINLVTLK	HexNAc-2_Hex-5	0	-1.0375	LAMP1_MOUSE	Lysosome-associated membrane glycoprotein 1	AFNISPNDTSSGSCGINLVTLK_HexNAc-2_Hex-5	Man5
356	INNTHALVSLLQNLNK	HexNAc-2_Hex-5	0	0.6351	CAD13_MOUSE	Cadherin-13	INNTHALVSLLQNLNK_HexNAc-2_Hex-5	Man5
357	LSVECANKTESALNIEVEFEYPFR	HexNAc-5_Hex-5_Fuc-3	0.010101	-8.4583	SYPH_MOUSE	Synaptophysin	LSVECANKTESALNIEVEFEYPFR_HexNAc-5_Hex-5_Fuc-3	Fuc3
358	LSVECANKTESALNIEVEFEYPFR	HexNAc-5_Hex-4_Fuc-2	0.010101	-7.6447	SYPH_MOUSE	Synaptophysin	LSVECANKTESALNIEVEFEYPFR_HexNAc-5_Hex-4_Fuc-2	Fuc2

## Sheet: SV_nonenriched_all_glycopsms
	Peptide	Glycan	Glycan.Q	Glycan.score	Entry.Name	Entry.Description	Glycopeptide	Annotated
1	DGSCIGNSSR	HexNAc-2_Hex-5	0	1.9706	LRP1_MOUSE	Prolow-density lipoprotein receptor-related protein 1	DGSCIGNSSR_HexNAc-2_Hex-5	Man5
2	INETSDK	HexNAc-4_Hex-3_Fuc-1	0.00657895	-3.9394	AGRF2_MOUSE	Adhesion G-protein coupled receptor F2	INETSDK_HexNAc-4_Hex-3_Fuc-1	Fuc1
3	IRNVSDTTKR	HexNAc-2_Hex-5	0	2.0206	SHPS1_MOUSE	Isoform 2 of Tyrosine-protein phosphatase non-receptor type substrate 1	IRNVSDTTKR_HexNAc-2_Hex-5	Man5
4	LNNSQIK	HexNAc-2_Hex-6	0	2.1886	LAMP2_MOUSE	Isoform LAMP-2B of Lysosome-associated membrane glycoprotein 2	LNNSQIK_HexNAc-2_Hex-6	Man6
5	MNYTGGDTCHK	HexNAc-2_Hex-5	0	-1.899	MPRI_MOUSE	Cation-independent mannose-6-phosphate receptor	MNYTGGDTCHK_HexNAc-2_Hex-5	Man5
6	LNNSQIK	HexNAc-2_Hex-5	0	0.8226	LAMP2_MOUSE	Isoform LAMP-2B of Lysosome-associated membrane glycoprotein 2	LNNSQIK_HexNAc-2_Hex-5	Man5
7	LNSSSQTNSLK	HexNAc-5_Hex-4_Fuc-2	0.010101	-7.5054	NPTX1_MOUSE	Neuronal pentraxin-1	LNSSSQTNSLK_HexNAc-5_Hex-4_Fuc-2	Fuc2
8	LNSSSQTNSLK	HexNAc-5_Hex-3_Fuc-1	0.00657895	-4.8363	NPTX1_MOUSE	Neuronal pentraxin-1	LNSSSQTNSLK_HexNAc-5_Hex-3_Fuc-1	Fuc1
9	LSVECANK	HexNAc-6_Hex-5_Fuc-3	0.00837989	-6.5728	SYPH_MOUSE	Synaptophysin	LSVECANK_HexNAc-6_Hex-5_Fuc-3	character(0)
10	LSVECANK	HexNAc-3_Hex-4_NeuAc-2	0.0124069	-14.8307	SYPH_MOUSE	Synaptophysin	LSVECANK_HexNAc-3_Hex-4_NeuAc-2	character(0)
11	LSVECANK	HexNAc-6_Hex-5_Fuc-2	0.010101	-7.6543	SYPH_MOUSE	Synaptophysin	LSVECANK_HexNAc-6_Hex-5_Fuc-2	character(0)
12	LSVECANK	HexNAc-5_Hex-5_Fuc-3	0.010101	-7.0196	SYPH_MOUSE	Synaptophysin	LSVECANK_HexNAc-5_Hex-5_Fuc-3	Fuc3
13	LSVECANK	HexNAc-5_Hex-6_Fuc-2	0.010101	-8.6931	SYPH_MOUSE	Synaptophysin	LSVECANK_HexNAc-5_Hex-6_Fuc-2	Fuc2
14	LSVECANK	HexNAc-6_Hex-4_Fuc-2	0.010101	-6.7935	SYPH_MOUSE	Synaptophysin	LSVECANK_HexNAc-6_Hex-4_Fuc-2	character(0)
15	LSVECANK	HexNAc-5_Hex-4_Fuc-2	0.00657895	-4.2395	SYPH_MOUSE	Synaptophysin	LSVECANK_HexNAc-5_Hex-4_Fuc-2	Fuc2
16	LSVECANK	HexNAc-3_Hex-4_Fuc-2	0.00657895	-4.2559	SYPH_MOUSE	Synaptophysin	LSVECANK_HexNAc-3_Hex-4_Fuc-2	Fuc2
17	LSVECANK	HexNAc-4_Hex-4_Fuc-2	0.00657895	-4.1667	SYPH_MOUSE	Synaptophysin	LSVECANK_HexNAc-4_Hex-4_Fuc-2	Fuc2
18	LSVECANK	HexNAc-4_Hex-3_Fuc-2	0.00657895	-4.1336	SYPH_MOUSE	Synaptophysin	LSVECANK_HexNAc-4_Hex-3_Fuc-2	Fuc2
19	LSVECANK	HexNAc-5_Hex-5_NeuAc-2	0.00837989	-5.4123	SYPH_MOUSE	Synaptophysin	LSVECANK_HexNAc-5_Hex-5_NeuAc-2	character(0)
20	LSVECANK	HexNAc-4_Hex-5_NeuAc-2	0.00837989	-5.4416	SYPH_MOUSE	Synaptophysin	LSVECANK_HexNAc-4_Hex-5_NeuAc-2	character(0)
21	LSVECANK	HexNAc-5_Hex-5_Fuc-1_NeuAc-1	0.010101	-9.0956	SYPH_MOUSE	Synaptophysin	LSVECANK_HexNAc-5_Hex-5_Fuc-1_NeuAc-1	character(0)
22	LSVECANK	HexNAc-4_Hex-5_NeuAc-3	0.00657895	-4.251	SYPH_MOUSE	Synaptophysin	LSVECANK_HexNAc-4_Hex-5_NeuAc-3	character(0)
23	LSVECANK	HexNAc-6_Hex-5_Fuc-1_NeuAc-2	0.010101	-8.3488	SYPH_MOUSE	Synaptophysin	LSVECANK_HexNAc-6_Hex-5_Fuc-1_NeuAc-2	character(0)
24	LSVECANK	HexNAc-5_Hex-3_Fuc-1	0.00657895	-4.2179	SYPH_MOUSE	Synaptophysin	LSVECANK_HexNAc-5_Hex-3_Fuc-1	Fuc1
25	LSVECANK	HexNAc-5_Hex-4_Fuc-1_NeuAc-1	0.00837989	-5.4262	SYPH_MOUSE	Synaptophysin	LSVECANK_HexNAc-5_Hex-4_Fuc-1_NeuAc-1	character(0)
26	LSVECANK	HexNAc-6_Hex-5_Fuc-1_NeuAc-3	0.010101	-7.0081	SYPH_MOUSE	Synaptophysin	LSVECANK_HexNAc-6_Hex-5_Fuc-1_NeuAc-3	character(0)
27	VGVHINNTQTK	HexNAc-2_Hex-5	0	-0.7333	CNTP2_MOUSE	Contactin-associated protein-like 2	VGVHINNTQTK_HexNAc-2_Hex-5	Man5
28	ANATIEVK	HexNAc-6_Hex-4_Fuc-1	0.00837989	-5.3974	NPTN_MOUSE	Isoform 3 of Neuroplastin	ANATIEVK_HexNAc-6_Hex-4_Fuc-1	character(0)
29	VLTNQESPYQNHTGR	HexNAc-2_Hex-12	0.00657895	-4.6737	C1QA_MOUSE	Complement C1q subcomponent subunit A	VLTNQESPYQNHTGR_HexNAc-2_Hex-12	Prec
30	LSVDCVNK	HexNAc-5_Hex-5_Fuc-3	0.00837989	-5.3214	SYNPR_MOUSE	Isoform 2 of Synaptoporin	LSVDCVNK_HexNAc-5_Hex-5_Fuc-3	Fuc3
31	FGTCSQLCNNTK	HexNAc-2_Hex-5	0	1.0034	LRP1_MOUSE	Prolow-density lipoprotein receptor-related protein 1	FGTCSQLCNNTK_HexNAc-2_Hex-5	Man5
32	LSVDCVNK	HexNAc-5_Hex-4_Fuc-2	0.00837989	-5.4507	SYNPR_MOUSE	Isoform 2 of Synaptoporin	LSVDCVNK_HexNAc-5_Hex-4_Fuc-2	Fuc2
33	GCKDNATDSVPLR	HexNAc-5_Hex-3_Fuc-1	0.00657895	-4.4941	LRP1_MOUSE	Prolow-density lipoprotein receptor-related protein 1	GCKDNATDSVPLR_HexNAc-5_Hex-3_Fuc-1	Fuc1
34	LSVDCVNK	HexNAc-5_Hex-3_Fuc-1	0.00657895	-4.6966	SYNPR_MOUSE	Isoform 2 of Synaptoporin	LSVDCVNK_HexNAc-5_Hex-3_Fuc-1	Fuc1
35	GCKDNATDSVPLR	HexNAc-4_Hex-3_Fuc-1	0.00657895	-4.2355	LRP1_MOUSE	Prolow-density lipoprotein receptor-related protein 1	GCKDNATDSVPLR_HexNAc-4_Hex-3_Fuc-1	Fuc1
36	GCKDNATDSVPLR	HexNAc-2_Hex-3_Fuc-1	0.00398406	-3.7232	LRP1_MOUSE	Prolow-density lipoprotein receptor-related protein 1	GCKDNATDSVPLR_HexNAc-2_Hex-3_Fuc-1	character(0)
37	WTGHNVTVVQR	HexNAc-2_Hex-5	0	0.547	LRP1_MOUSE	Prolow-density lipoprotein receptor-related protein 1	WTGHNVTVVQR_HexNAc-2_Hex-5	Man5
38	DAGTYTCVATNK	HexNAc-4_Hex-4_Fuc-2	0.010101	-8.9678	MYPN_MOUSE	Myopalladin	DAGTYTCVATNK_HexNAc-4_Hex-4_Fuc-2	Fuc2
39	VTQQSPTSMNQVNLTCR	HexNAc-2_Hex-5	0	-1.5914	SHPS1_MOUSE	Isoform 2 of Tyrosine-protein phosphatase non-receptor type substrate 1	VTQQSPTSMNQVNLTCR_HexNAc-2_Hex-5	Man5
40	EDNPDKNPEAPLNVSR	HexNAc-2_Hex-8	0	-1.9253	SEM7A_MOUSE	Semaphorin-7A	EDNPDKNPEAPLNVSR_HexNAc-2_Hex-8	Man8
41	EDNPDKNPEAPLNVSR	HexNAc-2_Hex-7	0	-0.6638	SEM7A_MOUSE	Semaphorin-7A	EDNPDKNPEAPLNVSR_HexNAc-2_Hex-7	Man7
42	DIILHSTGHNISR	HexNAc-2_Hex-5	0	1.1264	LCAP_MOUSE	Leucyl-cystinyl aminopeptidase	DIILHSTGHNISR_HexNAc-2_Hex-5	Man5
43	LNGTDPIVAADSKR	HexNAc-2_Hex-6	0	1.4239	LRP1_MOUSE	Prolow-density lipoprotein receptor-related protein 1	LNGTDPIVAADSKR_HexNAc-2_Hex-6	Man6
44	LAYATINDSR	HexNAc-4_Hex-4	0	4.947	DPP6_MOUSE	Dipeptidyl aminopeptidase-like protein 6	LAYATINDSR_HexNAc-4_Hex-4	Fuc0
45	NETMATDSPR	HexNAc-4_Hex-3_Fuc-1	0.00398406	-3.3765	BCAS3_MOUSE	BCAS3 microtubule associated cell migration factor	NETMATDSPR_HexNAc-4_Hex-3_Fuc-1	Fuc1
46	LAYATINDSR	HexNAc-5_Hex-3	0	3.1183	DPP6_MOUSE	Dipeptidyl aminopeptidase-like protein 6	LAYATINDSR_HexNAc-5_Hex-3	Fuc0
47	LNGTDPIVAADSKR	HexNAc-2_Hex-5	0	0.8511	LRP1_MOUSE	Prolow-density lipoprotein receptor-related protein 1	LNGTDPIVAADSKR_HexNAc-2_Hex-5	Man5
48	LNGTDPIVAADSKR	HexNAc-2_Hex-2	0.00657895	-3.9552	LRP1_MOUSE	Prolow-density lipoprotein receptor-related protein 1	LNGTDPIVAADSKR_HexNAc-2_Hex-2	character(0)
49	NSTTLVMHMK	HexNAc-2_Hex-5	0	0.049	LRP1_MOUSE	Prolow-density lipoprotein receptor-related protein 1	NSTTLVMHMK_HexNAc-2_Hex-5	Man5
50	CEGPGVPTVTVHNTTDK	HexNAc-2_Hex-5	0	-1.2187	DPP6_MOUSE	Dipeptidyl aminopeptidase-like protein 6	CEGPGVPTVTVHNTTDK_HexNAc-2_Hex-5	Man5
51	TCVSNCTASQFVCK	HexNAc-2_Hex-5	0	-0.618	LRP1_MOUSE	Prolow-density lipoprotein receptor-related protein 1	TCVSNCTASQFVCK_HexNAc-2_Hex-5	Man5
52	LRPLFNK	HexNAc-2_Hex-8	0	1.8107	MPRD_MOUSE	Cation-dependent mannose-6-phosphate receptor	LRPLFNK_HexNAc-2_Hex-8	Man8
53	LRPLFNK	HexNAc-2_Hex-7	0	2.2893	MPRD_MOUSE	Cation-dependent mannose-6-phosphate receptor	LRPLFNK_HexNAc-2_Hex-7	Man7
54	LRPLFNK	HexNAc-2_Hex-6	0	4.4613	MPRD_MOUSE	Cation-dependent mannose-6-phosphate receptor	LRPLFNK_HexNAc-2_Hex-6	Man6
55	RNESHLIDFR	HexNAc-2_Hex-9	0	3.1567	GGT7_MOUSE	Glutathione hydrolase 7	RNESHLIDFR_HexNAc-2_Hex-9	Man9
56	RNESHLIDFR	HexNAc-2_Hex-8	0	2.4452	GGT7_MOUSE	Glutathione hydrolase 7	RNESHLIDFR_HexNAc-2_Hex-8	Man8
57	GKANSTGTLVITNPTR	HexNAc-5_Hex-4_Fuc-2	0.010101	-7.7672	CNTN1_MOUSE	Contactin-1	GKANSTGTLVITNPTR_HexNAc-5_Hex-4_Fuc-2	Fuc2
58	GKANSTGTLVITNPTR	HexNAc-4_Hex-4_Fuc-2	0.00837989	-5.987	CNTN1_MOUSE	Contactin-1	GKANSTGTLVITNPTR_HexNAc-4_Hex-4_Fuc-2	Fuc2
59	GKANSTGTLVITNPTR	HexNAc-3_Hex-4_Fuc-2	0.00398406	-3.8842	CNTN1_MOUSE	Contactin-1	GKANSTGTLVITNPTR_HexNAc-3_Hex-4_Fuc-2	Fuc2
60	LRPLFNK	HexNAc-2_Hex-5	0	2.2488	MPRD_MOUSE	Cation-dependent mannose-6-phosphate receptor	LRPLFNK_HexNAc-2_Hex-5	Man5
61	GKANSTGTLVITNPTR	HexNAc-5_Hex-3_Fuc-1	0.00657895	-4.4941	CNTN1_MOUSE	Contactin-1	GKANSTGTLVITNPTR_HexNAc-5_Hex-3_Fuc-1	Fuc1
62	GKANSTGTLVITNPTR	HexNAc-4_Hex-3_Fuc-1	0.00398406	-3.8948	CNTN1_MOUSE	Contactin-1	GKANSTGTLVITNPTR_HexNAc-4_Hex-3_Fuc-1	Fuc1
63	GKANSTGTLVITNPTR	HexNAc-3_Hex-3_Fuc-1	0.00657895	-4.8187	CNTN1_MOUSE	Contactin-1	GKANSTGTLVITNPTR_HexNAc-3_Hex-3_Fuc-1	Fuc1
64	NVETNNSTVLIEGK	HexNAc-5_Hex-3_Fuc-1	0.00657895	-4.5687	DPP6_MOUSE	Dipeptidyl aminopeptidase-like protein 6	NVETNNSTVLIEGK_HexNAc-5_Hex-3_Fuc-1	Fuc1
65	NVETNNSTVLIEGK	HexNAc-4_Hex-3_Fuc-1	0.00837989	-4.9067	DPP6_MOUSE	Dipeptidyl aminopeptidase-like protein 6	NVETNNSTVLIEGK_HexNAc-4_Hex-3_Fuc-1	Fuc1
66	LVNSTFLHNK	HexNAc-6_Hex-7_NeuAc-4	0.00837989	-5.0766	SV2A_MOUSE	Synaptic vesicle glycoprotein 2A	LVNSTFLHNK_HexNAc-6_Hex-7_NeuAc-4	character(0)
67	HENNTKDNSIQHEFSLTR	HexNAc-2_Hex-7	0	-0.1117	THY1_MOUSE	Thy-1 membrane glycoprotein	HENNTKDNSIQHEFSLTR_HexNAc-2_Hex-7	Man7
68	HENNTKDNSIQHEFSLTR	HexNAc-2_Hex-4	0	-1.5706	THY1_MOUSE	Thy-1 membrane glycoprotein	HENNTKDNSIQHEFSLTR_HexNAc-2_Hex-4	Man4
69	HENNTKDNSIQHEFSLTR	HexNAc-2_Hex-6	0.00657895	-4.2426	THY1_MOUSE	Thy-1 membrane glycoprotein	HENNTKDNSIQHEFSLTR_HexNAc-2_Hex-6	Man6
70	FNSTEYQVVTR	HexNAc-2_Hex-5	0	0.1505	LRP1_MOUSE	Prolow-density lipoprotein receptor-related protein 1	FNSTEYQVVTR_HexNAc-2_Hex-5	Man5
71	VTQQSPTSMNQVNLTCR	HexNAc-2_Hex-5	0	-0.7967	SHPS1_MOUSE	Isoform 2 of Tyrosine-protein phosphatase non-receptor type substrate 1	VTQQSPTSMNQVNLTCR_HexNAc-2_Hex-5	Man5
72	VTQQSPTSMNQVNLTCR	HexNAc-2_Hex-5	0	-0.7967	SHPS1_MOUSE	Isoform 2 of Tyrosine-protein phosphatase non-receptor type substrate 1	VTQQSPTSMNQVNLTCR_HexNAc-2_Hex-5	Man5
73	ANSTGTLVITNPTR	HexNAc-4_Hex-4_Fuc-2	0.00837989	-6.2605	CNTN1_MOUSE	Contactin-1	ANSTGTLVITNPTR_HexNAc-4_Hex-4_Fuc-2	Fuc2
74	ANSTGTLVITNPTR	HexNAc-5_Hex-3_Fuc-1	0.00837989	-5.4711	CNTN1_MOUSE	Contactin-1	ANSTGTLVITNPTR_HexNAc-5_Hex-3_Fuc-1	Fuc1
75	ANSTGTLVITNPTR	HexNAc-4_Hex-3_Fuc-1	0.00398406	-2.7913	CNTN1_MOUSE	Contactin-1	ANSTGTLVITNPTR_HexNAc-4_Hex-3_Fuc-1	Fuc1
76	ANSTGTLVITNPTR	HexNAc-4_Hex-3	0	-0.6305	CNTN1_MOUSE	Contactin-1	ANSTGTLVITNPTR_HexNAc-4_Hex-3	Fuc0
77	FLEPYNDSIQAQK	HexNAc-2_Hex-6	0	-1.4427	AT1B2_MOUSE	Sodium/potassium-transporting ATPase subunit beta-2	FLEPYNDSIQAQK_HexNAc-2_Hex-6	Man6
78	GVTHLNISGLK	HexNAc-2_Hex-5	0	1.4145	LRP1_MOUSE	Prolow-density lipoprotein receptor-related protein 1	GVTHLNISGLK_HexNAc-2_Hex-5	Man5
79	FLEPYNDSIQAQK	HexNAc-2_Hex-5	0	-1.6142	AT1B2_MOUSE	Sodium/potassium-transporting ATPase subunit beta-2	FLEPYNDSIQAQK_HexNAc-2_Hex-5	Man5
80	NETIWYVR	HexNAc-2_Hex-8	0	2.0827	VA0E2_MOUSE	V-type proton ATPase subunit e 2	NETIWYVR_HexNAc-2_Hex-8	Man8
81	GNYSCFVSSPSITK	HexNAc-4_Hex-3	0	-0.5558	CNTN1_MOUSE	Contactin-1	GNYSCFVSSPSITK_HexNAc-4_Hex-3	Fuc0
82	NETIWYVR	HexNAc-2_Hex-6	0	0.7648	VA0E2_MOUSE	V-type proton ATPase subunit e 2	NETIWYVR_HexNAc-2_Hex-6	Man6
83	DAMVGNYTCEVTELSR	HexNAc-2_Hex-5	0	-0.7967	CD47_MOUSE	Isoform 2 of Leukocyte surface antigen CD47	DAMVGNYTCEVTELSR_HexNAc-2_Hex-5	Man5
84	FINSTFLEQK	HexNAc-5_Hex-4_Fuc-2	0.00837989	-5.6208	SV2B_MOUSE	Synaptic vesicle glycoprotein 2B	FINSTFLEQK_HexNAc-5_Hex-4_Fuc-2	Fuc2
85	DAMVGNYTCEVTELSR	HexNAc-2_Hex-5	0	-0.598	CD47_MOUSE	Isoform 2 of Leukocyte surface antigen CD47	DAMVGNYTCEVTELSR_HexNAc-2_Hex-5	Man5
86	GNETIVNLIHSTR	HexNAc-2_Hex-7	0	3.0324	CBPE_MOUSE	Carboxypeptidase E	GNETIVNLIHSTR_HexNAc-2_Hex-7	Man7
87	GNETIVNLIHSTR	HexNAc-2_Hex-6	0	1.1367	CBPE_MOUSE	Carboxypeptidase E	GNETIVNLIHSTR_HexNAc-2_Hex-6	Man6
88	FINSTFLEQK	HexNAc-5_Hex-3_Fuc-1	0.00398406	-2.7696	SV2B_MOUSE	Synaptic vesicle glycoprotein 2B	FINSTFLEQK_HexNAc-5_Hex-3_Fuc-1	Fuc1
89	GNETIVNLIHSTR	HexNAc-2_Hex-5	0	1.0936	CBPE_MOUSE	Carboxypeptidase E	GNETIVNLIHSTR_HexNAc-2_Hex-5	Man5
90	FINSTFLEQK	HexNAc-7_Hex-7_Fuc-1_NeuAc-3	0.0124069	-11.7235	SV2B_MOUSE	Synaptic vesicle glycoprotein 2B	FINSTFLEQK_HexNAc-7_Hex-7_Fuc-1_NeuAc-3	character(0)
91	ISNVTPADAGIYYCVK	HexNAc-2_Hex-5	0	-1.7798	SHPS1_MOUSE	Isoform 2 of Tyrosine-protein phosphatase non-receptor type substrate 1	ISNVTPADAGIYYCVK_HexNAc-2_Hex-5	Man5
92	FHVNYTQPLVAVK	HexNAc-2_Hex-6	0	0.3484	AT1B2_MOUSE	Sodium/potassium-transporting ATPase subunit beta-2	FHVNYTQPLVAVK_HexNAc-2_Hex-6	Man6
93	DAMVGNYTCEVTELSR	HexNAc-2_Hex-5	0	0.37	CD47_MOUSE	Isoform 2 of Leukocyte surface antigen CD47	DAMVGNYTCEVTELSR_HexNAc-2_Hex-5	Man5
94	VLTLANFTTK	HexNAc-5_Hex-4_Fuc-2	0.010101	-7.0018	THY1_MOUSE	Thy-1 membrane glycoprotein	VLTLANFTTK_HexNAc-5_Hex-4_Fuc-2	Fuc2
95	VLTLANFTTK	HexNAc-5_Hex-4_Fuc-1	0.010101	-6.9062	THY1_MOUSE	Thy-1 membrane glycoprotein	VLTLANFTTK_HexNAc-5_Hex-4_Fuc-1	Fuc1
96	VLTLANFTTK	HexNAc-4_Hex-6_Fuc-1	0.00398406	-2.851	THY1_MOUSE	Thy-1 membrane glycoprotein	VLTLANFTTK_HexNAc-4_Hex-6_Fuc-1	Fuc1
97	VLTLANFTTK	HexNAc-4_Hex-5_Fuc-1	0.00398406	-3.3453	THY1_MOUSE	Thy-1 membrane glycoprotein	VLTLANFTTK_HexNAc-4_Hex-5_Fuc-1	Fuc1
98	VLTLANFTTK	HexNAc-5_Hex-3_Fuc-1	0.00657895	-4.0881	THY1_MOUSE	Thy-1 membrane glycoprotein	VLTLANFTTK_HexNAc-5_Hex-3_Fuc-1	Fuc1
99	VLTLANFTTK	HexNAc-4_Hex-5_Fuc-2	0.00837989	-5.3044	THY1_MOUSE	Thy-1 membrane glycoprotein	VLTLANFTTK_HexNAc-4_Hex-5_Fuc-2	Fuc2
100	AQNVSILTLCDATTGVCTK	HexNAc-2_Hex-6	0.00398406	-2.506	DPP6_MOUSE	Dipeptidyl aminopeptidase-like protein 6	AQNVSILTLCDATTGVCTK_HexNAc-2_Hex-6	Man6
101	AQNVSILTLCDATTGVCTK	HexNAc-2_Hex-5	0	-1.9893	DPP6_MOUSE	Dipeptidyl aminopeptidase-like protein 6	AQNVSILTLCDATTGVCTK_HexNAc-2_Hex-5	Man5
102	VLTLANFTTK	HexNAc-4_Hex-5_Fuc-1_NeuAc-1	0.00657895	-4.2828	THY1_MOUSE	Thy-1 membrane glycoprotein	VLTLANFTTK_HexNAc-4_Hex-5_Fuc-1_NeuAc-1	character(0)
103	GIANLSNFIR	HexNAc-2_Hex-5	0	2.6842	SHPS1_MOUSE	Isoform 2 of Tyrosine-protein phosphatase non-receptor type substrate 1	GIANLSNFIR_HexNAc-2_Hex-5	Man5
104	NGSSIIDLSPLIHR	HexNAc-2_Hex-5	0	-1.2315	MPRI_MOUSE	Cation-independent mannose-6-phosphate receptor	NGSSIIDLSPLIHR_HexNAc-2_Hex-5	Man5
105	TENLDVIVNISDTESWGQHVQK	HexNAc-2_Hex-7	0.00398406	-3.4257	AT1B2_MOUSE	Sodium/potassium-transporting ATPase subunit beta-2	TENLDVIVNISDTESWGQHVQK_HexNAc-2_Hex-7	Man7
106	TENLDVIVNISDTESWGQHVQK	HexNAc-2_Hex-6	0.00398406	-2.235	AT1B2_MOUSE	Sodium/potassium-transporting ATPase subunit beta-2	TENLDVIVNISDTESWGQHVQK_HexNAc-2_Hex-6	Man6
107	AFNISPNDTSSGSCGINLVTLK	HexNAc-2_Hex-5	0	0.1781	LAMP1_MOUSE	Lysosome-associated membrane glycoprotein 1	AFNISPNDTSSGSCGINLVTLK_HexNAc-2_Hex-5	Man5
108	IRNVSDTTK	HexNAc-2_Hex-5	0	2.5904	SHPS1_MOUSE	Isoform 2 of Tyrosine-protein phosphatase non-receptor type substrate 1	IRNVSDTTK_HexNAc-2_Hex-5	Man5
109	MNYTGGDTCHK	HexNAc-2_Hex-5	0	0.7807	MPRI_MOUSE	Cation-independent mannose-6-phosphate receptor	MNYTGGDTCHK_HexNAc-2_Hex-5	Man5
110	FNHTQTIQQK	HexNAc-2_Hex-5	0	5.1155	NRCAM_MOUSE	Isoform 2 of Neuronal cell adhesion molecule	FNHTQTIQQK_HexNAc-2_Hex-5	Man5
111	MNFSTLR	HexNAc-4_Hex-4_Fuc-2	0.0124069	-11.3128	POMP_MOUSE	Proteasome maturation protein	MNFSTLR_HexNAc-4_Hex-4_Fuc-2	Fuc2
112	VNTLEEGKGGPKNDTEER	HexNAc-5_Hex-4_Fuc-2	0.00837989	-5.4965	NPTX1_MOUSE	Neuronal pentraxin-1	VNTLEEGKGGPKNDTEER_HexNAc-5_Hex-4_Fuc-2	Fuc2
113	VNTLEEGKGGPKNDTEER	HexNAc-5_Hex-3_Fuc-1	0.00657895	-4.2964	NPTX1_MOUSE	Neuronal pentraxin-1	VNTLEEGKGGPKNDTEER_HexNAc-5_Hex-3_Fuc-1	Fuc1
114	LNSSSQTNSLK	HexNAc-5_Hex-4_Fuc-2	0.00837989	-5.6157	NPTX1_MOUSE	Neuronal pentraxin-1	LNSSSQTNSLK_HexNAc-5_Hex-4_Fuc-2	Fuc2
115	LNSSSQTNSLK	HexNAc-5_Hex-3_Fuc-1	0	1.1464	NPTX1_MOUSE	Neuronal pentraxin-1	LNSSSQTNSLK_HexNAc-5_Hex-3_Fuc-1	Fuc1
116	LSVECANK	HexNAc-3_Hex-4_NeuAc-2	0.0124069	-14.7913	SYPH_MOUSE	Synaptophysin	LSVECANK_HexNAc-3_Hex-4_NeuAc-2	character(0)
117	LSVECANK	HexNAc-6_Hex-5_Fuc-3	0.010101	-8.6936	SYPH_MOUSE	Synaptophysin	LSVECANK_HexNAc-6_Hex-5_Fuc-3	character(0)
118	LSVECANK	HexNAc-5_Hex-5_Fuc-3	0.010101	-7.9502	SYPH_MOUSE	Synaptophysin	LSVECANK_HexNAc-5_Hex-5_Fuc-3	Fuc3
119	LSVECANK	HexNAc-5_Hex-6_Fuc-2	0.00837989	-5.6307	SYPH_MOUSE	Synaptophysin	LSVECANK_HexNAc-5_Hex-6_Fuc-2	Fuc2
120	LSVECANK	HexNAc-5_Hex-5_Fuc-2	0.00657895	-4.3282	SYPH_MOUSE	Synaptophysin	LSVECANK_HexNAc-5_Hex-5_Fuc-2	Fuc2
121	LSVECANK	HexNAc-6_Hex-4_Fuc-2	0.00837989	-4.986	SYPH_MOUSE	Synaptophysin	LSVECANK_HexNAc-6_Hex-4_Fuc-2	character(0)
122	LSVECANK	HexNAc-3_Hex-4_Fuc-2	0.00398406	-3.7521	SYPH_MOUSE	Synaptophysin	LSVECANK_HexNAc-3_Hex-4_Fuc-2	Fuc2
123	LSVECANK	HexNAc-4_Hex-4_Fuc-2	0.00398406	-3.6683	SYPH_MOUSE	Synaptophysin	LSVECANK_HexNAc-4_Hex-4_Fuc-2	Fuc2
124	LSVECANK	HexNAc-4_Hex-3_Fuc-2	0.00657895	-4.581	SYPH_MOUSE	Synaptophysin	LSVECANK_HexNAc-4_Hex-3_Fuc-2	Fuc2
125	LSVECANK	HexNAc-6_Hex-5_NeuAc-2	0.00837989	-6.0433	SYPH_MOUSE	Synaptophysin	LSVECANK_HexNAc-6_Hex-5_NeuAc-2	character(0)
126	LSVECANK	HexNAc-5_Hex-4_Fuc-1	0.00398406	-3.868	SYPH_MOUSE	Synaptophysin	LSVECANK_HexNAc-5_Hex-4_Fuc-1	Fuc1
127	LSVECANK	HexNAc-5_Hex-5_NeuAc-2	0.00837989	-5.5173	SYPH_MOUSE	Synaptophysin	LSVECANK_HexNAc-5_Hex-5_NeuAc-2	character(0)
128	LSVECANK	HexNAc-5_Hex-3_Fuc-1	0.00398406	-3.5534	SYPH_MOUSE	Synaptophysin	LSVECANK_HexNAc-5_Hex-3_Fuc-1	Fuc1
129	LSVECANK	HexNAc-5_Hex-4_Fuc-1_NeuAc-1	0.010101	-7.4285	SYPH_MOUSE	Synaptophysin	LSVECANK_HexNAc-5_Hex-4_Fuc-1_NeuAc-1	character(0)
130	LSVECANK	HexNAc-6_Hex-5_NeuAc-2	0.00837989	-5.2327	SYPH_MOUSE	Synaptophysin	LSVECANK_HexNAc-6_Hex-5_NeuAc-2	character(0)
131	ANATIEVK	HexNAc-6_Hex-4_Fuc-1	0.00837989	-5.5906	NPTN_MOUSE	Isoform 3 of Neuroplastin	ANATIEVK_HexNAc-6_Hex-4_Fuc-1	character(0)
132	VLTNQESPYQNHTGR	HexNAc-4_Hex-6_Fuc-1_NeuAc-1	0.010101	-8.2273	C1QA_MOUSE	Complement C1q subcomponent subunit A	VLTNQESPYQNHTGR_HexNAc-4_Hex-6_Fuc-1_NeuAc-1	character(0)
133	DNTTCYEFKK	HexNAc-2_Hex-5	0	1.1539	LRP1_MOUSE	Prolow-density lipoprotein receptor-related protein 1	DNTTCYEFKK_HexNAc-2_Hex-5	Man5
134	SPSKQPAMANATGR	HexNAc-6_Hex-9	0.010101	-7.2087	PLD5_MOUSE	Isoform 2 of Inactive phospholipase D5	SPSKQPAMANATGR_HexNAc-6_Hex-9	character(0)
135	VLTNQESPYQNHTGR	HexNAc-2_Hex-12	0.00657895	-4.513	C1QA_MOUSE	Complement C1q subcomponent subunit A	VLTNQESPYQNHTGR_HexNAc-2_Hex-12	Prec
136	VLTNQESPYQNHTGR	HexNAc-5_Hex-4_Fuc-1_NeuGc-2	0.010101	-9.9758	C1QA_MOUSE	Complement C1q subcomponent subunit A	VLTNQESPYQNHTGR_HexNAc-5_Hex-4_Fuc-1_NeuGc-2	character(0)
137	FGTCSQLCNNTK	HexNAc-2_Hex-5	0	1.8282	LRP1_MOUSE	Prolow-density lipoprotein receptor-related protein 1	FGTCSQLCNNTK_HexNAc-2_Hex-5	Man5
138	LSVDCVNK	HexNAc-5_Hex-4_Fuc-2	0.00657895	-4.629	SYNPR_MOUSE	Isoform 2 of Synaptoporin	LSVDCVNK_HexNAc-5_Hex-4_Fuc-2	Fuc2
139	GCKDNATDSVPLR	HexNAc-5_Hex-3_Fuc-1	0.00657895	-3.9786	LRP1_MOUSE	Prolow-density lipoprotein receptor-related protein 1	GCKDNATDSVPLR_HexNAc-5_Hex-3_Fuc-1	Fuc1
140	GCKDNATDSVPLR	HexNAc-4_Hex-3_Fuc-1	0	1.3397	LRP1_MOUSE	Prolow-density lipoprotein receptor-related protein 1	GCKDNATDSVPLR_HexNAc-4_Hex-3_Fuc-1	Fuc1
141	LSVDCVNK	HexNAc-5_Hex-3_Fuc-1	0.00398406	-3.842	SYNPR_MOUSE	Isoform 2 of Synaptoporin	LSVDCVNK_HexNAc-5_Hex-3_Fuc-1	Fuc1
142	KDEENDSKAPPHELTEEEK	HexNAc-2_Hex-3	0.00657895	-4.274	DC1I2_MOUSE	Cytoplasmic dynein 1 intermediate chain 2	KDEENDSKAPPHELTEEEK_HexNAc-2_Hex-3	Man3
143	WTGHNVTVVQR	HexNAc-2_Hex-5	0	2.6402	LRP1_MOUSE	Prolow-density lipoprotein receptor-related protein 1	WTGHNVTVVQR_HexNAc-2_Hex-5	Man5
144	VTQQSPTSMNQVNLTCR	HexNAc-2_Hex-5	0	-1.3408	SHPS1_MOUSE	Isoform 2 of Tyrosine-protein phosphatase non-receptor type substrate 1	VTQQSPTSMNQVNLTCR_HexNAc-2_Hex-5	Man5
145	DIILHSTGHNISR	HexNAc-2_Hex-5	0	0.6885	LCAP_MOUSE	Leucyl-cystinyl aminopeptidase	DIILHSTGHNISR_HexNAc-2_Hex-5	Man5
146	EDNPDKNPEAPLNVSR	HexNAc-2_Hex-8	0	-1.2154	SEM7A_MOUSE	Semaphorin-7A	EDNPDKNPEAPLNVSR_HexNAc-2_Hex-8	Man8
147	EDNPDKNPEAPLNVSR	HexNAc-2_Hex-8	0	-1.2154	SEM7A_MOUSE	Semaphorin-7A	EDNPDKNPEAPLNVSR_HexNAc-2_Hex-8	Man8
148	EDNPDKNPEAPLNVSR	HexNAc-2_Hex-6	0	0.6404	SEM7A_MOUSE	Semaphorin-7A	EDNPDKNPEAPLNVSR_HexNAc-2_Hex-6	Man6
149	LAYATINDSR	HexNAc-4_Hex-4	0	3.7275	DPP6_MOUSE	Dipeptidyl aminopeptidase-like protein 6	LAYATINDSR_HexNAc-4_Hex-4	Fuc0
150	LNGTDPIVAADSKR	HexNAc-2_Hex-5	0	1.8282	LRP1_MOUSE	Prolow-density lipoprotein receptor-related protein 1	LNGTDPIVAADSKR_HexNAc-2_Hex-5	Man5
151	LAYATINDSR	HexNAc-5_Hex-3	0	1.1557	DPP6_MOUSE	Dipeptidyl aminopeptidase-like protein 6	LAYATINDSR_HexNAc-5_Hex-3	Fuc0
152	LVNSTFLHNK	HexNAc-5_Hex-4_Fuc-2	0.00837989	-6.5726	SV2A_MOUSE	Synaptic vesicle glycoprotein 2A	LVNSTFLHNK_HexNAc-5_Hex-4_Fuc-2	Fuc2
153	NSTTLVMHMK	HexNAc-2_Hex-5	0	0.2646	LRP1_MOUSE	Prolow-density lipoprotein receptor-related protein 1	NSTTLVMHMK_HexNAc-2_Hex-5	Man5
154	LRPLFNK	HexNAc-2_Hex-8	0	2.8331	MPRD_MOUSE	Cation-dependent mannose-6-phosphate receptor	LRPLFNK_HexNAc-2_Hex-8	Man8
155	RNESHLIDFR	HexNAc-2_Hex-9	0	2.3633	GGT7_MOUSE	Glutathione hydrolase 7	RNESHLIDFR_HexNAc-2_Hex-9	Man9
156	RNESHLIDFR	HexNAc-2_Hex-8	0	1.8732	GGT7_MOUSE	Glutathione hydrolase 7	RNESHLIDFR_HexNAc-2_Hex-8	Man8
157	LRPLFNK	HexNAc-2_Hex-7	0	3.3744	MPRD_MOUSE	Cation-dependent mannose-6-phosphate receptor	LRPLFNK_HexNAc-2_Hex-7	Man7
158	RNESHLIDFR	HexNAc-2_Hex-7	0	7.5554	GGT7_MOUSE	Glutathione hydrolase 7	RNESHLIDFR_HexNAc-2_Hex-7	Man7
159	CEGPGVPTVTVHNTTDK	HexNAc-2_Hex-5	0	-1.3408	DPP6_MOUSE	Dipeptidyl aminopeptidase-like protein 6	CEGPGVPTVTVHNTTDK_HexNAc-2_Hex-5	Man5
160	LRPLFNK	HexNAc-2_Hex-6	0	2.5088	MPRD_MOUSE	Cation-dependent mannose-6-phosphate receptor	LRPLFNK_HexNAc-2_Hex-6	Man6
161	TCVSNCTASQFVCK	HexNAc-2_Hex-5	0	-1.3581	LRP1_MOUSE	Prolow-density lipoprotein receptor-related protein 1	TCVSNCTASQFVCK_HexNAc-2_Hex-5	Man5
162	LRPLFNK	HexNAc-2_Hex-5	0	2.8824	MPRD_MOUSE	Cation-dependent mannose-6-phosphate receptor	LRPLFNK_HexNAc-2_Hex-5	Man5
163	GKANSTGTLVITNPTR	HexNAc-4_Hex-4_Fuc-2	0.00837989	-5.3202	CNTN1_MOUSE	Contactin-1	GKANSTGTLVITNPTR_HexNAc-4_Hex-4_Fuc-2	Fuc2
164	GKANSTGTLVITNPTR	HexNAc-3_Hex-4_Fuc-2	0.00837989	-5.011	CNTN1_MOUSE	Contactin-1	GKANSTGTLVITNPTR_HexNAc-3_Hex-4_Fuc-2	Fuc2
165	GKANSTGTLVITNPTR	HexNAc-5_Hex-3_Fuc-1	0.00837989	-4.8902	CNTN1_MOUSE	Contactin-1	GKANSTGTLVITNPTR_HexNAc-5_Hex-3_Fuc-1	Fuc1
166	GKANSTGTLVITNPTR	HexNAc-4_Hex-3_Fuc-1	0.00398406	-3.3095	CNTN1_MOUSE	Contactin-1	GKANSTGTLVITNPTR_HexNAc-4_Hex-3_Fuc-1	Fuc1
167	NVETNNSTVLIEGK	HexNAc-4_Hex-5_Fuc-1	0.00837989	-5.1141	DPP6_MOUSE	Dipeptidyl aminopeptidase-like protein 6	NVETNNSTVLIEGK_HexNAc-4_Hex-5_Fuc-1	Fuc1
168	HENNTKDNSIQHEFSLTR	HexNAc-2_Hex-7	0	1.3377	THY1_MOUSE	Thy-1 membrane glycoprotein	HENNTKDNSIQHEFSLTR_HexNAc-2_Hex-7	Man7
169	HENNTKDNSIQHEFSLTR	HexNAc-2_Hex-4	0	0.0657	THY1_MOUSE	Thy-1 membrane glycoprotein	HENNTKDNSIQHEFSLTR_HexNAc-2_Hex-4	Man4
170	HENNTKDNSIQHEFSLTR	HexNAc-2_Hex-6	0	0.3158	THY1_MOUSE	Thy-1 membrane glycoprotein	HENNTKDNSIQHEFSLTR_HexNAc-2_Hex-6	Man6
171	HENNTKDNSIQHEFSLTR	HexNAc-2_Hex-3	0	1.005	THY1_MOUSE	Thy-1 membrane glycoprotein	HENNTKDNSIQHEFSLTR_HexNAc-2_Hex-3	Man3
172	NVETNNSTVLIEGK	HexNAc-5_Hex-3_Fuc-1	0.00398406	-3.6039	DPP6_MOUSE	Dipeptidyl aminopeptidase-like protein 6	NVETNNSTVLIEGK_HexNAc-5_Hex-3_Fuc-1	Fuc1
173	HENNTKDNSIQHEFSLTR	HexNAc-2_Hex-7	0.00657895	-4.4515	THY1_MOUSE	Thy-1 membrane glycoprotein	HENNTKDNSIQHEFSLTR_HexNAc-2_Hex-7	Man7
174	HENNTKDNSIQHEFSLTR	HexNAc-2_Hex-7	0.00657895	-4.4591	THY1_MOUSE	Thy-1 membrane glycoprotein	HENNTKDNSIQHEFSLTR_HexNAc-2_Hex-7	Man7
175	LVNSTFLHNK	HexNAc-6_Hex-7_NeuAc-4	0.00837989	-5.9349	SV2A_MOUSE	Synaptic vesicle glycoprotein 2A	LVNSTFLHNK_HexNAc-6_Hex-7_NeuAc-4	character(0)
176	NISGVVLADHSGSFHNR	HexNAc-2_Hex-8	0	-0.9992	NICA_MOUSE	Nicastrin	NISGVVLADHSGSFHNR_HexNAc-2_Hex-8	Man8
177	GECYYTNGTQR	HexNAc-2_Hex-5	0.00657895	-4.2269	HB2D_MOUSE	H-2 class II histocompatibility antigen, A-D beta chain	GECYYTNGTQR_HexNAc-2_Hex-5	Man5
178	VTQQSPTSMNQVNLTCR	HexNAc-2_Hex-5	0	-1.8551	SHPS1_MOUSE	Isoform 2 of Tyrosine-protein phosphatase non-receptor type substrate 1	VTQQSPTSMNQVNLTCR_HexNAc-2_Hex-5	Man5
179	ANSTGTLVITNPTR	HexNAc-4_Hex-3_Fuc-1	0.00398406	-3.629	CNTN1_MOUSE	Contactin-1	ANSTGTLVITNPTR_HexNAc-4_Hex-3_Fuc-1	Fuc1
180	GVTHLNISGLK	HexNAc-2_Hex-5	0	-0.2784	LRP1_MOUSE	Prolow-density lipoprotein receptor-related protein 1	GVTHLNISGLK_HexNAc-2_Hex-5	Man5
181	IAPASNVSHTVVLRPLK	HexNAc-2_Hex-9	0	-1.2975	SSRB_MOUSE	Translocon-associated protein subunit beta	IAPASNVSHTVVLRPLK_HexNAc-2_Hex-9	Man9
182	GPCSHLCLINYNR	HexNAc-2_Hex-5	0	1.244	LRP1_MOUSE	Prolow-density lipoprotein receptor-related protein 1	GPCSHLCLINYNR_HexNAc-2_Hex-5	Man5
183	FLEPYNDSIQAQK	HexNAc-2_Hex-5	0.00398406	-2.4133	AT1B2_MOUSE	Sodium/potassium-transporting ATPase subunit beta-2	FLEPYNDSIQAQK_HexNAc-2_Hex-5	Man5
184	SQLVNETHWQYYGTSDTR	HexNAc-2_Hex-7	0.00398406	-2.3615	SUSD2_MOUSE	Sushi domain-containing protein 2	SQLVNETHWQYYGTSDTR_HexNAc-2_Hex-7	Man7
185	KTGATPNGTPRVLL	HexNAc-2_Hex-7	0.00398406	-2.6944	RRAGD_MOUSE	Ras-related GTP-binding protein D	KTGATPNGTPRVLL_HexNAc-2_Hex-7	Man7
186	NETIWYVR	HexNAc-2_Hex-9	0	0.8644	VA0E2_MOUSE	V-type proton ATPase subunit e 2	NETIWYVR_HexNAc-2_Hex-9	Man9
187	NETIWYVR	HexNAc-2_Hex-8	0	1.1275	VA0E2_MOUSE	V-type proton ATPase subunit e 2	NETIWYVR_HexNAc-2_Hex-8	Man8
188	GNYSCFVSSPSITK	HexNAc-4_Hex-3	0	3.2897	CNTN1_MOUSE	Contactin-1	GNYSCFVSSPSITK_HexNAc-4_Hex-3	Fuc0
189	NETIWYVR	HexNAc-2_Hex-6	0	0.4994	VA0E2_MOUSE	V-type proton ATPase subunit e 2	NETIWYVR_HexNAc-2_Hex-6	Man6
190	FINSTFLEQK	HexNAc-5_Hex-5_Fuc-3	0.00837989	-6.4218	SV2B_MOUSE	Synaptic vesicle glycoprotein 2B	FINSTFLEQK_HexNAc-5_Hex-5_Fuc-3	Fuc3
191	FINSTFLEQK	HexNAc-5_Hex-4_Fuc-2	0.00837989	-4.8926	SV2B_MOUSE	Synaptic vesicle glycoprotein 2B	FINSTFLEQK_HexNAc-5_Hex-4_Fuc-2	Fuc2
192	GNETIVNLIHSTR	HexNAc-2_Hex-7	0	4.7299	CBPE_MOUSE	Carboxypeptidase E	GNETIVNLIHSTR_HexNAc-2_Hex-7	Man7
193	GNETIVNLIHSTR	HexNAc-2_Hex-6	0	0.3546	CBPE_MOUSE	Carboxypeptidase E	GNETIVNLIHSTR_HexNAc-2_Hex-6	Man6
194	GNETIVNLIHSTR	HexNAc-2_Hex-5	0	1.1539	CBPE_MOUSE	Carboxypeptidase E	GNETIVNLIHSTR_HexNAc-2_Hex-5	Man5
195	FINSTFLEQK	HexNAc-5_Hex-3_Fuc-1	0.00398406	-3.7789	SV2B_MOUSE	Synaptic vesicle glycoprotein 2B	FINSTFLEQK_HexNAc-5_Hex-3_Fuc-1	Fuc1
196	HLYTTTGGETDFTNVTSLR	HexNAc-2_Hex-10	0	-1.3177	SORT_MOUSE	Isoform 2 of Sortilin	HLYTTTGGETDFTNVTSLR_HexNAc-2_Hex-10	Prec
197	FHVNYTQPLVAVK	HexNAc-2_Hex-7	0	-0.0148	AT1B2_MOUSE	Sodium/potassium-transporting ATPase subunit beta-2	FHVNYTQPLVAVK_HexNAc-2_Hex-7	Man7
198	FHVNYTQPLVAVK	HexNAc-2_Hex-6	0	0.6404	AT1B2_MOUSE	Sodium/potassium-transporting ATPase subunit beta-2	FHVNYTQPLVAVK_HexNAc-2_Hex-6	Man6
199	DAMVGNYTCEVTELSR	HexNAc-2_Hex-5	0	-0.746	CD47_MOUSE	Isoform 2 of Leukocyte surface antigen CD47	DAMVGNYTCEVTELSR_HexNAc-2_Hex-5	Man5
200	NCTIESTTFYNTDLYK	HexNAc-2_Hex-5	0	-2.1441	SV2B_MOUSE	Synaptic vesicle glycoprotein 2B	NCTIESTTFYNTDLYK_HexNAc-2_Hex-5	Man5
201	NCTIESTTFYNTDLYK	HexNAc-2_Hex-5	0	-1.92	SV2B_MOUSE	Synaptic vesicle glycoprotein 2B	NCTIESTTFYNTDLYK_HexNAc-2_Hex-5	Man5
202	SATAATVPPAAPAGEGGPPAPPPNLTSNR	HexNAc-3_Hex-4_Fuc-1	0.010101	-8.2584	VAMP2_MOUSE	Vesicle-associated membrane protein 2	SATAATVPPAAPAGEGGPPAPPPNLTSNR_HexNAc-3_Hex-4_Fuc-1	Fuc1
203	VLTLANFTTK	HexNAc-5_Hex-5_Fuc-3	0.010101	-6.9961	THY1_MOUSE	Thy-1 membrane glycoprotein	VLTLANFTTK_HexNAc-5_Hex-5_Fuc-3	Fuc3
204	VLTLANFTTK	HexNAc-5_Hex-4_Fuc-2	0.00837989	-4.8926	THY1_MOUSE	Thy-1 membrane glycoprotein	VLTLANFTTK_HexNAc-5_Hex-4_Fuc-2	Fuc2
205	VLTLANFTTK	HexNAc-4_Hex-6_Fuc-2	0.00398406	-3.0871	THY1_MOUSE	Thy-1 membrane glycoprotein	VLTLANFTTK_HexNAc-4_Hex-6_Fuc-2	Fuc2
206	VLTLANFTTK	HexNAc-4_Hex-6_Fuc-1	0.00837989	-5.7185	THY1_MOUSE	Thy-1 membrane glycoprotein	VLTLANFTTK_HexNAc-4_Hex-6_Fuc-1	Fuc1
207	VLTLANFTTK	HexNAc-4_Hex-5_Fuc-1	0.00657895	-4.3135	THY1_MOUSE	Thy-1 membrane glycoprotein	VLTLANFTTK_HexNAc-4_Hex-5_Fuc-1	Fuc1
208	VLTLANFTTK	HexNAc-5_Hex-3_Fuc-1	0.00657895	-4.5726	THY1_MOUSE	Thy-1 membrane glycoprotein	VLTLANFTTK_HexNAc-5_Hex-3_Fuc-1	Fuc1
209	VLTLANFTTK	HexNAc-4_Hex-5_Fuc-2	0.00837989	-6.4283	THY1_MOUSE	Thy-1 membrane glycoprotein	VLTLANFTTK_HexNAc-4_Hex-5_Fuc-2	Fuc2
210	AQNVSILTLCDATTGVCTK	HexNAc-2_Hex-6	0	-0.2294	DPP6_MOUSE	Dipeptidyl aminopeptidase-like protein 6	AQNVSILTLCDATTGVCTK_HexNAc-2_Hex-6	Man6
211	AQNVSILTLCDATTGVCTK	HexNAc-2_Hex-6	0	-1.2044	DPP6_MOUSE	Dipeptidyl aminopeptidase-like protein 6	AQNVSILTLCDATTGVCTK_HexNAc-2_Hex-6	Man6
212	AQNVSILTLCDATTGVCTK	HexNAc-2_Hex-5	0	0.1165	DPP6_MOUSE	Dipeptidyl aminopeptidase-like protein 6	AQNVSILTLCDATTGVCTK_HexNAc-2_Hex-5	Man5
213	FFHVNGSAFLPR	HexNAc-2_Hex-9	0	4.3931	BTBDH_MOUSE	BTB/POZ domain-containing protein 17	FFHVNGSAFLPR_HexNAc-2_Hex-9	Man9
214	FFHVNGSAFLPR	HexNAc-2_Hex-8	0	1.9257	BTBDH_MOUSE	BTB/POZ domain-containing protein 17	FFHVNGSAFLPR_HexNAc-2_Hex-8	Man8
215	VLTLANFTTK	HexNAc-4_Hex-5_Fuc-1_NeuAc-1	0.010101	-6.7665	THY1_MOUSE	Thy-1 membrane glycoprotein	VLTLANFTTK_HexNAc-4_Hex-5_Fuc-1_NeuAc-1	character(0)
216	LFNGQQGIIIQNFSTR	HexNAc-2_Hex-5	0	-2.0926	NEGR1_MOUSE	Neuronal growth regulator 1	LFNGQQGIIIQNFSTR_HexNAc-2_Hex-5	Man5
217	LFNGQQGIIIQNFSTR	HexNAc-2_Hex-5	0.00657895	-4.0877	NEGR1_MOUSE	Neuronal growth regulator 1	LFNGQQGIIIQNFSTR_HexNAc-2_Hex-5	Man5
218	VHVNSSSDNLDYPVLVVVR	HexNAc-2_Hex-8	0	-1.0586	SIDT1_MOUSE	SID1 transmembrane family member 1	VHVNSSSDNLDYPVLVVVR_HexNAc-2_Hex-8	Man8
219	VHVNSSSDNLDYPVLVVVR	HexNAc-2_Hex-8	0	-1.0586	SIDT1_MOUSE	SID1 transmembrane family member 1	VHVNSSSDNLDYPVLVVVR_HexNAc-2_Hex-8	Man8
220	VHVNSSSDNLDYPVLVVVR	HexNAc-2_Hex-7	0	-0.6479	SIDT1_MOUSE	SID1 transmembrane family member 1	VHVNSSSDNLDYPVLVVVR_HexNAc-2_Hex-7	Man7
221	VHVNSSSDNLDYPVLVVVR	HexNAc-2_Hex-6	0	-1.8641	SIDT1_MOUSE	SID1 transmembrane family member 1	VHVNSSSDNLDYPVLVVVR_HexNAc-2_Hex-6	Man6
222	YTGNASAMFILPDQGR	HexNAc-9_Hex-4	0.00837989	-5.5969	SPA3G_MOUSE	Serine protease inhibitor A3G	YTGNASAMFILPDQGR_HexNAc-9_Hex-4	character(0)
223	NGSSIIDLSPLIHR	HexNAc-2_Hex-5	0	-0.931	MPRI_MOUSE	Cation-independent mannose-6-phosphate receptor	NGSSIIDLSPLIHR_HexNAc-2_Hex-5	Man5
224	VHVNSSSDNLDYPVLVVVR	HexNAc-2_Hex-5	0	0.1942	SIDT1_MOUSE	SID1 transmembrane family member 1	VHVNSSSDNLDYPVLVVVR_HexNAc-2_Hex-5	Man5
225	TENLDVIVNISDTESWGQHVQK	HexNAc-2_Hex-7	0	0.5571	AT1B2_MOUSE	Sodium/potassium-transporting ATPase subunit beta-2	TENLDVIVNISDTESWGQHVQK_HexNAc-2_Hex-7	Man7
226	AFNISPNDTSSGSCGINLVTLK	HexNAc-2_Hex-6	0	-1.7802	LAMP1_MOUSE	Lysosome-associated membrane glycoprotein 1	AFNISPNDTSSGSCGINLVTLK_HexNAc-2_Hex-6	Man6
227	TENLDVIVNISDTESWGQHVQK	HexNAc-2_Hex-6	0	0.303	AT1B2_MOUSE	Sodium/potassium-transporting ATPase subunit beta-2	TENLDVIVNISDTESWGQHVQK_HexNAc-2_Hex-6	Man6
228	AFNISPNDTSSGSCGINLVTLK	HexNAc-2_Hex-5	0	-1.3408	LAMP1_MOUSE	Lysosome-associated membrane glycoprotein 1	AFNISPNDTSSGSCGINLVTLK_HexNAc-2_Hex-5	Man5
229	INNTHALVSLLQNLNK	HexNAc-2_Hex-5	0	0.4703	CAD13_MOUSE	Cadherin-13	INNTHALVSLLQNLNK_HexNAc-2_Hex-5	Man5
230	LIQDTRIHILPSMNPDGYEVAAAQGPNMSGYLVGRNNANGVDLNR	HexNAc-8_Hex-11	0.010101	-9.3028	CBPN_MOUSE	Carboxypeptidase N catalytic chain	LIQDTRIHILPSMNPDGYEVAAAQGPNMSGYLVGRNNANGVDLNR_HexNAc-8_Hex-11	character(0)
231	HQNQTLR	HexNAc-2_Hex-4	0	1.7555	MPRI_MOUSE	Cation-independent mannose-6-phosphate receptor	HQNQTLR_HexNAc-2_Hex-4	Man4
232	IRNVSDTTK	HexNAc-2_Hex-5	0	2.196	SHPS1_MOUSE	Isoform 2 of Tyrosine-protein phosphatase non-receptor type substrate 1	IRNVSDTTK_HexNAc-2_Hex-5	Man5
233	HMNETSHTQGSLR	HexNAc-2_Hex-5	0	-0.6935	NTRK2_MOUSE	BDNF/NT-3 growth factors receptor	HMNETSHTQGSLR_HexNAc-2_Hex-5	Man5
234	MNYTGGDTCHK	HexNAc-2_Hex-5	0	0.5668	MPRI_MOUSE	Cation-independent mannose-6-phosphate receptor	MNYTGGDTCHK_HexNAc-2_Hex-5	Man5
235	TLNCSGAHVK	HexNAc-2_Hex-5	0	1.6961	ADA22_MOUSE	Isoform 8 of Disintegrin and metalloproteinase domain-containing protein 22	TLNCSGAHVK_HexNAc-2_Hex-5	Man5
236	FNHTQTIQQK	HexNAc-2_Hex-5	0	1.278	NRCAM_MOUSE	Isoform 2 of Neuronal cell adhesion molecule	FNHTQTIQQK_HexNAc-2_Hex-5	Man5
237	VNTLEEGKGGPKNDTEER	HexNAc-5_Hex-4_Fuc-2	0.00837989	-6.169	NPTX1_MOUSE	Neuronal pentraxin-1	VNTLEEGKGGPKNDTEER_HexNAc-5_Hex-4_Fuc-2	Fuc2
238	VNTLEEGKGGPKNDTEER	HexNAc-5_Hex-3_Fuc-1	0.00837989	-5.2082	NPTX1_MOUSE	Neuronal pentraxin-1	VNTLEEGKGGPKNDTEER_HexNAc-5_Hex-3_Fuc-1	Fuc1
239	LNSSSQTNSLK	HexNAc-5_Hex-3_Fuc-1	0.00657895	-4.8463	NPTX1_MOUSE	Neuronal pentraxin-1	LNSSSQTNSLK_HexNAc-5_Hex-3_Fuc-1	Fuc1
240	LSVECANK	HexNAc-6_Hex-6_Fuc-4	0.010101	-9.6435	SYPH_MOUSE	Synaptophysin	LSVECANK_HexNAc-6_Hex-6_Fuc-4	character(0)
241	LSVECANK	HexNAc-6_Hex-5_Fuc-3	0.010101	-8.4076	SYPH_MOUSE	Synaptophysin	LSVECANK_HexNAc-6_Hex-5_Fuc-3	character(0)
242	LSVECANK	HexNAc-5_Hex-5_Fuc-3	0.010101	-7.7224	SYPH_MOUSE	Synaptophysin	LSVECANK_HexNAc-5_Hex-5_Fuc-3	Fuc3
243	LSVECANK	HexNAc-5_Hex-5_Fuc-1	0.00398406	-3.162	SYPH_MOUSE	Synaptophysin	LSVECANK_HexNAc-5_Hex-5_Fuc-1	Fuc1
244	LSVECANK	HexNAc-5_Hex-5_Fuc-2	0.00657895	-4.7631	SYPH_MOUSE	Synaptophysin	LSVECANK_HexNAc-5_Hex-5_Fuc-2	Fuc2
245	LSVECANK	HexNAc-6_Hex-4_Fuc-2	0.00398406	-3.0234	SYPH_MOUSE	Synaptophysin	LSVECANK_HexNAc-6_Hex-4_Fuc-2	character(0)
246	LSVECANK	HexNAc-5_Hex-4_Fuc-2	0.00657895	-4.7879	SYPH_MOUSE	Synaptophysin	LSVECANK_HexNAc-5_Hex-4_Fuc-2	Fuc2
247	LSVECANK	HexNAc-3_Hex-4_Fuc-2	0.00398406	-2.971	SYPH_MOUSE	Synaptophysin	LSVECANK_HexNAc-3_Hex-4_Fuc-2	Fuc2
248	LSVECANK	HexNAc-4_Hex-4_Fuc-2	0.00657895	-4.465	SYPH_MOUSE	Synaptophysin	LSVECANK_HexNAc-4_Hex-4_Fuc-2	Fuc2
249	LSVECANK	HexNAc-4_Hex-3_Fuc-2	0.00657895	-4.3594	SYPH_MOUSE	Synaptophysin	LSVECANK_HexNAc-4_Hex-3_Fuc-2	Fuc2
250	LSVECANK	HexNAc-5_Hex-4_Fuc-1	0.00657895	-3.9402	SYPH_MOUSE	Synaptophysin	LSVECANK_HexNAc-5_Hex-4_Fuc-1	Fuc1
251	LSVECANK	HexNAc-4_Hex-5_NeuAc-2	0.00837989	-5.782	SYPH_MOUSE	Synaptophysin	LSVECANK_HexNAc-4_Hex-5_NeuAc-2	character(0)
252	LSVECANK	HexNAc-5_Hex-5_NeuAc-2	0.00837989	-5.2893	SYPH_MOUSE	Synaptophysin	LSVECANK_HexNAc-5_Hex-5_NeuAc-2	character(0)
253	VGVHINNTQTK	HexNAc-2_Hex-5	0	0.7505	CNTP2_MOUSE	Contactin-associated protein-like 2	VGVHINNTQTK_HexNAc-2_Hex-5	Man5
254	LSVECANK	HexNAc-5_Hex-3_Fuc-1	0	-1.5287	SYPH_MOUSE	Synaptophysin	LSVECANK_HexNAc-5_Hex-3_Fuc-1	Fuc1
255	LSVECANK	HexNAc-5_Hex-4_Fuc-1_NeuAc-1	0.00837989	-5.1205	SYPH_MOUSE	Synaptophysin	LSVECANK_HexNAc-5_Hex-4_Fuc-1_NeuAc-1	character(0)
256	VLTNQESPYQNHTGR	HexNAc-4_Hex-5_NeuGc-2	0.010101	-9.0377	C1QA_MOUSE	Complement C1q subcomponent subunit A	VLTNQESPYQNHTGR_HexNAc-4_Hex-5_NeuGc-2	character(0)
257	VLTNQESPYQNHTGR	HexNAc-4_Hex-6_Fuc-1_NeuAc-1	0.010101	-7.9572	C1QA_MOUSE	Complement C1q subcomponent subunit A	VLTNQESPYQNHTGR_HexNAc-4_Hex-6_Fuc-1_NeuAc-1	character(0)
258	LSVDCVNK	HexNAc-5_Hex-5_Fuc-3	0.00837989	-5.9151	SYNPR_MOUSE	Isoform 2 of Synaptoporin	LSVDCVNK_HexNAc-5_Hex-5_Fuc-3	Fuc3
259	FGTCSQLCNNTK	HexNAc-2_Hex-5	0	0.6742	LRP1_MOUSE	Prolow-density lipoprotein receptor-related protein 1	FGTCSQLCNNTK_HexNAc-2_Hex-5	Man5
260	LSVDCVNK	HexNAc-5_Hex-4_Fuc-2	0.00657895	-4.2459	SYNPR_MOUSE	Isoform 2 of Synaptoporin	LSVDCVNK_HexNAc-5_Hex-4_Fuc-2	Fuc2
261	GCKDNATDSVPLR	HexNAc-4_Hex-3_Fuc-1	0.00398406	-3.1289	LRP1_MOUSE	Prolow-density lipoprotein receptor-related protein 1	GCKDNATDSVPLR_HexNAc-4_Hex-3_Fuc-1	Fuc1
262	LSVDCVNK	HexNAc-5_Hex-3_Fuc-1	0.00398406	-2.9187	SYNPR_MOUSE	Isoform 2 of Synaptoporin	LSVDCVNK_HexNAc-5_Hex-3_Fuc-1	Fuc1
263	WTGHNVTVVQR	HexNAc-2_Hex-5	0	0.374	LRP1_MOUSE	Prolow-density lipoprotein receptor-related protein 1	WTGHNVTVVQR_HexNAc-2_Hex-5	Man5
264	CEGPGVPTVTVHNTTDKR	HexNAc-2_Hex-5	0	1.278	DPP6_MOUSE	Dipeptidyl aminopeptidase-like protein 6	CEGPGVPTVTVHNTTDKR_HexNAc-2_Hex-5	Man5
265	DIILHSTGHNISR	HexNAc-2_Hex-5	0	-0.4507	LCAP_MOUSE	Leucyl-cystinyl aminopeptidase	DIILHSTGHNISR_HexNAc-2_Hex-5	Man5
266	VTQQSPTSMNQVNLTCR	HexNAc-2_Hex-5	0	-0.2893	SHPS1_MOUSE	Isoform 2 of Tyrosine-protein phosphatase non-receptor type substrate 1	VTQQSPTSMNQVNLTCR_HexNAc-2_Hex-5	Man5
267	EDNPDKNPEAPLNVSR	HexNAc-2_Hex-8	0	-0.1211	SEM7A_MOUSE	Semaphorin-7A	EDNPDKNPEAPLNVSR_HexNAc-2_Hex-8	Man8
268	EDNPDKNPEAPLNVSR	HexNAc-2_Hex-6	0	1.3496	SEM7A_MOUSE	Semaphorin-7A	EDNPDKNPEAPLNVSR_HexNAc-2_Hex-6	Man6
269	LNGTDPIVAADSKR	HexNAc-2_Hex-6	0	0.6602	LRP1_MOUSE	Prolow-density lipoprotein receptor-related protein 1	LNGTDPIVAADSKR_HexNAc-2_Hex-6	Man6
270	LNGTDPIVAADSKR	HexNAc-2_Hex-5	0	3.0452	LRP1_MOUSE	Prolow-density lipoprotein receptor-related protein 1	LNGTDPIVAADSKR_HexNAc-2_Hex-5	Man5
271	LAYATINDSR	HexNAc-5_Hex-3	0	2.8644	DPP6_MOUSE	Dipeptidyl aminopeptidase-like protein 6	LAYATINDSR_HexNAc-5_Hex-3	Fuc0
272	LRPLFNK	HexNAc-2_Hex-8	0	3.0251	MPRD_MOUSE	Cation-dependent mannose-6-phosphate receptor	LRPLFNK_HexNAc-2_Hex-8	Man8
273	LRPLFNK	HexNAc-2_Hex-7	0	7.0291	MPRD_MOUSE	Cation-dependent mannose-6-phosphate receptor	LRPLFNK_HexNAc-2_Hex-7	Man7
274	RNESHLIDFR	HexNAc-2_Hex-8	0	2.5836	GGT7_MOUSE	Glutathione hydrolase 7	RNESHLIDFR_HexNAc-2_Hex-8	Man8
275	LRPLFNK	HexNAc-2_Hex-6	0	3.3669	MPRD_MOUSE	Cation-dependent mannose-6-phosphate receptor	LRPLFNK_HexNAc-2_Hex-6	Man6
276	RNESHLIDFR	HexNAc-2_Hex-7	0	6.5786	GGT7_MOUSE	Glutathione hydrolase 7	RNESHLIDFR_HexNAc-2_Hex-7	Man7
277	RNESHLIDFR	HexNAc-2_Hex-8	0	2.1093	GGT7_MOUSE	Glutathione hydrolase 7	RNESHLIDFR_HexNAc-2_Hex-8	Man8
278	CEGPGVPTVTVHNTTDK	HexNAc-2_Hex-5	0	-0.2013	DPP6_MOUSE	Dipeptidyl aminopeptidase-like protein 6	CEGPGVPTVTVHNTTDK_HexNAc-2_Hex-5	Man5
279	LRPLFNK	HexNAc-2_Hex-5	0	3.7613	MPRD_MOUSE	Cation-dependent mannose-6-phosphate receptor	LRPLFNK_HexNAc-2_Hex-5	Man5
280	TCVSNCTASQFVCK	HexNAc-2_Hex-5	0	-0.9612	LRP1_MOUSE	Prolow-density lipoprotein receptor-related protein 1	TCVSNCTASQFVCK_HexNAc-2_Hex-5	Man5
281	GKANSTGTLVITNPTR	HexNAc-5_Hex-4_Fuc-2	0.00837989	-6.6239	CNTN1_MOUSE	Contactin-1	GKANSTGTLVITNPTR_HexNAc-5_Hex-4_Fuc-2	Fuc2
282	GKANSTGTLVITNPTR	HexNAc-4_Hex-4_Fuc-2	0.00837989	-6.3234	CNTN1_MOUSE	Contactin-1	GKANSTGTLVITNPTR_HexNAc-4_Hex-4_Fuc-2	Fuc2
283	GKANSTGTLVITNPTR	HexNAc-3_Hex-4_Fuc-2	0.00837989	-5.2824	CNTN1_MOUSE	Contactin-1	GKANSTGTLVITNPTR_HexNAc-3_Hex-4_Fuc-2	Fuc2
284	GKANSTGTLVITNPTR	HexNAc-5_Hex-3_Fuc-1	0.00657895	-4.4746	CNTN1_MOUSE	Contactin-1	GKANSTGTLVITNPTR_HexNAc-5_Hex-3_Fuc-1	Fuc1
285	GKANSTGTLVITNPTR	HexNAc-4_Hex-3_Fuc-1	0	-1.9474	CNTN1_MOUSE	Contactin-1	GKANSTGTLVITNPTR_HexNAc-4_Hex-3_Fuc-1	Fuc1
286	GKANSTGTLVITNPTR	HexNAc-3_Hex-3_Fuc-1	0.00398406	-3.282	CNTN1_MOUSE	Contactin-1	GKANSTGTLVITNPTR_HexNAc-3_Hex-3_Fuc-1	Fuc1
287	GKANSTGTLVITNPTR	HexNAc-2_Hex-3_Fuc-1	0	-2.1843	CNTN1_MOUSE	Contactin-1	GKANSTGTLVITNPTR_HexNAc-2_Hex-3_Fuc-1	character(0)
288	HENNTKDNSIQHEFSLTR	HexNAc-2_Hex-7	0	1.253	THY1_MOUSE	Thy-1 membrane glycoprotein	HENNTKDNSIQHEFSLTR_HexNAc-2_Hex-7	Man7
289	HENNTKDNSIQHEFSLTR	HexNAc-2_Hex-6	0	-0.7047	THY1_MOUSE	Thy-1 membrane glycoprotein	HENNTKDNSIQHEFSLTR_HexNAc-2_Hex-6	Man6
290	HENNTKDNSIQHEFSLTR	HexNAc-2_Hex-4	0	-1.6044	THY1_MOUSE	Thy-1 membrane glycoprotein	HENNTKDNSIQHEFSLTR_HexNAc-2_Hex-4	Man4
291	HENNTKDNSIQHEFSLTR	HexNAc-2_Hex-3	0	-0.4895	THY1_MOUSE	Thy-1 membrane glycoprotein	HENNTKDNSIQHEFSLTR_HexNAc-2_Hex-3	Man3
292	HENNTKDNSIQHEFSLTR	HexNAc-2_Hex-5	0	0.0289	THY1_MOUSE	Thy-1 membrane glycoprotein	HENNTKDNSIQHEFSLTR_HexNAc-2_Hex-5	Man5
293	HENNTKDNSIQHEFSLTR	HexNAc-2_Hex-6	0	-0.7047	THY1_MOUSE	Thy-1 membrane glycoprotein	HENNTKDNSIQHEFSLTR_HexNAc-2_Hex-6	Man6
294	HENNTKDNSIQHEFSLTR	HexNAc-2_Hex-5	0	-1.7951	THY1_MOUSE	Thy-1 membrane glycoprotein	HENNTKDNSIQHEFSLTR_HexNAc-2_Hex-5	Man5
295	HENNTKDNSIQHEFSLTR	HexNAc-2_Hex-6	0	-2.2168	THY1_MOUSE	Thy-1 membrane glycoprotein	HENNTKDNSIQHEFSLTR_HexNAc-2_Hex-6	Man6
296	HENNTKDNSIQHEFSLTR	HexNAc-2_Hex-7	0.00398406	-2.4366	THY1_MOUSE	Thy-1 membrane glycoprotein	HENNTKDNSIQHEFSLTR_HexNAc-2_Hex-7	Man7
297	HENNTKDNSIQHEFSLTR	HexNAc-2_Hex-6	0	-0.7047	THY1_MOUSE	Thy-1 membrane glycoprotein	HENNTKDNSIQHEFSLTR_HexNAc-2_Hex-6	Man6
298	HENNTKDNSIQHEFSLTR	HexNAc-2_Hex-6	0.00398406	-3.2134	THY1_MOUSE	Thy-1 membrane glycoprotein	HENNTKDNSIQHEFSLTR_HexNAc-2_Hex-6	Man6
299	HENNTKDNSIQHEFSLTR	HexNAc-2_Hex-6	0.00657895	-3.9478	THY1_MOUSE	Thy-1 membrane glycoprotein	HENNTKDNSIQHEFSLTR_HexNAc-2_Hex-6	Man6
300	ANSTGTLVITNPTR	HexNAc-4_Hex-3_Fuc-1	0	-1.6643	CNTN1_MOUSE	Contactin-1	ANSTGTLVITNPTR_HexNAc-4_Hex-3_Fuc-1	Fuc1
301	GVTHLNISGLK	HexNAc-2_Hex-5	0	0.5668	LRP1_MOUSE	Prolow-density lipoprotein receptor-related protein 1	GVTHLNISGLK_HexNAc-2_Hex-5	Man5
302	GPCSHLCLINYNR	HexNAc-2_Hex-5	0	1.8135	LRP1_MOUSE	Prolow-density lipoprotein receptor-related protein 1	GPCSHLCLINYNR_HexNAc-2_Hex-5	Man5
303	NETIWYVR	HexNAc-2_Hex-9	0	0.5916	VA0E2_MOUSE	V-type proton ATPase subunit e 2	NETIWYVR_HexNAc-2_Hex-9	Man9
304	NETIWYVR	HexNAc-2_Hex-6	0	2.3707	VA0E2_MOUSE	V-type proton ATPase subunit e 2	NETIWYVR_HexNAc-2_Hex-6	Man6
305	SAQDGNNASPSHTASQPNAPQDPK	HexNAc-3_Hex-3	0.00837989	-4.9403	DZIP3_MOUSE	Isoform 2 of E3 ubiquitin-protein ligase DZIP3	SAQDGNNASPSHTASQPNAPQDPK_HexNAc-3_Hex-3	Fuc0
306	LVAIAVIDEKNTSLEHTR	HexNAc-2_Hex-8	0	-0.9187	TMX3_MOUSE	Protein disulfide-isomerase TMX3	LVAIAVIDEKNTSLEHTR_HexNAc-2_Hex-8	Man8
307	FINSTFLEQK	HexNAc-5_Hex-5_Fuc-3	0.010101	-7.6096	SV2B_MOUSE	Synaptic vesicle glycoprotein 2B	FINSTFLEQK_HexNAc-5_Hex-5_Fuc-3	Fuc3
308	GNETIVNLIHSTR	HexNAc-2_Hex-7	0	1.865	CBPE_MOUSE	Carboxypeptidase E	GNETIVNLIHSTR_HexNAc-2_Hex-7	Man7
309	FINSTFLEQK	HexNAc-5_Hex-4_Fuc-2	0.00657895	-4.8346	SV2B_MOUSE	Synaptic vesicle glycoprotein 2B	FINSTFLEQK_HexNAc-5_Hex-4_Fuc-2	Fuc2
310	GNETIVNLIHSTR	HexNAc-2_Hex-6	0	0.6602	CBPE_MOUSE	Carboxypeptidase E	GNETIVNLIHSTR_HexNAc-2_Hex-6	Man6
311	GNETIVNLIHSTR	HexNAc-3_Hex-3_Fuc-1	0.00837989	-6.4538	CBPE_MOUSE	Carboxypeptidase E	GNETIVNLIHSTR_HexNAc-3_Hex-3_Fuc-1	Fuc1
312	DAMVGNYTCEVTELSR	HexNAc-2_Hex-5	0.00657895	-4.1592	CD47_MOUSE	Isoform 2 of Leukocyte surface antigen CD47	DAMVGNYTCEVTELSR_HexNAc-2_Hex-5	Man5
313	GNETIVNLIHSTR	HexNAc-2_Hex-5	0	1.278	CBPE_MOUSE	Carboxypeptidase E	GNETIVNLIHSTR_HexNAc-2_Hex-5	Man5
314	FINSTFLEQK	HexNAc-5_Hex-3_Fuc-1	0.00657895	-4.5041	SV2B_MOUSE	Synaptic vesicle glycoprotein 2B	FINSTFLEQK_HexNAc-5_Hex-3_Fuc-1	Fuc1
315	HLYTTTGGETDFTNVTSLR	HexNAc-2_Hex-10	0.00398406	-3.3781	SORT_MOUSE	Isoform 2 of Sortilin	HLYTTTGGETDFTNVTSLR_HexNAc-2_Hex-10	Prec
316	QQAAMGSQGNLSAEVEQATR	HexNAc-7_Hex-3_Fuc-1	0.010101	-9.525	VATG2_MOUSE	V-type proton ATPase subunit G 2	QQAAMGSQGNLSAEVEQATR_HexNAc-7_Hex-3_Fuc-1	character(0)
317	FINSTFLEQK	HexNAc-6_Hex-5_NeuAc-2	0.00837989	-6.1579	SV2B_MOUSE	Synaptic vesicle glycoprotein 2B	FINSTFLEQK_HexNAc-6_Hex-5_NeuAc-2	character(0)
318	QQAAMGSQGNLSAEVEQATR	HexNAc-4_Hex-6_NeuAc-1	0.0124069	-11.5645	VATG2_MOUSE	V-type proton ATPase subunit G 2	QQAAMGSQGNLSAEVEQATR_HexNAc-4_Hex-6_NeuAc-1	character(0)
319	EQEFQSKQQAAMGSQGNLSAEVEQATR	HexNAc-2_Hex-4_Fuc-1	0.010101	-6.9217	VATG2_MOUSE	V-type proton ATPase subunit G 2	EQEFQSKQQAAMGSQGNLSAEVEQATR_HexNAc-2_Hex-4_Fuc-1	character(0)
320	FHVNYTQPLVAVK	HexNAc-2_Hex-7	0	0.1812	AT1B2_MOUSE	Sodium/potassium-transporting ATPase subunit beta-2	FHVNYTQPLVAVK_HexNAc-2_Hex-7	Man7
321	FHVNYTQPLVAVK	HexNAc-2_Hex-6	0	-0.2007	AT1B2_MOUSE	Sodium/potassium-transporting ATPase subunit beta-2	FHVNYTQPLVAVK_HexNAc-2_Hex-6	Man6
322	AGVNYTLQVYPDEGYHISDK	HexNAc-2_Hex-9	0.00398406	-3.4743	DPP10_MOUSE	Inactive dipeptidyl peptidase 10	AGVNYTLQVYPDEGYHISDK_HexNAc-2_Hex-9	Man9
323	DAMVGNYTCEVTELSR	HexNAc-2_Hex-5	0	-0.4336	CD47_MOUSE	Isoform 2 of Leukocyte surface antigen CD47	DAMVGNYTCEVTELSR_HexNAc-2_Hex-5	Man5
324	VLTLANFTTK	HexNAc-5_Hex-5_Fuc-3	0.00837989	-6.167	THY1_MOUSE	Thy-1 membrane glycoprotein	VLTLANFTTK_HexNAc-5_Hex-5_Fuc-3	Fuc3
325	VLTLANFTTK	HexNAc-5_Hex-4_Fuc-2	0.00837989	-5.0484	THY1_MOUSE	Thy-1 membrane glycoprotein	VLTLANFTTK_HexNAc-5_Hex-4_Fuc-2	Fuc2
326	VLTLANFTTK	HexNAc-4_Hex-6_Fuc-2	0.010101	-8.4616	THY1_MOUSE	Thy-1 membrane glycoprotein	VLTLANFTTK_HexNAc-4_Hex-6_Fuc-2	Fuc2
327	VLTLANFTTK	HexNAc-5_Hex-4_Fuc-2	0.010101	-7.7906	THY1_MOUSE	Thy-1 membrane glycoprotein	VLTLANFTTK_HexNAc-5_Hex-4_Fuc-2	Fuc2
328	VLTLANFTTK	HexNAc-4_Hex-4_Fuc-2	0.00657895	-4.1585	THY1_MOUSE	Thy-1 membrane glycoprotein	VLTLANFTTK_HexNAc-4_Hex-4_Fuc-2	Fuc2
329	VLTLANFTTK	HexNAc-4_Hex-6_Fuc-1	0.00657895	-4.688	THY1_MOUSE	Thy-1 membrane glycoprotein	VLTLANFTTK_HexNAc-4_Hex-6_Fuc-1	Fuc1
330	VLTLANFTTK	HexNAc-4_Hex-5_Fuc-1	0.00657895	-4.2043	THY1_MOUSE	Thy-1 membrane glycoprotein	VLTLANFTTK_HexNAc-4_Hex-5_Fuc-1	Fuc1
331	VLTLANFTTK	HexNAc-5_Hex-3_Fuc-1	0.00657895	-4.219	THY1_MOUSE	Thy-1 membrane glycoprotein	VLTLANFTTK_HexNAc-5_Hex-3_Fuc-1	Fuc1
332	VLTLANFTTK	HexNAc-4_Hex-5_Fuc-2	0.00837989	-5.8473	THY1_MOUSE	Thy-1 membrane glycoprotein	VLTLANFTTK_HexNAc-4_Hex-5_Fuc-2	Fuc2
333	EQLASVNSSIR	HexNAc-6_Hex-4	0.00657895	-4.1998	CUX2_MOUSE	Homeobox protein cut-like 2	EQLASVNSSIR_HexNAc-6_Hex-4	character(0)
334	AQNVSILTLCDATTGVCTK	HexNAc-2_Hex-6	0	-2.1286	DPP6_MOUSE	Dipeptidyl aminopeptidase-like protein 6	AQNVSILTLCDATTGVCTK_HexNAc-2_Hex-6	Man6
335	AQNVSILTLCDATTGVCTK	HexNAc-2_Hex-5	0	-2.1248	DPP6_MOUSE	Dipeptidyl aminopeptidase-like protein 6	AQNVSILTLCDATTGVCTK_HexNAc-2_Hex-5	Man5
336	FFHVNGSAFLPR	HexNAc-2_Hex-9	0	-0.2667	BTBDH_MOUSE	BTB/POZ domain-containing protein 17	FFHVNGSAFLPR_HexNAc-2_Hex-9	Man9
337	FFHVNGSAFLPR	HexNAc-2_Hex-8	0	1.3242	BTBDH_MOUSE	BTB/POZ domain-containing protein 17	FFHVNGSAFLPR_HexNAc-2_Hex-8	Man8
338	FFHVNGSAFLPR	HexNAc-2_Hex-7	0	-0.0334	BTBDH_MOUSE	BTB/POZ domain-containing protein 17	FFHVNGSAFLPR_HexNAc-2_Hex-7	Man7
339	FFHVNGSAFLPR	HexNAc-2_Hex-6	0	0.7529	BTBDH_MOUSE	BTB/POZ domain-containing protein 17	FFHVNGSAFLPR_HexNAc-2_Hex-6	Man6
340	VLTLANFTTK	HexNAc-4_Hex-5_Fuc-1_NeuAc-1	0.00837989	-6.3529	THY1_MOUSE	Thy-1 membrane glycoprotein	VLTLANFTTK_HexNAc-4_Hex-5_Fuc-1_NeuAc-1	character(0)
341	VLTLANFTTK	HexNAc-4_Hex-5_Fuc-1_NeuAc-1	0.00837989	-6.2368	THY1_MOUSE	Thy-1 membrane glycoprotein	VLTLANFTTK_HexNAc-4_Hex-5_Fuc-1_NeuAc-1	character(0)
342	TYAACSKNWTGVGNK	HexNAc-6_Hex-5_NeuGc-2	0.0124069	-11.5376	CLC2I_MOUSE	Isoform 2 of C-type lectin domain family 2 member I	TYAACSKNWTGVGNK_HexNAc-6_Hex-5_NeuGc-2	character(0)
343	DLQGNPIANATISVDGIDHDVTSAK	HexNAc-2_Hex-6	0	-1.3869	CBPE_MOUSE	Carboxypeptidase E	DLQGNPIANATISVDGIDHDVTSAK_HexNAc-2_Hex-6	Man6
344	DLQGNPIANATISVDGIDHDVTSAK	HexNAc-2_Hex-5	0	-1.0766	CBPE_MOUSE	Carboxypeptidase E	DLQGNPIANATISVDGIDHDVTSAK_HexNAc-2_Hex-5	Man5
345	DLQGNPIANATISVDGIDHDVTSAK	HexNAc-2_Hex-4	0	-1.1209	CBPE_MOUSE	Carboxypeptidase E	DLQGNPIANATISVDGIDHDVTSAK_HexNAc-2_Hex-4	Man4
346	ENISKLLKSK	HexNAc-5_Hex-3_Fuc-1	0.010101	-7.499	EDC4_MOUSE	Isoform 2 of Enhancer of mRNA-decapping protein 4	ENISKLLKSK_HexNAc-5_Hex-3_Fuc-1	Fuc1
347	VHVNSSSDNLDYPVLVVVR	HexNAc-2_Hex-8	0	-1.4568	SIDT1_MOUSE	SID1 transmembrane family member 1	VHVNSSSDNLDYPVLVVVR_HexNAc-2_Hex-8	Man8
348	VHVNSSSDNLDYPVLVVVR	HexNAc-2_Hex-7	0	0.3648	SIDT1_MOUSE	SID1 transmembrane family member 1	VHVNSSSDNLDYPVLVVVR_HexNAc-2_Hex-7	Man7
349	YTGNASALLILPDQGR	HexNAc-4_Hex-5_NeuGc-2	0.00837989	-5.8043	SPA3K_MOUSE	Serine protease inhibitor A3K	YTGNASALLILPDQGR_HexNAc-4_Hex-5_NeuGc-2	character(0)
350	VHVNSSSDNLDYPVLVVVR	HexNAc-2_Hex-6	0	1.3393	SIDT1_MOUSE	SID1 transmembrane family member 1	VHVNSSSDNLDYPVLVVVR_HexNAc-2_Hex-6	Man6
351	VHVNSSSDNLDYPVLVVVR	HexNAc-2_Hex-5	0.00398406	-2.4929	SIDT1_MOUSE	SID1 transmembrane family member 1	VHVNSSSDNLDYPVLVVVR_HexNAc-2_Hex-5	Man5
352	NGSSIIDLSPLIHR	HexNAc-2_Hex-5	0	1.278	MPRI_MOUSE	Cation-independent mannose-6-phosphate receptor	NGSSIIDLSPLIHR_HexNAc-2_Hex-5	Man5
353	YTGNASAMFILPDQGR	HexNAc-9_Hex-4	0.00837989	-5.4083	SPA3G_MOUSE	Serine protease inhibitor A3G	YTGNASAMFILPDQGR_HexNAc-9_Hex-4	character(0)
354	AFNISPNDTSSGSCGINLVTLK	HexNAc-2_Hex-5	0	-1.4113	LAMP1_MOUSE	Lysosome-associated membrane glycoprotein 1	AFNISPNDTSSGSCGINLVTLK_HexNAc-2_Hex-5	Man5
355	AFNISPNDTSSGSCGINLVTLK	HexNAc-2_Hex-5	0	-1.0375	LAMP1_MOUSE	Lysosome-associated membrane glycoprotein 1	AFNISPNDTSSGSCGINLVTLK_HexNAc-2_Hex-5	Man5
356	INNTHALVSLLQNLNK	HexNAc-2_Hex-5	0	0.6351	CAD13_MOUSE	Cadherin-13	INNTHALVSLLQNLNK_HexNAc-2_Hex-5	Man5
357	LSVECANKTESALNIEVEFEYPFR	HexNAc-5_Hex-5_Fuc-3	0.010101	-8.4583	SYPH_MOUSE	Synaptophysin	LSVECANKTESALNIEVEFEYPFR_HexNAc-5_Hex-5_Fuc-3	Fuc3
358	LSVECANKTESALNIEVEFEYPFR	HexNAc-5_Hex-4_Fuc-2	0.010101	-7.6447	SYPH_MOUSE	Synaptophysin	LSVECANKTESALNIEVEFEYPFR_HexNAc-5_Hex-4_Fuc-2	Fuc2

## Sheet: Syt1_SV2_IP_all_glycopsms
	Peptide	Glycan	Glycan.Q	Glycan.score	Entry.Name	Entry.Description	Glycopeptide	Annotated
1	LSVECANK	HexNAc-6_Hex-5_Fuc-3	0.00362319	-9.2404	SYPH_MOUSE	Synaptophysin	LSVECANK_HexNAc-6_Hex-5_Fuc-3	character(0)
2	LSVECANK	HexNAc-5_Hex-5_Fuc-3	0.00362319	-7.5882	SYPH_MOUSE	Synaptophysin	LSVECANK_HexNAc-5_Hex-5_Fuc-3	Fuc3
3	LSVECANK	HexNAc-5_Hex-4_Fuc-2	0	-6.311	SYPH_MOUSE	Synaptophysin	LSVECANK_HexNAc-5_Hex-4_Fuc-2	Fuc2
4	VLTNQESPYQNHTGR	HexNAc-4_Hex-5_NeuGc-2	0.00362319	-9.7163	C1QA_MOUSE	Complement C1q subcomponent subunit A	VLTNQESPYQNHTGR_HexNAc-4_Hex-5_NeuGc-2	character(0)
5	VLTNQESPYQNHTGR	HexNAc-4_Hex-6_Fuc-1_NeuAc-1	0.00362319	-10.1604	C1QA_MOUSE	Complement C1q subcomponent subunit A	VLTNQESPYQNHTGR_HexNAc-4_Hex-6_Fuc-1_NeuAc-1	character(0)
6	LSVECANK	HexNAc-5_Hex-5_NeuAc-2	0	-5.2481	SYPH_MOUSE	Synaptophysin	LSVECANK_HexNAc-5_Hex-5_NeuAc-2	character(0)
7	VLTNQESPYQNHTGR	HexNAc-4_Hex-4_NeuGc-2	0.00362319	-8.1803	C1QA_MOUSE	Complement C1q subcomponent subunit A	VLTNQESPYQNHTGR_HexNAc-4_Hex-4_NeuGc-2	character(0)
8	VLTNQESPYQNHTGR	HexNAc-4_Hex-6_NeuAc-1	0.00362319	-7.7127	C1QA_MOUSE	Complement C1q subcomponent subunit A	VLTNQESPYQNHTGR_HexNAc-4_Hex-6_NeuAc-1	character(0)
9	VLTNQESPYQNHTGR	HexNAc-2_Hex-12	0	-6.0893	C1QA_MOUSE	Complement C1q subcomponent subunit A	VLTNQESPYQNHTGR_HexNAc-2_Hex-12	Prec
10	LVNSTFLHNK	HexNAc-2_Hex-10	0	-1.5385	SV2A_MOUSE	Synaptic vesicle glycoprotein 2A	LVNSTFLHNK_HexNAc-2_Hex-10	Prec
11	LVNSTFLHNK	HexNAc-5_Hex-4_Fuc-2	0	-6.9958	SV2A_MOUSE	Synaptic vesicle glycoprotein 2A	LVNSTFLHNK_HexNAc-5_Hex-4_Fuc-2	Fuc2
12	LVNSTFLHNK	HexNAc-2_Hex-9	0	0.8123	SV2A_MOUSE	Synaptic vesicle glycoprotein 2A	LVNSTFLHNK_HexNAc-2_Hex-9	Man9
13	LVNSTFLHNK	HexNAc-2_Hex-8	0	0.8913	SV2A_MOUSE	Synaptic vesicle glycoprotein 2A	LVNSTFLHNK_HexNAc-2_Hex-8	Man8
14	LVNSTFLHNK	HexNAc-2_Hex-7	0	0.4021	SV2A_MOUSE	Synaptic vesicle glycoprotein 2A	LVNSTFLHNK_HexNAc-2_Hex-7	Man7
15	LVNSTFLHNK	HexNAc-2_Hex-6	0	2.0363	SV2A_MOUSE	Synaptic vesicle glycoprotein 2A	LVNSTFLHNK_HexNAc-2_Hex-6	Man6
16	LVNSTFLHNK	HexNAc-2_Hex-5	0	0.6551	SV2A_MOUSE	Synaptic vesicle glycoprotein 2A	LVNSTFLHNK_HexNAc-2_Hex-5	Man5
17	LVNSTFLHNK	HexNAc-2_Hex-5	0	0.9402	SV2A_MOUSE	Synaptic vesicle glycoprotein 2A	LVNSTFLHNK_HexNAc-2_Hex-5	Man5
18	LVNSTFLHNK	HexNAc-6_Hex-5_Fuc-1_NeuAc-2	0.00362319	-10.1397	SV2A_MOUSE	Synaptic vesicle glycoprotein 2A	LVNSTFLHNK_HexNAc-6_Hex-5_Fuc-1_NeuAc-2	character(0)
19	VTQQSPTSMNQVNLTCR	HexNAc-2_Hex-5	0	-1.7459	SHPS1_MOUSE	Isoform 2 of Tyrosine-protein phosphatase non-receptor type substrate 1	VTQQSPTSMNQVNLTCR_HexNAc-2_Hex-5	Man5
20	FINSTFLEQK	HexNAc-5_Hex-4_Fuc-2	0	-4.5919	SV2B_MOUSE	Synaptic vesicle glycoprotein 2B	FINSTFLEQK_HexNAc-5_Hex-4_Fuc-2	Fuc2
21	FINSTFLEQK	HexNAc-2_Hex-9	0	0.6181	SV2B_MOUSE	Synaptic vesicle glycoprotein 2B	FINSTFLEQK_HexNAc-2_Hex-9	Man9
22	GNETIVNLIHSTR	HexNAc-2_Hex-6	0	3.3682	CBPE_MOUSE	Carboxypeptidase E	GNETIVNLIHSTR_HexNAc-2_Hex-6	Man6
23	FINSTFLEQK	HexNAc-5_Hex-3_Fuc-1	0	-3.3667	SV2B_MOUSE	Synaptic vesicle glycoprotein 2B	FINSTFLEQK_HexNAc-5_Hex-3_Fuc-1	Fuc1
24	FINSTFLEQK	HexNAc-2_Hex-8	0	0.8126	SV2B_MOUSE	Synaptic vesicle glycoprotein 2B	FINSTFLEQK_HexNAc-2_Hex-8	Man8
25	FINSTFLEQK	HexNAc-6_Hex-5_NeuAc-2	0	-6.121	SV2B_MOUSE	Synaptic vesicle glycoprotein 2B	FINSTFLEQK_HexNAc-6_Hex-5_NeuAc-2	character(0)
26	FIDSEFQNCSFLHNK	HexNAc-2_Hex-5	0	-0.9064	SV2C_MOUSE	Synaptic vesicle glycoprotein 2C	FIDSEFQNCSFLHNK_HexNAc-2_Hex-5	Man5
27	FHVNYTQPLVAVK	HexNAc-2_Hex-7	0	-2.3397	AT1B2_MOUSE	Sodium/potassium-transporting ATPase subunit beta-2	FHVNYTQPLVAVK_HexNAc-2_Hex-7	Man7
28	FHVNYTQPLVAVK	HexNAc-2_Hex-7	0	-2.5163	AT1B2_MOUSE	Sodium/potassium-transporting ATPase subunit beta-2	FHVNYTQPLVAVK_HexNAc-2_Hex-7	Man7
29	VFFGEHVHGATINFTMENQIHQHGK	HexNAc-2_Hex-9	0	-1.0277	SV2B_MOUSE	Synaptic vesicle glycoprotein 2B	VFFGEHVHGATINFTMENQIHQHGK_HexNAc-2_Hex-9	Man9
30	VFFGEHVHGATINFTMENQIHQHGK	HexNAc-2_Hex-8	0	-0.7645	SV2B_MOUSE	Synaptic vesicle glycoprotein 2B	VFFGEHVHGATINFTMENQIHQHGK_HexNAc-2_Hex-8	Man8
31	NCTIESTTFYNTDLYK	HexNAc-2_Hex-6	0	-1.8402	SV2B_MOUSE	Synaptic vesicle glycoprotein 2B	NCTIESTTFYNTDLYK_HexNAc-2_Hex-6	Man6
32	VFFGEHVHGATINFTMENQIHQHGK	HexNAc-2_Hex-6	0	0.3946	SV2B_MOUSE	Synaptic vesicle glycoprotein 2B	VFFGEHVHGATINFTMENQIHQHGK_HexNAc-2_Hex-6	Man6
33	NCTIESTTFYNTDLYK	HexNAc-2_Hex-5	0	-2.4054	SV2B_MOUSE	Synaptic vesicle glycoprotein 2B	NCTIESTTFYNTDLYK_HexNAc-2_Hex-5	Man5
34	VFFGEHVHGATINFTMENQIHQHGK	HexNAc-8_Hex-7	0.00362319	-8.3503	SV2B_MOUSE	Synaptic vesicle glycoprotein 2B	VFFGEHVHGATINFTMENQIHQHGK_HexNAc-8_Hex-7	character(0)
35	VFFGEHVHGATINFTMENQIHQHGK	HexNAc-6_Hex-5_NeuAc-2	0.00362319	-9.2219	SV2B_MOUSE	Synaptic vesicle glycoprotein 2B	VFFGEHVHGATINFTMENQIHQHGK_HexNAc-6_Hex-5_NeuAc-2	character(0)
36	VEHVTFNFTLENQIHR	HexNAc-2_Hex-9	0	-0.8097	SV2A_MOUSE	Synaptic vesicle glycoprotein 2A	VEHVTFNFTLENQIHR_HexNAc-2_Hex-9	Man9
37	VEHVTFNFTLENQIHR	HexNAc-2_Hex-8	0	0.6389	SV2A_MOUSE	Synaptic vesicle glycoprotein 2A	VEHVTFNFTLENQIHR_HexNAc-2_Hex-8	Man8
38	VEHVTFNFTLENQIHR	HexNAc-2_Hex-8	0	-3.7295	SV2A_MOUSE	Synaptic vesicle glycoprotein 2A	VEHVTFNFTLENQIHR_HexNAc-2_Hex-8	Man8
39	VEHVTFNFTLENQIHR	HexNAc-2_Hex-7	0	1.2374	SV2A_MOUSE	Synaptic vesicle glycoprotein 2A	VEHVTFNFTLENQIHR_HexNAc-2_Hex-7	Man7
40	VEHVTFNFTLENQIHR	HexNAc-2_Hex-6	0	4.1329	SV2A_MOUSE	Synaptic vesicle glycoprotein 2A	VEHVTFNFTLENQIHR_HexNAc-2_Hex-6	Man6
41	VFFGEHVHGATINFTMENQIHQHGK	HexNAc-5_Hex-6_NeuAc-3	0.00362319	-7.8907	SV2B_MOUSE	Synaptic vesicle glycoprotein 2B	VFFGEHVHGATINFTMENQIHQHGK_HexNAc-5_Hex-6_NeuAc-3	character(0)
42	VEHVTFNFTLENQIHR	HexNAc-2_Hex-5	0	2.7921	SV2A_MOUSE	Synaptic vesicle glycoprotein 2A	VEHVTFNFTLENQIHR_HexNAc-2_Hex-5	Man5
43	VEHVTFNFTLENQIHR	HexNAc-2_Hex-5	0	-2.148	SV2A_MOUSE	Synaptic vesicle glycoprotein 2A	VEHVTFNFTLENQIHR_HexNAc-2_Hex-5	Man5
44	VFFGEHVHGATINFTMENQIHQHGK	HexNAc-6_Hex-5_Fuc-1_NeuAc-2	0.00362319	-9.4796	SV2B_MOUSE	Synaptic vesicle glycoprotein 2B	VFFGEHVHGATINFTMENQIHQHGK_HexNAc-6_Hex-5_Fuc-1_NeuAc-2	character(0)
45	ANYSLQIYPDESHYFHSVALK	HexNAc-2_Hex-9	0	-2.8436	DPP6_MOUSE	Dipeptidyl aminopeptidase-like protein 6	ANYSLQIYPDESHYFHSVALK_HexNAc-2_Hex-9	Man9
46	LFNGQQGIIIQNFSTR	HexNAc-2_Hex-5	0	-4.2421	NEGR1_MOUSE	Neuronal growth regulator 1	LFNGQQGIIIQNFSTR_HexNAc-2_Hex-5	Man5
47	VEHVTFNFTLENQIHR	HexNAc-6_Hex-5_Fuc-1_NeuAc-3	0.00362319	-8.754	SV2A_MOUSE	Synaptic vesicle glycoprotein 2A	VEHVTFNFTLENQIHR_HexNAc-6_Hex-5_Fuc-1_NeuAc-3	character(0)
48	INNTHALVSLLQNLNK	HexNAc-2_Hex-5	0	0.6551	CAD13_MOUSE	Cadherin-13	INNTHALVSLLQNLNK_HexNAc-2_Hex-5	Man5
49	QHFSPLSLLTPCSSASNESPAQSVSSGVR	HexNAc-1	0	0.1882	ANR17_MOUSE	Ankyrin repeat domain-containing protein 17	QHFSPLSLLTPCSSASNESPAQSVSSGVR_HexNAc-1	character(0)
50	TITKQVPNESFFNFFSPLK	HexNAc-3_Hex-4_Fuc-1	0.00362319	-8.0715	NP1L4_MOUSE	Nucleosome assembly protein 1-like 4	TITKQVPNESFFNFFSPLK_HexNAc-3_Hex-4_Fuc-1	Fuc1
51	GLEWIGEINPDSSTINYTPSLK	HexNAc-3_Hex-4_Fuc-1	0.00362319	-8.3881	HVM37_MOUSE	Ig heavy chain V region X44	GLEWIGEINPDSSTINYTPSLK_HexNAc-3_Hex-4_Fuc-1	Fuc1
52	GLLTFVDHLPVTQVVVGDTNR	HexNAc-2_Hex-5	0	0.9702	CNTP1_MOUSE	Contactin-associated protein 1	GLLTFVDHLPVTQVVVGDTNR_HexNAc-2_Hex-5	Man5
53	VLTNQESPYQNHTGR	HexNAc-4_Hex-7_Fuc-1	0.00362319	-8.8451	C1QA_MOUSE	Complement C1q subcomponent subunit A	VLTNQESPYQNHTGR_HexNAc-4_Hex-7_Fuc-1	Fuc1
54	LSVECANK	HexNAc-5_Hex-5_Fuc-3	0.00362319	-7.9888	SYPH_MOUSE	Synaptophysin	LSVECANK_HexNAc-5_Hex-5_Fuc-3	Fuc3
55	VLTNQESPYQNHTGR	HexNAc-3_Hex-5_Fuc-1	0	-4.985	C1QA_MOUSE	Complement C1q subcomponent subunit A	VLTNQESPYQNHTGR_HexNAc-3_Hex-5_Fuc-1	Fuc1
56	LSVECANK	HexNAc-5_Hex-4_Fuc-2	0	-6.2218	SYPH_MOUSE	Synaptophysin	LSVECANK_HexNAc-5_Hex-4_Fuc-2	Fuc2
57	LSVECANK	HexNAc-5_Hex-5_NeuAc-2	0	-4.8704	SYPH_MOUSE	Synaptophysin	LSVECANK_HexNAc-5_Hex-5_NeuAc-2	character(0)
58	VLTNQESPYQNHTGR	HexNAc-4_Hex-6_Fuc-1_NeuAc-1	0.00362319	-10.3434	C1QA_MOUSE	Complement C1q subcomponent subunit A	VLTNQESPYQNHTGR_HexNAc-4_Hex-6_Fuc-1_NeuAc-1	character(0)
59	SVAHNMTMPNK	HexNAc-2_Hex-6	0	4.1939	GBRA1_MOUSE	Gamma-aminobutyric acid receptor subunit alpha-1	SVAHNMTMPNK_HexNAc-2_Hex-6	Man6
60	VLTNQESPYQNHTGR	HexNAc-4_Hex-5_Fuc-1_NeuAc-1	0.00362319	-9.6177	C1QA_MOUSE	Complement C1q subcomponent subunit A	VLTNQESPYQNHTGR_HexNAc-4_Hex-5_Fuc-1_NeuAc-1	character(0)
61	KEDQYMKMTVQLETQNK	HexNAc-4_Hex-7	0	-6.6996	BIEA_MOUSE	Biliverdin reductase A	KEDQYMKMTVQLETQNK_HexNAc-4_Hex-7	character(0)
62	VLTNQESPYQNHTGR	HexNAc-3_Hex-4_Fuc-1_NeuAc-1	0	-6.6464	C1QA_MOUSE	Complement C1q subcomponent subunit A	VLTNQESPYQNHTGR_HexNAc-3_Hex-4_Fuc-1_NeuAc-1	character(0)
63	VLTNQESPYQNHTGR	HexNAc-4_Hex-5_NeuAc-2	0	-4.2735	C1QA_MOUSE	Complement C1q subcomponent subunit A	VLTNQESPYQNHTGR_HexNAc-4_Hex-5_NeuAc-2	character(0)
64	PVTDGQPHSVNITR	HexNAc-2_Hex-9	0	1.0906	CNTP1_MOUSE	Contactin-associated protein 1	PVTDGQPHSVNITR_HexNAc-2_Hex-9	Man9
65	CEGPGVPTVTVHNTTDK	HexNAc-2_Hex-5	0	-0.9321	DPP6_MOUSE	Dipeptidyl aminopeptidase-like protein 6	CEGPGVPTVTVHNTTDK_HexNAc-2_Hex-5	Man5
66	RNESHLIDFR	HexNAc-2_Hex-7	0	2.3093	GGT7_MOUSE	Glutathione hydrolase 7	RNESHLIDFR_HexNAc-2_Hex-7	Man7
67	HENNTKDNSIQHEFSLTR	HexNAc-2_Hex-6	0	0.4155	THY1_MOUSE	Thy-1 membrane glycoprotein	HENNTKDNSIQHEFSLTR_HexNAc-2_Hex-6	Man6
68	LTNVTRPTGVVTSLHR	HexNAc-2_Hex-9	0	4.5029	TEN2_MOUSE	Teneurin-2	LTNVTRPTGVVTSLHR_HexNAc-2_Hex-9	Man9
69	VTQQSPTSMNQVNLTCR	HexNAc-2_Hex-5	0	-2.2834	SHPS1_MOUSE	Isoform 2 of Tyrosine-protein phosphatase non-receptor type substrate 1	VTQQSPTSMNQVNLTCR_HexNAc-2_Hex-5	Man5
70	VTQQSPTSMNQVNLTCR	HexNAc-2_Hex-5	0	-2.2834	SHPS1_MOUSE	Isoform 2 of Tyrosine-protein phosphatase non-receptor type substrate 1	VTQQSPTSMNQVNLTCR_HexNAc-2_Hex-5	Man5
71	LHVAQPENDSHVALLK	HexNAc-2_Hex-9	0	-4.1323	PGAP1_MOUSE	GPI inositol-deacylase	LHVAQPENDSHVALLK_HexNAc-2_Hex-9	Man9
72	ANSTGTLVITNPTR	HexNAc-5_Hex-3	0	-1.2014	CNTN1_MOUSE	Contactin-1	ANSTGTLVITNPTR_HexNAc-5_Hex-3	Fuc0
73	LHVAQPENDSHVALLK	HexNAc-2_Hex-9	0	-1.0386	PGAP1_MOUSE	GPI inositol-deacylase	LHVAQPENDSHVALLK_HexNAc-2_Hex-9	Man9
74	LHVAQPENDSHVALLK	HexNAc-2_Hex-8	0	0.0589	PGAP1_MOUSE	GPI inositol-deacylase	LHVAQPENDSHVALLK_HexNAc-2_Hex-8	Man8
75	LHVAQPENDSHVALLK	HexNAc-2_Hex-7	0	-0.292	PGAP1_MOUSE	GPI inositol-deacylase	LHVAQPENDSHVALLK_HexNAc-2_Hex-7	Man7
76	LHVAQPENDSHVALLK	HexNAc-2_Hex-6	0	-0.537	PGAP1_MOUSE	GPI inositol-deacylase	LHVAQPENDSHVALLK_HexNAc-2_Hex-6	Man6
77	IIALDGDTKNSTFSELFK	HexNAc-2_Hex-5	0	-3.3138	TKT_MOUSE	Transketolase	IIALDGDTKNSTFSELFK_HexNAc-2_Hex-5	Man5
78	LHVAQPENDSHVALLK	HexNAc-2_Hex-6	0	-2.3918	PGAP1_MOUSE	GPI inositol-deacylase	LHVAQPENDSHVALLK_HexNAc-2_Hex-6	Man6
79	NLSFSEDGYQMHPK	HexNAc-2_Hex-9	0	-3.1034	NMDE2_MOUSE	Glutamate receptor ionotropic, NMDA 2B	NLSFSEDGYQMHPK_HexNAc-2_Hex-9	Man9
80	KCNMTEEQSR	HexNAc-2_Fuc-1	0	-6.1708	ITGBL_MOUSE	Integrin beta-like protein 1	KCNMTEEQSR_HexNAc-2_Fuc-1	character(0)
81	IAPASNVSHTVVLRPLK	HexNAc-2_Hex-9	0	1.9153	SSRB_MOUSE	Translocon-associated protein subunit beta	IAPASNVSHTVVLRPLK_HexNAc-2_Hex-9	Man9
82	IAPASNVSHTVVLRPLK	HexNAc-2_Hex-8	0	-1.6122	SSRB_MOUSE	Translocon-associated protein subunit beta	IAPASNVSHTVVLRPLK_HexNAc-2_Hex-8	Man8
83	FINSTFLEQK	HexNAc-5_Hex-4_Fuc-2	0	-4.6713	SV2B_MOUSE	Synaptic vesicle glycoprotein 2B	FINSTFLEQK_HexNAc-5_Hex-4_Fuc-2	Fuc2
84	GNETIVNLIHSTR	HexNAc-2_Hex-6	0	0.3084	CBPE_MOUSE	Carboxypeptidase E	GNETIVNLIHSTR_HexNAc-2_Hex-6	Man6
85	GNETIVNLIHSTR	HexNAc-2_Hex-5	0	0.0886	CBPE_MOUSE	Carboxypeptidase E	GNETIVNLIHSTR_HexNAc-2_Hex-5	Man5
86	FHVNYTQPLVAVK	HexNAc-2_Hex-7	0	-1.7017	AT1B2_MOUSE	Sodium/potassium-transporting ATPase subunit beta-2	FHVNYTQPLVAVK_HexNAc-2_Hex-7	Man7
87	FHVNYTQPLVAVK	HexNAc-2_Hex-7	0	-3.0902	AT1B2_MOUSE	Sodium/potassium-transporting ATPase subunit beta-2	FHVNYTQPLVAVK_HexNAc-2_Hex-7	Man7
88	FHVNYTQPLVAVK	HexNAc-2_Hex-6	0	0.6529	AT1B2_MOUSE	Sodium/potassium-transporting ATPase subunit beta-2	FHVNYTQPLVAVK_HexNAc-2_Hex-6	Man6
89	FHVNYTQPLVAVK	HexNAc-2_Hex-6	0	0.9648	AT1B2_MOUSE	Sodium/potassium-transporting ATPase subunit beta-2	FHVNYTQPLVAVK_HexNAc-2_Hex-6	Man6
90	AGVNYTLQVYPDEGYHISDK	HexNAc-2_Hex-9	0	-0.341	DPP10_MOUSE	Inactive dipeptidyl peptidase 10	AGVNYTLQVYPDEGYHISDK_HexNAc-2_Hex-9	Man9
91	TTLVDNNTWNNSHIALVGK	HexNAc-2_Hex-9	0	-1.1494	STT3B_MOUSE	Dolichyl-diphosphooligosaccharide--protein glycosyltransferase subunit STT3B	TTLVDNNTWNNSHIALVGK_HexNAc-2_Hex-9	Man9
92	ANHSLDVSFYFR	HexNAc-2_Hex-9	0	0.19	CNTP1_MOUSE	Contactin-associated protein 1	ANHSLDVSFYFR_HexNAc-2_Hex-9	Man9
93	VLTLANFTTK	HexNAc-5_Hex-3_Fuc-1	0	-4.2854	THY1_MOUSE	Thy-1 membrane glycoprotein	VLTLANFTTK_HexNAc-5_Hex-3_Fuc-1	Fuc1
94	HINLTTLSVAGGFR	HexNAc-2_Hex-6	0	1.7167	PGAP1_MOUSE	GPI inositol-deacylase	HINLTTLSVAGGFR_HexNAc-2_Hex-6	Man6
95	HINLTTLSVAGGFR	HexNAc-2_Hex-5	0	0.4623	PGAP1_MOUSE	GPI inositol-deacylase	HINLTTLSVAGGFR_HexNAc-2_Hex-5	Man5
96	DLQGNPIANATISVDGIDHDVTSAK	HexNAc-2_Hex-6	0	-2.837	CBPE_MOUSE	Carboxypeptidase E	DLQGNPIANATISVDGIDHDVTSAK_HexNAc-2_Hex-6	Man6
97	YPGIFNSTTSDAFLQSK	HexNAc-2_Hex-8	0	-0.783	CGT_MOUSE	2-hydroxyacylsphingosine 1-beta-galactosyltransferase	YPGIFNSTTSDAFLQSK_HexNAc-2_Hex-8	Man8
98	YPGIFNSTTSDAFLQSK	HexNAc-2_Hex-7	0	-0.6148	CGT_MOUSE	2-hydroxyacylsphingosine 1-beta-galactosyltransferase	YPGIFNSTTSDAFLQSK_HexNAc-2_Hex-7	Man7
99	VSASRPEALAAPVTTVATLVPHNATEPASPGEGKEDAFSK	HexNAc-2_Hex-8	0	-1.463	SYT1_MOUSE	Synaptotagmin-1	VSASRPEALAAPVTTVATLVPHNATEPASPGEGKEDAFSK_HexNAc-2_Hex-8	Man8
100	VSASRPEALAAPVTTVATLVPHNATEPASPGEGKEDAFSK	HexNAc-2_Hex-7	0	-5.5002	SYT1_MOUSE	Synaptotagmin-1	VSASRPEALAAPVTTVATLVPHNATEPASPGEGKEDAFSK_HexNAc-2_Hex-7	Man7
101	VSASRPEALAAPVTTVATLVPHNATEPASPGEGK	HexNAc-2_Hex-6	0	-1.3203	SYT1_MOUSE	Synaptotagmin-1	VSASRPEALAAPVTTVATLVPHNATEPASPGEGK_HexNAc-2_Hex-6	Man6
102	VHVNSSSDNLDYPVLVVVR	HexNAc-2_Hex-8	0	-2.7564	SIDT1_MOUSE	SID1 transmembrane family member 1	VHVNSSSDNLDYPVLVVVR_HexNAc-2_Hex-8	Man8
103	VHVNSSSDNLDYPVLVVVR	HexNAc-2_Hex-7	0	-2.055	SIDT1_MOUSE	SID1 transmembrane family member 1	VHVNSSSDNLDYPVLVVVR_HexNAc-2_Hex-7	Man7
104	VHVNSSSDNLDYPVLVVVR	HexNAc-2_Hex-7	0	-2.055	SIDT1_MOUSE	SID1 transmembrane family member 1	VHVNSSSDNLDYPVLVVVR_HexNAc-2_Hex-7	Man7
105	VHVNSSSDNLDYPVLVVVR	HexNAc-2_Hex-6	0	-3.1764	SIDT1_MOUSE	SID1 transmembrane family member 1	VHVNSSSDNLDYPVLVVVR_HexNAc-2_Hex-6	Man6
106	VHVNSSSDNLDYPVLVVVR	HexNAc-2_Hex-6	0	-1.3954	SIDT1_MOUSE	SID1 transmembrane family member 1	VHVNSSSDNLDYPVLVVVR_HexNAc-2_Hex-6	Man6
107	VHVNSSSDNLDYPVLVVVR	HexNAc-2_Hex-5	0	-1.8945	SIDT1_MOUSE	SID1 transmembrane family member 1	VHVNSSSDNLDYPVLVVVR_HexNAc-2_Hex-5	Man5
108	INNTHALVSLLQNLNK	HexNAc-2_Hex-5	0	-0.0289	CAD13_MOUSE	Cadherin-13	INNTHALVSLLQNLNK_HexNAc-2_Hex-5	Man5
109	LAYSGIPLNLTLDNR	HexNAc-2_Hex-6	0	-0.359	GBRB3_MOUSE	Gamma-aminobutyric acid receptor subunit beta-3	LAYSGIPLNLTLDNR_HexNAc-2_Hex-6	Man6
110	LAYSGIPLNLTLDNR	HexNAc-2_Hex-5	0	-2.2834	GBRB3_MOUSE	Gamma-aminobutyric acid receptor subunit beta-3	LAYSGIPLNLTLDNR_HexNAc-2_Hex-5	Man5
111	QHFSPLSLLTPCSSASNESPAQSVSSGVR	HexNAc-1	0	0.0318	ANR17_MOUSE	Ankyrin repeat domain-containing protein 17	QHFSPLSLLTPCSSASNESPAQSVSSGVR_HexNAc-1	character(0)
112	QHFSPLSLLTPCSSASNESPAQSVSSGVR	HexNAc-1	0	0.0318	ANR17_MOUSE	Ankyrin repeat domain-containing protein 17	QHFSPLSLLTPCSSASNESPAQSVSSGVR_HexNAc-1	character(0)
113	VDGQLVNLTLVEFR	HexNAc-2_Hex-9	0	0.7459	CNTP1_MOUSE	Contactin-associated protein 1	VDGQLVNLTLVEFR_HexNAc-2_Hex-9	Man9
114	LSYNVIPLNLTLDNR	HexNAc-2_Hex-5	0	-2.2168	GBRB2_MOUSE	Isoform 2 of Gamma-aminobutyric acid receptor subunit beta-2	LSYNVIPLNLTLDNR_HexNAc-2_Hex-5	Man5
115	GLLTFVDHLPVTQVVVGDTNR	HexNAc-2_Hex-5	0	0.9225	CNTP1_MOUSE	Contactin-associated protein 1	GLLTFVDHLPVTQVVVGDTNR_HexNAc-2_Hex-5	Man5
116	LSVECANK	HexNAc-5_Hex-5_Fuc-3	0.00362319	-7.9083	SYPH_MOUSE	Synaptophysin	LSVECANK_HexNAc-5_Hex-5_Fuc-3	Fuc3
117	VLTNQESPYQNHTGR	HexNAc-4_Hex-5_NeuGc-2	0	-6.4509	C1QA_MOUSE	Complement C1q subcomponent subunit A	VLTNQESPYQNHTGR_HexNAc-4_Hex-5_NeuGc-2	character(0)
118	VLTNQESPYQNHTGR	HexNAc-4_Hex-6_Fuc-1_NeuAc-1	0.00362319	-10.1446	C1QA_MOUSE	Complement C1q subcomponent subunit A	VLTNQESPYQNHTGR_HexNAc-4_Hex-6_Fuc-1_NeuAc-1	character(0)
119	VLTNQESPYQNHTGR	HexNAc-5_Hex-4_Fuc-1_NeuGc-2	0.00362319	-10.6571	C1QA_MOUSE	Complement C1q subcomponent subunit A	VLTNQESPYQNHTGR_HexNAc-5_Hex-4_Fuc-1_NeuGc-2	character(0)
120	LVNSTFLHNK	HexNAc-2_Hex-9	0	1.8014	SV2A_MOUSE	Synaptic vesicle glycoprotein 2A	LVNSTFLHNK_HexNAc-2_Hex-9	Man9
121	LVNSTFLHNK	HexNAc-2_Hex-8	0	2.5352	SV2A_MOUSE	Synaptic vesicle glycoprotein 2A	LVNSTFLHNK_HexNAc-2_Hex-8	Man8
122	LVNSTFLHNK	HexNAc-2_Hex-7	0	2.4385	SV2A_MOUSE	Synaptic vesicle glycoprotein 2A	LVNSTFLHNK_HexNAc-2_Hex-7	Man7
123	LVNSTFLHNK	HexNAc-2_Hex-7	0	1.5106	SV2A_MOUSE	Synaptic vesicle glycoprotein 2A	LVNSTFLHNK_HexNAc-2_Hex-7	Man7
124	LVNSTFLHNK	HexNAc-2_Hex-6	0	1.3824	SV2A_MOUSE	Synaptic vesicle glycoprotein 2A	LVNSTFLHNK_HexNAc-2_Hex-6	Man6
125	LVNSTFLHNK	HexNAc-2_Hex-5_Fuc-1	0	-4.293	SV2A_MOUSE	Synaptic vesicle glycoprotein 2A	LVNSTFLHNK_HexNAc-2_Hex-5_Fuc-1	Man5F
126	LVNSTFLHNK	HexNAc-2_Hex-5	0	3.4765	SV2A_MOUSE	Synaptic vesicle glycoprotein 2A	LVNSTFLHNK_HexNAc-2_Hex-5	Man5
127	VTQQSPTSMNQVNLTCR	HexNAc-2_Hex-5	0	-0.81	SHPS1_MOUSE	Isoform 2 of Tyrosine-protein phosphatase non-receptor type substrate 1	VTQQSPTSMNQVNLTCR_HexNAc-2_Hex-5	Man5
128	FINSTFLEQK	HexNAc-5_Hex-5_Fuc-3	0	-5.691	SV2B_MOUSE	Synaptic vesicle glycoprotein 2B	FINSTFLEQK_HexNAc-5_Hex-5_Fuc-3	Fuc3
129	FINSTFLEQK	HexNAc-5_Hex-4_Fuc-2	0	-5.6216	SV2B_MOUSE	Synaptic vesicle glycoprotein 2B	FINSTFLEQK_HexNAc-5_Hex-4_Fuc-2	Fuc2
130	GNETIVNLIHSTR	HexNAc-2_Hex-6	0	1.0168	CBPE_MOUSE	Carboxypeptidase E	GNETIVNLIHSTR_HexNAc-2_Hex-6	Man6
131	GNETIVNLIHSTR	HexNAc-2_Hex-5	0	0.9978	CBPE_MOUSE	Carboxypeptidase E	GNETIVNLIHSTR_HexNAc-2_Hex-5	Man5
132	FINSTFLEQK	HexNAc-2_Hex-10	0	0.1203	SV2B_MOUSE	Synaptic vesicle glycoprotein 2B	FINSTFLEQK_HexNAc-2_Hex-10	Prec
133	FINSTFLEQK	HexNAc-2_Hex-9	0	-0.1468	SV2B_MOUSE	Synaptic vesicle glycoprotein 2B	FINSTFLEQK_HexNAc-2_Hex-9	Man9
134	FINSTFLEQK	HexNAc-2_Hex-8	0	2.9539	SV2B_MOUSE	Synaptic vesicle glycoprotein 2B	FINSTFLEQK_HexNAc-2_Hex-8	Man8
135	FIDSEFQNCSFLHNK	HexNAc-2_Hex-5	0	1.8089	SV2C_MOUSE	Synaptic vesicle glycoprotein 2C	FIDSEFQNCSFLHNK_HexNAc-2_Hex-5	Man5
136	NCTIESTTFYNTDLYK	HexNAc-2_Hex-10	0	-4.0403	SV2B_MOUSE	Synaptic vesicle glycoprotein 2B	NCTIESTTFYNTDLYK_HexNAc-2_Hex-10	Prec
137	NCTIESTTFYNTDLYK	HexNAc-2_Hex-9	0	-3.5813	SV2B_MOUSE	Synaptic vesicle glycoprotein 2B	NCTIESTTFYNTDLYK_HexNAc-2_Hex-9	Man9
138	NCTIESTTFYNTDLYK	HexNAc-2_Hex-8	0	-2.8238	SV2B_MOUSE	Synaptic vesicle glycoprotein 2B	NCTIESTTFYNTDLYK_HexNAc-2_Hex-8	Man8
139	NCTIESTTFYNTDLYK	HexNAc-2_Hex-6	0	-1.7729	SV2B_MOUSE	Synaptic vesicle glycoprotein 2B	NCTIESTTFYNTDLYK_HexNAc-2_Hex-6	Man6
140	NCTIESTTFYNTDLYK	HexNAc-2_Hex-5	0	0.9912	SV2B_MOUSE	Synaptic vesicle glycoprotein 2B	NCTIESTTFYNTDLYK_HexNAc-2_Hex-5	Man5
141	DLQGNPIANATISVDGIDHDVTSAK	HexNAc-2_Hex-5	0	-2.1685	CBPE_MOUSE	Carboxypeptidase E	DLQGNPIANATISVDGIDHDVTSAK_HexNAc-2_Hex-5	Man5
142	GNASALFILPDQGR	HexNAc-6_Hex-3_Fuc-1_NeuGc-2	0.00362319	-11.5003	SPA3N_MOUSE	Serine protease inhibitor A3N	GNASALFILPDQGR_HexNAc-6_Hex-3_Fuc-1_NeuGc-2	character(0)
143	SLGEVNFTATAEALQSPELCGNK	HexNAc-2_Hex-5	0	-2.8521	PZP_MOUSE	Pregnancy zone protein	SLGEVNFTATAEALQSPELCGNK_HexNAc-2_Hex-5	Man5
144	VNGTSVANDGALEVLEHFQAFRNHR	HexNAc-2_Hex-9	0	-4.9969	PREX1_MOUSE	Phosphatidylinositol 3,4,5-trisphosphate-dependent Rac exchanger 1 protein	VNGTSVANDGALEVLEHFQAFRNHR_HexNAc-2_Hex-9	Man9
145	EAGGSGAGLHPVVYPCTALLLLCLFSTIITYILNHSSIHVSR	HexNAc-4_Hex-5_Fuc-1	0.00362319	-9.3873	AGRA2_MOUSE	Adhesion G protein-coupled receptor A2	EAGGSGAGLHPVVYPCTALLLLCLFSTIITYILNHSSIHVSR_HexNAc-4_Hex-5_Fuc-1	Fuc1
146	GPEVSGIWPKYTEVIDINSVDANYNSSVLVSGDDFGLVK	HexNAc-2_Fuc-1	0	-5.5818	EMAL6_MOUSE	Echinoderm microtubule-associated protein-like 6	GPEVSGIWPKYTEVIDINSVDANYNSSVLVSGDDFGLVK_HexNAc-2_Fuc-1	character(0)
147	HMNETSHTQGSLR	HexNAc-2_Hex-5	0	-1.1939	NTRK2_MOUSE	Isoform L1 of BDNF/NT-3 growth factors receptor	HMNETSHTQGSLR_HexNAc-2_Hex-5	Man5
148	VLTNQESPYQNHTGR	HexNAc-4_Hex-5_NeuGc-2	0	-6.6797	C1QA_MOUSE	Complement C1q subcomponent subunit A	VLTNQESPYQNHTGR_HexNAc-4_Hex-5_NeuGc-2	character(0)
149	VLTNQESPYQNHTGR	HexNAc-4_Hex-6_Fuc-1_NeuAc-1	0.00362319	-10.004	C1QA_MOUSE	Complement C1q subcomponent subunit A	VLTNQESPYQNHTGR_HexNAc-4_Hex-6_Fuc-1_NeuAc-1	character(0)
150	VLTNQESPYQNHTGR	HexNAc-4_Hex-6_Fuc-1_NeuAc-1	0.00362319	-10.001	C1QA_MOUSE	Complement C1q subcomponent subunit A	VLTNQESPYQNHTGR_HexNAc-4_Hex-6_Fuc-1_NeuAc-1	character(0)
151	VLTNQESPYQNHTGR	HexNAc-2_Hex-12	0	-4.3835	C1QA_MOUSE	Complement C1q subcomponent subunit A	VLTNQESPYQNHTGR_HexNAc-2_Hex-12	Prec
152	LVNSTFLHNK	HexNAc-2_Hex-9	0	1.1158	SV2A_MOUSE	Synaptic vesicle glycoprotein 2A	LVNSTFLHNK_HexNAc-2_Hex-9	Man9
153	LVNSTFLHNK	HexNAc-5_Hex-4_Fuc-2	0	-6.9985	SV2A_MOUSE	Synaptic vesicle glycoprotein 2A	LVNSTFLHNK_HexNAc-5_Hex-4_Fuc-2	Fuc2
154	LVNSTFLHNK	HexNAc-2_Hex-8	0	1.6209	SV2A_MOUSE	Synaptic vesicle glycoprotein 2A	LVNSTFLHNK_HexNAc-2_Hex-8	Man8
[truncated: 85 more rows]
