# Supplementary material for: N-glycoproteomics of brain synapses and synaptic vesicles
Source: Cell Rep. Author manuscript; Available in PMC 2023 Oct 23. (PMC10560701; doi:10.1016/j.celrep.2023.112368)
Supplement: 6 [file NIHMS1895595-supplement-6.csv]

comp	id
HexNAc-3_Hex-3	Fuc0
HexNAc-3_Hex-4	Fuc0
HexNAc-3_Hex-5	Fuc0
HexNAc-3_Hex-6	Fuc0
HexNAc-4_Hex-3	Fuc0
HexNAc-4_Hex-4	Fuc0
HexNAc-4_Hex-5	Fuc0
HexNAc-4_Hex-6	Fuc0
HexNAc-5_Hex-3	Fuc0
HexNAc-5_Hex-4	Fuc0
HexNAc-5_Hex-5	Fuc0
HexNAc-3_Hex-3_Fuc-1	Fuc1
HexNAc-3_Hex-4_Fuc-1	Fuc1
HexNAc-3_Hex-5_Fuc-1	Fuc1
HexNAc-3_Hex-6_Fuc-1	Fuc1
HexNAc-4_Hex-3_Fuc-1	Fuc1
HexNAc-4_Hex-4_Fuc-1	Fuc1
HexNAc-4_Hex-5_Fuc-1	Fuc1
HexNAc-4_Hex-6_Fuc-1	Fuc1
HexNAc-4_Hex-7_Fuc-1	Fuc1
HexNAc-5_Hex-3_Fuc-1	Fuc1
HexNAc-5_Hex-4_Fuc-1	Fuc1
HexNAc-5_Hex-5_Fuc-1	Fuc1
HexNAc-5_Hex-6_Fuc-1	Fuc1
HexNAc-3_Hex-4_Fuc-2	Fuc2
HexNAc-3_Hex-5_Fuc-2	Fuc2
HexNAc-3_Hex-6_Fuc-2	Fuc2
HexNAc-4_Hex-3_Fuc-2	Fuc2
HexNAc-4_Hex-4_Fuc-2	Fuc2
HexNAc-4_Hex-5_Fuc-2	Fuc2
HexNAc-4_Hex-6_Fuc-2	Fuc2
HexNAc-4_Hex-7_Fuc-2	Fuc2
HexNAc-5_Hex-4_Fuc-2	Fuc2
HexNAc-5_Hex-5_Fuc-2	Fuc2
HexNAc-5_Hex-6_Fuc-2	Fuc2
HexNAc-3_Hex-4_Fuc-3	Fuc3
HexNAc-3_Hex-6_Fuc-3	Fuc3
HexNAc-4_Hex-4_Fuc-3	Fuc3
HexNAc-4_Hex-5_Fuc-3	Fuc3
HexNAc-4_Hex-6_Fuc-3	Fuc3
HexNAc-5_Hex-3_Fuc-3	Fuc3
HexNAc-5_Hex-5_Fuc-3	Fuc3
HexNAc-5_Hex-6_Fuc-3	Fuc3
HexNAc-5_Hex-6_Fuc-4	Fuc4
HexNAc-2_Hex-3	Man3
HexNAc-2_Hex-4	Man4
HexNAc-2_Hex-5	Man5
HexNAc-2_Hex-6	Man6
HexNAc-2_Hex-7	Man7
HexNAc-2_Hex-8	Man8
HexNAc-2_Hex-9	Man9
HexNAc-3_Hex-5_Fuc-3	Fuc3
HexNAc-4_Hex-5_Fuc-4	Fuc4
HexNAc-5_Hex-5_Fuc-4	Fuc4
HexNAc-2_Hex-5_Fuc-1	Man5F
HexNAc-2_Hex-6_Fuc-1	Man6F
HexNAc-2_Hex-7_Fuc-1	Man7F
HexNAc-2_Hex-8_Fuc-1	Man8F
HexNAc-2_Hex-9_Fuc-1	Man9F
HexNAc-2_Hex-6_Phospho-1	Phos
HexNAc-2_Hex-10	Prec
HexNAc-2_Hex-11	Prec
HexNAc-2_Hex-11_Fuc-1	Prec
HexNAc-2_Hex-12	Prec
HexNAc-2_Hex-12_Fuc-1	Prec
HexNAc-5_Hex-3_Fuc-2	Fuc2
HexNAc-5_Hex-4_Fuc-3	Fuc3
