# Supplementary material for: N-glycoproteomics of brain synapses and synaptic vesicles
Source: Cell Rep. Author manuscript; Available in PMC 2023 Oct 23. (PMC10560701; doi:10.1016/j.celrep.2023.112368)
Supplement: 7 [file NIHMS1895595-supplement-7.xlsx]

## Sheet: Synapt_glyco_unique
	Entry.Name	Intensity	Peptide	Glycan	Glycan.Q	Glycan.score	Entry.Description	Glycopeptide	Annotated	percentile
1	1433F_MOUSE	2779312723	DNLTLWTSDQQDEEAGEGN	HexNAc-3_Hex-4_Fuc-1	0.00346165	-6.7484	14-3-3 protein eta	DNLTLWTSDQQDEEAGEGN_HexNAc-3_Hex-4_Fuc-1	Fuc1	0.8
2	4F2_MOUSE	1617935190	NQKDEINETDLK	HexNAc-5_Hex-4_Fuc-2	0.00318845	-3.719	4F2 cell-surface antigen heavy chain	NQKDEINETDLK_HexNAc-5_Hex-4_Fuc-2	Fuc2	0.8
3	4F2_MOUSE	1617935190	NQKDEINETDLK	HexNAc-4_Hex-4_Fuc-2	0.00618079	-4.9026	4F2 cell-surface antigen heavy chain	NQKDEINETDLK_HexNAc-4_Hex-4_Fuc-2	Fuc2	0.8
4	4F2_MOUSE	1617935190	PVSLNMTVK	HexNAc-5_Hex-4_Fuc-2	0.00727358	-5.8935	4F2 cell-surface antigen heavy chain	PVSLNMTVK_HexNAc-5_Hex-4_Fuc-2	Fuc2	0.8
5	4F2_MOUSE	1617935190	NQKDEINETDLK	HexNAc-5_Hex-3_Fuc-1	0.00564804	-3.8042	4F2 cell-surface antigen heavy chain	NQKDEINETDLK_HexNAc-5_Hex-3_Fuc-1	Fuc1	0.8
6	4F2_MOUSE	1617935190	APLMPWNESSIFHIPR	HexNAc-2_Hex-5	0	-0.3225	4F2 cell-surface antigen heavy chain	APLMPWNESSIFHIPR_HexNAc-2_Hex-5	Man5	0.8
7	4F2_MOUSE	1617935190	PVSLNMTVK	HexNAc-4_Hex-5_Fuc-3	0.00367247	-7.7467	4F2 cell-surface antigen heavy chain	PVSLNMTVK_HexNAc-4_Hex-5_Fuc-3	Fuc3	0.8
8	4F2_MOUSE	1617935190	NQKDEINETDLK	HexNAc-5_Hex-5_Fuc-3	0.00494719	-9.6967	4F2 cell-surface antigen heavy chain	NQKDEINETDLK_HexNAc-5_Hex-5_Fuc-3	Fuc3	0.8
9	4F2_MOUSE	1617935190	NQKDEINETDLK	HexNAc-4_Hex-3_Fuc-1	0.00359125	-2.9132	4F2 cell-surface antigen heavy chain	NQKDEINETDLK_HexNAc-4_Hex-3_Fuc-1	Fuc1	0.8
10	ABCA2_MOUSE	34220466	RGNMSSLGFTSK	HexNAc-2_Hex-9	0	0.2265	ATP-binding cassette sub-family A member 2	RGNMSSLGFTSK_HexNAc-2_Hex-9	Man9	0
11	ABCA2_MOUSE	34220466	SKGNPAAYGITVTNHPMNK	HexNAc-2_Hex-9	0.00271528	-1.8712	ATP-binding cassette sub-family A member 2	SKGNPAAYGITVTNHPMNK_HexNAc-2_Hex-9	Man9	0
12	ABCA2_MOUSE	34220466	RGNMSSLGFTSK	HexNAc-2_Hex-8	0.000438116	-0.4678	ATP-binding cassette sub-family A member 2	RGNMSSLGFTSK_HexNAc-2_Hex-8	Man8	0
13	ABCA2_MOUSE	34220466	VVTGDILTDITGHNVSEYLLFTSDR	HexNAc-2_Hex-9	0.0013116	-2.7096	ATP-binding cassette sub-family A member 2	VVTGDILTDITGHNVSEYLLFTSDR_HexNAc-2_Hex-9	Man9	0
14	ABCA2_MOUSE	34220466	GNPAAYGITVTNHPMNK	HexNAc-2_Hex-9	0.00129199	-0.9813	ATP-binding cassette sub-family A member 2	GNPAAYGITVTNHPMNK_HexNAc-2_Hex-9	Man9	0
15	ABD12_MOUSE	350162059	KPQDQGLNHTCNYYLQPEDDVTIGVWHTIPSVWWK	HexNAc-2_Hex-8	0.00564804	-3.4145	Lysophosphatidylserine lipase ABHD12	KPQDQGLNHTCNYYLQPEDDVTIGVWHTIPSVWWK_HexNAc-2_Hex-8	Man8	0.6
16	ACE_MOUSE	10917822	NETHFDAGAK	HexNAc-2_Hex-9	0.000492611	-0.5253	Angiotensin-converting enzyme	NETHFDAGAK_HexNAc-2_Hex-9	Man9	0
17	ACE_MOUSE	10917822	NETHFDAGAK	HexNAc-2_Hex-7	0	1.2445	Angiotensin-converting enzyme	NETHFDAGAK_HexNAc-2_Hex-7	Man7	0
18	ACE_MOUSE	10917822	STEVSNHTLK	HexNAc-5_Hex-3_Fuc-1	0.00568952	-3.9808	Angiotensin-converting enzyme	STEVSNHTLK_HexNAc-5_Hex-3_Fuc-1	Fuc1	0
19	ACE_MOUSE	10917822	NETHFDAGAK	HexNAc-2_Hex-5	0	0.6853	Angiotensin-converting enzyme	NETHFDAGAK_HexNAc-2_Hex-5	Man5	0
20	ACE_MOUSE	10917822	NETHFDAGAK	HexNAc-2_Hex-8	0.000438116	-0.5436	Angiotensin-converting enzyme	NETHFDAGAK_HexNAc-2_Hex-8	Man8	0
21	ACO13_MOUSE	612818367	GAPGVSVDMNITYMSPAKIGEEIVITAHILK	HexNAc-2_Hex-5_Fuc-1	0.00663391	-5.4146	Acyl-coenzyme A thioesterase 13	GAPGVSVDMNITYMSPAKIGEEIVITAHILK_HexNAc-2_Hex-5_Fuc-1	Man5F	0.6
22	ACTY_MOUSE	675589163	MESYDIIANQPVVIDNGSGVIK	HexNAc-3_Hex-3_Fuc-1	0.00346165	-6.482	Beta-centractin	MESYDIIANQPVVIDNGSGVIK_HexNAc-3_Hex-3_Fuc-1	Fuc1	0.6
23	ADA10_MOUSE	47490281	INTTSDEKDPTNPFR	HexNAc-2_Hex-8	0	-0.0198	Disintegrin and metalloproteinase domain-containing protein 10	INTTSDEKDPTNPFR_HexNAc-2_Hex-8	Man8	0
24	ADA10_MOUSE	47490281	INTTSDEKDPTNPFR	HexNAc-2_Hex-9	0	1.5078	Disintegrin and metalloproteinase domain-containing protein 10	INTTSDEKDPTNPFR_HexNAc-2_Hex-9	Man9	0
25	ADA10_MOUSE	47490281	INTTSDEKDPTNPFR	HexNAc-2_Hex-7	0.00346165	-3.9376	Disintegrin and metalloproteinase domain-containing protein 10	INTTSDEKDPTNPFR_HexNAc-2_Hex-7	Man7	0
26	ADA22_MOUSE	343811605	TLNCSGAHVK	HexNAc-4_Hex-5	0	0.2202	Isoform 9 of Disintegrin and metalloproteinase domain-containing protein 22	TLNCSGAHVK_HexNAc-4_Hex-5	Fuc0	0.6
27	ADA22_MOUSE	343811605	TLNCSGAHVK	HexNAc-4_Hex-5_Fuc-2	0.00568952	-3.8654	Isoform 9 of Disintegrin and metalloproteinase domain-containing protein 22	TLNCSGAHVK_HexNAc-4_Hex-5_Fuc-2	Fuc2	0.6
28	ADA22_MOUSE	343811605	EICSGNSSQCAPNVHK	HexNAc-2_Hex-10	0.00196078	-1.8196	Isoform 9 of Disintegrin and metalloproteinase domain-containing protein 22	EICSGNSSQCAPNVHK_HexNAc-2_Hex-10	Prec	0.6
29	ADA22_MOUSE	343811605	TLNCSGAHVK	HexNAc-5_Hex-5_Fuc-3	0.00663391	-5.3626	Isoform 9 of Disintegrin and metalloproteinase domain-containing protein 22	TLNCSGAHVK_HexNAc-5_Hex-5_Fuc-3	Fuc3	0.6
30	ADA22_MOUSE	343811605	EICSGNSSQCAPNVHK	HexNAc-2_Hex-7	0.00196078	-1.7955	Isoform 9 of Disintegrin and metalloproteinase domain-containing protein 22	EICSGNSSQCAPNVHK_HexNAc-2_Hex-7	Man7	0.6
31	ADA22_MOUSE	343811605	EICSGNSSQCAPNVHK	HexNAc-2_Hex-9	0.00447713	-3.305	Isoform 9 of Disintegrin and metalloproteinase domain-containing protein 22	EICSGNSSQCAPNVHK_HexNAc-2_Hex-9	Man9	0.6
32	ADA22_MOUSE	343811605	TLNCSGAHVK	HexNAc-4_Hex-6_Fuc-2	0.00762503	-6.5773	Isoform 9 of Disintegrin and metalloproteinase domain-containing protein 22	TLNCSGAHVK_HexNAc-4_Hex-6_Fuc-2	Fuc2	0.6
33	ADA22_MOUSE	343811605	TLNCSGAHVK	HexNAc-2_Hex-9	0	2.2521	Isoform 9 of Disintegrin and metalloproteinase domain-containing protein 22	TLNCSGAHVK_HexNAc-2_Hex-9	Man9	0.6
34	ADA22_MOUSE	343811605	TLNCSGAHVK	HexNAc-2_Hex-10	0	0.6625	Isoform 9 of Disintegrin and metalloproteinase domain-containing protein 22	TLNCSGAHVK_HexNAc-2_Hex-10	Prec	0.6
35	ADA22_MOUSE	343811605	TLNCSGAHVK	HexNAc-2_Hex-5	0	1.9588	Isoform 9 of Disintegrin and metalloproteinase domain-containing protein 22	TLNCSGAHVK_HexNAc-2_Hex-5	Man5	0.6
36	ADA22_MOUSE	343811605	TLNCSGAHVK	HexNAc-5_Hex-4_Fuc-3	0.0109422	-9.9305	Isoform 9 of Disintegrin and metalloproteinase domain-containing protein 22	TLNCSGAHVK_HexNAc-5_Hex-4_Fuc-3	Fuc3	0.6
37	ADA22_MOUSE	343811605	TLNCSGAHVK	HexNAc-4_Hex-6_Fuc-1	0.00663391	-5.0675	Isoform 9 of Disintegrin and metalloproteinase domain-containing protein 22	TLNCSGAHVK_HexNAc-4_Hex-6_Fuc-1	Fuc1	0.6
38	ADA22_MOUSE	343811605	TLNCSGAHVK	HexNAc-4_Hex-4_Fuc-1	0.00340832	-2.8107	Isoform 9 of Disintegrin and metalloproteinase domain-containing protein 22	TLNCSGAHVK_HexNAc-4_Hex-4_Fuc-1	Fuc1	0.6
39	ADA22_MOUSE	343811605	TLNCSGAHVK	HexNAc-5_Hex-3_Fuc-1	0.00568952	-3.9604	Isoform 9 of Disintegrin and metalloproteinase domain-containing protein 22	TLNCSGAHVK_HexNAc-5_Hex-3_Fuc-1	Fuc1	0.6
40	ADA22_MOUSE	343811605	EICSGNSSQCAPNVHK	HexNAc-2_Hex-5	0.00129199	-1.2382	Isoform 9 of Disintegrin and metalloproteinase domain-containing protein 22	EICSGNSSQCAPNVHK_HexNAc-2_Hex-5	Man5	0.6
41	ADA22_MOUSE	343811605	TLNCSGAHVK	HexNAc-4_Hex-4_Fuc-2	0.00568952	-4.0644	Isoform 9 of Disintegrin and metalloproteinase domain-containing protein 22	TLNCSGAHVK_HexNAc-4_Hex-4_Fuc-2	Fuc2	0.6
42	ADA22_MOUSE	343811605	EICSGNSSQCAPNVHK	HexNAc-2_Hex-8	0.00199637	-3.0767	Isoform 9 of Disintegrin and metalloproteinase domain-containing protein 22	EICSGNSSQCAPNVHK_HexNAc-2_Hex-8	Man8	0.6
43	ADA22_MOUSE	343811605	TLNCSGAHVK	HexNAc-3_Hex-6_Fuc-1	0.00714116	-5.751	Isoform 9 of Disintegrin and metalloproteinase domain-containing protein 22	TLNCSGAHVK_HexNAc-3_Hex-6_Fuc-1	Fuc1	0.6
44	ADA22_MOUSE	343811605	TLNCSGAHVK	HexNAc-5_Hex-4_Fuc-1	0.00618079	-4.9494	Isoform 9 of Disintegrin and metalloproteinase domain-containing protein 22	TLNCSGAHVK_HexNAc-5_Hex-4_Fuc-1	Fuc1	0.6
45	ADA22_MOUSE	343811605	EICSGNSSQCAPNVHK	HexNAc-3_Hex-6_Fuc-1	0.00346165	-6.7172	Isoform 9 of Disintegrin and metalloproteinase domain-containing protein 22	EICSGNSSQCAPNVHK_HexNAc-3_Hex-6_Fuc-1	Fuc1	0.6
46	ADA22_MOUSE	343811605	TLNCSGAHVK	HexNAc-5_Hex-4_Fuc-2	0.00618079	-4.7181	Isoform 9 of Disintegrin and metalloproteinase domain-containing protein 22	TLNCSGAHVK_HexNAc-5_Hex-4_Fuc-2	Fuc2	0.6
47	ADA22_MOUSE	343811605	EICSGNSSQCAPNVHK	HexNAc-3_Hex-6_Fuc-2	0.00346165	-7.2352	Isoform 9 of Disintegrin and metalloproteinase domain-containing protein 22	EICSGNSSQCAPNVHK_HexNAc-3_Hex-6_Fuc-2	Fuc2	0.6
48	ADA22_MOUSE	343811605	EICSGNSSQCAPNVHK	HexNAc-2_Hex-6	0.00196078	-1.6824	Isoform 9 of Disintegrin and metalloproteinase domain-containing protein 22	EICSGNSSQCAPNVHK_HexNAc-2_Hex-6	Man6	0.6
49	ADA22_MOUSE	343811605	TLNCSGAHVK	HexNAc-4_Hex-5_Fuc-1	0.00568952	-4.2199	Isoform 9 of Disintegrin and metalloproteinase domain-containing protein 22	TLNCSGAHVK_HexNAc-4_Hex-5_Fuc-1	Fuc1	0.6
50	ADA23_MOUSE	279573797	HDVFCGFLLCTNLTR	HexNAc-5_Hex-4_Fuc-2	0.00914951	-7.7632	Isoform Beta of Disintegrin and metalloproteinase domain-containing protein 23	HDVFCGFLLCTNLTR_HexNAc-5_Hex-4_Fuc-2	Fuc2	0.4
51	AGAP3_MOUSE	183862107	EPANGTNPSAELHR	HexNAc-4_Hex-5_Fuc-3	0.0081786	-6.8637	Arf-GAP with GTPase, ANK repeat and PH domain-containing protein 3	EPANGTNPSAELHR_HexNAc-4_Hex-5_Fuc-3	Fuc3	0.4
52	AGRB3_MOUSE	86493694	NVTDTFKR	HexNAc-2_Hex-4	0	1.7577	Adhesion G protein-coupled receptor B3	NVTDTFKR_HexNAc-2_Hex-4	Man4	0.2
53	AGRB3_MOUSE	86493694	FRDIPNTSSMENPAPNK	HexNAc-5_Hex-5_Fuc-2	0.0109422	-10.0678	Adhesion G protein-coupled receptor B3	FRDIPNTSSMENPAPNK_HexNAc-5_Hex-5_Fuc-2	Fuc2	0.2
54	AGRB3_MOUSE	86493694	NVTDTFKR	HexNAc-2_Hex-5	0	2.554	Adhesion G protein-coupled receptor B3	NVTDTFKR_HexNAc-2_Hex-5	Man5	0.2
55	AGRG1_MOUSE	47291353	VSHNASVDMCDLKK	HexNAc-5_Hex-5_Fuc-3	0.00714116	-5.7007	Adhesion G-protein coupled receptor G1	VSHNASVDMCDLKK_HexNAc-5_Hex-5_Fuc-3	Fuc3	0
56	AGRG1_MOUSE	47291353	VSHNASVDMCDLKK	HexNAc-5_Hex-3_Fuc-1	0.00568952	-4.043	Adhesion G-protein coupled receptor G1	VSHNASVDMCDLKK_HexNAc-5_Hex-3_Fuc-1	Fuc1	0
57	AGRG1_MOUSE	47291353	VSHNASVDMCDLKK	HexNAc-5_Hex-4_Fuc-2	0.00748469	-6.4315	Adhesion G-protein coupled receptor G1	VSHNASVDMCDLKK_HexNAc-5_Hex-4_Fuc-2	Fuc2	0
58	AGRL1_MOUSE	182523989	GPDLSNCTSPWVNQVAQK	HexNAc-2_Hex-6	0	-0.297	Adhesion G protein-coupled receptor L1	GPDLSNCTSPWVNQVAQK_HexNAc-2_Hex-6	Man6	0.4
59	AGRL1_MOUSE	182523989	GPDLSNCTSPWVNQVAQK	HexNAc-2_Hex-5	0	1.2978	Adhesion G protein-coupled receptor L1	GPDLSNCTSPWVNQVAQK_HexNAc-2_Hex-5	Man5	0.4
60	AGRL3_MOUSE	115688472	LGTEAMSTNHSVIVNSPVITAAINK	HexNAc-2_Hex-5	0.000948767	-0.6635	Isoform 3 of Adhesion G protein-coupled receptor L3	LGTEAMSTNHSVIVNSPVITAAINK_HexNAc-2_Hex-5	Man5	0.2
61	AGRL3_MOUSE	115688472	QSEENFNPNCSFWSYSK	HexNAc-2_Hex-8	0.00199637	-3.0165	Isoform 3 of Adhesion G protein-coupled receptor L3	QSEENFNPNCSFWSYSK_HexNAc-2_Hex-8	Man8	0.2
62	AKCL2_MOUSE	36924794	NVSVTAYR	HexNAc-4_Hex-3	0	2.8547	1,5-anhydro-D-fructose reductase	NVSVTAYR_HexNAc-4_Hex-3	Fuc0	0
63	AP2M1_MOUSE	2000275540	IEVRIPTPLNTSGVQVICMK	HexNAc-3_Hex-4	0.00359125	-3.0618	AP-2 complex subunit mu	IEVRIPTPLNTSGVQVICMK_HexNAc-3_Hex-4	Fuc0	0.8
64	APMAP_MOUSE	282617472	AGPNGTLFVVDAYK	HexNAc-2_Hex-6	0	1.6173	Adipocyte plasma membrane-associated protein	AGPNGTLFVVDAYK_HexNAc-2_Hex-6	Man6	0.4
65	APMAP_MOUSE	282617472	AGPNGTLFVVDAYK	HexNAc-2_Hex-5	0.000438116	-0.4123	Adipocyte plasma membrane-associated protein	AGPNGTLFVVDAYK_HexNAc-2_Hex-5	Man5	0.4
66	ARP2_MOUSE	1120130303	DSQGRKVVVCDNGTGFVK	HexNAc-2_Hex-7	0.00346165	-3.8826	Actin-related protein 2	DSQGRKVVVCDNGTGFVK_HexNAc-2_Hex-7	Man7	0.8
67	ARSA_MOUSE	70056647	GGCDQGLVPIPLLANLTVEAQPPWLPGLEAR	HexNAc-2_Hex-5	0.00340832	-2.4536	Arylsulfatase A	GGCDQGLVPIPLLANLTVEAQPPWLPGLEAR_HexNAc-2_Hex-5	Man5	0.2
68	ARSB_MOUSE	273172011	IYAGMVSLMDEAVGNVTK	HexNAc-2_Hex-5	0	0.2178	Arylsulfatase B	IYAGMVSLMDEAVGNVTK_HexNAc-2_Hex-5	Man5	0.4
69	ARSB_MOUSE	273172011	SHGLWNNTVFIFSTDNGGQTR	HexNAc-4_Hex-4	0.00346165	-5.4308	Arylsulfatase B	SHGLWNNTVFIFSTDNGGQTR_HexNAc-4_Hex-4	Fuc0	0.4
70	ARSB_MOUSE	273172011	SHGLWNNTVFIFSTDNGGQTR	HexNAc-2_Hex-6_Phospho-1	0.00914951	-8.4586	Arylsulfatase B	SHGLWNNTVFIFSTDNGGQTR_HexNAc-2_Hex-6_Phospho-1	Phos	0.4
71	ARSB_MOUSE	273172011	IYAGMVSLMDEAVGNVTK	HexNAc-2_Hex-5_Fuc-1	0.00618079	-4.8332	Arylsulfatase B	IYAGMVSLMDEAVGNVTK_HexNAc-2_Hex-5_Fuc-1	Man5F	0.4
72	ARSB_MOUSE	273172011	IYAGMVSLMDEAVGNVTK	HexNAc-2_Hex-6	0	-0.2223	Arylsulfatase B	IYAGMVSLMDEAVGNVTK_HexNAc-2_Hex-6	Man6	0.4
73	ARSB_MOUSE	273172011	RIYAGMVSLMDEAVGNVTK	HexNAc-2_Hex-6	0.00129199	-0.8115	Arylsulfatase B	RIYAGMVSLMDEAVGNVTK_HexNAc-2_Hex-6	Man6	0.4
74	ASAH1_MOUSE	141728309	NLSFATIYDVLSTKPVLNK	HexNAc-2_Hex-6_Phospho-1	0.00618079	-4.983	Acid ceramidase	NLSFATIYDVLSTKPVLNK_HexNAc-2_Hex-6_Phospho-1	Phos	0.4
75	ASAH1_MOUSE	141728309	SVLENTTSYEEAK	HexNAc-2_Hex-7	0	0.1458	Acid ceramidase	SVLENTTSYEEAK_HexNAc-2_Hex-7	Man7	0.4
76	ASAH1_MOUSE	141728309	SVLENTTSYEEAK	HexNAc-2_Hex-6	0.000269542	-0.2759	Acid ceramidase	SVLENTTSYEEAK_HexNAc-2_Hex-6	Man6	0.4
77	ASIC1_MOUSE	30476413	DQEYCVCEMPCNLTR	HexNAc-2_Hex-10	0.0013116	-2.7888	Acid-sensing ion channel 1	DQEYCVCEMPCNLTR_HexNAc-2_Hex-10	Prec	0
78	AT1A1_MOUSE	4972414633	NPNASEPK	HexNAc-3_Hex-5_Fuc-2	0.00879451	-7.4341	Sodium/potassium-transporting ATPase subunit alpha-1	NPNASEPK_HexNAc-3_Hex-5_Fuc-2	Fuc2	0.8
79	AT1A3_MOUSE	28926513167	GVGIISEGNETVEDIAAR	HexNAc-2_Hex-7_Fuc-1	0.00727358	-5.8737	Sodium/potassium-transporting ATPase subunit alpha-3	GVGIISEGNETVEDIAAR_HexNAc-2_Hex-7_Fuc-1	Man7F	0.8
80	AT1A3_MOUSE	28926513167	TSPQQKLIIVEGCQRQGAIVAVTGDGVNDSPALK	HexNAc-5_Hex-5	0.00735463	-6.2366	Sodium/potassium-transporting ATPase subunit alpha-3	TSPQQKLIIVEGCQRQGAIVAVTGDGVNDSPALK_HexNAc-5_Hex-5	Fuc0	0.8
81	AT1A3_MOUSE	28926513167	GVGIISEGNETVEDIAAR	HexNAc-5_Hex-5	0.00564804	-3.6202	Sodium/potassium-transporting ATPase subunit alpha-3	GVGIISEGNETVEDIAAR_HexNAc-5_Hex-5	Fuc0	0.8
82	AT1A3_MOUSE	28926513167	DFTSEQIDEILQNHTEIVFAR	HexNAc-3_Hex-6	0.00346165	-5.0515	Sodium/potassium-transporting ATPase subunit alpha-3	DFTSEQIDEILQNHTEIVFAR_HexNAc-3_Hex-6	Fuc0	0.8
83	AT1A3_MOUSE	28926513167	QGAIVAVTGDGVNDSPALK	HexNAc-5_Hex-4_Fuc-1	0.010227	-9.3936	Sodium/potassium-transporting ATPase subunit alpha-3	QGAIVAVTGDGVNDSPALK_HexNAc-5_Hex-4_Fuc-1	Fuc1	0.8
84	AT1A3_MOUSE	28926513167	AIAKGVGIISEGNETVEDIAAR	HexNAc-4_Hex-3_Fuc-1	0.00663391	-5.2556	Sodium/potassium-transporting ATPase subunit alpha-3	AIAKGVGIISEGNETVEDIAAR_HexNAc-4_Hex-3_Fuc-1	Fuc1	0.8
85	AT1B1_MOUSE	19245279900	FKLDWLGNCSGLNDDSYGYR	HexNAc-5_Hex-5_Fuc-4	0.0116256	-10.853	Sodium/potassium-transporting ATPase subunit beta-1	FKLDWLGNCSGLNDDSYGYR_HexNAc-5_Hex-5_Fuc-4	Fuc4	0.8
86	AT1B1_MOUSE	19245279900	FKLDWLGNCSGLNDDSYGYR	HexNAc-5_Hex-3_Fuc-1	0.00590446	-4.6268	Sodium/potassium-transporting ATPase subunit beta-1	FKLDWLGNCSGLNDDSYGYR_HexNAc-5_Hex-3_Fuc-1	Fuc1	0.8
87	AT1B1_MOUSE	19245279900	PKPPKNESLETYPLMMK	HexNAc-2_Hex-8	0	2.3717	Sodium/potassium-transporting ATPase subunit beta-1	PKPPKNESLETYPLMMK_HexNAc-2_Hex-8	Man8	0.8
88	AT1B1_MOUSE	19245279900	FKLDWLGNCSGLNDDSYGYR	HexNAc-5_Hex-5_Fuc-2	0.00850971	-7.0751	Sodium/potassium-transporting ATPase subunit beta-1	FKLDWLGNCSGLNDDSYGYR_HexNAc-5_Hex-5_Fuc-2	Fuc2	0.8
89	AT1B1_MOUSE	19245279900	FKLDWLGNCSGLNDDSYGYR	HexNAc-5_Hex-4_Fuc-2	0.00735463	-6.1221	Sodium/potassium-transporting ATPase subunit beta-1	FKLDWLGNCSGLNDDSYGYR_HexNAc-5_Hex-4_Fuc-2	Fuc2	0.8
90	AT1B1_MOUSE	19245279900	LDWLGNCSGLNDDSYGYR	HexNAc-5_Hex-5_Fuc-3	0.00879451	-7.2917	Sodium/potassium-transporting ATPase subunit beta-1	LDWLGNCSGLNDDSYGYR_HexNAc-5_Hex-5_Fuc-3	Fuc3	0.8
91	AT1B1_MOUSE	19245279900	LDWLGNCSGLNDDSYGYR	HexNAc-5_Hex-4_Fuc-2	0.00618079	-5.0072	Sodium/potassium-transporting ATPase subunit beta-1	LDWLGNCSGLNDDSYGYR_HexNAc-5_Hex-4_Fuc-2	Fuc2	0.8
92	AT1B1_MOUSE	19245279900	PKPPKNESLETYPLMMK	HexNAc-2_Hex-6	0	0.17	Sodium/potassium-transporting ATPase subunit beta-1	PKPPKNESLETYPLMMK_HexNAc-2_Hex-6	Man6	0.8
93	AT1B1_MOUSE	19245279900	FKLDWLGNCSGLNDDSYGYR	HexNAc-4_Hex-5_Fuc-3	0.00914951	-8.1994	Sodium/potassium-transporting ATPase subunit beta-1	FKLDWLGNCSGLNDDSYGYR_HexNAc-4_Hex-5_Fuc-3	Fuc3	0.8
94	AT1B1_MOUSE	19245279900	LDWLGNCSGLNDDSYGYR	HexNAc-5_Hex-3_Fuc-1	0.00346165	-6.2331	Sodium/potassium-transporting ATPase subunit beta-1	LDWLGNCSGLNDDSYGYR_HexNAc-5_Hex-3_Fuc-1	Fuc1	0.8
95	AT1B1_MOUSE	19245279900	FKLDWLGNCSGLNDDSYGYR	HexNAc-5_Hex-5_Fuc-3	0.010227	-9.455	Sodium/potassium-transporting ATPase subunit beta-1	FKLDWLGNCSGLNDDSYGYR_HexNAc-5_Hex-5_Fuc-3	Fuc3	0.8
96	AT1B2_MOUSE	3595830283	TENLDVIVNISDTESWGQHVQK	HexNAc-2_Hex-6	0.00129199	-0.9574	Sodium/potassium-transporting ATPase subunit beta-2	TENLDVIVNISDTESWGQHVQK_HexNAc-2_Hex-6	Man6	0.8
97	AT1B2_MOUSE	3595830283	KFHVNYTQPLVAVK	HexNAc-2_Hex-6	0	1.5897	Sodium/potassium-transporting ATPase subunit beta-2	KFHVNYTQPLVAVK_HexNAc-2_Hex-6	Man6	0.8
98	AT1B2_MOUSE	3595830283	RACQFNR	HexNAc-2_Hex-4	0	4.0624	Sodium/potassium-transporting ATPase subunit beta-2	RACQFNR_HexNAc-2_Hex-4	Man4	0.8
99	AT1B2_MOUSE	3595830283	VINFYAGANQSMNVTCVGK	HexNAc-2_Hex-5	0	-0.3225	Sodium/potassium-transporting ATPase subunit beta-2	VINFYAGANQSMNVTCVGK_HexNAc-2_Hex-5	Man5	0.8
100	AT1B2_MOUSE	3595830283	TENLDVIVNISDTESWGQHVQK	HexNAc-2_Hex-7	0.0032538	-2.2468	Sodium/potassium-transporting ATPase subunit beta-2	TENLDVIVNISDTESWGQHVQK_HexNAc-2_Hex-7	Man7	0.8
101	AT1B2_MOUSE	3595830283	RDEDAENLGHFVMFPANGSIDLMYFPYYGK	HexNAc-4_Hex-6	0.00663391	-5.2424	Sodium/potassium-transporting ATPase subunit beta-2	RDEDAENLGHFVMFPANGSIDLMYFPYYGK_HexNAc-4_Hex-6	Fuc0	0.8
102	AT1B2_MOUSE	3595830283	RACQFNR	HexNAc-3_Hex-5	0	5.9171	Sodium/potassium-transporting ATPase subunit beta-2	RACQFNR_HexNAc-3_Hex-5	Fuc0	0.8
103	AT1B2_MOUSE	3595830283	KFHVNYTQPLVAVK	HexNAc-2_Hex-7	0	0.0261	Sodium/potassium-transporting ATPase subunit beta-2	KFHVNYTQPLVAVK_HexNAc-2_Hex-7	Man7	0.8
104	AT1B2_MOUSE	3595830283	RACQFNR	HexNAc-4_Hex-4	0	6.6229	Sodium/potassium-transporting ATPase subunit beta-2	RACQFNR_HexNAc-4_Hex-4	Fuc0	0.8
105	AT1B2_MOUSE	3595830283	FHVNYTQPLVAVK	HexNAc-2_Hex-7	0	0.3336	Sodium/potassium-transporting ATPase subunit beta-2	FHVNYTQPLVAVK_HexNAc-2_Hex-7	Man7	0.8
106	AT1B2_MOUSE	3595830283	FLNVTPNVEVNVECR	HexNAc-5_Hex-3_Fuc-1	0.00340832	-2.5068	Sodium/potassium-transporting ATPase subunit beta-2	FLNVTPNVEVNVECR_HexNAc-5_Hex-3_Fuc-1	Fuc1	0.8
107	AT1B2_MOUSE	3595830283	VINFYAGANQSMNVTCVGK	HexNAc-3_Hex-6_Fuc-1	0.00618079	-4.7003	Sodium/potassium-transporting ATPase subunit beta-2	VINFYAGANQSMNVTCVGK_HexNAc-3_Hex-6_Fuc-1	Fuc1	0.8
108	AT1B2_MOUSE	3595830283	DEDAENLGHFVMFPANGSIDLMYFPYYGK	HexNAc-5_Hex-4_Fuc-2	0.00663391	-5.2047	Sodium/potassium-transporting ATPase subunit beta-2	DEDAENLGHFVMFPANGSIDLMYFPYYGK_HexNAc-5_Hex-4_Fuc-2	Fuc2	0.8
109	AT1B2_MOUSE	3595830283	FLEPYNDSIQAQK	HexNAc-2_Hex-4	0	1.9914	Sodium/potassium-transporting ATPase subunit beta-2	FLEPYNDSIQAQK_HexNAc-2_Hex-4	Man4	0.8
110	AT1B2_MOUSE	3595830283	RACQFNR	HexNAc-2_Hex-6	0	4.2025	Sodium/potassium-transporting ATPase subunit beta-2	RACQFNR_HexNAc-2_Hex-6	Man6	0.8
111	AT1B2_MOUSE	3595830283	FLNVTPNVEVNVECR	HexNAc-5_Hex-5_Fuc-3	0.010227	-9.199	Sodium/potassium-transporting ATPase subunit beta-2	FLNVTPNVEVNVECR_HexNAc-5_Hex-5_Fuc-3	Fuc3	0.8
112	AT1B2_MOUSE	3595830283	RACQFNR	HexNAc-4_Hex-5	0	4.2537	Sodium/potassium-transporting ATPase subunit beta-2	RACQFNR_HexNAc-4_Hex-5	Fuc0	0.8
113	AT1B2_MOUSE	3595830283	FHVNYTQPLVAVK	HexNAc-2_Hex-9	0	0.8399	Sodium/potassium-transporting ATPase subunit beta-2	FHVNYTQPLVAVK_HexNAc-2_Hex-9	Man9	0.8
114	AT1B2_MOUSE	3595830283	VINFYAGANQSMNVTCVGK	HexNAc-3_Hex-5_Fuc-2	0.00346165	-5.7372	Sodium/potassium-transporting ATPase subunit beta-2	VINFYAGANQSMNVTCVGK_HexNAc-3_Hex-5_Fuc-2	Fuc2	0.8
115	AT1B2_MOUSE	3595830283	FLEPYNDSIQAQK	HexNAc-2_Hex-5	0	3.568	Sodium/potassium-transporting ATPase subunit beta-2	FLEPYNDSIQAQK_HexNAc-2_Hex-5	Man5	0.8
116	AT1B2_MOUSE	3595830283	KFHVNYTQPLVAVK	HexNAc-2_Hex-8	0	1.7471	Sodium/potassium-transporting ATPase subunit beta-2	KFHVNYTQPLVAVK_HexNAc-2_Hex-8	Man8	0.8
117	AT1B2_MOUSE	3595830283	RACQFNR	HexNAc-2_Hex-5	0	6.5019	Sodium/potassium-transporting ATPase subunit beta-2	RACQFNR_HexNAc-2_Hex-5	Man5	0.8
118	AT1B2_MOUSE	3595830283	KFHVNYTQPLVAVK	HexNAc-2_Hex-5	0.00296956	-2.1654	Sodium/potassium-transporting ATPase subunit beta-2	KFHVNYTQPLVAVK_HexNAc-2_Hex-5	Man5	0.8
119	AT1B2_MOUSE	3595830283	FLEPYNDSIQAQK	HexNAc-2_Hex-8	0	-0.1473	Sodium/potassium-transporting ATPase subunit beta-2	FLEPYNDSIQAQK_HexNAc-2_Hex-8	Man8	0.8
120	AT1B2_MOUSE	3595830283	FHVNYTQPLVAVK	HexNAc-3_Hex-6_Fuc-1	0.00879451	-7.6077	Sodium/potassium-transporting ATPase subunit beta-2	FHVNYTQPLVAVK_HexNAc-3_Hex-6_Fuc-1	Fuc1	0.8
121	AT1B2_MOUSE	3595830283	RACQFNR	HexNAc-3_Hex-4	0	4.4679	Sodium/potassium-transporting ATPase subunit beta-2	RACQFNR_HexNAc-3_Hex-4	Fuc0	0.8
122	AT1B2_MOUSE	3595830283	RACQFNR	HexNAc-2_Hex-3	0	4.986	Sodium/potassium-transporting ATPase subunit beta-2	RACQFNR_HexNAc-2_Hex-3	Man3	0.8
123	AT1B2_MOUSE	3595830283	DEDAENLGHFVMFPANGSIDLMYFPYYGK	HexNAc-2_Hex-5	0.00196078	-1.8411	Sodium/potassium-transporting ATPase subunit beta-2	DEDAENLGHFVMFPANGSIDLMYFPYYGK_HexNAc-2_Hex-5	Man5	0.8
124	AT1B2_MOUSE	3595830283	FLEPYNDSIQAQK	HexNAc-2_Hex-3	0.000438116	-0.9257	Sodium/potassium-transporting ATPase subunit beta-2	FLEPYNDSIQAQK_HexNAc-2_Hex-3	Man3	0.8
125	AT1B2_MOUSE	3595830283	FHVNYTQPLVAVK	HexNAc-2_Hex-10	0.000438116	-0.7254	Sodium/potassium-transporting ATPase subunit beta-2	FHVNYTQPLVAVK_HexNAc-2_Hex-10	Prec	0.8
126	AT1B2_MOUSE	3595830283	FLEPYNDSIQAQK	HexNAc-4_Hex-5	0.00129199	-1.2342	Sodium/potassium-transporting ATPase subunit beta-2	FLEPYNDSIQAQK_HexNAc-4_Hex-5	Fuc0	0.8
127	AT1B2_MOUSE	3595830283	FLNVTPNVEVNVECR	HexNAc-5_Hex-4_Fuc-2	0.00850971	-7.003	Sodium/potassium-transporting ATPase subunit beta-2	FLNVTPNVEVNVECR_HexNAc-5_Hex-4_Fuc-2	Fuc2	0.8
128	AT1B2_MOUSE	3595830283	TENLDVIVNISDTESWGQHVQK	HexNAc-2_Hex-5	0.00129199	-1.0868	Sodium/potassium-transporting ATPase subunit beta-2	TENLDVIVNISDTESWGQHVQK_HexNAc-2_Hex-5	Man5	0.8
129	AT1B2_MOUSE	3595830283	DEDAENLGHFVMFPANGSIDLMYFPYYGK	HexNAc-5_Hex-3_Fuc-1	0.00346165	-5.6389	Sodium/potassium-transporting ATPase subunit beta-2	DEDAENLGHFVMFPANGSIDLMYFPYYGK_HexNAc-5_Hex-3_Fuc-1	Fuc1	0.8
130	AT1B2_MOUSE	3595830283	KFHVNYTQPLVAVK	HexNAc-2_Hex-4	0.000438116	-0.6946	Sodium/potassium-transporting ATPase subunit beta-2	KFHVNYTQPLVAVK_HexNAc-2_Hex-4	Man4	0.8
131	AT1B2_MOUSE	3595830283	RACQFNR	HexNAc-5_Hex-3	0	2.0284	Sodium/potassium-transporting ATPase subunit beta-2	RACQFNR_HexNAc-5_Hex-3	Fuc0	0.8
132	AT1B2_MOUSE	3595830283	FHVNYTQPLVAVK	HexNAc-2_Hex-8	0.000948767	-0.6376	Sodium/potassium-transporting ATPase subunit beta-2	FHVNYTQPLVAVK_HexNAc-2_Hex-8	Man8	0.8
133	AT1B2_MOUSE	3595830283	FLEPYNDSIQAQK	HexNAc-4_Hex-6	0	0.0178	Sodium/potassium-transporting ATPase subunit beta-2	FLEPYNDSIQAQK_HexNAc-4_Hex-6	Fuc0	0.8
134	AT1B2_MOUSE	3595830283	FLEPYNDSIQAQK	HexNAc-3_Hex-6_Fuc-1	0.00714116	-5.7821	Sodium/potassium-transporting ATPase subunit beta-2	FLEPYNDSIQAQK_HexNAc-3_Hex-6_Fuc-1	Fuc1	0.8
135	AT1B2_MOUSE	3595830283	FLEPYNDSIQAQK	HexNAc-5_Hex-4_Fuc-2	0.00494719	-9.4877	Sodium/potassium-transporting ATPase subunit beta-2	FLEPYNDSIQAQK_HexNAc-5_Hex-4_Fuc-2	Fuc2	0.8
136	AT1B2_MOUSE	3595830283	FLEPYNDSIQAQK	HexNAc-2_Hex-9	0	-0.1801	Sodium/potassium-transporting ATPase subunit beta-2	FLEPYNDSIQAQK_HexNAc-2_Hex-9	Man9	0.8
137	AT1B2_MOUSE	3595830283	RACQFNR	HexNAc-2_Hex-7	0	3.8139	Sodium/potassium-transporting ATPase subunit beta-2	RACQFNR_HexNAc-2_Hex-7	Man7	0.8
138	AT1B2_MOUSE	3595830283	RDEDAENLGHFVMFPANGSIDLMYFPYYGK	HexNAc-2_Hex-5	0.00129199	-0.7822	Sodium/potassium-transporting ATPase subunit beta-2	RDEDAENLGHFVMFPANGSIDLMYFPYYGK_HexNAc-2_Hex-5	Man5	0.8
139	AT1B2_MOUSE	3595830283	FLEPYNDSIQAQK	HexNAc-2_Hex-7	0	0.5112	Sodium/potassium-transporting ATPase subunit beta-2	FLEPYNDSIQAQK_HexNAc-2_Hex-7	Man7	0.8
140	AT1B2_MOUSE	3595830283	RACQFNR	HexNAc-4_Hex-5_Fuc-1	0.00568952	-4.2125	Sodium/potassium-transporting ATPase subunit beta-2	RACQFNR_HexNAc-4_Hex-5_Fuc-1	Fuc1	0.8
141	AT1B2_MOUSE	3595830283	RDEDAENLGHFVMFPANGSIDLMYFPYYGK	HexNAc-5_Hex-4_Fuc-2	0.0081786	-6.8768	Sodium/potassium-transporting ATPase subunit beta-2	RDEDAENLGHFVMFPANGSIDLMYFPYYGK_HexNAc-5_Hex-4_Fuc-2	Fuc2	0.8
142	AT1B2_MOUSE	3595830283	TENLDVIVNISDTESWGQHVQK	HexNAc-2_Hex-8	0.00196078	-1.8396	Sodium/potassium-transporting ATPase subunit beta-2	TENLDVIVNISDTESWGQHVQK_HexNAc-2_Hex-8	Man8	0.8
143	AT1B2_MOUSE	3595830283	FHVNYTQPLVAVK	HexNAc-2_Hex-5	0	0.4362	Sodium/potassium-transporting ATPase subunit beta-2	FHVNYTQPLVAVK_HexNAc-2_Hex-5	Man5	0.8
144	AT1B2_MOUSE	3595830283	FHVNYTQPLVAVK	HexNAc-2_Hex-6	0	1.1685	Sodium/potassium-transporting ATPase subunit beta-2	FHVNYTQPLVAVK_HexNAc-2_Hex-6	Man6	0.8
145	AT1B2_MOUSE	3595830283	RACQFNR	HexNAc-2_Hex-9	0	5.9871	Sodium/potassium-transporting ATPase subunit beta-2	RACQFNR_HexNAc-2_Hex-9	Man9	0.8
146	AT1B2_MOUSE	3595830283	FLEPYNDSIQAQK	HexNAc-2_Hex-6	0.00129199	-1.2247	Sodium/potassium-transporting ATPase subunit beta-2	FLEPYNDSIQAQK_HexNAc-2_Hex-6	Man6	0.8
147	AT1B3_MOUSE	531432873	LVEDLESFLKPYSVEEQKNLTSCPDGAPFIQHGPDYR	HexNAc-5_Hex-4_Fuc-2	0.010227	-9.3636	Sodium/potassium-transporting ATPase subunit beta-3	LVEDLESFLKPYSVEEQKNLTSCPDGAPFIQHGPDYR_HexNAc-5_Hex-4_Fuc-2	Fuc2	0.6
148	AT1B3_MOUSE	531432873	PYSVEEQKNLTSCPDGAPFIQHGPDYR	HexNAc-3_Hex-4_Fuc-3	0.00367247	-8.3182	Sodium/potassium-transporting ATPase subunit beta-3	PYSVEEQKNLTSCPDGAPFIQHGPDYR_HexNAc-3_Hex-4_Fuc-3	Fuc3	0.6
149	AT1B3_MOUSE	531432873	LVEDLESFLKPYSVEEQKNLTSCPDGAPFIQHGPDYR	HexNAc-5_Hex-3_Fuc-1	0.00735463	-6.2148	Sodium/potassium-transporting ATPase subunit beta-3	LVEDLESFLKPYSVEEQKNLTSCPDGAPFIQHGPDYR_HexNAc-5_Hex-3_Fuc-1	Fuc1	0.6
150	ATPG_MOUSE	4185161200	MTAMDNASK	HexNAc-4_Hex-6_Fuc-1	0.000438116	-1.2621	ATP synthase subunit gamma, mitochondrial	MTAMDNASK_HexNAc-4_Hex-6_Fuc-1	Fuc1	0.8
151	ATRN_MOUSE	49610485	CINQSICEK	HexNAc-5_Hex-3_Fuc-1	0.0013116	-2.2876	Attractin	CINQSICEK_HexNAc-5_Hex-3_Fuc-1	Fuc1	0
152	BASI_MOUSE	838499497	TQLTCSLNSSGVDIVGHR	HexNAc-5_Hex-4_Fuc-2	0.00914951	-8.151	Isoform 2 of Basigin	TQLTCSLNSSGVDIVGHR_HexNAc-5_Hex-4_Fuc-2	Fuc2	0.8
153	BASI_MOUSE	838499497	TQLTCSLNSSGVDIVGHR	HexNAc-5_Hex-5_Fuc-3	0.010227	-9.1232	Isoform 2 of Basigin	TQLTCSLNSSGVDIVGHR_HexNAc-5_Hex-5_Fuc-3	Fuc3	0.8
154	BASI_MOUSE	838499497	TQLTCSLNSSGVDIVGHR	HexNAc-2_Hex-8	0.00169779	-1.3148	Isoform 2 of Basigin	TQLTCSLNSSGVDIVGHR_HexNAc-2_Hex-8	Man8	0.8
155	BASI_MOUSE	838499497	TSDTGEEEAITNSTEANGK	HexNAc-2_Hex-8	0.00346165	-4.7992	Isoform 2 of Basigin	TSDTGEEEAITNSTEANGK_HexNAc-2_Hex-8	Man8	0.8
156	BASI_MOUSE	838499497	TQLTCSLNSSGVDIVGHR	HexNAc-4_Hex-4_Fuc-2	0.00346165	-3.9986	Isoform 2 of Basigin	TQLTCSLNSSGVDIVGHR_HexNAc-4_Hex-4_Fuc-2	Fuc2	0.8
157	BASI_MOUSE	838499497	TQLTCSLNSSGVDIVGHR	HexNAc-2_Hex-6	0	-0.0865	Isoform 2 of Basigin	TQLTCSLNSSGVDIVGHR_HexNAc-2_Hex-6	Man6	0.8
158	BIN1_MOUSE	904012840	GNKSPSPPPDGSPAATPEIR	HexNAc-3_Hex-6	0.00346165	-4.1272	Myc box-dependent-interacting protein 1	GNKSPSPPPDGSPAATPEIR_HexNAc-3_Hex-6	Fuc0	0.8
159	BRNP1_MOUSE	132662856	LQNSQCYNWTLLLGNR	HexNAc-2_Hex-6	0.0013116	-2.5962	BMP/retinoic acid-inducible neural-specific protein 1	LQNSQCYNWTLLLGNR_HexNAc-2_Hex-6	Man6	0.2
160	BRNP2_MOUSE	60281331	KSETTGGIPVVGGTGNSSAVSLETLHQLAASYFIDR	HexNAc-5_Hex-3_Fuc-1	0.00735463	-6.2717	BMP/retinoic acid-inducible neural-specific protein 2	KSETTGGIPVVGGTGNSSAVSLETLHQLAASYFIDR_HexNAc-5_Hex-3_Fuc-1	Fuc1	0
161	BRNP2_MOUSE	60281331	TNVDAAAQCQNWTITLGNR	HexNAc-2_Hex-6	0	0.4039	BMP/retinoic acid-inducible neural-specific protein 2	TNVDAAAQCQNWTITLGNR_HexNAc-2_Hex-6	Man6	0
162	BSCL2_MOUSE	16492435	TDCDSSTASLCSFPVANVSLAK	HexNAc-2_Hex-7	0.00346165	-4.6239	Seipin	TDCDSSTASLCSFPVANVSLAK_HexNAc-2_Hex-7	Man7	0
163	BSCL2_MOUSE	16492435	TDCDSSTASLCSFPVANVSLAK	HexNAc-2_Hex-9	0.000438116	-1.3519	Seipin	TDCDSSTASLCSFPVANVSLAK_HexNAc-2_Hex-9	Man9	0
164	BSCL2_MOUSE	16492435	TDCDSSTASLCSFPVANVSLAK	HexNAc-2_Hex-8	0.00346165	-4.0177	Seipin	TDCDSSTASLCSFPVANVSLAK_HexNAc-2_Hex-8	Man8	0
165	BTBDH_MOUSE	117690840	FFHVNGSAFLPR	HexNAc-2_Hex-8	0	0.6261	BTB/POZ domain-containing protein 17	FFHVNGSAFLPR_HexNAc-2_Hex-8	Man8	0.2
166	BTBDH_MOUSE	117690840	FFHVNGSAFLPR	HexNAc-2_Hex-6	0	0.4442	BTB/POZ domain-containing protein 17	FFHVNGSAFLPR_HexNAc-2_Hex-6	Man6	0.2
167	BTBDH_MOUSE	117690840	FFHVNGSAFLPR	HexNAc-2_Hex-9	0	-0.2046	BTB/POZ domain-containing protein 17	FFHVNGSAFLPR_HexNAc-2_Hex-9	Man9	0.2
168	BTBDH_MOUSE	117690840	ELLSNQSEVMLR	HexNAc-5_Hex-3_Fuc-1	0.00618079	-4.8685	BTB/POZ domain-containing protein 17	ELLSNQSEVMLR_HexNAc-5_Hex-3_Fuc-1	Fuc1	0.2
169	BTBDH_MOUSE	117690840	FFHVNGSAFLPR	HexNAc-2_Hex-7	0	0.7579	BTB/POZ domain-containing protein 17	FFHVNGSAFLPR_HexNAc-2_Hex-7	Man7	0.2
170	C1QA_MOUSE	6511136	VLTNQESPYQNHTGR	HexNAc-2_Hex-12	0.00359125	-2.9848	Complement C1q subcomponent subunit A	VLTNQESPYQNHTGR_HexNAc-2_Hex-12	Prec	0
171	C1QA_MOUSE	6511136	VLTNQESPYQNHTGR	HexNAc-4_Hex-6_Fuc-3	0.0116256	-10.3842	Complement C1q subcomponent subunit A	VLTNQESPYQNHTGR_HexNAc-4_Hex-6_Fuc-3	Fuc3	0
172	C1QA_MOUSE	6511136	VLTNQESPYQNHTGR	HexNAc-2_Hex-8	0	4.1298	Complement C1q subcomponent subunit A	VLTNQESPYQNHTGR_HexNAc-2_Hex-8	Man8	0
173	CA2D1_MOUSE	491837878	VLKDAVNNITAK	HexNAc-2_Hex-8	0	0.2559	Isoform 2D of Voltage-dependent calcium channel subunit alpha-2/delta-1	VLKDAVNNITAK_HexNAc-2_Hex-8	Man8	0.6
174	CA2D1_MOUSE	491837878	DDLDPERNESEPGSQR	HexNAc-2_Hex-8	0	2.7882	Isoform 2D of Voltage-dependent calcium channel subunit alpha-2/delta-1	DDLDPERNESEPGSQR_HexNAc-2_Hex-8	Man8	0.6
175	CA2D1_MOUSE	491837878	QSCITEQTQYFFKNDTK	HexNAc-2_Hex-5	0	0.4022	Isoform 2D of Voltage-dependent calcium channel subunit alpha-2/delta-1	QSCITEQTQYFFKNDTK_HexNAc-2_Hex-5	Man5	0.6
176	CA2D1_MOUSE	491837878	VLKDAVNNITAK	HexNAc-2_Hex-9	0	-0.3107	Isoform 2D of Voltage-dependent calcium channel subunit alpha-2/delta-1	VLKDAVNNITAK_HexNAc-2_Hex-9	Man9	0.6
177	CA2D1_MOUSE	491837878	YIDKGNR	HexNAc-2_Hex-5	0	2.3015	Isoform 2D of Voltage-dependent calcium channel subunit alpha-2/delta-1	YIDKGNR_HexNAc-2_Hex-5	Man5	0.6
178	CA2D1_MOUSE	491837878	DAVNNITAK	HexNAc-2_Hex-9	0	0.2094	Isoform 2D of Voltage-dependent calcium channel subunit alpha-2/delta-1	DAVNNITAK_HexNAc-2_Hex-9	Man9	0.6
179	CA2D1_MOUSE	491837878	SFSGLLDCGNCSR	HexNAc-5_Hex-4_Fuc-2	0.00735463	-6.1004	Isoform 2D of Voltage-dependent calcium channel subunit alpha-2/delta-1	SFSGLLDCGNCSR_HexNAc-5_Hex-4_Fuc-2	Fuc2	0.6
180	CA2D1_MOUSE	491837878	DAVNNITAK	HexNAc-3_Hex-5_Fuc-1	0.00346165	-6.2537	Isoform 2D of Voltage-dependent calcium channel subunit alpha-2/delta-1	DAVNNITAK_HexNAc-3_Hex-5_Fuc-1	Fuc1	0.6
181	CA2D1_MOUSE	491837878	DAVNNITAK	HexNAc-2_Hex-8	0	1.4237	Isoform 2D of Voltage-dependent calcium channel subunit alpha-2/delta-1	DAVNNITAK_HexNAc-2_Hex-8	Man8	0.6
182	CA2D1_MOUSE	491837878	IDVNSWIENFTK	HexNAc-2_Hex-8	0	0.3936	Isoform 2D of Voltage-dependent calcium channel subunit alpha-2/delta-1	IDVNSWIENFTK_HexNAc-2_Hex-8	Man8	0.6
183	CA2D1_MOUSE	491837878	SFSGLLDCGNCSR	HexNAc-5_Hex-5_Fuc-3	0.00990712	-9.0661	Isoform 2D of Voltage-dependent calcium channel subunit alpha-2/delta-1	SFSGLLDCGNCSR_HexNAc-5_Hex-5_Fuc-3	Fuc3	0.6
184	CA2D2_MOUSE	250911931	AAEDWTENPEPFNASFYR	HexNAc-2_Hex-10	0.00359125	-2.9419	Isoform 2 of Voltage-dependent calcium channel subunit alpha-2/delta-2	AAEDWTENPEPFNASFYR_HexNAc-2_Hex-10	Prec	0.4
185	CAD10_MOUSE	31989405	IFNIHSGNGSLYTSKPLDR	HexNAc-2_Hex-5	0	-0.2599	Cadherin-10	IFNIHSGNGSLYTSKPLDR_HexNAc-2_Hex-5	Man5	0
186	CAD10_MOUSE	31989405	FFFSLAAVNPNFTVQDNEDNTAR	HexNAc-2_Hex-8	0.00346165	-4.3471	Cadherin-10	FFFSLAAVNPNFTVQDNEDNTAR_HexNAc-2_Hex-8	Man8	0
187	CAD11_MOUSE	122261744	FIFSLPPEIMHNPNFTVR	HexNAc-2_Hex-8	0.000948767	-0.6274	Cadherin-11	FIFSLPPEIMHNPNFTVR_HexNAc-2_Hex-8	Man8	0.2
188	CAD11_MOUSE	122261744	FIFSLPPEIMHNPNFTVR	HexNAc-2_Hex-7	0	2.1099	Cadherin-11	FIFSLPPEIMHNPNFTVR_HexNAc-2_Hex-7	Man7	0.2
189	CAD13_MOUSE	923089110	ANYNLPIMVTDSGKPPMTNITDLR	HexNAc-2_Hex-6	0	1.3747	Cadherin-13	ANYNLPIMVTDSGKPPMTNITDLR_HexNAc-2_Hex-6	Man6	0.8
190	CAD13_MOUSE	923089110	INNTHALVSLLQNLNK	HexNAc-4_Hex-5	0.000438116	-0.9478	Cadherin-13	INNTHALVSLLQNLNK_HexNAc-4_Hex-5	Fuc0	0.8
191	CAD13_MOUSE	923089110	NLSVVILGASDKDLHPNTDPFKFEIHK	HexNAc-2_Hex-4	0.00340832	-2.7691	Cadherin-13	NLSVVILGASDKDLHPNTDPFKFEIHK_HexNAc-2_Hex-4	Man4	0.8
192	CAD13_MOUSE	923089110	ANYNLPIMVTDSGKPPMTNITDLR	HexNAc-2_Hex-5	0.00129199	-0.9959	Cadherin-13	ANYNLPIMVTDSGKPPMTNITDLR_HexNAc-2_Hex-5	Man5	0.8
193	CAD13_MOUSE	923089110	INNTHALVSLLQNLNK	HexNAc-3_Hex-6_Fuc-1	0.00714116	-5.558	Cadherin-13	INNTHALVSLLQNLNK_HexNAc-3_Hex-6_Fuc-1	Fuc1	0.8
194	CAD13_MOUSE	923089110	NLSVVILGASDKDLHPNTDPFK	HexNAc-2_Hex-5	0.000492611	-0.5265	Cadherin-13	NLSVVILGASDKDLHPNTDPFK_HexNAc-2_Hex-5	Man5	0.8
195	CAD13_MOUSE	923089110	NLSVVILGASDKDLHPNTDPFK	HexNAc-2_Hex-4	0.00310024	-3.566	Cadherin-13	NLSVVILGASDKDLHPNTDPFK_HexNAc-2_Hex-4	Man4	0.8
196	CAD13_MOUSE	923089110	INNTHALVSLLQNLNK	HexNAc-2_Hex-5	0	1.324	Cadherin-13	INNTHALVSLLQNLNK_HexNAc-2_Hex-5	Man5	0.8
197	CAD13_MOUSE	923089110	INNTHALVSLLQNLNK	HexNAc-2_Hex-6	0	0.6106	Cadherin-13	INNTHALVSLLQNLNK_HexNAc-2_Hex-6	Man6	0.8
198	CAD13_MOUSE	923089110	INNTHALVSLLQNLNK	HexNAc-2_Hex-7	0	1.1433	Cadherin-13	INNTHALVSLLQNLNK_HexNAc-2_Hex-7	Man7	0.8
199	CAD13_MOUSE	923089110	NLSVVILGASDKDLHPNTDPFKFEIHK	HexNAc-2_Hex-5	0	0.4022	Cadherin-13	NLSVVILGASDKDLHPNTDPFKFEIHK_HexNAc-2_Hex-5	Man5	0.8
200	CADH2_MOUSE	436826837	RNWTINR	HexNAc-2_Hex-8	0	0.4788	Cadherin-2	RNWTINR_HexNAc-2_Hex-8	Man8	0.6
201	CADH2_MOUSE	436826837	RNWTINR	HexNAc-2_Hex-9	0	4.1508	Cadherin-2	RNWTINR_HexNAc-2_Hex-9	Man9	0.6
202	CADM1_MOUSE	624517889	DVTVIEGEVATISCQVNK	HexNAc-5_Hex-4_Fuc-2	0.00735463	-6.0634	Isoform 4 of Cell adhesion molecule 1	DVTVIEGEVATISCQVNK_HexNAc-5_Hex-4_Fuc-2	Fuc2	0.6
203	CADM1_MOUSE	624517889	DVTVIEGEVATISCQVNK	HexNAc-5_Hex-3_Fuc-1	0.00714116	-5.7611	Isoform 4 of Cell adhesion molecule 1	DVTVIEGEVATISCQVNK_HexNAc-5_Hex-3_Fuc-1	Fuc1	0.6
204	CADM2_MOUSE	1113790420	VDHESLNATPQVAMQVLEIHYTPSVK	HexNAc-5_Hex-3_Fuc-1	0.00663391	-5.3985	Isoform 2 of Cell adhesion molecule 2	VDHESLNATPQVAMQVLEIHYTPSVK_HexNAc-5_Hex-3_Fuc-1	Fuc1	0.8
205	CADM2_MOUSE	1113790420	VDHESLNATPQVAMQVLEIHYTPSVK	HexNAc-4_Hex-5_Fuc-3	0.00914951	-8.258	Isoform 2 of Cell adhesion molecule 2	VDHESLNATPQVAMQVLEIHYTPSVK_HexNAc-4_Hex-5_Fuc-3	Fuc3	0.8
206	CADM2_MOUSE	1113790420	VDHESLNATPQVAMQVLEIHYTPSVK	HexNAc-5_Hex-5_Fuc-3	0.00762503	-6.5741	Isoform 2 of Cell adhesion molecule 2	VDHESLNATPQVAMQVLEIHYTPSVK_HexNAc-5_Hex-5_Fuc-3	Fuc3	0.8
207	CADM2_MOUSE	1113790420	GSQGQFPLTQNVTVVEGGTAILTCR	HexNAc-4_Hex-5_Fuc-1	0.0038059	-8.4666	Isoform 2 of Cell adhesion molecule 2	GSQGQFPLTQNVTVVEGGTAILTCR_HexNAc-4_Hex-5_Fuc-1	Fuc1	0.8
208	CADM2_MOUSE	1113790420	GSQGQFPLTQNVTVVEGGTAILTCR	HexNAc-2_Hex-5	0	-0.4355	Isoform 2 of Cell adhesion molecule 2	GSQGQFPLTQNVTVVEGGTAILTCR_HexNAc-2_Hex-5	Man5	0.8
209	CADM2_MOUSE	1113790420	VDHESLNATPQVAMQVLEIHYTPSVK	HexNAc-5_Hex-4_Fuc-3	0.0111313	-10.13	Isoform 2 of Cell adhesion molecule 2	VDHESLNATPQVAMQVLEIHYTPSVK_HexNAc-5_Hex-4_Fuc-3	Fuc3	0.8
210	CADM2_MOUSE	1113790420	VDHESLNATPQVAMQVLEIHYTPSVK	HexNAc-5_Hex-4_Fuc-2	0.00762503	-6.4963	Isoform 2 of Cell adhesion molecule 2	VDHESLNATPQVAMQVLEIHYTPSVK_HexNAc-5_Hex-4_Fuc-2	Fuc2	0.8
211	CADM2_MOUSE	1113790420	VKGSQGQFPLTQNVTVVEGGTAILTCR	HexNAc-2_Hex-5	0.00385233	-3.2044	Isoform 2 of Cell adhesion molecule 2	VKGSQGQFPLTQNVTVVEGGTAILTCR_HexNAc-2_Hex-5	Man5	0.8
212	CADM2_MOUSE	1113790420	VKGSQGQFPLTQNVTVVEGGTAILTCR	HexNAc-5_Hex-3_Fuc-1	0.00367247	-7.9262	Isoform 2 of Cell adhesion molecule 2	VKGSQGQFPLTQNVTVVEGGTAILTCR_HexNAc-5_Hex-3_Fuc-1	Fuc1	0.8
213	CADM2_MOUSE	1113790420	VDQNDNTSLQWSNPAQQTLYFDDKK	HexNAc-5_Hex-5_Fuc-3	0.010227	-9.426	Isoform 2 of Cell adhesion molecule 2	VDQNDNTSLQWSNPAQQTLYFDDKK_HexNAc-5_Hex-5_Fuc-3	Fuc3	0.8
214	CADM2_MOUSE	1113790420	VDHESLNATPQVAMQVLEIHYTPSVK	HexNAc-5_Hex-3_Fuc-3	0.00346165	-6.7854	Isoform 2 of Cell adhesion molecule 2	VDHESLNATPQVAMQVLEIHYTPSVK_HexNAc-5_Hex-3_Fuc-3	Fuc3	0.8
215	CADM2_MOUSE	1113790420	GSQGQFPLTQNVTVVEGGTAILTCR	HexNAc-5_Hex-3_Fuc-1	0.00748469	-6.3623	Isoform 2 of Cell adhesion molecule 2	GSQGQFPLTQNVTVVEGGTAILTCR_HexNAc-5_Hex-3_Fuc-1	Fuc1	0.8
216	CADM3_MOUSE	1053399913	MTQESALIFPFLNK	HexNAc-4_Hex-5_Fuc-2	0.00748469	-6.372	Cell adhesion molecule 3	MTQESALIFPFLNK_HexNAc-4_Hex-5_Fuc-2	Fuc2	0.8
217	CADM4_MOUSE	548889610	WNRGNESLPER	HexNAc-5_Hex-6_Fuc-4	0.00346165	-6.9665	Cell adhesion molecule 4	WNRGNESLPER_HexNAc-5_Hex-6_Fuc-4	Fuc4	0.6
218	CADM4_MOUSE	548889610	WNRGNESLPER	HexNAc-5_Hex-3_Fuc-1	0.0032538	-2.2538	Cell adhesion molecule 4	WNRGNESLPER_HexNAc-5_Hex-3_Fuc-1	Fuc1	0.6
219	CADM4_MOUSE	548889610	WNRGNESLPER	HexNAc-5_Hex-4_Fuc-2	0.00346165	-4.8112	Cell adhesion molecule 4	WNRGNESLPER_HexNAc-5_Hex-4_Fuc-2	Fuc2	0.6
220	CAH10_MOUSE	15334073	LDKEHLVNISGGPMTYSHR	HexNAc-5_Hex-3	0	-0.4001	Carbonic anhydrase-related protein 10	LDKEHLVNISGGPMTYSHR_HexNAc-5_Hex-3	Fuc0	0
221	CAH10_MOUSE	15334073	LDKEHLVNISGGPMTYSHR	HexNAc-2_Hex-5	0	0.503	Carbonic anhydrase-related protein 10	LDKEHLVNISGGPMTYSHR_HexNAc-2_Hex-5	Man5	0
222	CATD_MOUSE	1632691627	NGTSFDIHYGSGSLSGYLSQDTVSVPCK	HexNAc-2_Hex-7	0.00508259	-3.3359	Cathepsin D	NGTSFDIHYGSGSLSGYLSQDTVSVPCK_HexNAc-2_Hex-7	Man7	0.8
223	CATD_MOUSE	1632691627	YYHGELSYLNVTR	HexNAc-2_Hex-4	0	-0.2343	Cathepsin D	YYHGELSYLNVTR_HexNAc-2_Hex-4	Man4	0.8
224	CATD_MOUSE	1632691627	NGTSFDIHYGSGSLSGYLSQDTVSVPCK	HexNAc-2_Hex-6_Phospho-1	0.00564804	-3.8287	Cathepsin D	NGTSFDIHYGSGSLSGYLSQDTVSVPCK_HexNAc-2_Hex-6_Phospho-1	Phos	0.8
225	CATD_MOUSE	1632691627	YYHGELSYLNVTR	HexNAc-2_Hex-6	0	1.3767	Cathepsin D	YYHGELSYLNVTR_HexNAc-2_Hex-6	Man6	0.8
226	CATD_MOUSE	1632691627	NGTSFDIHYGSGSLSGYLSQDTVSVPCK	HexNAc-2_Hex-5	0	3.568	Cathepsin D	NGTSFDIHYGSGSLSGYLSQDTVSVPCK_HexNAc-2_Hex-5	Man5	0.8
227	CATD_MOUSE	1632691627	YYHGELSYLNVTR	HexNAc-2_Hex-5	0	1.9164	Cathepsin D	YYHGELSYLNVTR_HexNAc-2_Hex-5	Man5	0.8
228	CATD_MOUSE	1632691627	NGTSFDIHYGSGSLSGYLSQDTVSVPCK	HexNAc-2_Hex-6	0.0032538	-2.3289	Cathepsin D	NGTSFDIHYGSGSLSGYLSQDTVSVPCK_HexNAc-2_Hex-6	Man6	0.8
229	CATD_MOUSE	1632691627	YYHGELSYLNVTR	HexNAc-2_Hex-5_Fuc-1	0.00340832	-2.6267	Cathepsin D	YYHGELSYLNVTR_HexNAc-2_Hex-5_Fuc-1	Man5F	0.8
230	CATD_MOUSE	1632691627	NGTSFDIHYGSGSLSGYLSQDTVSVPCK	HexNAc-2_Hex-4	0	-0.2609	Cathepsin D	NGTSFDIHYGSGSLSGYLSQDTVSVPCK_HexNAc-2_Hex-4	Man4	0.8
231	CATD_MOUSE	1632691627	YYHGELSYLNVTR	HexNAc-2_Hex-7	0.000492611	-0.5756	Cathepsin D	YYHGELSYLNVTR_HexNAc-2_Hex-7	Man7	0.8
232	CATD_MOUSE	1632691627	YYHGELSYLNVTR	HexNAc-2_Hex-3	0	0.9496	Cathepsin D	YYHGELSYLNVTR_HexNAc-2_Hex-3	Man3	0.8
233	CATD_MOUSE	1632691627	YYHGELSYLNVTR	HexNAc-2_Hex-6_Phospho-1	0.00564804	-3.6693	Cathepsin D	YYHGELSYLNVTR_HexNAc-2_Hex-6_Phospho-1	Phos	0.8
234	CATL1_MOUSE	117709061	AEFAVANDTGFVDIPQQEK	HexNAc-2_Hex-6	0.00196078	-1.4133	Procathepsin L	AEFAVANDTGFVDIPQQEK_HexNAc-2_Hex-6	Man6	0.2
235	CATL1_MOUSE	117709061	AEFAVANDTGFVDIPQQEK	HexNAc-2_Hex-6_Phospho-1	0.00129199	-1.1571	Procathepsin L	AEFAVANDTGFVDIPQQEK_HexNAc-2_Hex-6_Phospho-1	Phos	0.2
236	CATL1_MOUSE	117709061	AEFAVANDTGFVDIPQQEK	HexNAc-2_Hex-4	0.0013116	-2.7596	Procathepsin L	AEFAVANDTGFVDIPQQEK_HexNAc-2_Hex-4	Man4	0.2
237	CATL1_MOUSE	117709061	AEFAVANDTGFVDIPQQEK	HexNAc-2_Hex-5	0.000438116	-1.0762	Procathepsin L	AEFAVANDTGFVDIPQQEK_HexNAc-2_Hex-5	Man5	0.2
238	CATL1_MOUSE	117709061	AEFAVANDTGFVDIPQQEK	HexNAc-2_Hex-3	0.000438116	-1.4287	Procathepsin L	AEFAVANDTGFVDIPQQEK_HexNAc-2_Hex-3	Man3	0.2
239	CBLN1_MOUSE	80462745	STNHEPSEMSNR	HexNAc-5_Hex-3_Fuc-1	0.00568952	-3.9808	Cerebellin-1	STNHEPSEMSNR_HexNAc-5_Hex-3_Fuc-1	Fuc1	0.2
240	CBLN1_MOUSE	80462745	STNHEPSEMSNR	HexNAc-2_Hex-8	0.000438116	-0.5206	Cerebellin-1	STNHEPSEMSNR_HexNAc-2_Hex-8	Man8	0.2
241	CBLN1_MOUSE	80462745	STNHEPSEMSNR	HexNAc-5_Hex-4_Fuc-2	0.00568952	-4.4197	Cerebellin-1	STNHEPSEMSNR_HexNAc-5_Hex-4_Fuc-2	Fuc2	0.2
242	CBLN1_MOUSE	80462745	STNHEPSEMSNR	HexNAc-4_Hex-3_Fuc-1	0.0032538	-2.2688	Cerebellin-1	STNHEPSEMSNR_HexNAc-4_Hex-3_Fuc-1	Fuc1	0.2
243	CBPD_MOUSE	132472176	RFANEYPNITR	HexNAc-5_Hex-3_Fuc-1	0.00232641	-3.2132	Carboxypeptidase D	RFANEYPNITR_HexNAc-5_Hex-3_Fuc-1	Fuc1	0.2
244	CBPD_MOUSE	132472176	GLVMNYPHITNLTTLGQSVEYR	HexNAc-2_Hex-6	0.00296956	-2.0219	Carboxypeptidase D	GLVMNYPHITNLTTLGQSVEYR_HexNAc-2_Hex-6	Man6	0.2
245	CBPD_MOUSE	132472176	LLNTTDVYLLPSLNPDGFER	HexNAc-5_Hex-3_Fuc-1	0.00359125	-3.0621	Carboxypeptidase D	LLNTTDVYLLPSLNPDGFER_HexNAc-5_Hex-3_Fuc-1	Fuc1	0.2
246	CBPD_MOUSE	132472176	GLVMNYPHITNLTTLGQSVEYR	HexNAc-2_Hex-5	0	1.2341	Carboxypeptidase D	GLVMNYPHITNLTTLGQSVEYR_HexNAc-2_Hex-5	Man5	0.2
247	CBPD_MOUSE	132472176	DLDTDFTSNASQPETK	HexNAc-2_Hex-5	0	1.2629	Carboxypeptidase D	DLDTDFTSNASQPETK_HexNAc-2_Hex-5	Man5	0.2
248	CBPD_MOUSE	132472176	NNSNNFDLNR	HexNAc-4_Hex-6_Fuc-1	0.00310024	-3.4706	Carboxypeptidase D	NNSNNFDLNR_HexNAc-4_Hex-6_Fuc-1	Fuc1	0.2
249	CBPD_MOUSE	132472176	GILNATLSVAEINHPVTTYK	HexNAc-2_Hex-5	0	-0.3225	Carboxypeptidase D	GILNATLSVAEINHPVTTYK_HexNAc-2_Hex-5	Man5	0.2
250	CBPD_MOUSE	132472176	NNSNNFDLNR	HexNAc-2_Hex-5	0	4.8336	Carboxypeptidase D	NNSNNFDLNR_HexNAc-2_Hex-5	Man5	0.2
251	CBPE_MOUSE	634071743	DLQGNPIANATISVDGIDHDVTSAK	HexNAc-2_Hex-6	0.000948767	-0.7288	Carboxypeptidase E	DLQGNPIANATISVDGIDHDVTSAK_HexNAc-2_Hex-6	Man6	0.6
252	CBPE_MOUSE	634071743	GNETIVNLIHSTR	HexNAc-2_Hex-3	0.0010101	-2.1963	Carboxypeptidase E	GNETIVNLIHSTR_HexNAc-2_Hex-3	Man3	0.6
253	CBPE_MOUSE	634071743	DLQGNPIANATISVDGIDHDVTSAK	HexNAc-2_Hex-4	0.00385233	-3.2421	Carboxypeptidase E	DLQGNPIANATISVDGIDHDVTSAK_HexNAc-2_Hex-4	Man4	0.6
254	CBPE_MOUSE	634071743	DLQGNPIANATISVDGIDHDVTSAK	HexNAc-2_Hex-5	0.00296956	-1.9585	Carboxypeptidase E	DLQGNPIANATISVDGIDHDVTSAK_HexNAc-2_Hex-5	Man5	0.6
255	CBPE_MOUSE	634071743	GNETIVNLIHSTR	HexNAc-2_Hex-8	0	3.009	Carboxypeptidase E	GNETIVNLIHSTR_HexNAc-2_Hex-8	Man8	0.6
256	CBPE_MOUSE	634071743	DLQGNPIANATISVDGIDHDVTSAK	HexNAc-2_Hex-9	0.00346165	-3.8845	Carboxypeptidase E	DLQGNPIANATISVDGIDHDVTSAK_HexNAc-2_Hex-9	Man9	0.6
257	CBPE_MOUSE	634071743	DLQGNPIANATISVDGIDHDVTSAK	HexNAc-2_Hex-8	0.00340832	-2.5582	Carboxypeptidase E	DLQGNPIANATISVDGIDHDVTSAK_HexNAc-2_Hex-8	Man8	0.6
258	CBPE_MOUSE	634071743	GNETIVNLIHSTR	HexNAc-2_Hex-5	0	0.0799	Carboxypeptidase E	GNETIVNLIHSTR_HexNAc-2_Hex-5	Man5	0.6
259	CBPE_MOUSE	634071743	GNETIVNLIHSTR	HexNAc-2_Hex-7	0	1.1767	Carboxypeptidase E	GNETIVNLIHSTR_HexNAc-2_Hex-7	Man7	0.6
260	CBPE_MOUSE	634071743	GNETIVNLIHSTR	HexNAc-2_Hex-6	0	-0.0987	Carboxypeptidase E	GNETIVNLIHSTR_HexNAc-2_Hex-6	Man6	0.6
261	CBPE_MOUSE	634071743	GNETIVNLIHSTR	HexNAc-2_Hex-9	0	0.4627	Carboxypeptidase E	GNETIVNLIHSTR_HexNAc-2_Hex-9	Man9	0.6
262	CC50A_MOUSE	200408181	DDLHPTLPAGQYFLNITYNYPVHSFDGR	HexNAc-2_Hex-5	0	-0.0479	Cell cycle control protein 50A	DDLHPTLPAGQYFLNITYNYPVHSFDGR_HexNAc-2_Hex-5	Man5	0.4
263	CC50A_MOUSE	200408181	RDDLHPTLPAGQYFLNITYNYPVHSFDGR	HexNAc-2_Hex-5	0.00196078	-1.6404	Cell cycle control protein 50A	RDDLHPTLPAGQYFLNITYNYPVHSFDGR_HexNAc-2_Hex-5	Man5	0.4
264	CC50A_MOUSE	200408181	RDDLHPTLPAGQYFLNITYNYPVHSFDGR	HexNAc-5_Hex-3	0.000948767	-0.6821	Cell cycle control protein 50A	RDDLHPTLPAGQYFLNITYNYPVHSFDGR_HexNAc-5_Hex-3	Fuc0	0.4
265	CD166_MOUSE	708519103	DSYPDGNITWYR	HexNAc-5_Hex-3_Fuc-1	0.00663391	-5.4303	CD166 antigen	DSYPDGNITWYR_HexNAc-5_Hex-3_Fuc-1	Fuc1	0.6
266	CD166_MOUSE	708519103	IIISPEENVTLTCTAENQLER	HexNAc-3_Hex-6_Fuc-1	0.00346165	-7.5442	CD166 antigen	IIISPEENVTLTCTAENQLER_HexNAc-3_Hex-6_Fuc-1	Fuc1	0.6
267	CD166_MOUSE	708519103	LSLSENYTLSIANAK	HexNAc-5_Hex-3_Fuc-1	0.00663391	-5.1847	CD166 antigen	LSLSENYTLSIANAK_HexNAc-5_Hex-3_Fuc-1	Fuc1	0.6
268	CD166_MOUSE	708519103	NATVVWMK	HexNAc-5_Hex-4_Fuc-2	0.00727358	-5.8898	CD166 antigen	NATVVWMK_HexNAc-5_Hex-4_Fuc-2	Fuc2	0.6
269	CD166_MOUSE	708519103	NATVVWMK	HexNAc-5_Hex-3_Fuc-1	0.00340832	-2.4609	CD166 antigen	NATVVWMK_HexNAc-5_Hex-3_Fuc-1	Fuc1	0.6
270	CD166_MOUSE	708519103	EGDNITLQCLGNGNPPPEEFMFYLPGQPEGIR	HexNAc-5_Hex-4_Fuc-2	0.010227	-9.2708	CD166 antigen	EGDNITLQCLGNGNPPPEEFMFYLPGQPEGIR_HexNAc-5_Hex-4_Fuc-2	Fuc2	0.6
271	CD166_MOUSE	708519103	IIISPEENVTLTCTAENQLER	HexNAc-2_Hex-5	0	-0.2468	CD166 antigen	IIISPEENVTLTCTAENQLER_HexNAc-2_Hex-5	Man5	0.6
272	CD38_MOUSE	21732992	LVTQTIPCNK	HexNAc-5_Hex-4_Fuc-2	0.00663391	-5.4273	ADP-ribosyl cyclase/cyclic ADP-ribose hydrolase 1	LVTQTIPCNK_HexNAc-5_Hex-4_Fuc-2	Fuc2	0
273	CD38_MOUSE	21732992	LVTQTIPCNK	HexNAc-5_Hex-4_Fuc-1	0.00663391	-5.3039	ADP-ribosyl cyclase/cyclic ADP-ribose hydrolase 1	LVTQTIPCNK_HexNAc-5_Hex-4_Fuc-1	Fuc1	0
274	CD47_MOUSE	105309379	DAMVGNYTCEVTELSR	HexNAc-5_Hex-3_Fuc-1	0.00850971	-6.9693	Isoform 2 of Leukocyte surface antigen CD47	DAMVGNYTCEVTELSR_HexNAc-5_Hex-3_Fuc-1	Fuc1	0.2
275	CD47_MOUSE	105309379	DAMVGNYTCEVTELSR	HexNAc-2_Hex-4	0.00196078	-1.6319	Isoform 2 of Leukocyte surface antigen CD47	DAMVGNYTCEVTELSR_HexNAc-2_Hex-4	Man4	0.2
276	CD47_MOUSE	105309379	DAMVGNYTCEVTELSR	HexNAc-3_Hex-4	0.000438116	-1.0404	Isoform 2 of Leukocyte surface antigen CD47	DAMVGNYTCEVTELSR_HexNAc-3_Hex-4	Fuc0	0.2
277	CD47_MOUSE	105309379	DAMVGNYTCEVTELSR	HexNAc-2_Hex-7	0.00196078	-1.7615	Isoform 2 of Leukocyte surface antigen CD47	DAMVGNYTCEVTELSR_HexNAc-2_Hex-7	Man7	0.2
278	CD47_MOUSE	105309379	DAMVGNYTCEVTELSR	HexNAc-3_Hex-6_Fuc-1	0.00564804	-3.4282	Isoform 2 of Leukocyte surface antigen CD47	DAMVGNYTCEVTELSR_HexNAc-3_Hex-6_Fuc-1	Fuc1	0.2
279	CD47_MOUSE	105309379	DAMVGNYTCEVTELSR	HexNAc-3_Hex-6_Fuc-3	0.00914951	-8.3539	Isoform 2 of Leukocyte surface antigen CD47	DAMVGNYTCEVTELSR_HexNAc-3_Hex-6_Fuc-3	Fuc3	0.2
280	CD47_MOUSE	105309379	DAMVGNYTCEVTELSR	HexNAc-2_Hex-6_Fuc-1	0.00310024	-3.3852	Isoform 2 of Leukocyte surface antigen CD47	DAMVGNYTCEVTELSR_HexNAc-2_Hex-6_Fuc-1	Man6F	0.2
281	CD47_MOUSE	105309379	DAMVGNYTCEVTELSR	HexNAc-4_Hex-5_Fuc-1	0.00914951	-8.2673	Isoform 2 of Leukocyte surface antigen CD47	DAMVGNYTCEVTELSR_HexNAc-4_Hex-5_Fuc-1	Fuc1	0.2
282	CD47_MOUSE	105309379	DAMVGNYTCEVTELSR	HexNAc-2_Hex-5	0	1.2629	Isoform 2 of Leukocyte surface antigen CD47	DAMVGNYTCEVTELSR_HexNAc-2_Hex-5	Man5	0.2
283	CD47_MOUSE	105309379	DAMVGNYTCEVTELSR	HexNAc-2_Hex-6	0.0010101	-2.1269	Isoform 2 of Leukocyte surface antigen CD47	DAMVGNYTCEVTELSR_HexNAc-2_Hex-6	Man6	0.2
284	CD47_MOUSE	774184512	DAMVGNYTCEVTELSR	HexNAc-5_Hex-3_Fuc-1	0.00850971	-6.9693	Isoform 2 of Leukocyte surface antigen CD47	DAMVGNYTCEVTELSR_HexNAc-5_Hex-3_Fuc-1	Fuc1	0.8
285	CD47_MOUSE	774184512	DAMVGNYTCEVTELSR	HexNAc-2_Hex-4	0.00196078	-1.6319	Isoform 2 of Leukocyte surface antigen CD47	DAMVGNYTCEVTELSR_HexNAc-2_Hex-4	Man4	0.8
286	CD47_MOUSE	774184512	DAMVGNYTCEVTELSR	HexNAc-3_Hex-4	0.000438116	-1.0404	Isoform 2 of Leukocyte surface antigen CD47	DAMVGNYTCEVTELSR_HexNAc-3_Hex-4	Fuc0	0.8
287	CD47_MOUSE	774184512	DAMVGNYTCEVTELSR	HexNAc-2_Hex-7	0.00196078	-1.7615	Isoform 2 of Leukocyte surface antigen CD47	DAMVGNYTCEVTELSR_HexNAc-2_Hex-7	Man7	0.8
288	CD47_MOUSE	774184512	DAMVGNYTCEVTELSR	HexNAc-3_Hex-6_Fuc-1	0.00564804	-3.4282	Isoform 2 of Leukocyte surface antigen CD47	DAMVGNYTCEVTELSR_HexNAc-3_Hex-6_Fuc-1	Fuc1	0.8
289	CD47_MOUSE	774184512	DAMVGNYTCEVTELSR	HexNAc-3_Hex-6_Fuc-3	0.00914951	-8.3539	Isoform 2 of Leukocyte surface antigen CD47	DAMVGNYTCEVTELSR_HexNAc-3_Hex-6_Fuc-3	Fuc3	0.8
290	CD47_MOUSE	774184512	DAMVGNYTCEVTELSR	HexNAc-2_Hex-6_Fuc-1	0.00310024	-3.3852	Isoform 2 of Leukocyte surface antigen CD47	DAMVGNYTCEVTELSR_HexNAc-2_Hex-6_Fuc-1	Man6F	0.8
291	CD47_MOUSE	774184512	DAMVGNYTCEVTELSR	HexNAc-4_Hex-5_Fuc-1	0.00914951	-8.2673	Isoform 2 of Leukocyte surface antigen CD47	DAMVGNYTCEVTELSR_HexNAc-4_Hex-5_Fuc-1	Fuc1	0.8
292	CD47_MOUSE	774184512	DAMVGNYTCEVTELSR	HexNAc-2_Hex-5	0	1.2629	Isoform 2 of Leukocyte surface antigen CD47	DAMVGNYTCEVTELSR_HexNAc-2_Hex-5	Man5	0.8
293	CD47_MOUSE	774184512	DAMVGNYTCEVTELSR	HexNAc-2_Hex-6	0.0010101	-2.1269	Isoform 2 of Leukocyte surface antigen CD47	DAMVGNYTCEVTELSR_HexNAc-2_Hex-6	Man6	0.8
294	CDS2_MOUSE	548324353	CFVCPVEYNNDTNSFTVDCEPSDLFR	HexNAc-2_Hex-9	0.00564804	-3.5831	Phosphatidate cytidylyltransferase 2	CFVCPVEYNNDTNSFTVDCEPSDLFR_HexNAc-2_Hex-9	Man9	0.6
295	CGT_MOUSE	509712191	LSEIHKDQPGHPVNR	HexNAc-5_Hex-3	0	0.2588	2-hydroxyacylsphingosine 1-beta-galactosyltransferase	LSEIHKDQPGHPVNR_HexNAc-5_Hex-3	Fuc0	0.6
296	CGT_MOUSE	509712191	DQPGHPVNR	HexNAc-4_Hex-6	0	4.9842	2-hydroxyacylsphingosine 1-beta-galactosyltransferase	DQPGHPVNR_HexNAc-4_Hex-6	Fuc0	0.6
297	CGT_MOUSE	509712191	LSEIHKDQPGHPVNR	HexNAc-4_Hex-5	0	0.8367	2-hydroxyacylsphingosine 1-beta-galactosyltransferase	LSEIHKDQPGHPVNR_HexNAc-4_Hex-5	Fuc0	0.6
298	CGT_MOUSE	509712191	DQPGHPVNR	HexNAc-4_Hex-4	0	3.655	2-hydroxyacylsphingosine 1-beta-galactosyltransferase	DQPGHPVNR_HexNAc-4_Hex-4	Fuc0	0.6
299	CGT_MOUSE	509712191	LSEIHKDQPGHPVNR	HexNAc-4_Hex-4	0	-0.0582	2-hydroxyacylsphingosine 1-beta-galactosyltransferase	LSEIHKDQPGHPVNR_HexNAc-4_Hex-4	Fuc0	0.6
300	CGT_MOUSE	509712191	LSEIHKDQPGHPVNR	HexNAc-2_Hex-8	0	1.3318	2-hydroxyacylsphingosine 1-beta-galactosyltransferase	LSEIHKDQPGHPVNR_HexNAc-2_Hex-8	Man8	0.6
301	CGT_MOUSE	509712191	LSEIHKDQPGHPVNR	HexNAc-2_Hex-5	0	0.9023	2-hydroxyacylsphingosine 1-beta-galactosyltransferase	LSEIHKDQPGHPVNR_HexNAc-2_Hex-5	Man5	0.6
302	CGT_MOUSE	509712191	NLGNNTK	HexNAc-2_Hex-6	0	0.8707	2-hydroxyacylsphingosine 1-beta-galactosyltransferase	NLGNNTK_HexNAc-2_Hex-6	Man6	0.6
303	CGT_MOUSE	509712191	LSEIHKDQPGHPVNR	HexNAc-2_Hex-7	0.000948767	-0.6174	2-hydroxyacylsphingosine 1-beta-galactosyltransferase	LSEIHKDQPGHPVNR_HexNAc-2_Hex-7	Man7	0.6
304	CGT_MOUSE	509712191	YPGIFNSTTSDAFLQSK	HexNAc-2_Hex-8	0.00296956	-1.9526	2-hydroxyacylsphingosine 1-beta-galactosyltransferase	YPGIFNSTTSDAFLQSK_HexNAc-2_Hex-8	Man8	0.6
305	CGT_MOUSE	509712191	LSEIHKDQPGHPVNR	HexNAc-4_Hex-6	0.000948767	-0.6261	2-hydroxyacylsphingosine 1-beta-galactosyltransferase	LSEIHKDQPGHPVNR_HexNAc-4_Hex-6	Fuc0	0.6
306	CGT_MOUSE	509712191	DQPGHPVNR	HexNAc-3_Hex-5	0	2.3079	2-hydroxyacylsphingosine 1-beta-galactosyltransferase	DQPGHPVNR_HexNAc-3_Hex-5	Fuc0	0.6
307	CGT_MOUSE	509712191	LSEIHKDQPGHPVNR	HexNAc-2_Hex-6	0	0.6825	2-hydroxyacylsphingosine 1-beta-galactosyltransferase	LSEIHKDQPGHPVNR_HexNAc-2_Hex-6	Man6	0.6
308	CGT_MOUSE	509712191	YPGIFNSTTSDAFLQSK	HexNAc-2_Hex-6	0.00129199	-0.8967	2-hydroxyacylsphingosine 1-beta-galactosyltransferase	YPGIFNSTTSDAFLQSK_HexNAc-2_Hex-6	Man6	0.6
309	CGT_MOUSE	509712191	DQPGHPVNR	HexNAc-4_Hex-3	0	1.7756	2-hydroxyacylsphingosine 1-beta-galactosyltransferase	DQPGHPVNR_HexNAc-4_Hex-3	Fuc0	0.6
310	CGT_MOUSE	509712191	DQPGHPVNR	HexNAc-2_Hex-7	0	1.7452	2-hydroxyacylsphingosine 1-beta-galactosyltransferase	DQPGHPVNR_HexNAc-2_Hex-7	Man7	0.6
311	CGT_MOUSE	509712191	DQPGHPVNR	HexNAc-2_Hex-9	0	1.8009	2-hydroxyacylsphingosine 1-beta-galactosyltransferase	DQPGHPVNR_HexNAc-2_Hex-9	Man9	0.6
312	CGT_MOUSE	509712191	LSEIHKDQPGHPVNR	HexNAc-2_Hex-9	0	2.0653	2-hydroxyacylsphingosine 1-beta-galactosyltransferase	LSEIHKDQPGHPVNR_HexNAc-2_Hex-9	Man9	0.6
313	CGT_MOUSE	509712191	DQPGHPVNR	HexNAc-2_Hex-6	0	2.7551	2-hydroxyacylsphingosine 1-beta-galactosyltransferase	DQPGHPVNR_HexNAc-2_Hex-6	Man6	0.6
314	CGT_MOUSE	509712191	DQPGHPVNR	HexNAc-5_Hex-3	0	1.6551	2-hydroxyacylsphingosine 1-beta-galactosyltransferase	DQPGHPVNR_HexNAc-5_Hex-3	Fuc0	0.6
315	CGT_MOUSE	509712191	NLGNNTK	HexNAc-5_Hex-3_Fuc-1	0.00564804	-3.5797	2-hydroxyacylsphingosine 1-beta-galactosyltransferase	NLGNNTK_HexNAc-5_Hex-3_Fuc-1	Fuc1	0.6
316	CGT_MOUSE	509712191	YPGIFNSTTSDAFLQSK	HexNAc-2_Hex-7	0.00129199	-1.2266	2-hydroxyacylsphingosine 1-beta-galactosyltransferase	YPGIFNSTTSDAFLQSK_HexNAc-2_Hex-7	Man7	0.6
317	CGT_MOUSE	509712191	DQPGHPVNR	HexNAc-4_Hex-5	0	3.7664	2-hydroxyacylsphingosine 1-beta-galactosyltransferase	DQPGHPVNR_HexNAc-4_Hex-5	Fuc0	0.6
318	CGT_MOUSE	509712191	NLGNNTK	HexNAc-2_Hex-5	0	1.1975	2-hydroxyacylsphingosine 1-beta-galactosyltransferase	NLGNNTK_HexNAc-2_Hex-5	Man5	0.6
319	CGT_MOUSE	509712191	NLGNNTK	HexNAc-2_Hex-8	0	0.0582	2-hydroxyacylsphingosine 1-beta-galactosyltransferase	NLGNNTK_HexNAc-2_Hex-8	Man8	0.6
320	CGT_MOUSE	509712191	LSEIHKDQPGHPVNR	HexNAc-3_Hex-5	0.000948767	-0.6709	2-hydroxyacylsphingosine 1-beta-galactosyltransferase	LSEIHKDQPGHPVNR_HexNAc-3_Hex-5	Fuc0	0.6
321	CGT_MOUSE	509712191	DQPGHPVNR	HexNAc-2_Hex-8	0	2.0358	2-hydroxyacylsphingosine 1-beta-galactosyltransferase	DQPGHPVNR_HexNAc-2_Hex-8	Man8	0.6
322	CGT_MOUSE	509712191	DQPGHPVNR	HexNAc-2_Hex-10	0	1.4281	2-hydroxyacylsphingosine 1-beta-galactosyltransferase	DQPGHPVNR_HexNAc-2_Hex-10	Prec	0.6
323	CGT_MOUSE	509712191	DQPGHPVNR	HexNAc-2_Hex-5	0	1.1435	2-hydroxyacylsphingosine 1-beta-galactosyltransferase	DQPGHPVNR_HexNAc-2_Hex-5	Man5	0.6
324	CH60_MOUSE	5433739433	LVQDVANNTNEEAGDGTTTATVLAR	HexNAc-2_Hex-8	0.00618079	-4.8384	60 kDa heat shock protein, mitochondrial	LVQDVANNTNEEAGDGTTTATVLAR_HexNAc-2_Hex-8	Man8	0.8
325	CH60_MOUSE	5433739433	NIGAKLVQDVANNTNEEAGDGTTTATVLAR	HexNAc-2_Hex-5	0.00318845	-3.6943	60 kDa heat shock protein, mitochondrial	NIGAKLVQDVANNTNEEAGDGTTTATVLAR_HexNAc-2_Hex-5	Man5	0.8
326	CH60_MOUSE	5433739433	YKNIGAKLVQDVANNTNEEAGDGTTTATVLAR	HexNAc-4_Hex-6	0.00735463	-6.0566	60 kDa heat shock protein, mitochondrial	YKNIGAKLVQDVANNTNEEAGDGTTTATVLAR_HexNAc-4_Hex-6	Fuc0	0.8
327	CLAP1_MOUSE	132972757	DGGAASPATEGRGGSEIEGGRMALDNK	HexNAc-3_Hex-3	0.00564804	-3.4621	Isoform 2 of CLIP-associating protein 1	DGGAASPATEGRGGSEIEGGRMALDNK_HexNAc-3_Hex-3	Fuc0	0.2
328	CLH1_MOUSE	6554150400	FNALFAQGNYSEAAK	HexNAc-4_Hex-5	0.00590446	-4.6693	Clathrin heavy chain 1	FNALFAQGNYSEAAK_HexNAc-4_Hex-5	Fuc0	0.8
329	CLP1L_MOUSE	12810040	VKDLMVINR	HexNAc-2_Hex-8	0	0.5005	Cleft lip and palate transmembrane protein 1-like protein	VKDLMVINR_HexNAc-2_Hex-8	Man8	0
330	CLPT1_MOUSE	304520917	DYYPINESLASLPLR	HexNAc-2_Hex-7	0.00129199	-0.8415	Cleft lip and palate transmembrane protein 1 homolog	DYYPINESLASLPLR_HexNAc-2_Hex-7	Man7	0.6
331	CLPT1_MOUSE	304520917	DYYPINESLASLPLR	HexNAc-2_Hex-6	0	0.975	Cleft lip and palate transmembrane protein 1 homolog	DYYPINESLASLPLR_HexNAc-2_Hex-6	Man6	0.6
332	CLPT1_MOUSE	304520917	RAEDYGPVEVISHWHPNITINIVDDHTPWVK	HexNAc-2_Hex-9	0.00618079	-4.7715	Cleft lip and palate transmembrane protein 1 homolog	RAEDYGPVEVISHWHPNITINIVDDHTPWVK_HexNAc-2_Hex-9	Man9	0.6
333	CLPT1_MOUSE	304520917	AEDYGPVEVISHWHPNITINIVDDHTPWVK	HexNAc-2_Hex-9	0.00340832	-2.4709	Cleft lip and palate transmembrane protein 1 homolog	AEDYGPVEVISHWHPNITINIVDDHTPWVK_HexNAc-2_Hex-9	Man9	0.6
334	CNTFR_MOUSE	1755341747	VSISVSNALGHNTTAITFDEFTIVKPDPPENVVARPVPSNPR	HexNAc-2_Hex-5	0.00296956	-2.1324	Ciliary neurotrophic factor receptor subunit alpha	VSISVSNALGHNTTAITFDEFTIVKPDPPENVVARPVPSNPR_HexNAc-2_Hex-5	Man5	0.8
335	CNTFR_MOUSE	1755341747	VSISVSNALGHNTTAITFDEFTIVKPDPPENVVAR	HexNAc-2_Hex-5	0.00590446	-4.6624	Ciliary neurotrophic factor receptor subunit alpha	VSISVSNALGHNTTAITFDEFTIVKPDPPENVVAR_HexNAc-2_Hex-5	Man5	0.8
336	CNTN1_MOUSE	3256982527	GNYSCFVSSPSITK	HexNAc-5_Hex-4_Fuc-2	0.00735463	-5.9865	Contactin-1	GNYSCFVSSPSITK_HexNAc-5_Hex-4_Fuc-2	Fuc2	0.8
337	CNTN1_MOUSE	3256982527	GNYSCFVSSPSITK	HexNAc-5_Hex-5_Fuc-2	0.00899165	-7.6543	Contactin-1	GNYSCFVSSPSITK_HexNAc-5_Hex-5_Fuc-2	Fuc2	0.8
338	CNTN1_MOUSE	3256982527	GKANSTGTLVITNPTR	HexNAc-5_Hex-4_Fuc-2	0.00663391	-5.3776	Contactin-1	GKANSTGTLVITNPTR_HexNAc-5_Hex-4_Fuc-2	Fuc2	0.8
339	CNTN1_MOUSE	3256982527	ANSTGTLVITNPTR	HexNAc-5_Hex-3	0	3.241	Contactin-1	ANSTGTLVITNPTR_HexNAc-5_Hex-3	Fuc0	0.8
340	CNTN1_MOUSE	3256982527	GTEWLVNSSR	HexNAc-2_Hex-5	0	3.3919	Contactin-1	GTEWLVNSSR_HexNAc-2_Hex-5	Man5	0.8
341	CNTN1_MOUSE	3256982527	GKANSTGTLVITNPTR	HexNAc-5_Hex-3_Fuc-2	0.00215556	-3.1932	Contactin-1	GKANSTGTLVITNPTR_HexNAc-5_Hex-3_Fuc-2	Fuc2	0.8
342	CNTN1_MOUSE	3256982527	GKANSTGTLVITNPTR	HexNAc-3_Hex-5	0.0010101	-1.7942	Contactin-1	GKANSTGTLVITNPTR_HexNAc-3_Hex-5	Fuc0	0.8
343	CNTN1_MOUSE	3256982527	GTEWLVNSSR	HexNAc-2_Hex-4	0	5.1452	Contactin-1	GTEWLVNSSR_HexNAc-2_Hex-4	Man4	0.8
344	CNTN1_MOUSE	3256982527	GKANSTGTLVITNPTR	HexNAc-5_Hex-4_Fuc-1	0.00346165	-4.9573	Contactin-1	GKANSTGTLVITNPTR_HexNAc-5_Hex-4_Fuc-1	Fuc1	0.8
345	CNTN1_MOUSE	3256982527	YTCTAQTIVDNSSASADLVVR	HexNAc-2_Hex-8	0.000948767	-0.6889	Contactin-1	YTCTAQTIVDNSSASADLVVR_HexNAc-2_Hex-8	Man8	0.8
346	CNTN1_MOUSE	3256982527	GKANSTGTLVITNPTR	HexNAc-4_Hex-4_Fuc-2	0.00568952	-4.5709	Contactin-1	GKANSTGTLVITNPTR_HexNAc-4_Hex-4_Fuc-2	Fuc2	0.8
347	CNTN1_MOUSE	3256982527	YIITWDHVVALSNESTVTGYK	HexNAc-2_Hex-8	0	1.7553	Contactin-1	YIITWDHVVALSNESTVTGYK_HexNAc-2_Hex-8	Man8	0.8
348	CNTN1_MOUSE	3256982527	GNYSCFVSSPSITK	HexNAc-4_Hex-3_Fuc-1	0.00196078	-1.7359	Contactin-1	GNYSCFVSSPSITK_HexNAc-4_Hex-3_Fuc-1	Fuc1	0.8
349	CNTN1_MOUSE	3256982527	ANSTGTLVITNPTR	HexNAc-5_Hex-5_Fuc-3	0.00346165	-4.5943	Contactin-1	ANSTGTLVITNPTR_HexNAc-5_Hex-5_Fuc-3	Fuc3	0.8
350	CNTN1_MOUSE	3256982527	GKANSTGTLVITNPTR	HexNAc-3_Hex-5_Fuc-1	0.00199637	-2.9794	Contactin-1	GKANSTGTLVITNPTR_HexNAc-3_Hex-5_Fuc-1	Fuc1	0.8
351	CNTN1_MOUSE	3256982527	GKANSTGTLVITNPTR	HexNAc-4_Hex-4	0	0.2324	Contactin-1	GKANSTGTLVITNPTR_HexNAc-4_Hex-4	Fuc0	0.8
352	CNTN1_MOUSE	3256982527	GKANSTGTLVITNPTR	HexNAc-5_Hex-3	0	1.1096	Contactin-1	GKANSTGTLVITNPTR_HexNAc-5_Hex-3	Fuc0	0.8
353	CNTN1_MOUSE	3256982527	FVSQTNGNLYIANVESSDRGNYSCFVSSPSITK	HexNAc-4_Hex-3_Fuc-1	0.00568952	-4.0259	Contactin-1	FVSQTNGNLYIANVESSDRGNYSCFVSSPSITK_HexNAc-4_Hex-3_Fuc-1	Fuc1	0.8
354	CNTN1_MOUSE	3256982527	YIITWDHVVALSNESTVTGYK	HexNAc-5_Hex-4_Fuc-2	0.00735463	-6.1171	Contactin-1	YIITWDHVVALSNESTVTGYK_HexNAc-5_Hex-4_Fuc-2	Fuc2	0.8
355	CNTN1_MOUSE	3256982527	ANSTGTLVITNPTR	HexNAc-5_Hex-3_Fuc-1	0.0013116	-2.7409	Contactin-1	ANSTGTLVITNPTR_HexNAc-5_Hex-3_Fuc-1	Fuc1	0.8
356	CNTN1_MOUSE	3256982527	FVSQTNGNLYIANVESSDRGNYSCFVSSPSITK	HexNAc-5_Hex-3_Fuc-1	0.00914951	-8.6465	Contactin-1	FVSQTNGNLYIANVESSDRGNYSCFVSSPSITK_HexNAc-5_Hex-3_Fuc-1	Fuc1	0.8
357	CNTN1_MOUSE	3256982527	GKANSTGTLVITNPTR	HexNAc-4_Hex-5_Fuc-2	0	3.9871	Contactin-1	GKANSTGTLVITNPTR_HexNAc-4_Hex-5_Fuc-2	Fuc2	0.8
358	CNTN1_MOUSE	3256982527	GKANSTGTLVITNPTR	HexNAc-3_Hex-4_Fuc-2	0.00340832	-2.7631	Contactin-1	GKANSTGTLVITNPTR_HexNAc-3_Hex-4_Fuc-2	Fuc2	0.8
359	CNTN1_MOUSE	3256982527	YIITWDHVVALSNESTVTGYK	HexNAc-2_Hex-5	0	2.8111	Contactin-1	YIITWDHVVALSNESTVTGYK_HexNAc-2_Hex-5	Man5	0.8
360	CNTN1_MOUSE	3256982527	GKANSTGTLVITNPTR	HexNAc-3_Hex-3_Fuc-1	0.00340832	-2.5851	Contactin-1	GKANSTGTLVITNPTR_HexNAc-3_Hex-3_Fuc-1	Fuc1	0.8
361	CNTN1_MOUSE	3256982527	ANSTGTLVITNPTR	HexNAc-4_Hex-5_Fuc-1	0.00346165	-5.4198	Contactin-1	ANSTGTLVITNPTR_HexNAc-4_Hex-5_Fuc-1	Fuc1	0.8
362	CNTN1_MOUSE	3256982527	ANSTGTLVITNPTR	HexNAc-4_Hex-3_Fuc-1	0.00564804	-3.491	Contactin-1	ANSTGTLVITNPTR_HexNAc-4_Hex-3_Fuc-1	Fuc1	0.8
363	CNTN1_MOUSE	3256982527	GKANSTGTLVITNPTR	HexNAc-5_Hex-5_Fuc-3	0.00346165	-7.3061	Contactin-1	GKANSTGTLVITNPTR_HexNAc-5_Hex-5_Fuc-3	Fuc3	0.8
364	CNTN1_MOUSE	3256982527	DIYTMMGQNVTLECFALGNPVPDIR	HexNAc-2_Hex-5	0.00340832	-2.5899	Contactin-1	DIYTMMGQNVTLECFALGNPVPDIR_HexNAc-2_Hex-5	Man5	0.8
365	CNTN1_MOUSE	3256982527	ANSTGTLVITNPTR	HexNAc-5_Hex-4_Fuc-2	0.00568952	-4.1879	Contactin-1	ANSTGTLVITNPTR_HexNAc-5_Hex-4_Fuc-2	Fuc2	0.8
366	CNTN1_MOUSE	3256982527	YTCTAQTIVDNSSASADLVVR	HexNAc-2_Hex-5	0.00129199	-0.9076	Contactin-1	YTCTAQTIVDNSSASADLVVR_HexNAc-2_Hex-5	Man5	0.8
367	CNTN1_MOUSE	3256982527	GKANSTGTLVITNPTR	HexNAc-4_Hex-3	0	0.0948	Contactin-1	GKANSTGTLVITNPTR_HexNAc-4_Hex-3	Fuc0	0.8
368	CNTN1_MOUSE	3256982527	GNYSCFVSSPSITK	HexNAc-2_Hex-9	0.000438116	-0.3328	Contactin-1	GNYSCFVSSPSITK_HexNAc-2_Hex-9	Man9	0.8
369	CNTN1_MOUSE	3256982527	GNYSCFVSSPSITK	HexNAc-4_Hex-3	0	-0.1042	Contactin-1	GNYSCFVSSPSITK_HexNAc-4_Hex-3	Fuc0	0.8
370	CNTN1_MOUSE	3256982527	ANSTGTLVITNPTR	HexNAc-2_Hex-5	0	1.2416	Contactin-1	ANSTGTLVITNPTR_HexNAc-2_Hex-5	Man5	0.8
371	CNTN1_MOUSE	3256982527	GNYSCFVSSPSITK	HexNAc-5_Hex-3_Fuc-1	0.00714116	-5.6251	Contactin-1	GNYSCFVSSPSITK_HexNAc-5_Hex-3_Fuc-1	Fuc1	0.8
372	CNTN1_MOUSE	3256982527	NDGGIYTCFAENNRGKANSTGTLVITNPTR	HexNAc-2_Hex-8	0.00568952	-3.9269	Contactin-1	NDGGIYTCFAENNRGKANSTGTLVITNPTR_HexNAc-2_Hex-8	Man8	0.8
373	CNTN1_MOUSE	3256982527	GNYSCFVSSPSITK	HexNAc-4_Hex-4_Fuc-1	0.00590446	-4.6151	Contactin-1	GNYSCFVSSPSITK_HexNAc-4_Hex-4_Fuc-1	Fuc1	0.8
374	CNTN1_MOUSE	3256982527	YIITWDHVVALSNESTVTGYK	HexNAc-2_Hex-7	0.00346165	-4.2414	Contactin-1	YIITWDHVVALSNESTVTGYK_HexNAc-2_Hex-7	Man7	0.8
375	CNTN1_MOUSE	3256982527	ANSTGTLVITNPTR	HexNAc-4_Hex-4_Fuc-2	0.00850971	-7.0893	Contactin-1	ANSTGTLVITNPTR_HexNAc-4_Hex-4_Fuc-2	Fuc2	0.8
376	CNTN1_MOUSE	3256982527	YTCTAQTIVDNSSASADLVVR	HexNAc-2_Hex-7	0.00340832	-2.726	Contactin-1	YTCTAQTIVDNSSASADLVVR_HexNAc-2_Hex-7	Man7	0.8
377	CNTN1_MOUSE	3256982527	GNYSCFVSSPSITK	HexNAc-5_Hex-3	0	0.3039	Contactin-1	GNYSCFVSSPSITK_HexNAc-5_Hex-3	Fuc0	0.8
378	CNTN1_MOUSE	3256982527	GKANSTGTLVITNPTR	HexNAc-4_Hex-3_Fuc-1	0.00564804	-3.5198	Contactin-1	GKANSTGTLVITNPTR_HexNAc-4_Hex-3_Fuc-1	Fuc1	0.8
379	CNTN1_MOUSE	3256982527	GNYSCFVSSPSITK	HexNAc-5_Hex-4_Fuc-1	0.00618079	-4.6996	Contactin-1	GNYSCFVSSPSITK_HexNAc-5_Hex-4_Fuc-1	Fuc1	0.8
380	CNTN1_MOUSE	3256982527	DIYTMMGQNVTLECFALGNPVPDIR	HexNAc-2_Hex-8	0.00568952	-4.5023	Contactin-1	DIYTMMGQNVTLECFALGNPVPDIR_HexNAc-2_Hex-8	Man8	0.8
381	CNTN1_MOUSE	3256982527	YTCTAQTIVDNSSASADLVVR	HexNAc-2_Hex-6	0.00196078	-1.3983	Contactin-1	YTCTAQTIVDNSSASADLVVR_HexNAc-2_Hex-6	Man6	0.8
382	CNTN1_MOUSE	3256982527	GKANSTGTLVITNPTR	HexNAc-4_Hex-4_Fuc-1	0.0013116	-2.3862	Contactin-1	GKANSTGTLVITNPTR_HexNAc-4_Hex-4_Fuc-1	Fuc1	0.8
383	CNTN1_MOUSE	3256982527	GKANSTGTLVITNPTR	HexNAc-3_Hex-4_Fuc-1	0.00318845	-3.7872	Contactin-1	GKANSTGTLVITNPTR_HexNAc-3_Hex-4_Fuc-1	Fuc1	0.8
384	CNTN1_MOUSE	3256982527	YIITWDHVVALSNESTVTGYK	HexNAc-5_Hex-3_Fuc-1	0.00879451	-7.4736	Contactin-1	YIITWDHVVALSNESTVTGYK_HexNAc-5_Hex-3_Fuc-1	Fuc1	0.8
385	CNTN1_MOUSE	3256982527	DIYTMMGQNVTLECFALGNPVPDIR	HexNAc-2_Hex-7_Fuc-1	0.00879451	-7.6176	Contactin-1	DIYTMMGQNVTLECFALGNPVPDIR_HexNAc-2_Hex-7_Fuc-1	Man7F	0.8
386	CNTN1_MOUSE	3256982527	DIYTMMGQNVTLECFALGNPVPDIR	HexNAc-5_Hex-4_Fuc-1	0.00748469	-6.3218	Contactin-1	DIYTMMGQNVTLECFALGNPVPDIR_HexNAc-5_Hex-4_Fuc-1	Fuc1	0.8
387	CNTN1_MOUSE	3256982527	HAGRYTCTAQTIVDNSSASADLVVR	HexNAc-4_Hex-4	0.00714116	-5.6969	Contactin-1	HAGRYTCTAQTIVDNSSASADLVVR_HexNAc-4_Hex-4	Fuc0	0.8
388	CNTN1_MOUSE	3256982527	GKANSTGTLVITNPTR	HexNAc-5_Hex-3_Fuc-1	0.00564804	-3.7242	Contactin-1	GKANSTGTLVITNPTR_HexNAc-5_Hex-3_Fuc-1	Fuc1	0.8
389	CNTN1_MOUSE	3256982527	YTCTAQTIVDNSSASADLVVR	HexNAc-2_Hex-9	0.00196078	-1.725	Contactin-1	YTCTAQTIVDNSSASADLVVR_HexNAc-2_Hex-9	Man9	0.8
390	CNTN1_MOUSE	3256982527	GKANSTGTLVITNPTR	HexNAc-2_Hex-5	0	0.1972	Contactin-1	GKANSTGTLVITNPTR_HexNAc-2_Hex-5	Man5	0.8
391	CNTN1_MOUSE	3256982527	GKANSTGTLVITNPTR	HexNAc-4_Hex-5	0.000438116	-0.829	Contactin-1	GKANSTGTLVITNPTR_HexNAc-4_Hex-5	Fuc0	0.8
392	CNTN1_MOUSE	3256982527	YIITWDHVVALSNESTVTGYK	HexNAc-4_Hex-3_Fuc-1	0.00714116	-5.7239	Contactin-1	YIITWDHVVALSNESTVTGYK_HexNAc-4_Hex-3_Fuc-1	Fuc1	0.8
393	CNTN2_MOUSE	113012797	MNGTEMNLEPGSR	HexNAc-2_Hex-5	0	3.3565	Contactin-2	MNGTEMNLEPGSR_HexNAc-2_Hex-5	Man5	0.2
394	CNTN2_MOUSE	113012797	ANSTGILSVR	HexNAc-5_Hex-3_Fuc-1	0.00564804	-3.5797	Contactin-2	ANSTGILSVR_HexNAc-5_Hex-3_Fuc-1	Fuc1	0.2
395	CNTN2_MOUSE	113012797	WDPVVPLRNESTVTGYK	HexNAc-2_Hex-5	0	0.8268	Contactin-2	WDPVVPLRNESTVTGYK_HexNAc-2_Hex-5	Man5	0.2
396	CNTN4_MOUSE	38400015	TVGNQTSTK	HexNAc-5_Hex-3_Fuc-1	0.00618079	-5.0188	Contactin-4	TVGNQTSTK_HexNAc-5_Hex-3_Fuc-1	Fuc1	0
397	CNTN6_MOUSE	36253833	VSGNVTTK	HexNAc-4_Hex-3	0	3.7453	Contactin-6	VSGNVTTK_HexNAc-4_Hex-3	Fuc0	0
398	CNTN6_MOUSE	36253833	VEPSDVGNYTCFVTNK	HexNAc-4_Hex-3_Fuc-1	0.00346165	-5.9595	Contactin-6	VEPSDVGNYTCFVTNK_HexNAc-4_Hex-3_Fuc-1	Fuc1	0
399	CNTP1_MOUSE	318687925	WGCHSNQTAFHGCMELLK	HexNAc-2_Hex-6	0	-0.0538	Contactin-associated protein 1	WGCHSNQTAFHGCMELLK_HexNAc-2_Hex-6	Man6	0.6
400	CNTP1_MOUSE	318687925	DANFTLDGYAHHFVLNGDFER	HexNAc-2_Hex-9	0.00564804	-3.5766	Contactin-associated protein 1	DANFTLDGYAHHFVLNGDFER_HexNAc-2_Hex-9	Man9	0.6
401	CNTP1_MOUSE	318687925	GLLTFVDHLPVTQVVVGDTNR	HexNAc-2_Hex-5	0	1.324	Contactin-associated protein 1	GLLTFVDHLPVTQVVVGDTNR_HexNAc-2_Hex-5	Man5	0.6
402	CNTP1_MOUSE	318687925	WGCHSNQTAFHGCMELLK	HexNAc-2_Hex-10	0	0.4171	Contactin-associated protein 1	WGCHSNQTAFHGCMELLK_HexNAc-2_Hex-10	Prec	0.6
403	CNTP1_MOUSE	318687925	ANASEGTFPNCTGHCTHPR	HexNAc-2_Hex-9	0.00196078	-1.6667	Contactin-associated protein 1	ANASEGTFPNCTGHCTHPR_HexNAc-2_Hex-9	Man9	0.6
404	CNTP1_MOUSE	318687925	ANHSLDVSFYFR	HexNAc-2_Hex-9	0	0.6016	Contactin-associated protein 1	ANHSLDVSFYFR_HexNAc-2_Hex-9	Man9	0.6
405	CNTP1_MOUSE	318687925	WGCHSNQTAFHGCMELLK	HexNAc-2_Hex-7	0.00196078	-1.4662	Contactin-associated protein 1	WGCHSNQTAFHGCMELLK_HexNAc-2_Hex-7	Man7	0.6
406	CNTP1_MOUSE	318687925	PVTDGQPHSVNITR	HexNAc-2_Hex-9	0	1.5871	Contactin-associated protein 1	PVTDGQPHSVNITR_HexNAc-2_Hex-9	Man9	0.6
407	CNTP1_MOUSE	318687925	VDGQLVNLTLVEFR	HexNAc-2_Hex-9	0	1.1939	Contactin-associated protein 1	VDGQLVNLTLVEFR_HexNAc-2_Hex-9	Man9	0.6
408	CNTP1_MOUSE	318687925	YSGNYTIDPDGSGPLKPFVVYCDIR	HexNAc-2_Hex-5	0.0010101	-2.0285	Contactin-associated protein 1	YSGNYTIDPDGSGPLKPFVVYCDIR_HexNAc-2_Hex-5	Man5	0.6
409	CNTP1_MOUSE	318687925	ANHSLDVSFYFR	HexNAc-2_Hex-10	0.000492611	-0.4997	Contactin-associated protein 1	ANHSLDVSFYFR_HexNAc-2_Hex-10	Prec	0.6
410	CNTP1_MOUSE	318687925	GLLTFVDHLPVTQVVVGDTNR	HexNAc-2_Hex-9	0.000269542	-0.1802	Contactin-associated protein 1	GLLTFVDHLPVTQVVVGDTNR_HexNAc-2_Hex-9	Man9	0.6
411	CNTP1_MOUSE	318687925	VDGQLVNLTLVEFR	HexNAc-2_Hex-8	0	1.2714	Contactin-associated protein 1	VDGQLVNLTLVEFR_HexNAc-2_Hex-8	Man8	0.6
412	CNTP1_MOUSE	318687925	ANHSLDVSFYFR	HexNAc-2_Hex-8	0.000438116	-1.0501	Contactin-associated protein 1	ANHSLDVSFYFR_HexNAc-2_Hex-8	Man8	0.6
413	CNTP2_MOUSE	176461371	VGVHINNTQTK	HexNAc-2_Hex-9	0.000438116	-0.4215	Contactin-associated protein-like 2	VGVHINNTQTK_HexNAc-2_Hex-9	Man9	0.4
414	CNTP2_MOUSE	176461371	NMANGQPHSVNITR	HexNAc-2_Hex-6	0	-0.387	Contactin-associated protein-like 2	NMANGQPHSVNITR_HexNAc-2_Hex-6	Man6	0.4
415	CNTP2_MOUSE	176461371	NMANGQPHSVNITR	HexNAc-2_Hex-8	0.00129199	-1.1772	Contactin-associated protein-like 2	NMANGQPHSVNITR_HexNAc-2_Hex-8	Man8	0.4
416	CNTP2_MOUSE	176461371	VGVHINNTQTK	HexNAc-4_Hex-5_Fuc-1	0.00346165	-4.6073	Contactin-associated protein-like 2	VGVHINNTQTK_HexNAc-4_Hex-5_Fuc-1	Fuc1	0.4
417	CNTP2_MOUSE	176461371	VGVHINNTQTK	HexNAc-2_Hex-5	0	1.9661	Contactin-associated protein-like 2	VGVHINNTQTK_HexNAc-2_Hex-5	Man5	0.4
418	CNTP2_MOUSE	176461371	VGVHINNTQTK	HexNAc-2_Hex-8	0.0013116	-2.4564	Contactin-associated protein-like 2	VGVHINNTQTK_HexNAc-2_Hex-8	Man8	0.4
419	CNTP2_MOUSE	176461371	NMANGQPHSVNITR	HexNAc-2_Hex-9	0.00568952	-4.2678	Contactin-associated protein-like 2	NMANGQPHSVNITR_HexNAc-2_Hex-9	Man9	0.4
420	CNTP2_MOUSE	176461371	VGVHINNTQTK	HexNAc-5_Hex-3	0	1.5406	Contactin-associated protein-like 2	VGVHINNTQTK_HexNAc-5_Hex-3	Fuc0	0.4
421	CNTP2_MOUSE	176461371	VGVHINNTQTK	HexNAc-4_Hex-5_Fuc-2	0.0013116	-2.5318	Contactin-associated protein-like 2	VGVHINNTQTK_HexNAc-4_Hex-5_Fuc-2	Fuc2	0.4
422	CNTP2_MOUSE	176461371	VGVHINNTQTK	HexNAc-4_Hex-5	0	1.2675	Contactin-associated protein-like 2	VGVHINNTQTK_HexNAc-4_Hex-5	Fuc0	0.4
423	CNTP2_MOUSE	176461371	NMANGQPHSVNITR	HexNAc-2_Hex-7	0.00129199	-1.2896	Contactin-associated protein-like 2	NMANGQPHSVNITR_HexNAc-2_Hex-7	Man7	0.4
424	CNTP2_MOUSE	176461371	VGVHINNTQTK	HexNAc-2_Hex-6	0	2.1334	Contactin-associated protein-like 2	VGVHINNTQTK_HexNAc-2_Hex-6	Man6	0.4
425	CNTP4_MOUSE	50187421	NSSFHAASFHGDMK	HexNAc-5_Hex-4_Fuc-2	0.00346165	-6.6771	Contactin-associated protein-like 4	NSSFHAASFHGDMK_HexNAc-5_Hex-4_Fuc-2	Fuc2	0
426	CNTP4_MOUSE	50187421	QVNFTVDEHRR	HexNAc-2_Hex-5	0	3.9853	Contactin-associated protein-like 4	QVNFTVDEHRR_HexNAc-2_Hex-5	Man5	0
427	CNTP4_MOUSE	50187421	QVNFTVDEHR	HexNAc-2_Hex-5	0	0.0929	Contactin-associated protein-like 4	QVNFTVDEHR_HexNAc-2_Hex-5	Man5	0
428	COX2_MOUSE	6747403433	PGLFYGQCSEICGSNHSFMPIVLEMVPLK	HexNAc-4_Hex-5_Fuc-2	0.00367247	-7.7718	Cytochrome c oxidase subunit 2	PGLFYGQCSEICGSNHSFMPIVLEMVPLK_HexNAc-4_Hex-5_Fuc-2	Fuc2	0.8
429	CREL1_MOUSE	120256005	NSSHLVCSACFGPCAR	HexNAc-2_Hex-7	0.0013116	-2.3518	Protein disulfide isomerase Creld1	NSSHLVCSACFGPCAR_HexNAc-2_Hex-7	Man7	0.2
430	CREL1_MOUSE	120256005	NSSHLVCSACFGPCAR	HexNAc-2_Hex-5	0	2.0375	Protein disulfide isomerase Creld1	NSSHLVCSACFGPCAR_HexNAc-2_Hex-5	Man5	0.2
431	CREL1_MOUSE	120256005	NSSHLVCSACFGPCAR	HexNAc-2_Hex-8	0.000438116	-0.7695	Protein disulfide isomerase Creld1	NSSHLVCSACFGPCAR_HexNAc-2_Hex-8	Man8	0.2
432	CREL1_MOUSE	120256005	NSSHLVCSACFGPCAR	HexNAc-2_Hex-6	0.00296956	-2.0159	Protein disulfide isomerase Creld1	NSSHLVCSACFGPCAR_HexNAc-2_Hex-6	Man6	0.2
433	CSK21_MOUSE	428240395	LGRGKYSEVFEAINITNNEK	HexNAc-3_Hex-4	0.00663391	-5.0724	Casein kinase II subunit alpha	LGRGKYSEVFEAINITNNEK_HexNAc-3_Hex-4	Fuc0	0.6
434	CSPG2_MOUSE	180658427	FENQTCFPLPDSR	HexNAc-4_Hex-3_Fuc-1	0.00318845	-3.7859	Versican core protein	FENQTCFPLPDSR_HexNAc-4_Hex-3_Fuc-1	Fuc1	0.4
435	CSPG2_MOUSE	180658427	FENQTCFPLPDSR	HexNAc-5_Hex-4_Fuc-2	0.00568952	-4.3576	Versican core protein	FENQTCFPLPDSR_HexNAc-5_Hex-4_Fuc-2	Fuc2	0.4
436	CSPG2_MOUSE	180658427	FENQTCFPLPDSR	HexNAc-5_Hex-3_Fuc-1	0.00663391	-5.0881	Versican core protein	FENQTCFPLPDSR_HexNAc-5_Hex-3_Fuc-1	Fuc1	0.4
437	CSPG5_MOUSE	151366955	PGDPGKDLASGENGTECR	HexNAc-5_Hex-6_Fuc-4	0.00367247	-7.964	Isoform 2 of Chondroitin sulfate proteoglycan 5	PGDPGKDLASGENGTECR_HexNAc-5_Hex-6_Fuc-4	Fuc4	0.4
438	CSPG5_MOUSE	151366955	PGDPGKDLASGENGTECR	HexNAc-4_Hex-5_Fuc-3	0.00346165	-7.2646	Isoform 2 of Chondroitin sulfate proteoglycan 5	PGDPGKDLASGENGTECR_HexNAc-4_Hex-5_Fuc-3	Fuc3	0.4
439	CSPG5_MOUSE	151366955	PGDPGKDLASGENGTECR	HexNAc-5_Hex-4_Fuc-2	0.0013116	-2.7908	Isoform 2 of Chondroitin sulfate proteoglycan 5	PGDPGKDLASGENGTECR_HexNAc-5_Hex-4_Fuc-2	Fuc2	0.4
440	CSPG5_MOUSE	151366955	PGDPGKDLASGENGTECR	HexNAc-4_Hex-4_Fuc-2	0.00568952	-4.3952	Isoform 2 of Chondroitin sulfate proteoglycan 5	PGDPGKDLASGENGTECR_HexNAc-4_Hex-4_Fuc-2	Fuc2	0.4
441	CSPG5_MOUSE	151366955	PGDPGKDLASGENGTECR	HexNAc-4_Hex-3_Fuc-1	0.00359125	-2.9132	Isoform 2 of Chondroitin sulfate proteoglycan 5	PGDPGKDLASGENGTECR_HexNAc-4_Hex-3_Fuc-1	Fuc1	0.4
442	CSPG5_MOUSE	151366955	PGDPGKDLASGENGTECR	HexNAc-3_Hex-4_Fuc-2	0.0013116	-2.3394	Isoform 2 of Chondroitin sulfate proteoglycan 5	PGDPGKDLASGENGTECR_HexNAc-3_Hex-4_Fuc-2	Fuc2	0.4
443	CSPG5_MOUSE	151366955	DLASGENGTECR	HexNAc-3_Hex-4_Fuc-2	0.00346165	-3.9858	Isoform 2 of Chondroitin sulfate proteoglycan 5	DLASGENGTECR_HexNAc-3_Hex-4_Fuc-2	Fuc2	0.4
444	CSPG5_MOUSE	802757823	PGDPGKDLASGENGTECR	HexNAc-5_Hex-6_Fuc-4	0.00367247	-7.964	Isoform 2 of Chondroitin sulfate proteoglycan 5	PGDPGKDLASGENGTECR_HexNAc-5_Hex-6_Fuc-4	Fuc4	0.8
445	CSPG5_MOUSE	802757823	PGDPGKDLASGENGTECR	HexNAc-4_Hex-5_Fuc-3	0.00346165	-7.2646	Isoform 2 of Chondroitin sulfate proteoglycan 5	PGDPGKDLASGENGTECR_HexNAc-4_Hex-5_Fuc-3	Fuc3	0.8
446	CSPG5_MOUSE	802757823	PGDPGKDLASGENGTECR	HexNAc-5_Hex-4_Fuc-2	0.0013116	-2.7908	Isoform 2 of Chondroitin sulfate proteoglycan 5	PGDPGKDLASGENGTECR_HexNAc-5_Hex-4_Fuc-2	Fuc2	0.8
447	CSPG5_MOUSE	802757823	PGDPGKDLASGENGTECR	HexNAc-4_Hex-4_Fuc-2	0.00568952	-4.3952	Isoform 2 of Chondroitin sulfate proteoglycan 5	PGDPGKDLASGENGTECR_HexNAc-4_Hex-4_Fuc-2	Fuc2	0.8
448	CSPG5_MOUSE	802757823	PGDPGKDLASGENGTECR	HexNAc-4_Hex-3_Fuc-1	0.00359125	-2.9132	Isoform 2 of Chondroitin sulfate proteoglycan 5	PGDPGKDLASGENGTECR_HexNAc-4_Hex-3_Fuc-1	Fuc1	0.8
449	CSPG5_MOUSE	802757823	PGDPGKDLASGENGTECR	HexNAc-3_Hex-4_Fuc-2	0.0013116	-2.3394	Isoform 2 of Chondroitin sulfate proteoglycan 5	PGDPGKDLASGENGTECR_HexNAc-3_Hex-4_Fuc-2	Fuc2	0.8
450	CSPG5_MOUSE	802757823	DLASGENGTECR	HexNAc-3_Hex-4_Fuc-2	0.00346165	-3.9858	Isoform 2 of Chondroitin sulfate proteoglycan 5	DLASGENGTECR_HexNAc-3_Hex-4_Fuc-2	Fuc2	0.8
451	CTL1_MOUSE	125241659	FAEINGSALCSYNIKPSEYTLTSK	HexNAc-2_Hex-6	0.0032538	-2.3497	Isoform 2 of Choline transporter-like protein 1	FAEINGSALCSYNIKPSEYTLTSK_HexNAc-2_Hex-6	Man6	0.2
452	CTL1_MOUSE	125241659	FAEINGSALCSYNIKPSEYTLTSK	HexNAc-2_Hex-7	0.00215556	-3.1823	Isoform 2 of Choline transporter-like protein 1	FAEINGSALCSYNIKPSEYTLTSK_HexNAc-2_Hex-7	Man7	0.2
453	CTL1_MOUSE	125241659	FAEINGSALCSYNIKPSEYTLTSK	HexNAc-2_Hex-5	0.00296956	-2.1642	Isoform 2 of Choline transporter-like protein 1	FAEINGSALCSYNIKPSEYTLTSK_HexNAc-2_Hex-5	Man5	0.2
454	CTL2_MOUSE	19893303	TCNPETFPLRNESLQCPTAR	HexNAc-2_Hex-5	0	3.1965	Isoform 2 of Choline transporter-like protein 2	TCNPETFPLRNESLQCPTAR_HexNAc-2_Hex-5	Man5	0
455	CTL2_MOUSE	19893303	KNITDLVEGAK	HexNAc-5_Hex-4_Fuc-2	0.00663391	-5.3776	Isoform 2 of Choline transporter-like protein 2	KNITDLVEGAK_HexNAc-5_Hex-4_Fuc-2	Fuc2	0
456	CTL2_MOUSE	19893303	KNITDLVEGAK	HexNAc-5_Hex-5_Fuc-3	0.00346165	-3.9833	Isoform 2 of Choline transporter-like protein 2	KNITDLVEGAK_HexNAc-5_Hex-5_Fuc-3	Fuc3	0
457	CTL2_MOUSE	19893303	KTCNPETFPLRNESLQCPTAR	HexNAc-2_Hex-5	0	0.8565	Isoform 2 of Choline transporter-like protein 2	KTCNPETFPLRNESLQCPTAR_HexNAc-2_Hex-5	Man5	0
458	CTP5A_MOUSE	24774427	QANFTVDMNTQHFR	HexNAc-2_Hex-5	0.000438116	-1.2759	Contactin-associated protein like 5-1	QANFTVDMNTQHFR_HexNAc-2_Hex-5	Man5	0
459	CXA1_MOUSE	478700041	NNSSCRNYNKQASEQNWANYSAEQNR	HexNAc-3_Hex-5_Fuc-1	0.00879451	-7.3487	Gap junction alpha-1 protein	NNSSCRNYNKQASEQNWANYSAEQNR_HexNAc-3_Hex-5_Fuc-1	Fuc1	0.6
460	CXAR_MOUSE	669647212	SGDASINVTNLQLSDIGTYQCK	HexNAc-5_Hex-4_Fuc-1	0.00914951	-8.0686	Isoform 2 of Coxsackievirus and adenovirus receptor homolog	SGDASINVTNLQLSDIGTYQCK_HexNAc-5_Hex-4_Fuc-1	Fuc1	0.6
461	CXAR_MOUSE	669647212	NASSEYSGTYSCTVQNR	HexNAc-3_Hex-5_Fuc-3	0.010227	-9.3882	Isoform 2 of Coxsackievirus and adenovirus receptor homolog	NASSEYSGTYSCTVQNR_HexNAc-3_Hex-5_Fuc-3	Fuc3	0.6
462	CXAR_MOUSE	669647212	SGDASINVTNLQLSDIGTYQCK	HexNAc-5_Hex-3	0.00199637	-3.0074	Isoform 2 of Coxsackievirus and adenovirus receptor homolog	SGDASINVTNLQLSDIGTYQCK_HexNAc-5_Hex-3	Fuc0	0.6
463	CXAR_MOUSE	669647212	SGDASINVTNLQLSDIGTYQCK	HexNAc-4_Hex-3	0.0013116	-2.4985	Isoform 2 of Coxsackievirus and adenovirus receptor homolog	SGDASINVTNLQLSDIGTYQCK_HexNAc-4_Hex-3	Fuc0	0.6
464	CXAR_MOUSE	669647212	NASSEYSGTYSCTVQNR	HexNAc-3_Hex-6_Fuc-3	0.010227	-9.4546	Isoform 2 of Coxsackievirus and adenovirus receptor homolog	NASSEYSGTYSCTVQNR_HexNAc-3_Hex-6_Fuc-3	Fuc3	0.6
465	CYTC_MOUSE	450533109	SQTNLTDCPFHDQPHLMR	HexNAc-2_Hex-8	0	0.4401	Cystatin-C	SQTNLTDCPFHDQPHLMR_HexNAc-2_Hex-8	Man8	0.6
466	CYTC_MOUSE	450533109	SQTNLTDCPFHDQPHLMR	HexNAc-2_Hex-7	0.00318845	-3.7067	Cystatin-C	SQTNLTDCPFHDQPHLMR_HexNAc-2_Hex-7	Man7	0.6
467	CYTC_MOUSE	450533109	SQTNLTDCPFHDQPHLMR	HexNAc-5_Hex-5_Fuc-3	0.00914951	-7.9457	Cystatin-C	SQTNLTDCPFHDQPHLMR_HexNAc-5_Hex-5_Fuc-3	Fuc3	0.6
468	CYTC_MOUSE	450533109	SQTNLTDCPFHDQPHLMR	HexNAc-5_Hex-4_Fuc-2	0.00447713	-3.3038	Cystatin-C	SQTNLTDCPFHDQPHLMR_HexNAc-5_Hex-4_Fuc-2	Fuc2	0.6
469	CYTC_MOUSE	450533109	SQTNLTDCPFHDQPHLMR	HexNAc-2_Hex-9	0	0.2931	Cystatin-C	SQTNLTDCPFHDQPHLMR_HexNAc-2_Hex-9	Man9	0.6
470	CYTC_MOUSE	450533109	SQTNLTDCPFHDQPHLMR	HexNAc-5_Hex-3_Fuc-1	0.00663391	-5.3755	Cystatin-C	SQTNLTDCPFHDQPHLMR_HexNAc-5_Hex-3_Fuc-1	Fuc1	0.6
471	CYTC_MOUSE	450533109	SQTNLTDCPFHDQPHLMR	HexNAc-4_Hex-3_Fuc-1	0.00568952	-3.9259	Cystatin-C	SQTNLTDCPFHDQPHLMR_HexNAc-4_Hex-3_Fuc-1	Fuc1	0.6
472	DCC_MOUSE	5088124	GGNVLLNCSAESDR	HexNAc-2_Hex-8	0.000438116	-1.1619	Isoform C of Netrin receptor DCC	GGNVLLNCSAESDR_HexNAc-2_Hex-8	Man8	0
473	DCLK2_MOUSE	113758709	SPVNGTPSSQLSTPK	HexNAc-5_Hex-4_Fuc-1	0.00762503	-6.553	Isoform 4 of Serine/threonine-protein kinase DCLK2	SPVNGTPSSQLSTPK_HexNAc-5_Hex-4_Fuc-1	Fuc1	0.2
474	DHI1_MOUSE	40306049	QSNGSIAVISSLAGK	HexNAc-2_Hex-8	0	-0.0947	Corticosteroid 11-beta-dehydrogenase isozyme 1	QSNGSIAVISSLAGK_HexNAc-2_Hex-8	Man8	0
475	DIP2B_MOUSE	96807605	NQTPAPTAAQTSAPSK	HexNAc-3_Hex-5_Fuc-1	0.00748469	-6.4522	Disco-interacting protein 2 homolog B	NQTPAPTAAQTSAPSK_HexNAc-3_Hex-5_Fuc-1	Fuc1	0.2
476	DISP2_MOUSE	5537225	VSDNYTSISGMDLGLKPR	HexNAc-2_Hex-6	0.0010101	-2.1197	Protein dispatched homolog 2	VSDNYTSISGMDLGLKPR_HexNAc-2_Hex-6	Man6	0
477	DISP2_MOUSE	5537225	VSDNYTSISGMDLGLKPR	HexNAc-2_Hex-7	0.00296956	-2.1695	Protein dispatched homolog 2	VSDNYTSISGMDLGLKPR_HexNAc-2_Hex-7	Man7	0
478	DLG3_MOUSE	340703659	IHDLREQMMNSSMSSGSGSLR	HexNAc-2_Hex-4	0.00340832	-2.4886	Disks large homolog 3	IHDLREQMMNSSMSSGSGSLR_HexNAc-2_Hex-4	Man4	0.6
479	DNER_MOUSE	57407291	SVTPLQAPGGLVLLEEMLALGPNHFIGFVNDSVAK	HexNAc-2_Hex-5	0	0.6576	Delta and Notch-like epidermal growth factor-related receptor	SVTPLQAPGGLVLLEEMLALGPNHFIGFVNDSVAK_HexNAc-2_Hex-5	Man5	0
480	DNER_MOUSE	57407291	LVSFEVPQNTSVK	HexNAc-5_Hex-3_Fuc-1	0.00568952	-4.2004	Delta and Notch-like epidermal growth factor-related receptor	LVSFEVPQNTSVK_HexNAc-5_Hex-3_Fuc-1	Fuc1	0
481	DPP10_MOUSE	248895392	WINDTVVVYK	HexNAc-5_Hex-3_Fuc-1	0.00340832	-2.5736	Inactive dipeptidyl peptidase 10	WINDTVVVYK_HexNAc-5_Hex-3_Fuc-1	Fuc1	0.4
482	DPP10_MOUSE	248895392	AGVNYTLQVYPDEGYHISDK	HexNAc-2_Hex-8	0.00129199	-0.8657	Inactive dipeptidyl peptidase 10	AGVNYTLQVYPDEGYHISDK_HexNAc-2_Hex-8	Man8	0.4
483	DPP10_MOUSE	248895392	AGVNYTLQVYPDEGYHISDK	HexNAc-2_Hex-9	0	-0.3199	Inactive dipeptidyl peptidase 10	AGVNYTLQVYPDEGYHISDK_HexNAc-2_Hex-9	Man9	0.4
484	DPP10_MOUSE	248895392	LAFLMINDSLVPNMIIPR	HexNAc-2_Hex-5	0	0.2047	Inactive dipeptidyl peptidase 10	LAFLMINDSLVPNMIIPR_HexNAc-2_Hex-5	Man5	0.4
485	DPP6_MOUSE	963556097	NVETNNSTVLIEGK	HexNAc-4_Hex-3_Fuc-1	0.00310024	-3.567	Dipeptidyl aminopeptidase-like protein 6	NVETNNSTVLIEGK_HexNAc-4_Hex-3_Fuc-1	Fuc1	0.8
486	DPP6_MOUSE	963556097	LAYATINDSR	HexNAc-4_Hex-5_Fuc-1	0.00568952	-3.9815	Dipeptidyl aminopeptidase-like protein 6	LAYATINDSR_HexNAc-4_Hex-5_Fuc-1	Fuc1	0.8
487	DPP6_MOUSE	963556097	LAYATINDSR	HexNAc-2_Hex-5	0	2.8924	Dipeptidyl aminopeptidase-like protein 6	LAYATINDSR_HexNAc-2_Hex-5	Man5	0.8
488	DPP6_MOUSE	963556097	NVETNNSTVLIEGK	HexNAc-5_Hex-4_Fuc-2	0.00663391	-5.3894	Dipeptidyl aminopeptidase-like protein 6	NVETNNSTVLIEGK_HexNAc-5_Hex-4_Fuc-2	Fuc2	0.8
489	DPP6_MOUSE	963556097	NVETNNSTVLIEGK	HexNAc-4_Hex-5_Fuc-2	0.00340832	-2.7719	Dipeptidyl aminopeptidase-like protein 6	NVETNNSTVLIEGK_HexNAc-4_Hex-5_Fuc-2	Fuc2	0.8
490	DPP6_MOUSE	963556097	CEGPGVPTVTVHNTTDK	HexNAc-2_Hex-5	0	0.9787	Dipeptidyl aminopeptidase-like protein 6	CEGPGVPTVTVHNTTDK_HexNAc-2_Hex-5	Man5	0.8
491	DPP6_MOUSE	963556097	GKANYSLQIYPDESHYFHSVALK	HexNAc-2_Hex-8	0.0032538	-2.3085	Dipeptidyl aminopeptidase-like protein 6	GKANYSLQIYPDESHYFHSVALK_HexNAc-2_Hex-8	Man8	0.8
492	DPP6_MOUSE	963556097	LAYATINDSR	HexNAc-5_Hex-4_Fuc-1	0.0013116	-2.6585	Dipeptidyl aminopeptidase-like protein 6	LAYATINDSR_HexNAc-5_Hex-4_Fuc-1	Fuc1	0.8
493	DPP6_MOUSE	963556097	CEGPGVPTVTVHNTTDK	HexNAc-5_Hex-3	0	3.5363	Dipeptidyl aminopeptidase-like protein 6	CEGPGVPTVTVHNTTDK_HexNAc-5_Hex-3	Fuc0	0.8
494	DPP6_MOUSE	963556097	ANYSLQIYPDESHYFHSVALK	HexNAc-2_Hex-7	0.000438116	-1.1381	Dipeptidyl aminopeptidase-like protein 6	ANYSLQIYPDESHYFHSVALK_HexNAc-2_Hex-7	Man7	0.8
495	DPP6_MOUSE	963556097	GKANYSLQIYPDESHYFHSVALK	HexNAc-2_Hex-9	0	0.9793	Dipeptidyl aminopeptidase-like protein 6	GKANYSLQIYPDESHYFHSVALK_HexNAc-2_Hex-9	Man9	0.8
496	DPP6_MOUSE	963556097	CEGPGVPTVTVHNTTDK	HexNAc-4_Hex-5_Fuc-1	0.00346165	-7.227	Dipeptidyl aminopeptidase-like protein 6	CEGPGVPTVTVHNTTDK_HexNAc-4_Hex-5_Fuc-1	Fuc1	0.8
497	DPP6_MOUSE	963556097	LAYATINDSR	HexNAc-4_Hex-5	0	1.8315	Dipeptidyl aminopeptidase-like protein 6	LAYATINDSR_HexNAc-4_Hex-5	Fuc0	0.8
498	DPP6_MOUSE	963556097	NVETNNSTVLIEGK	HexNAc-4_Hex-5_Fuc-1	0.00346165	-4.0379	Dipeptidyl aminopeptidase-like protein 6	NVETNNSTVLIEGK_HexNAc-4_Hex-5_Fuc-1	Fuc1	0.8
499	DPP6_MOUSE	963556097	AQNVSILTLCDATTGVCTK	HexNAc-2_Hex-6	0.00196078	-1.674	Dipeptidyl aminopeptidase-like protein 6	AQNVSILTLCDATTGVCTK_HexNAc-2_Hex-6	Man6	0.8
500	DPP6_MOUSE	963556097	FYHITVSSSQPNSSNDNIQSITSGDWDVTK	HexNAc-5_Hex-4_Fuc-2	0.00879451	-7.3646	Dipeptidyl aminopeptidase-like protein 6	FYHITVSSSQPNSSNDNIQSITSGDWDVTK_HexNAc-5_Hex-4_Fuc-2	Fuc2	0.8
501	DPP6_MOUSE	963556097	CEGPGVPTVTVHNTTDKR	HexNAc-5_Hex-3	0	3.8573	Dipeptidyl aminopeptidase-like protein 6	CEGPGVPTVTVHNTTDKR_HexNAc-5_Hex-3	Fuc0	0.8
502	DPP6_MOUSE	963556097	ANYSLQIYPDESHYFHSVALK	HexNAc-2_Hex-9	0.00340832	-2.525	Dipeptidyl aminopeptidase-like protein 6	ANYSLQIYPDESHYFHSVALK_HexNAc-2_Hex-9	Man9	0.8
503	DPP6_MOUSE	963556097	AQNVSILTLCDATTGVCTK	HexNAc-2_Hex-5	0.00129199	-0.9076	Dipeptidyl aminopeptidase-like protein 6	AQNVSILTLCDATTGVCTK_HexNAc-2_Hex-5	Man5	0.8
504	DPP6_MOUSE	963556097	LAYATINDSR	HexNAc-5_Hex-3	0	6.0336	Dipeptidyl aminopeptidase-like protein 6	LAYATINDSR_HexNAc-5_Hex-3	Fuc0	0.8
505	DPP6_MOUSE	963556097	NVETNNSTVLIEGK	HexNAc-4_Hex-6_Fuc-2	0.00748469	-6.4234	Dipeptidyl aminopeptidase-like protein 6	NVETNNSTVLIEGK_HexNAc-4_Hex-6_Fuc-2	Fuc2	0.8
506	DPP6_MOUSE	963556097	NVETNNSTVLIEGK	HexNAc-4_Hex-4_Fuc-1	0.00199637	-2.8768	Dipeptidyl aminopeptidase-like protein 6	NVETNNSTVLIEGK_HexNAc-4_Hex-4_Fuc-1	Fuc1	0.8
507	DPP6_MOUSE	963556097	ANYSLQIYPDESHYFHSVALK	HexNAc-2_Hex-10	0.00359125	-2.839	Dipeptidyl aminopeptidase-like protein 6	ANYSLQIYPDESHYFHSVALK_HexNAc-2_Hex-10	Prec	0.8
508	DPP6_MOUSE	963556097	LAYATINDSR	HexNAc-4_Hex-4	0	1.219	Dipeptidyl aminopeptidase-like protein 6	LAYATINDSR_HexNAc-4_Hex-4	Fuc0	0.8
509	DPP6_MOUSE	963556097	NVETNNSTVLIEGKK	HexNAc-5_Hex-3_Fuc-1	0.00346165	-3.8868	Dipeptidyl aminopeptidase-like protein 6	NVETNNSTVLIEGKK_HexNAc-5_Hex-3_Fuc-1	Fuc1	0.8
510	DPP6_MOUSE	963556097	NVETNNSTVLIEGK	HexNAc-5_Hex-3_Fuc-1	0.00340832	-2.8032	Dipeptidyl aminopeptidase-like protein 6	NVETNNSTVLIEGK_HexNAc-5_Hex-3_Fuc-1	Fuc1	0.8
511	DPP6_MOUSE	963556097	CEGPGVPTVTVHNTTDKR	HexNAc-2_Hex-5	0	0.0619	Dipeptidyl aminopeptidase-like protein 6	CEGPGVPTVTVHNTTDKR_HexNAc-2_Hex-5	Man5	0.8
512	DPP6_MOUSE	963556097	FYHITVSSSQPNSSNDNIQSITSGDWDVTK	HexNAc-5_Hex-3_Fuc-1	0.00359125	-2.925	Dipeptidyl aminopeptidase-like protein 6	FYHITVSSSQPNSSNDNIQSITSGDWDVTK_HexNAc-5_Hex-3_Fuc-1	Fuc1	0.8
513	DPP6_MOUSE	963556097	ANYSLQIYPDESHYFHSVALK	HexNAc-2_Hex-8	0.00296956	-2.0202	Dipeptidyl aminopeptidase-like protein 6	ANYSLQIYPDESHYFHSVALK_HexNAc-2_Hex-8	Man8	0.8
514	DPYL1_MOUSE	6789999067	HQPPPIRNLHQSNFSLSGAQIDDNNPR	HexNAc-3_Hex-4_Fuc-1	0.00367247	-8.0702	Dihydropyrimidinase-related protein 1	HQPPPIRNLHQSNFSLSGAQIDDNNPR_HexNAc-3_Hex-4_Fuc-1	Fuc1	0.8
515	DPYL1_MOUSE	6789999067	NLHQSNFSLSGAQIDDNNPRRTGHR	HexNAc-4_Hex-5	0.00346165	-4.0086	Dihydropyrimidinase-related protein 1	NLHQSNFSLSGAQIDDNNPRRTGHR_HexNAc-4_Hex-5	Fuc0	0.8
516	DYN1_MOUSE	828935317	EALSIIGDINTTTVSTPMPPPVDDSWLQVQSVPAGR	HexNAc-3_Hex-4	0.00508259	-3.3999	Isoform 4 of Dynamin-1	EALSIIGDINTTTVSTPMPPPVDDSWLQVQSVPAGR_HexNAc-3_Hex-4	Fuc0	0.8
517	DYN1_MOUSE	3572671060	EALSIIGDINTTTVSTPMPPPVDDSWLQVQSVPAGR	HexNAc-3_Hex-4	0.00508259	-3.3999	Isoform 4 of Dynamin-1	EALSIIGDINTTTVSTPMPPPVDDSWLQVQSVPAGR_HexNAc-3_Hex-4	Fuc0	0.8
518	DYST_MOUSE	42715349	LQVEQNK	HexNAc-4_Hex-3	0	4.2715	Isoform 1 of Dystonin	LQVEQNK_HexNAc-4_Hex-3	Fuc0	0
519	EAA2_MOUSE	92574686	KVLVAPPSEEANTTK	HexNAc-2_Hex-5	0	0.3979	Excitatory amino acid transporter 2	KVLVAPPSEEANTTK_HexNAc-2_Hex-5	Man5	0.2
520	EAA2_MOUSE	92574686	VLVAPPSEEANTTK	HexNAc-4_Hex-4_Fuc-2	0.00346165	-5.2478	Excitatory amino acid transporter 2	VLVAPPSEEANTTK_HexNAc-4_Hex-4_Fuc-2	Fuc2	0.2
521	EAA2_MOUSE	92574686	AVISMLNETMNEAPEETK	HexNAc-2_Hex-8	0	0.0188	Excitatory amino acid transporter 2	AVISMLNETMNEAPEETK_HexNAc-2_Hex-8	Man8	0.2
522	EAA2_MOUSE	92574686	KVLVAPPSEEANTTK	HexNAc-2_Hex-9	0	0.6667	Excitatory amino acid transporter 2	KVLVAPPSEEANTTK_HexNAc-2_Hex-9	Man9	0.2
523	EAA2_MOUSE	92574686	AVISMLNETMNEAPEETK	HexNAc-2_Hex-7_Fuc-1	0.00346165	-4.768	Excitatory amino acid transporter 2	AVISMLNETMNEAPEETK_HexNAc-2_Hex-7_Fuc-1	Man7F	0.2
524	EAA2_MOUSE	92574686	VLVAPPSEEANTTK	HexNAc-5_Hex-5_Fuc-3	0.00714116	-5.7642	Excitatory amino acid transporter 2	VLVAPPSEEANTTK_HexNAc-5_Hex-5_Fuc-3	Fuc3	0.2
525	EAA2_MOUSE	92574686	VLVAPPSEEANTTK	HexNAc-5_Hex-6_Fuc-3	0.00346165	-7.3119	Excitatory amino acid transporter 2	VLVAPPSEEANTTK_HexNAc-5_Hex-6_Fuc-3	Fuc3	0.2
526	EAA2_MOUSE	92574686	VLVAPPSEEANTTK	HexNAc-4_Hex-5_Fuc-3	0.00346165	-7.5539	Excitatory amino acid transporter 2	VLVAPPSEEANTTK_HexNAc-4_Hex-5_Fuc-3	Fuc3	0.2
527	EAA2_MOUSE	92574686	KVLVAPPSEEANTTK	HexNAc-5_Hex-5_Fuc-3	0.00914951	-7.861	Excitatory amino acid transporter 2	KVLVAPPSEEANTTK_HexNAc-5_Hex-5_Fuc-3	Fuc3	0.2
528	EAA2_MOUSE	92574686	KVLVAPPSEEANTTK	HexNAc-2_Hex-8	0	0.2975	Excitatory amino acid transporter 2	KVLVAPPSEEANTTK_HexNAc-2_Hex-8	Man8	0.2
529	EAA2_MOUSE	92574686	VLVAPPSEEANTTK	HexNAc-5_Hex-6_Fuc-4	0.00879451	-7.4663	Excitatory amino acid transporter 2	VLVAPPSEEANTTK_HexNAc-5_Hex-6_Fuc-4	Fuc4	0.2
530	EAA2_MOUSE	92574686	KVLVAPPSEEANTTK	HexNAc-5_Hex-6_Fuc-4	0.010227	-9.2898	Excitatory amino acid transporter 2	KVLVAPPSEEANTTK_HexNAc-5_Hex-6_Fuc-4	Fuc4	0.2
531	EAA2_MOUSE	92574686	KVLVAPPSEEANTTK	HexNAc-5_Hex-6_Fuc-3	0.00951593	-8.8376	Excitatory amino acid transporter 2	KVLVAPPSEEANTTK_HexNAc-5_Hex-6_Fuc-3	Fuc3	0.2
532	EAA2_MOUSE	92574686	AVISMLNETMNEAPEETK	HexNAc-2_Hex-9	0.00232641	-3.2181	Excitatory amino acid transporter 2	AVISMLNETMNEAPEETK_HexNAc-2_Hex-9	Man9	0.2
533	EAA2_MOUSE	92574686	VLVAPPSEEANTTK	HexNAc-2_Hex-9	0	0.5191	Excitatory amino acid transporter 2	VLVAPPSEEANTTK_HexNAc-2_Hex-9	Man9	0.2
534	EAA2_MOUSE	92574686	AVISMLNETMNEAPEETK	HexNAc-5_Hex-6_Fuc-4	0.0115012	-10.3114	Excitatory amino acid transporter 2	AVISMLNETMNEAPEETK_HexNAc-5_Hex-6_Fuc-4	Fuc4	0.2
535	EAA2_MOUSE	92574686	AVISMLNETMNEAPEETK	HexNAc-5_Hex-5_Fuc-3	0.00346165	-6.2562	Excitatory amino acid transporter 2	AVISMLNETMNEAPEETK_HexNAc-5_Hex-5_Fuc-3	Fuc3	0.2
536	EAA2_MOUSE	92574686	VLVAPPSEEANTTK	HexNAc-5_Hex-4_Fuc-2	0.00899165	-7.6931	Excitatory amino acid transporter 2	VLVAPPSEEANTTK_HexNAc-5_Hex-4_Fuc-2	Fuc2	0.2
537	EAA2_MOUSE	92574686	KVLVAPPSEEANTTK	HexNAc-5_Hex-4_Fuc-2	0.00346165	-7.133	Excitatory amino acid transporter 2	KVLVAPPSEEANTTK_HexNAc-5_Hex-4_Fuc-2	Fuc2	0.2
538	EAA2_MOUSE	92574686	VLVAPPSEEANTTK	HexNAc-2_Hex-8	0.000438116	-0.6542	Excitatory amino acid transporter 2	VLVAPPSEEANTTK_HexNAc-2_Hex-8	Man8	0.2
539	EAA2_MOUSE	6649423033	KVLVAPPSEEANTTK	HexNAc-2_Hex-5	0	0.3979	Excitatory amino acid transporter 2	KVLVAPPSEEANTTK_HexNAc-2_Hex-5	Man5	0.8
540	EAA2_MOUSE	6649423033	VLVAPPSEEANTTK	HexNAc-4_Hex-4_Fuc-2	0.00346165	-5.2478	Excitatory amino acid transporter 2	VLVAPPSEEANTTK_HexNAc-4_Hex-4_Fuc-2	Fuc2	0.8
541	EAA2_MOUSE	6649423033	AVISMLNETMNEAPEETK	HexNAc-2_Hex-8	0	0.0188	Excitatory amino acid transporter 2	AVISMLNETMNEAPEETK_HexNAc-2_Hex-8	Man8	0.8
542	EAA2_MOUSE	6649423033	KVLVAPPSEEANTTK	HexNAc-2_Hex-9	0	0.6667	Excitatory amino acid transporter 2	KVLVAPPSEEANTTK_HexNAc-2_Hex-9	Man9	0.8
543	EAA2_MOUSE	6649423033	AVISMLNETMNEAPEETK	HexNAc-2_Hex-7_Fuc-1	0.00346165	-4.768	Excitatory amino acid transporter 2	AVISMLNETMNEAPEETK_HexNAc-2_Hex-7_Fuc-1	Man7F	0.8
544	EAA2_MOUSE	6649423033	VLVAPPSEEANTTK	HexNAc-5_Hex-5_Fuc-3	0.00714116	-5.7642	Excitatory amino acid transporter 2	VLVAPPSEEANTTK_HexNAc-5_Hex-5_Fuc-3	Fuc3	0.8
545	EAA2_MOUSE	6649423033	VLVAPPSEEANTTK	HexNAc-5_Hex-6_Fuc-3	0.00346165	-7.3119	Excitatory amino acid transporter 2	VLVAPPSEEANTTK_HexNAc-5_Hex-6_Fuc-3	Fuc3	0.8
546	EAA2_MOUSE	6649423033	VLVAPPSEEANTTK	HexNAc-4_Hex-5_Fuc-3	0.00346165	-7.5539	Excitatory amino acid transporter 2	VLVAPPSEEANTTK_HexNAc-4_Hex-5_Fuc-3	Fuc3	0.8
547	EAA2_MOUSE	6649423033	KVLVAPPSEEANTTK	HexNAc-5_Hex-5_Fuc-3	0.00914951	-7.861	Excitatory amino acid transporter 2	KVLVAPPSEEANTTK_HexNAc-5_Hex-5_Fuc-3	Fuc3	0.8
548	EAA2_MOUSE	6649423033	KVLVAPPSEEANTTK	HexNAc-2_Hex-8	0	0.2975	Excitatory amino acid transporter 2	KVLVAPPSEEANTTK_HexNAc-2_Hex-8	Man8	0.8
549	EAA2_MOUSE	6649423033	VLVAPPSEEANTTK	HexNAc-5_Hex-6_Fuc-4	0.00879451	-7.4663	Excitatory amino acid transporter 2	VLVAPPSEEANTTK_HexNAc-5_Hex-6_Fuc-4	Fuc4	0.8
550	EAA2_MOUSE	6649423033	KVLVAPPSEEANTTK	HexNAc-5_Hex-6_Fuc-4	0.010227	-9.2898	Excitatory amino acid transporter 2	KVLVAPPSEEANTTK_HexNAc-5_Hex-6_Fuc-4	Fuc4	0.8
551	EAA2_MOUSE	6649423033	KVLVAPPSEEANTTK	HexNAc-5_Hex-6_Fuc-3	0.00951593	-8.8376	Excitatory amino acid transporter 2	KVLVAPPSEEANTTK_HexNAc-5_Hex-6_Fuc-3	Fuc3	0.8
552	EAA2_MOUSE	6649423033	AVISMLNETMNEAPEETK	HexNAc-2_Hex-9	0.00232641	-3.2181	Excitatory amino acid transporter 2	AVISMLNETMNEAPEETK_HexNAc-2_Hex-9	Man9	0.8
553	EAA2_MOUSE	6649423033	VLVAPPSEEANTTK	HexNAc-2_Hex-9	0	0.5191	Excitatory amino acid transporter 2	VLVAPPSEEANTTK_HexNAc-2_Hex-9	Man9	0.8
554	EAA2_MOUSE	6649423033	AVISMLNETMNEAPEETK	HexNAc-5_Hex-6_Fuc-4	0.0115012	-10.3114	Excitatory amino acid transporter 2	AVISMLNETMNEAPEETK_HexNAc-5_Hex-6_Fuc-4	Fuc4	0.8
555	EAA2_MOUSE	6649423033	AVISMLNETMNEAPEETK	HexNAc-5_Hex-5_Fuc-3	0.00346165	-6.2562	Excitatory amino acid transporter 2	AVISMLNETMNEAPEETK_HexNAc-5_Hex-5_Fuc-3	Fuc3	0.8
556	EAA2_MOUSE	6649423033	VLVAPPSEEANTTK	HexNAc-5_Hex-4_Fuc-2	0.00899165	-7.6931	Excitatory amino acid transporter 2	VLVAPPSEEANTTK_HexNAc-5_Hex-4_Fuc-2	Fuc2	0.8
557	EAA2_MOUSE	6649423033	KVLVAPPSEEANTTK	HexNAc-5_Hex-4_Fuc-2	0.00346165	-7.133	Excitatory amino acid transporter 2	KVLVAPPSEEANTTK_HexNAc-5_Hex-4_Fuc-2	Fuc2	0.8
558	EAA2_MOUSE	6649423033	VLVAPPSEEANTTK	HexNAc-2_Hex-8	0.000438116	-0.6542	Excitatory amino acid transporter 2	VLVAPPSEEANTTK_HexNAc-2_Hex-8	Man8	0.8
559	EAA3_MOUSE	50783099	PVGDPGGNATEVSVTTAMTTMSENK	HexNAc-2_Hex-11	0.00346165	-5.6542	Excitatory amino acid transporter 3	PVGDPGGNATEVSVTTAMTTMSENK_HexNAc-2_Hex-11	Prec	0
560	EF1A2_MOUSE	2186591403	VETGILRPGMVVTFAPVNITTEVK	HexNAc-5_Hex-6_Fuc-4	0.00517791	-11.7915	Elongation factor 1-alpha 2	VETGILRPGMVVTFAPVNITTEVK_HexNAc-5_Hex-6_Fuc-4	Fuc4	0.8
561	EFNB3_MOUSE	101638475	GAAHSAEPGRDTIPGDPSSNATSR	HexNAc-5_Hex-4_Fuc-2	0.00618079	-4.8019	Ephrin-B3	GAAHSAEPGRDTIPGDPSSNATSR_HexNAc-5_Hex-4_Fuc-2	Fuc2	0.2
562	EFR3B_MOUSE	111710283	NAIKPVLIHLDNHSLWEPK	HexNAc-4_Hex-4_Fuc-1	0.00914951	-8.4269	Protein EFR3 homolog B	NAIKPVLIHLDNHSLWEPK_HexNAc-4_Hex-4_Fuc-1	Fuc1	0.2
563	EMB_MOUSE	29863879	KDDEPLETTGDFNTTK	HexNAc-5_Hex-3_Fuc-1	0.00568952	-4.5342	Embigin	KDDEPLETTGDFNTTK_HexNAc-5_Hex-3_Fuc-1	Fuc1	0
564	EMB_MOUSE	29863879	SNVSVEENVILEKPSHVELK	HexNAc-2_Hex-7	0.00129199	-1.1035	Embigin	SNVSVEENVILEKPSHVELK_HexNAc-2_Hex-7	Man7	0
565	EMB_MOUSE	29863879	SCNISVTEK	HexNAc-2_Hex-8	0.0013116	-2.2802	Embigin	SCNISVTEK_HexNAc-2_Hex-8	Man8	0
566	EMB_MOUSE	29863879	KDDEPLETTGDFNTTK	HexNAc-5_Hex-4_Fuc-2	0.00346165	-5.8136	Embigin	KDDEPLETTGDFNTTK_HexNAc-5_Hex-4_Fuc-2	Fuc2	0
567	EMB_MOUSE	29863879	SNVSVEENVILEKPSHVELK	HexNAc-2_Hex-5	0.00296956	-2.1399	Embigin	SNVSVEENVILEKPSHVELK_HexNAc-2_Hex-5	Man5	0
568	EMC1_MOUSE	282908640	FINYNQTVSR	HexNAc-4_Hex-5_Fuc-2	0.00951593	-8.8068	Isoform 2 of ER membrane protein complex subunit 1	FINYNQTVSR_HexNAc-4_Hex-5_Fuc-2	Fuc2	0.4
569	EMC1_MOUSE	282908640	FINYNQTVSR	HexNAc-2_Hex-8	0	0.3924	Isoform 2 of ER membrane protein complex subunit 1	FINYNQTVSR_HexNAc-2_Hex-8	Man8	0.4
570	EMC1_MOUSE	282908640	FINYNQTVSR	HexNAc-2_Hex-9	0	3.5928	Isoform 2 of ER membrane protein complex subunit 1	FINYNQTVSR_HexNAc-2_Hex-9	Man9	0.4
571	EMC10_MOUSE	38454319	GSEVEDEDLELFNTSVQLRPPSTAPGPETAAFIER	HexNAc-2_Hex-9	0.0013116	-2.5614	Isoform 2 of ER membrane protein complex subunit 10	GSEVEDEDLELFNTSVQLRPPSTAPGPETAAFIER_HexNAc-2_Hex-9	Man9	0
572	EMC10_MOUSE	38454319	GSEVEDEDLELFNTSVQLRPPSTAPGPETAAFIER	HexNAc-2_Hex-8	0.00359125	-2.8975	Isoform 2 of ER membrane protein complex subunit 10	GSEVEDEDLELFNTSVQLRPPSTAPGPETAAFIER_HexNAc-2_Hex-8	Man8	0
573	ENPL_MOUSE	3993946527	HNNDTQHIWESDSNEFSVIADPR	HexNAc-2_Hex-6	0	-0.432	Endoplasmin	HNNDTQHIWESDSNEFSVIADPR_HexNAc-2_Hex-6	Man6	0.8
574	ENPL_MOUSE	3993946527	TDDEVVQREEEAIQLDGLNASQIR	HexNAc-2_Hex-8	0	1.9115	Endoplasmin	TDDEVVQREEEAIQLDGLNASQIR_HexNAc-2_Hex-8	Man8	0.8
575	ENPL_MOUSE	3993946527	EGSRTDDEVVQREEEAIQLDGLNASQIR	HexNAc-2_Hex-5	0	2.1479	Endoplasmin	EGSRTDDEVVQREEEAIQLDGLNASQIR_HexNAc-2_Hex-5	Man5	0.8
576	ENPL_MOUSE	3993946527	LGVIEDHSNR	HexNAc-2_Hex-9	0	1.7014	Endoplasmin	LGVIEDHSNR_HexNAc-2_Hex-9	Man9	0.8
577	ENPL_MOUSE	3993946527	HNNDTQHIWESDSNEFSVIADPR	HexNAc-2_Hex-7	0.00340832	-2.4547	Endoplasmin	HNNDTQHIWESDSNEFSVIADPR_HexNAc-2_Hex-7	Man7	0.8
578	ENPL_MOUSE	3993946527	LGVIEDHSNR	HexNAc-2_Hex-8	0	2.8772	Endoplasmin	LGVIEDHSNR_HexNAc-2_Hex-8	Man8	0.8
579	ENPL_MOUSE	3993946527	EEEAIQLDGLNASQIR	HexNAc-2_Hex-3	0.00301365	-3.3329	Endoplasmin	EEEAIQLDGLNASQIR_HexNAc-2_Hex-3	Man3	0.8
580	ENPL_MOUSE	3993946527	HNNDTQHIWESDSNEFSVIADPR	HexNAc-2_Hex-8	0.00340832	-2.391	Endoplasmin	HNNDTQHIWESDSNEFSVIADPR_HexNAc-2_Hex-8	Man8	0.8
581	ENPL_MOUSE	3993946527	HNNDTQHIWESDSNEFSVIADPR	HexNAc-2_Hex-5	0	1.8563	Endoplasmin	HNNDTQHIWESDSNEFSVIADPR_HexNAc-2_Hex-5	Man5	0.8
582	ENPL_MOUSE	3993946527	EEEAIQLDGLNASQIR	HexNAc-2_Hex-5	0.0013116	-2.2313	Endoplasmin	EEEAIQLDGLNASQIR_HexNAc-2_Hex-5	Man5	0.8
583	ENPL_MOUSE	3993946527	TDDEVVQREEEAIQLDGLNASQIR	HexNAc-2_Hex-7	0.00129199	-1.3088	Endoplasmin	TDDEVVQREEEAIQLDGLNASQIR_HexNAc-2_Hex-7	Man7	0.8
584	ENPL_MOUSE	3993946527	TDDEVVQREEEAIQLDGLNASQIR	HexNAc-2_Hex-6	0.00196078	-1.7768	Endoplasmin	TDDEVVQREEEAIQLDGLNASQIR_HexNAc-2_Hex-6	Man6	0.8
585	ENPL_MOUSE	3993946527	EEEAIQLDGLNASQIR	HexNAc-2_Hex-6	0.00129199	-1.3	Endoplasmin	EEEAIQLDGLNASQIR_HexNAc-2_Hex-6	Man6	0.8
586	ENTP2_MOUSE	140103227	WPADKENDTGIVGQHSSCDVR	HexNAc-2_Hex-6	0	1.3753	Ectonucleoside triphosphate diphosphohydrolase 2	WPADKENDTGIVGQHSSCDVR_HexNAc-2_Hex-6	Man6	0.4
587	ENTP2_MOUSE	140103227	WPADKENDTGIVGQHSSCDVR	HexNAc-2_Hex-5	0	2.2542	Ectonucleoside triphosphate diphosphohydrolase 2	WPADKENDTGIVGQHSSCDVR_HexNAc-2_Hex-5	Man5	0.4
588	ENTP2_MOUSE	140103227	WPADKENDTGIVGQHSSCDVR	HexNAc-2_Hex-7	0	1.7383	Ectonucleoside triphosphate diphosphohydrolase 2	WPADKENDTGIVGQHSSCDVR_HexNAc-2_Hex-7	Man7	0.4
589	ENTP2_MOUSE	140103227	LLNLTSPEATAK	HexNAc-2_Hex-5	0.000438116	-1.3312	Ectonucleoside triphosphate diphosphohydrolase 2	LLNLTSPEATAK_HexNAc-2_Hex-5	Man5	0.4
590	EPHA4_MOUSE	296055552	GSCVNNSEEKDVPK	HexNAc-5_Hex-4_Fuc-2	0.00727358	-5.9507	Isoform Short of Ephrin type-A receptor 4	GSCVNNSEEKDVPK_HexNAc-5_Hex-4_Fuc-2	Fuc2	0.6
591	EPS8_MOUSE	64532223	MNGHMSNR	HexNAc-2_Hex-5	0	1.9815	Epidermal growth factor receptor kinase substrate 8	MNGHMSNR_HexNAc-2_Hex-5	Man5	0.2
592	ERGI3_MOUSE	13293912	HLSFGEDYPGIVNPLDHTNVTAPQASMMFQYFVK	HexNAc-2_Hex-8	0.0013116	-2.6548	Isoform 2 of Endoplasmic reticulum-Golgi intermediate compartment protein 3	HLSFGEDYPGIVNPLDHTNVTAPQASMMFQYFVK_HexNAc-2_Hex-8	Man8	0
593	ERLN2_MOUSE	346230656	NYTADYDK	HexNAc-2_Hex-9	0	0.0924	Erlin-2	NYTADYDK_HexNAc-2_Hex-9	Man9	0.6
594	ERO1A_MOUSE	89351765	WGHNVTEFQQR	HexNAc-2_Hex-9	0	0.6667	ERO1-like protein alpha	WGHNVTEFQQR_HexNAc-2_Hex-9	Man9	0.2
595	ERO1A_MOUSE	89351765	WGHNVTEFQQR	HexNAc-2_Hex-6	0	-0.073	ERO1-like protein alpha	WGHNVTEFQQR_HexNAc-2_Hex-6	Man6	0.2
596	ERO1A_MOUSE	89351765	WGHNVTEFQQR	HexNAc-2_Hex-7	0.0013116	-2.3259	ERO1-like protein alpha	WGHNVTEFQQR_HexNAc-2_Hex-7	Man7	0.2
597	F1712_MOUSE	107760811	ASVDVFGNR	HexNAc-2_Hex-5	0	4.8402	Protein FAM171A2	ASVDVFGNR_HexNAc-2_Hex-5	Man5	0.2
598	F171B_MOUSE	15982393	TNSTVTR	HexNAc-2_Hex-5	0	4.0399	Isoform 2 of Protein FAM171B	TNSTVTR_HexNAc-2_Hex-5	Man5	0
599	F171B_MOUSE	15982393	TNSTVTR	HexNAc-5_Hex-5_Fuc-1	0.00346165	-5.3689	Isoform 2 of Protein FAM171B	TNSTVTR_HexNAc-5_Hex-5_Fuc-1	Fuc1	0
600	F234B_MOUSE	51851649	KMLSAFNATSGK	HexNAc-2_Hex-7	0	2.6238	Isoform 2 of Protein FAM234B	KMLSAFNATSGK_HexNAc-2_Hex-7	Man7	0
601	F234B_MOUSE	51851649	APDSNSSSLLITTR	HexNAc-5_Hex-3_Fuc-1	0.00346165	-4.0298	Isoform 2 of Protein FAM234B	APDSNSSSLLITTR_HexNAc-5_Hex-3_Fuc-1	Fuc1	0
602	FABD_MOUSE	90217317	KPLVAVHSNVSGQK	HexNAc-2_Hex-9	0	2.8989	Malonyl-CoA-acyl carrier protein transacylase, mitochondrial	KPLVAVHSNVSGQK_HexNAc-2_Hex-9	Man9	0.2
603	FABP5_MOUSE	2182705920	MIVECVMNNATCTR	HexNAc-2_Hex-7_Fuc-1	0.00359125	-2.8583	Fatty acid-binding protein 5	MIVECVMNNATCTR_HexNAc-2_Hex-7_Fuc-1	Man7F	0.8
604	FAS_MOUSE	717010220	SGECPAALVGGINLLLKPNTSVQFMK	HexNAc-5_Hex-5	0.00663391	-5.2372	Fatty acid synthase	SGECPAALVGGINLLLKPNTSVQFMK_HexNAc-5_Hex-5	Fuc0	0.6
605	FMR1_MOUSE	125956675	GPGYTSGTNSEASNASETESDHRDELSDWSLAPTEEERESFLR	HexNAc-4_Hex-7_Fuc-2	0.00517791	-11.5977	Synaptic functional regulator FMR1	GPGYTSGTNSEASNASETESDHRDELSDWSLAPTEEERESFLR_HexNAc-4_Hex-7_Fuc-2	Fuc2	0.2
606	G37L1_MOUSE	243336459	VNLTGTPSQR	HexNAc-5_Hex-4_Fuc-2	0.00310024	-3.4645	G-protein coupled receptor 37-like 1	VNLTGTPSQR_HexNAc-5_Hex-4_Fuc-2	Fuc2	0.4
607	G37L1_MOUSE	243336459	VNLTGTPSQR	HexNAc-5_Hex-5_Fuc-3	0.00568952	-4.0993	G-protein coupled receptor 37-like 1	VNLTGTPSQR_HexNAc-5_Hex-5_Fuc-3	Fuc3	0.4
608	G37L1_MOUSE	243336459	VNLTGTPSQR	HexNAc-4_Hex-5_Fuc-3	0.00346165	-4.1936	G-protein coupled receptor 37-like 1	VNLTGTPSQR_HexNAc-4_Hex-5_Fuc-3	Fuc3	0.4
609	GABR1_MOUSE	244238741	SISNMTSQEFVEK	HexNAc-4_Hex-3_Fuc-1	0.00346165	-4.1266	Gamma-aminobutyric acid type B receptor subunit 1	SISNMTSQEFVEK_HexNAc-4_Hex-3_Fuc-1	Fuc1	0.4
610	GABR1_MOUSE	244238741	SISNMTSQEFVEK	HexNAc-4_Hex-5_Fuc-2	0.00714116	-5.6024	Gamma-aminobutyric acid type B receptor subunit 1	SISNMTSQEFVEK_HexNAc-4_Hex-5_Fuc-2	Fuc2	0.4
611	GABR1_MOUSE	244238741	LEDFNYNNQTITDQIYR	HexNAc-2_Hex-8	0.00340832	-2.5204	Gamma-aminobutyric acid type B receptor subunit 1	LEDFNYNNQTITDQIYR_HexNAc-2_Hex-8	Man8	0.4
612	GABR1_MOUSE	244238741	SISNMTSQEFVEK	HexNAc-5_Hex-3_Fuc-1	0.00568952	-4.3027	Gamma-aminobutyric acid type B receptor subunit 1	SISNMTSQEFVEK_HexNAc-5_Hex-3_Fuc-1	Fuc1	0.4
613	GABR1_MOUSE	244238741	RHPEETGGFQEAPLAYDAIWALALALNK	HexNAc-2_Hex-5	0.00296956	-2.0595	Gamma-aminobutyric acid type B receptor subunit 1	RHPEETGGFQEAPLAYDAIWALALALNK_HexNAc-2_Hex-5	Man5	0.4
614	GABR1_MOUSE	244238741	SISNMTSQEFVEK	HexNAc-2_Hex-10	0	0.5806	Gamma-aminobutyric acid type B receptor subunit 1	SISNMTSQEFVEK_HexNAc-2_Hex-10	Prec	0.4
615	GABR1_MOUSE	244238741	SISNMTSQEFVEK	HexNAc-5_Hex-4_Fuc-2	0.00346165	-6.8088	Gamma-aminobutyric acid type B receptor subunit 1	SISNMTSQEFVEK_HexNAc-5_Hex-4_Fuc-2	Fuc2	0.4
616	GABR1_MOUSE	244238741	SISNMTSQEFVEK	HexNAc-2_Hex-9	0	0.3397	Gamma-aminobutyric acid type B receptor subunit 1	SISNMTSQEFVEK_HexNAc-2_Hex-9	Man9	0.4
617	GABR1_MOUSE	244238741	SISNMTSQEFVEK	HexNAc-2_Hex-5	0.000438116	-1.348	Gamma-aminobutyric acid type B receptor subunit 1	SISNMTSQEFVEK_HexNAc-2_Hex-5	Man5	0.4
618	GABR1_MOUSE	244238741	SISNMTSQEFVEK	HexNAc-4_Hex-5_Fuc-1	0.00346165	-3.9803	Gamma-aminobutyric acid type B receptor subunit 1	SISNMTSQEFVEK_HexNAc-4_Hex-5_Fuc-1	Fuc1	0.4
619	GABR1_MOUSE	244238741	HPEETGGFQEAPLAYDAIWALALALNK	HexNAc-2_Hex-5	0.0013116	-2.7196	Gamma-aminobutyric acid type B receptor subunit 1	HPEETGGFQEAPLAYDAIWALALALNK_HexNAc-2_Hex-5	Man5	0.4
620	GABR2_MOUSE	234855744	VGEYNAVADTLEIINDTIR	HexNAc-5_Hex-4_Fuc-2	0.00914951	-7.8485	Gamma-aminobutyric acid type B receptor subunit 2	VGEYNAVADTLEIINDTIR_HexNAc-5_Hex-4_Fuc-2	Fuc2	0.4
621	GABR2_MOUSE	234855744	QNHYQELNDILSLGNFTESTDGGK	HexNAc-2_Hex-3	0.00215556	-3.1294	Gamma-aminobutyric acid type B receptor subunit 2	QNHYQELNDILSLGNFTESTDGGK_HexNAc-2_Hex-3	Man3	0.4
622	GABR2_MOUSE	234855744	IQDFNYTDHTLGR	HexNAc-3_Hex-5_Fuc-1	0.00346165	-4.5234	Gamma-aminobutyric acid type B receptor subunit 2	IQDFNYTDHTLGR_HexNAc-3_Hex-5_Fuc-1	Fuc1	0.4
623	GABR2_MOUSE	234855744	IQDFNYTDHTLGR	HexNAc-5_Hex-4_Fuc-1	0.00346165	-5.9512	Gamma-aminobutyric acid type B receptor subunit 2	IQDFNYTDHTLGR_HexNAc-5_Hex-4_Fuc-1	Fuc1	0.4
624	GABR2_MOUSE	234855744	IQDFNYTDHTLGR	HexNAc-4_Hex-3_Fuc-1	0.00359125	-3.1104	Gamma-aminobutyric acid type B receptor subunit 2	IQDFNYTDHTLGR_HexNAc-4_Hex-3_Fuc-1	Fuc1	0.4
625	GABR2_MOUSE	234855744	IQDFNYTDHTLGR	HexNAc-5_Hex-4_Fuc-2	0.00618079	-4.9453	Gamma-aminobutyric acid type B receptor subunit 2	IQDFNYTDHTLGR_HexNAc-5_Hex-4_Fuc-2	Fuc2	0.4
626	GABR2_MOUSE	234855744	IQDFNYTDHTLGR	HexNAc-5_Hex-3_Fuc-1	0.00714116	-5.6236	Gamma-aminobutyric acid type B receptor subunit 2	IQDFNYTDHTLGR_HexNAc-5_Hex-3_Fuc-1	Fuc1	0.4
627	GABR2_MOUSE	234855744	IQDFNYTDHTLGR	HexNAc-4_Hex-5_Fuc-1	0.00359125	-2.9765	Gamma-aminobutyric acid type B receptor subunit 2	IQDFNYTDHTLGR_HexNAc-4_Hex-5_Fuc-1	Fuc1	0.4
628	GABR2_MOUSE	234855744	IQDFNYTDHTLGR	HexNAc-2_Hex-5	0.00296956	-2.1025	Gamma-aminobutyric acid type B receptor subunit 2	IQDFNYTDHTLGR_HexNAc-2_Hex-5	Man5	0.4
629	GABR2_MOUSE	234855744	IQDFNYTDHTLGR	HexNAc-4_Hex-4_Fuc-1	0.00346165	-5.1234	Gamma-aminobutyric acid type B receptor subunit 2	IQDFNYTDHTLGR_HexNAc-4_Hex-4_Fuc-1	Fuc1	0.4
630	GABR2_MOUSE	234855744	IQDFNYTDHTLGR	HexNAc-4_Hex-4_Fuc-2	0.0013116	-2.2817	Gamma-aminobutyric acid type B receptor subunit 2	IQDFNYTDHTLGR_HexNAc-4_Hex-4_Fuc-2	Fuc2	0.4
631	GBRA1_MOUSE	347171861	SVAHNMTMPNK	HexNAc-2_Hex-6	0	2.6255	Gamma-aminobutyric acid receptor subunit alpha-1	SVAHNMTMPNK_HexNAc-2_Hex-6	Man6	0.6
632	GBRA1_MOUSE	347171861	SYGQPSQDELKDNTTVFTR	HexNAc-2_Hex-4	0.00346165	-3.956	Gamma-aminobutyric acid receptor subunit alpha-1	SYGQPSQDELKDNTTVFTR_HexNAc-2_Hex-4	Man4	0.6
633	GBRA1_MOUSE	347171861	KSVAHNMTMPNK	HexNAc-2_Hex-5	0	0.4903	Gamma-aminobutyric acid receptor subunit alpha-1	KSVAHNMTMPNK_HexNAc-2_Hex-5	Man5	0.6
634	GBRA1_MOUSE	347171861	SVAHNMTMPNK	HexNAc-2_Hex-7	0	0.8967	Gamma-aminobutyric acid receptor subunit alpha-1	SVAHNMTMPNK_HexNAc-2_Hex-7	Man7	0.6
635	GBRA1_MOUSE	347171861	KSVAHNMTMPNK	HexNAc-2_Hex-4	0	3.4298	Gamma-aminobutyric acid receptor subunit alpha-1	KSVAHNMTMPNK_HexNAc-2_Hex-4	Man4	0.6
636	GBRA1_MOUSE	347171861	SVAHNMTMPNK	HexNAc-2_Hex-5	0	0.8271	Gamma-aminobutyric acid receptor subunit alpha-1	SVAHNMTMPNK_HexNAc-2_Hex-5	Man5	0.6
637	GBRA1_MOUSE	347171861	SVAHNMTMPNK	HexNAc-2_Hex-8	0	2.83	Gamma-aminobutyric acid receptor subunit alpha-1	SVAHNMTMPNK_HexNAc-2_Hex-8	Man8	0.6
638	GBRA1_MOUSE	347171861	SVAHNMTMPNK	HexNAc-2_Hex-9	0	2.0623	Gamma-aminobutyric acid receptor subunit alpha-1	SVAHNMTMPNK_HexNAc-2_Hex-9	Man9	0.6
639	GBRA1_MOUSE	347171861	KSVAHNMTMPNK	HexNAc-2_Hex-6	0	1.1382	Gamma-aminobutyric acid receptor subunit alpha-1	KSVAHNMTMPNK_HexNAc-2_Hex-6	Man6	0.6
640	GBRA3_MOUSE	108478096	HAPDIPDDSTDNITIFTR	HexNAc-4_Hex-4_Fuc-2	0.0013116	-2.3888	Gamma-aminobutyric acid receptor subunit alpha-3	HAPDIPDDSTDNITIFTR_HexNAc-4_Hex-4_Fuc-2	Fuc2	0.2
641	GBRA3_MOUSE	108478096	SVAHNMTTPNK	HexNAc-2_Hex-7	0	1.3897	Gamma-aminobutyric acid receptor subunit alpha-3	SVAHNMTTPNK_HexNAc-2_Hex-7	Man7	0.2
642	GBRA3_MOUSE	108478096	SVAHNMTTPNK	HexNAc-2_Hex-9	0.000492611	-0.5253	Gamma-aminobutyric acid receptor subunit alpha-3	SVAHNMTTPNK_HexNAc-2_Hex-9	Man9	0.2
643	GBRA3_MOUSE	108478096	HAPDIPDDSTDNITIFTR	HexNAc-5_Hex-4_Fuc-2	0.00727358	-5.923	Gamma-aminobutyric acid receptor subunit alpha-3	HAPDIPDDSTDNITIFTR_HexNAc-5_Hex-4_Fuc-2	Fuc2	0.2
644	GBRA3_MOUSE	108478096	SVAHNMTTPNK	HexNAc-2_Hex-8	0	1.7471	Gamma-aminobutyric acid receptor subunit alpha-3	SVAHNMTTPNK_HexNAc-2_Hex-8	Man8	0.2
645	GBRA3_MOUSE	108478096	SVAHNMTTPNK	HexNAc-2_Hex-5	0.000438116	-0.5791	Gamma-aminobutyric acid receptor subunit alpha-3	SVAHNMTTPNK_HexNAc-2_Hex-5	Man5	0.2
646	GBRA3_MOUSE	108478096	SVAHNMTTPNK	HexNAc-2_Hex-6	0	5.345	Gamma-aminobutyric acid receptor subunit alpha-3	SVAHNMTTPNK_HexNAc-2_Hex-6	Man6	0.2
647	GBRA3_MOUSE	108478096	KSVAHNMTTPNK	HexNAc-2_Hex-8	0	1.5118	Gamma-aminobutyric acid receptor subunit alpha-3	KSVAHNMTTPNK_HexNAc-2_Hex-8	Man8	0.2
648	GBRB2_MOUSE	224110576	LSYNVIPLNLTLDNR	HexNAc-2_Hex-5	0	0.0206	Isoform 2 of Gamma-aminobutyric acid receptor subunit beta-2	LSYNVIPLNLTLDNR_HexNAc-2_Hex-5	Man5	0.4
649	GBRB2_MOUSE	224110576	LSYNVIPLNLTLDNR	HexNAc-2_Hex-6	0	2.5638	Isoform 2 of Gamma-aminobutyric acid receptor subunit beta-2	LSYNVIPLNLTLDNR_HexNAc-2_Hex-6	Man6	0.4
650	GBRB3_MOUSE	222191797	LAYSGIPLNLTLDNR	HexNAc-2_Hex-7	0.000438116	-1.0679	Gamma-aminobutyric acid receptor subunit beta-3	LAYSGIPLNLTLDNR_HexNAc-2_Hex-7	Man7	0.4
651	GBRB3_MOUSE	222191797	LAYSGIPLNLTLDNR	HexNAc-2_Hex-6	0.0032538	-2.3497	Gamma-aminobutyric acid receptor subunit beta-3	LAYSGIPLNLTLDNR_HexNAc-2_Hex-6	Man6	0.4
652	GBRB3_MOUSE	222191797	LAYSGIPLNLTLDNR	HexNAc-2_Hex-5	0	1.2307	Gamma-aminobutyric acid receptor subunit beta-3	LAYSGIPLNLTLDNR_HexNAc-2_Hex-5	Man5	0.4
653	GBRG2_MOUSE	146385064	LKFNSTIK	HexNAc-5_Hex-3_Fuc-1	0.00568952	-3.9318	Isoform 2S of Gamma-aminobutyric acid receptor subunit gamma-2	LKFNSTIK_HexNAc-5_Hex-3_Fuc-1	Fuc1	0.4
654	GBRG2_MOUSE	146385064	LKFNSTIK	HexNAc-5_Hex-4_Fuc-2	0.00568952	-4.521	Isoform 2S of Gamma-aminobutyric acid receptor subunit gamma-2	LKFNSTIK_HexNAc-5_Hex-4_Fuc-2	Fuc2	0.4
655	GDE1_MOUSE	200021195	HNLTIFFDVK	HexNAc-2_Hex-5	0	1.5436	Glycerophosphodiester phosphodiesterase 1	HNLTIFFDVK_HexNAc-2_Hex-5	Man5	0.4
656	GFRA2_MOUSE	94972283	NAIQAFGNGTDVNMSPK	HexNAc-5_Hex-3_Fuc-1	0.00346165	-4.6897	Isoform 2 of GDNF family receptor alpha-2	NAIQAFGNGTDVNMSPK_HexNAc-5_Hex-3_Fuc-1	Fuc1	0.2
657	GFRA2_MOUSE	94972283	NAIQAFGNGTDVNMSPK	HexNAc-4_Hex-3_Fuc-1	0.00318845	-3.7543	Isoform 2 of GDNF family receptor alpha-2	NAIQAFGNGTDVNMSPK_HexNAc-4_Hex-3_Fuc-1	Fuc1	0.2
658	GFRA2_MOUSE	94972283	NAIQAFGNGTDVNMSPK	HexNAc-5_Hex-4_Fuc-2	0.00879451	-7.6275	Isoform 2 of GDNF family receptor alpha-2	NAIQAFGNGTDVNMSPK_HexNAc-5_Hex-4_Fuc-2	Fuc2	0.2
659	GFRA2_MOUSE	94972283	NAIQAFGNGTDVNMSPK	HexNAc-4_Hex-4_Fuc-2	0.00249599	-3.2786	Isoform 2 of GDNF family receptor alpha-2	NAIQAFGNGTDVNMSPK_HexNAc-4_Hex-4_Fuc-2	Fuc2	0.2
660	GGT7_MOUSE	225432779	PAEGLCGTYLALGANGAARGLSGLTQVLLNVLTLNRNLSDSLAR	HexNAc-4_Hex-4_Fuc-1	0.00914951	-8.2164	Glutathione hydrolase 7	PAEGLCGTYLALGANGAARGLSGLTQVLLNVLTLNRNLSDSLAR_HexNAc-4_Hex-4_Fuc-1	Fuc1	0.4
661	GGT7_MOUSE	225432779	TANHSAPSLENSVQPGK	HexNAc-2_Hex-6	0	0.6106	Glutathione hydrolase 7	TANHSAPSLENSVQPGK_HexNAc-2_Hex-6	Man6	0.4
662	GGT7_MOUSE	225432779	RNESHLIDFR	HexNAc-2_Hex-6	0	2.8616	Glutathione hydrolase 7	RNESHLIDFR_HexNAc-2_Hex-6	Man6	0.4
663	GGT7_MOUSE	225432779	RNESHLIDFR	HexNAc-2_Hex-9	0	2.4294	Glutathione hydrolase 7	RNESHLIDFR_HexNAc-2_Hex-9	Man9	0.4
664	GGT7_MOUSE	225432779	TANHSAPSLENSVQPGK	HexNAc-2_Hex-5	0	1.1851	Glutathione hydrolase 7	TANHSAPSLENSVQPGK_HexNAc-2_Hex-5	Man5	0.4
665	GGT7_MOUSE	225432779	RNESHLIDFR	HexNAc-2_Hex-5	0	4.6075	Glutathione hydrolase 7	RNESHLIDFR_HexNAc-2_Hex-5	Man5	0.4
666	GGT7_MOUSE	225432779	GHLVLSPPPPHTGPALISALNILEGFNLTSLVSR	HexNAc-2_Hex-6	0.00340832	-2.4713	Glutathione hydrolase 7	GHLVLSPPPPHTGPALISALNILEGFNLTSLVSR_HexNAc-2_Hex-6	Man6	0.4
667	GGT7_MOUSE	225432779	NESHLIDFR	HexNAc-2_Hex-8	0.000438116	-0.3675	Glutathione hydrolase 7	NESHLIDFR_HexNAc-2_Hex-8	Man8	0.4
668	GGT7_MOUSE	225432779	TANHSAPSLENSVQPGK	HexNAc-2_Hex-8	0	0.3955	Glutathione hydrolase 7	TANHSAPSLENSVQPGK_HexNAc-2_Hex-8	Man8	0.4
669	GGT7_MOUSE	225432779	NESHLIDFR	HexNAc-2_Hex-9	0	2.7152	Glutathione hydrolase 7	NESHLIDFR_HexNAc-2_Hex-9	Man9	0.4
670	GGT7_MOUSE	225432779	RNESHLIDFR	HexNAc-2_Hex-8	0	3.5704	Glutathione hydrolase 7	RNESHLIDFR_HexNAc-2_Hex-8	Man8	0.4
671	GGT7_MOUSE	225432779	RNESHLIDFR	HexNAc-2_Hex-7	0	3.18	Glutathione hydrolase 7	RNESHLIDFR_HexNAc-2_Hex-7	Man7	0.4
672	GLU2B_MOUSE	703500842	DGSDEPGTAACPNGSFHCTNTGYKPLYILSSR	HexNAc-4_Hex-3	0.0010101	-1.9913	Isoform 2 of Glucosidase 2 subunit beta	DGSDEPGTAACPNGSFHCTNTGYKPLYILSSR_HexNAc-4_Hex-3	Fuc0	0.6
673	GNAI1_MOUSE	1040144853	EYQLNDSAAYYLNDLDR	HexNAc-4_Hex-5_Fuc-3	0.00850971	-7.0348	Guanine nucleotide-binding protein G(i) subunit alpha-1	EYQLNDSAAYYLNDLDR_HexNAc-4_Hex-5_Fuc-3	Fuc3	0.8
674	GNS_MOUSE	102806219	GPGIKPNQTSK	HexNAc-2_Hex-5	0	4.8336	N-acetylglucosamine-6-sulfatase	GPGIKPNQTSK_HexNAc-2_Hex-5	Man5	0.2
675	GNS_MOUSE	102806219	GPGIKPNQTSK	HexNAc-2_Hex-6_Phospho-1	0.00359125	-3.0807	N-acetylglucosamine-6-sulfatase	GPGIKPNQTSK_HexNAc-2_Hex-6_Phospho-1	Phos	0.2
676	GNS_MOUSE	102806219	GPGIKPNQTSK	HexNAc-2_Hex-6	0	2.3995	N-acetylglucosamine-6-sulfatase	GPGIKPNQTSK_HexNAc-2_Hex-6	Man6	0.2
677	GP158_MOUSE	307035168	CHLNNSECMPIK	HexNAc-2_Hex-5	0	0.0405	Probable G-protein coupled receptor 158	CHLNNSECMPIK_HexNAc-2_Hex-5	Man5	0.6
678	GP158_MOUSE	307035168	CHLNNSECMPIK	HexNAc-4_Hex-5_Fuc-1	0.00346165	-5.4194	Probable G-protein coupled receptor 158	CHLNNSECMPIK_HexNAc-4_Hex-5_Fuc-1	Fuc1	0.6
679	GPC1_MOUSE	251459536	ICPQGYTCCTSEMEENLANHSR	HexNAc-5_Hex-4_Fuc-2	0.00914951	-7.9995	Glypican-1	ICPQGYTCCTSEMEENLANHSR_HexNAc-5_Hex-4_Fuc-2	Fuc2	0.4
680	GRIA1_MOUSE	318648608	TNYTLHVIEMK	HexNAc-2_Hex-9	0	0.0626	Glutamate receptor 1	TNYTLHVIEMK_HexNAc-2_Hex-9	Man9	0.6
681	GRIA1_MOUSE	318648608	TNYTLHVIEMK	HexNAc-5_Hex-3	0	1.1684	Glutamate receptor 1	TNYTLHVIEMK_HexNAc-5_Hex-3	Fuc0	0.6
682	GRIA1_MOUSE	318648608	TNYTLHVIEMK	HexNAc-5_Hex-4_Fuc-1	0.00346165	-5.9205	Glutamate receptor 1	TNYTLHVIEMK_HexNAc-5_Hex-4_Fuc-1	Fuc1	0.6
683	GRIA1_MOUSE	318648608	TNYTLHVIEMK	HexNAc-2_Hex-8	0.000438116	-0.9234	Glutamate receptor 1	TNYTLHVIEMK_HexNAc-2_Hex-8	Man8	0.6
684	GRIA1_MOUSE	318648608	LLPQIDIVNISDSFEMTYR	HexNAc-2_Hex-5	0.00129199	-1.2999	Glutamate receptor 1	LLPQIDIVNISDSFEMTYR_HexNAc-2_Hex-5	Man5	0.6
685	GRIA2_MOUSE	522912969	IQFGGANVSGFQIVDYDDSLVSK	HexNAc-2_Hex-8	0.00196078	-1.7462	Isoform 4 of Glutamate receptor 2	IQFGGANVSGFQIVDYDDSLVSK_HexNAc-2_Hex-8	Man8	0.6
686	GRIA2_MOUSE	522912969	IQFGGANVSGFQIVDYDDSLVSK	HexNAc-2_Hex-6	0.00196078	-1.6208	Isoform 4 of Glutamate receptor 2	IQFGGANVSGFQIVDYDDSLVSK_HexNAc-2_Hex-6	Man6	0.6
687	GRIA2_MOUSE	522912969	IQFGGANVSGFQIVDYDDSLVSK	HexNAc-2_Hex-9	0.00196078	-1.4558	Isoform 4 of Glutamate receptor 2	IQFGGANVSGFQIVDYDDSLVSK_HexNAc-2_Hex-9	Man9	0.6
688	GRIA2_MOUSE	522912969	IQFGGANVSGFQIVDYDDSLVSK	HexNAc-2_Hex-7	0.00340832	-2.3866	Isoform 4 of Glutamate receptor 2	IQFGGANVSGFQIVDYDDSLVSK_HexNAc-2_Hex-7	Man7	0.6
689	GRIA3_MOUSE	174897856	VMHGGANITGFQIVNNENPMVQQFIQR	HexNAc-2_Hex-8	0.00385233	-3.2617	Glutamate receptor 3	VMHGGANITGFQIVNNENPMVQQFIQR_HexNAc-2_Hex-8	Man8	0.4
690	GRIA4_MOUSE	88050752	FIHGGANVTGFQLVDFNTPMVTK	HexNAc-2_Hex-8	0.00568952	-4.0487	Glutamate receptor 4	FIHGGANVTGFQLVDFNTPMVTK_HexNAc-2_Hex-8	Man8	0.2
691	GRID2_MOUSE	435032940	QTFPVPQNISQR	HexNAc-5_Hex-3_Fuc-1	0.00564804	-3.8042	Glutamate receptor ionotropic, delta-2	QTFPVPQNISQR_HexNAc-5_Hex-3_Fuc-1	Fuc1	0.6
692	GRIK2_MOUSE	64419716	NCNLTQIGGLIDSK	HexNAc-2_Hex-9	0	0.5763	Glutamate receptor ionotropic, kainate 2	NCNLTQIGGLIDSK_HexNAc-2_Hex-9	Man9	0
693	GRIK2_MOUSE	64419716	GKPANITDSLSNR	HexNAc-5_Hex-3_Fuc-1	0.0010101	-2.213	Glutamate receptor ionotropic, kainate 2	GKPANITDSLSNR_HexNAc-5_Hex-3_Fuc-1	Fuc1	0
694	GRM1_MOUSE	115314664	KVCTGNESLEENYVQDSK	HexNAc-5_Hex-3_Fuc-1	0.00199637	-2.9223	Metabotropic glutamate receptor 1	KVCTGNESLEENYVQDSK_HexNAc-5_Hex-3_Fuc-1	Fuc1	0.2
695	GRM2_MOUSE	128591539	ALCPNTTR	HexNAc-5_Hex-5_Fuc-3	0.00879451	-7.4469	Metabotropic glutamate receptor 2	ALCPNTTR_HexNAc-5_Hex-5_Fuc-3	Fuc3	0.2
696	GRM3_MOUSE	467361643	TLCPNTTK	HexNAc-4_Hex-4_Fuc-2	0.000438116	-1.554	Metabotropic glutamate receptor 3	TLCPNTTK_HexNAc-4_Hex-4_Fuc-2	Fuc2	0.6
697	GRM3_MOUSE	467361643	INFTAPFNPNK	HexNAc-5_Hex-3_Fuc-1	0.00564804	-3.4819	Metabotropic glutamate receptor 3	INFTAPFNPNK_HexNAc-5_Hex-3_Fuc-1	Fuc1	0.6
698	GRM3_MOUSE	467361643	INFTAPFNPNK	HexNAc-5_Hex-4_Fuc-2	0.00346165	-6.6702	Metabotropic glutamate receptor 3	INFTAPFNPNK_HexNAc-5_Hex-4_Fuc-2	Fuc2	0.6
699	GRM3_MOUSE	467361643	INFTAPFNPNK	HexNAc-4_Hex-4_Fuc-2	0.00714116	-5.8019	Metabotropic glutamate receptor 3	INFTAPFNPNK_HexNAc-4_Hex-4_Fuc-2	Fuc2	0.6
700	GRM3_MOUSE	467361643	TLCPNTTK	HexNAc-5_Hex-4_Fuc-2	0.00714116	-5.6665	Metabotropic glutamate receptor 3	TLCPNTTK_HexNAc-5_Hex-4_Fuc-2	Fuc2	0.6
701	GRM4_MOUSE	12536099	TCPYDMRPTENR	HexNAc-4_Hex-6_Fuc-2	0.00735463	-6.2857	Isoform 2 of Metabotropic glutamate receptor 4	TCPYDMRPTENR_HexNAc-4_Hex-6_Fuc-2	Fuc2	0
702	GRM5_MOUSE	189048725	TCNSSLTLR	HexNAc-4_Hex-4_Fuc-2	0.00232641	-3.2105	Metabotropic glutamate receptor 5	TCNSSLTLR_HexNAc-4_Hex-4_Fuc-2	Fuc2	0.4
703	GRM5_MOUSE	189048725	TCNSSLTLR	HexNAc-5_Hex-3_Fuc-1	0.00232641	-3.2279	Metabotropic glutamate receptor 5	TCNSSLTLR_HexNAc-5_Hex-3_Fuc-1	Fuc1	0.4
704	GRM5_MOUSE	189048725	TCNSSLTLR	HexNAc-4_Hex-3_Fuc-1	0.000438116	-0.9717	Metabotropic glutamate receptor 5	TCNSSLTLR_HexNAc-4_Hex-3_Fuc-1	Fuc1	0.4
705	GSLG1_MOUSE	363673291	LNLTTDPK	HexNAc-4_Hex-7_Fuc-2	0.00663391	-5.4292	Golgi apparatus protein 1	LNLTTDPK_HexNAc-4_Hex-7_Fuc-2	Fuc2	0.6
706	GSLG1_MOUSE	363673291	LNLTTDPK	HexNAc-4_Hex-5_Fuc-1	0.00346165	-3.9665	Golgi apparatus protein 1	LNLTTDPK_HexNAc-4_Hex-5_Fuc-1	Fuc1	0.6
707	GSLG1_MOUSE	363673291	LNLTTDPK	HexNAc-4_Hex-6_Fuc-2	0.00346165	-5.5096	Golgi apparatus protein 1	LNLTTDPK_HexNAc-4_Hex-6_Fuc-2	Fuc2	0.6
708	GSLG1_MOUSE	363673291	LNLTTDPK	HexNAc-4_Hex-6_Fuc-1	0.00385233	-3.1711	Golgi apparatus protein 1	LNLTTDPK_HexNAc-4_Hex-6_Fuc-1	Fuc1	0.6
709	GSLG1_MOUSE	363673291	LNLTTDPK	HexNAc-4_Hex-6_Fuc-3	0.00367247	-7.9836	Golgi apparatus protein 1	LNLTTDPK_HexNAc-4_Hex-6_Fuc-3	Fuc3	0.6
710	HECAM_MOUSE	430583285	DGKPLLNDSR	HexNAc-4_Hex-5_Fuc-1	0.00663391	-5.2134	Hepatocyte cell adhesion molecule	DGKPLLNDSR_HexNAc-4_Hex-5_Fuc-1	Fuc1	0.6
711	HECAM_MOUSE	430583285	DGKPLLNDSR	HexNAc-2_Hex-5	0	2.4609	Hepatocyte cell adhesion molecule	DGKPLLNDSR_HexNAc-2_Hex-5	Man5	0.6
712	HECAM_MOUSE	430583285	DGKPLLNDSR	HexNAc-5_Hex-4_Fuc-2	0.00714116	-5.6665	Hepatocyte cell adhesion molecule	DGKPLLNDSR_HexNAc-5_Hex-4_Fuc-2	Fuc2	0.6
713	HECAM_MOUSE	430583285	DGKPLLNDSR	HexNAc-4_Hex-4_Fuc-2	0.00568952	-4.174	Hepatocyte cell adhesion molecule	DGKPLLNDSR_HexNAc-4_Hex-4_Fuc-2	Fuc2	0.6
714	HECAM_MOUSE	430583285	DGKPLLNDSR	HexNAc-5_Hex-5_Fuc-3	0.00879451	-7.1827	Hepatocyte cell adhesion molecule	DGKPLLNDSR_HexNAc-5_Hex-5_Fuc-3	Fuc3	0.6
715	HECAM_MOUSE	430583285	DGKPLLNDSR	HexNAc-4_Hex-5_Fuc-2	0.00568952	-4.5587	Hepatocyte cell adhesion molecule	DGKPLLNDSR_HexNAc-4_Hex-5_Fuc-2	Fuc2	0.6
716	HECAM_MOUSE	430583285	DGKPLLNDSR	HexNAc-3_Hex-5_Fuc-2	0.00663391	-5.0499	Hepatocyte cell adhesion molecule	DGKPLLNDSR_HexNAc-3_Hex-5_Fuc-2	Fuc2	0.6
717	HECAM_MOUSE	430583285	DGKPLLNDSR	HexNAc-4_Hex-5_Fuc-3	0.00850971	-6.9481	Hepatocyte cell adhesion molecule	DGKPLLNDSR_HexNAc-4_Hex-5_Fuc-3	Fuc3	0.6
718	HECAM_MOUSE	430583285	DGKPLLNDSR	HexNAc-2_Hex-9	0	0.7049	Hepatocyte cell adhesion molecule	DGKPLLNDSR_HexNAc-2_Hex-9	Man9	0.6
719	HECAM_MOUSE	430583285	DGKPLLNDSR	HexNAc-3_Hex-5_Fuc-1	0.000438116	-0.9608	Hepatocyte cell adhesion molecule	DGKPLLNDSR_HexNAc-3_Hex-5_Fuc-1	Fuc1	0.6
720	HECAM_MOUSE	430583285	DGKPLLNDSR	HexNAc-3_Hex-5_Fuc-3	0.010227	-9.3167	Hepatocyte cell adhesion molecule	DGKPLLNDSR_HexNAc-3_Hex-5_Fuc-3	Fuc3	0.6
721	HECAM_MOUSE	430583285	DGKPLLNDSR	HexNAc-3_Hex-6_Fuc-3	0.0107745	-9.7662	Hepatocyte cell adhesion molecule	DGKPLLNDSR_HexNAc-3_Hex-6_Fuc-3	Fuc3	0.6
722	HECAM_MOUSE	430583285	DGKPLLNDSR	HexNAc-3_Hex-6_Fuc-2	0.00618079	-4.895	Hepatocyte cell adhesion molecule	DGKPLLNDSR_HexNAc-3_Hex-6_Fuc-2	Fuc2	0.6
723	HECAM_MOUSE	430583285	DGKPLLNDSR	HexNAc-5_Hex-3_Fuc-1	0.00564804	-3.6283	Hepatocyte cell adhesion molecule	DGKPLLNDSR_HexNAc-5_Hex-3_Fuc-1	Fuc1	0.6
724	HECAM_MOUSE	430583285	DGKPLLNDSR	HexNAc-4_Hex-4_Fuc-3	0.010227	-9.3466	Hepatocyte cell adhesion molecule	DGKPLLNDSR_HexNAc-4_Hex-4_Fuc-3	Fuc3	0.6
725	HEXB_MOUSE	249498619	TQVFGPVDPTVNTTYAFFNTFFK	HexNAc-2_Hex-6_Phospho-1	0.000438116	-1.0621	Beta-hexosaminidase subunit beta	TQVFGPVDPTVNTTYAFFNTFFK_HexNAc-2_Hex-6_Phospho-1	Phos	0.4
726	HEXB_MOUSE	249498619	TQVFGPVDPTVNTTYAFFNTFFK	HexNAc-2_Hex-5	0.00169779	-1.3408	Beta-hexosaminidase subunit beta	TQVFGPVDPTVNTTYAFFNTFFK_HexNAc-2_Hex-5	Man5	0.4
727	HPLN1_MOUSE	68222829	GGNVTLPCK	HexNAc-5_Hex-3_Fuc-1	0.00568952	-4.3192	Hyaluronan and proteoglycan link protein 1	GGNVTLPCK_HexNAc-5_Hex-3_Fuc-1	Fuc1	0.2
728	HS2ST_MOUSE	14880892	YHVLHINTTK	HexNAc-2_Hex-5	0	3.998	Heparan sulfate 2-O-sulfotransferase 1	YHVLHINTTK_HexNAc-2_Hex-5	Man5	0
729	HS2ST_MOUSE	14880892	YHVLHINTTK	HexNAc-4_Hex-6_Fuc-1	0.00727358	-5.829	Heparan sulfate 2-O-sulfotransferase 1	YHVLHINTTK_HexNAc-4_Hex-6_Fuc-1	Fuc1	0
730	HS2ST_MOUSE	14880892	YHVLHINTTK	HexNAc-4_Hex-7_Fuc-2	0.00879451	-7.1704	Heparan sulfate 2-O-sulfotransferase 1	YHVLHINTTK_HexNAc-4_Hex-7_Fuc-2	Fuc2	0
731	HSP13_MOUSE	95814952	NSTIQAANLAGLK	HexNAc-2_Hex-8	0	0.4401	Heat shock 70 kDa protein 13	NSTIQAANLAGLK_HexNAc-2_Hex-8	Man8	0.2
732	HSP13_MOUSE	95814952	NSTIQAANLAGLK	HexNAc-2_Hex-6	0.00129199	-0.7817	Heat shock 70 kDa protein 13	NSTIQAANLAGLK_HexNAc-2_Hex-6	Man6	0.2
733	HSP7C_MOUSE	10804337000	NQTAEKEEFEHQQKELEK	HexNAc-3_Hex-3_Fuc-1	0.00850971	-6.9157	Heat shock cognate 71 kDa protein	NQTAEKEEFEHQQKELEK_HexNAc-3_Hex-3_Fuc-1	Fuc1	0.8
734	HXK1_MOUSE	3915280380	GLDHLNVTVGVDGTLYK	HexNAc-5_Hex-3_Fuc-2	0.00914951	-8.0718	Isoform HK1 of Hexokinase-1	GLDHLNVTVGVDGTLYK_HexNAc-5_Hex-3_Fuc-2	Fuc2	0.8
735	HYOU1_MOUSE	660686978	AEPPLNASAGDQEEK	HexNAc-2_Hex-5	0	3.568	Hypoxia up-regulated protein 1	AEPPLNASAGDQEEK_HexNAc-2_Hex-5	Man5	0.6
736	HYOU1_MOUSE	660686978	NATLAEQAK	HexNAc-2_Hex-8	0	1.2043	Hypoxia up-regulated protein 1	NATLAEQAK_HexNAc-2_Hex-8	Man8	0.6
737	HYOU1_MOUSE	660686978	LSALDNLLNHSSIFLK	HexNAc-2_Hex-8	0.000438116	-1.2637	Hypoxia up-regulated protein 1	LSALDNLLNHSSIFLK_HexNAc-2_Hex-8	Man8	0.6
738	HYOU1_MOUSE	660686978	ENGTDAVQEEEESPAEGSK	HexNAc-2_Hex-6	0	1.5617	Hypoxia up-regulated protein 1	ENGTDAVQEEEESPAEGSK_HexNAc-2_Hex-6	Man6	0.6
739	HYOU1_MOUSE	660686978	NATLAEQAK	HexNAc-2_Hex-7	0	0.1047	Hypoxia up-regulated protein 1	NATLAEQAK_HexNAc-2_Hex-7	Man7	0.6
740	HYOU1_MOUSE	660686978	ENGTDAVQEEEESPAEGSK	HexNAc-2_Hex-5	0.0032538	-2.349	Hypoxia up-regulated protein 1	ENGTDAVQEEEESPAEGSK_HexNAc-2_Hex-5	Man5	0.6
741	HYOU1_MOUSE	660686978	LSALDNLLNHSSIFLK	HexNAc-2_Hex-9	0.00346165	-4.3039	Hypoxia up-regulated protein 1	LSALDNLLNHSSIFLK_HexNAc-2_Hex-9	Man9	0.6
742	HYOU1_MOUSE	660686978	FQISPQLQFSPEEVLGMVLNYSR	HexNAc-2_Hex-9	0.00564804	-3.5585	Hypoxia up-regulated protein 1	FQISPQLQFSPEEVLGMVLNYSR_HexNAc-2_Hex-9	Man9	0.6
743	HYOU1_MOUSE	660686978	AEPPLNASAGDQEEK	HexNAc-2_Hex-7	0	-0.024	Hypoxia up-regulated protein 1	AEPPLNASAGDQEEK_HexNAc-2_Hex-7	Man7	0.6
744	HYOU1_MOUSE	660686978	AEPPLNASAGDQEEK	HexNAc-2_Hex-6	0	0.7041	Hypoxia up-regulated protein 1	AEPPLNASAGDQEEK_HexNAc-2_Hex-6	Man6	0.6
745	HYOU1_MOUSE	660686978	VFGSQNLTTVK	HexNAc-2_Hex-8	0	0.3936	Hypoxia up-regulated protein 1	VFGSQNLTTVK_HexNAc-2_Hex-8	Man8	0.6
746	HYOU1_MOUSE	660686978	LSALDNLLNHSSIFLK	HexNAc-2_Hex-5	0.00196078	-1.8411	Hypoxia up-regulated protein 1	LSALDNLLNHSSIFLK_HexNAc-2_Hex-5	Man5	0.6
747	HYOU1_MOUSE	660686978	VFGSQNLTTVK	HexNAc-2_Hex-9	0	0.0816	Hypoxia up-regulated protein 1	VFGSQNLTTVK_HexNAc-2_Hex-9	Man9	0.6
748	HYOU1_MOUSE	660686978	NATLAEQAK	HexNAc-2_Hex-6	0	0.7281	Hypoxia up-regulated protein 1	NATLAEQAK_HexNAc-2_Hex-6	Man6	0.6
749	HYOU1_MOUSE	660686978	LSALDNLLNHSSIFLK	HexNAc-2_Hex-7	0.0013116	-2.3518	Hypoxia up-regulated protein 1	LSALDNLLNHSSIFLK_HexNAc-2_Hex-7	Man7	0.6
750	HYOU1_MOUSE	660686978	AEPPLNASAGDQEEK	HexNAc-2_Hex-4	0.00340832	-2.4579	Hypoxia up-regulated protein 1	AEPPLNASAGDQEEK_HexNAc-2_Hex-4	Man4	0.6
751	HYOU1_MOUSE	660686978	AEPPLNASAGDQEEK	HexNAc-2_Hex-5_Fuc-1	0.00301365	-3.3295	Hypoxia up-regulated protein 1	AEPPLNASAGDQEEK_HexNAc-2_Hex-5_Fuc-1	Man5F	0.6
752	HYOU1_MOUSE	660686978	AEPPLNASAGDQEEK	HexNAc-2_Hex-8	0	0.082	Hypoxia up-regulated protein 1	AEPPLNASAGDQEEK_HexNAc-2_Hex-8	Man8	0.6
753	HYOU1_MOUSE	660686978	LSALDNLLNHSSIFLK	HexNAc-2_Hex-6	0	0.975	Hypoxia up-regulated protein 1	LSALDNLLNHSSIFLK_HexNAc-2_Hex-6	Man6	0.6
754	ICAM5_MOUSE	366787509	ALVTLEGIPAAVPGQPAELQLNVTK	HexNAc-4_Hex-3_Fuc-1	0.00346165	-5.5122	Intercellular adhesion molecule 5	ALVTLEGIPAAVPGQPAELQLNVTK_HexNAc-4_Hex-3_Fuc-1	Fuc1	0.6
755	ICAM5_MOUSE	366787509	APPGALNLGLSSNNSTLSVAGAMGSHGGEYECAATNAHGR	HexNAc-5_Hex-3_Fuc-1	0.00618079	-4.7723	Intercellular adhesion molecule 5	APPGALNLGLSSNNSTLSVAGAMGSHGGEYECAATNAHGR_HexNAc-5_Hex-3_Fuc-1	Fuc1	0.6
756	ICAM5_MOUSE	366787509	GGSLWLNCSTNCPRPER	HexNAc-4_Hex-6_Fuc-1	0.0013116	-2.5608	Intercellular adhesion molecule 5	GGSLWLNCSTNCPRPER_HexNAc-4_Hex-6_Fuc-1	Fuc1	0.6
757	ICAM5_MOUSE	366787509	KNQSSELR	HexNAc-4_Hex-4_Fuc-2	0.00568952	-3.9703	Intercellular adhesion molecule 5	KNQSSELR_HexNAc-4_Hex-4_Fuc-2	Fuc2	0.6
758	ICAM5_MOUSE	366787509	GGSLWLNCSTNCPRPER	HexNAc-2_Hex-5	0	4.9224	Intercellular adhesion molecule 5	GGSLWLNCSTNCPRPER_HexNAc-2_Hex-5	Man5	0.6
759	ICAM5_MOUSE	366787509	KNQSSELR	HexNAc-5_Hex-4_Fuc-2	0.00564804	-3.5111	Intercellular adhesion molecule 5	KNQSSELR_HexNAc-5_Hex-4_Fuc-2	Fuc2	0.6
760	ICAM5_MOUSE	366787509	ALVTLEGIPAAVPGQPAELQLNVTK	HexNAc-4_Hex-4_Fuc-2	0.00568952	-4.4822	Intercellular adhesion molecule 5	ALVTLEGIPAAVPGQPAELQLNVTK_HexNAc-4_Hex-4_Fuc-2	Fuc2	0.6
761	IDS_MOUSE	66217151	EREDVQALNISVPYGPIPEDFQR	HexNAc-2_Hex-6_Phospho-1	0.00340832	-2.5725	Iduronate 2-sulfatase	EREDVQALNISVPYGPIPEDFQR_HexNAc-2_Hex-6_Phospho-1	Phos	0.2
762	IDS_MOUSE	66217151	VHSGNFSTIPQYFK	HexNAc-2_Hex-5	0.00196078	-1.8263	Iduronate 2-sulfatase	VHSGNFSTIPQYFK_HexNAc-2_Hex-5	Man5	0.2
763	IDS_MOUSE	66217151	EREDVQALNISVPYGPIPEDFQR	HexNAc-4_Hex-4	0.00663391	-5.4023	Iduronate 2-sulfatase	EREDVQALNISVPYGPIPEDFQR_HexNAc-4_Hex-4	Fuc0	0.2
764	IGLO5_MOUSE	196969488	HYGNYTCR	HexNAc-5_Hex-4_Fuc-2	0.00735463	-6.2085	IgLON family member 5	HYGNYTCR_HexNAc-5_Hex-4_Fuc-2	Fuc2	0.4
765	IGLO5_MOUSE	196969488	HYGNYTCR	HexNAc-5_Hex-3_Fuc-1	0.00340832	-2.7975	IgLON family member 5	HYGNYTCR_HexNAc-5_Hex-3_Fuc-1	Fuc1	0.4
766	IGS21_MOUSE	222990475	VPAELNGSMYR	HexNAc-2_Hex-5	0	2.3204	Immunoglobulin superfamily member 21	VPAELNGSMYR_HexNAc-2_Hex-5	Man5	0.4
767	IGSF1_MOUSE	67867701	VTFNCSTSHEHMSFILYK	HexNAc-2_Hex-5	0.00129199	-0.9842	Isoform 2 of Immunoglobulin superfamily member 1	VTFNCSTSHEHMSFILYK_HexNAc-2_Hex-5	Man5	0.2
768	IGSF3_MOUSE	0	PDAALQVDTVVPNATVTEK	HexNAc-5_Hex-3	0.00568952	-4.2726	Immunoglobulin superfamily member 3	PDAALQVDTVVPNATVTEK_HexNAc-5_Hex-3	Fuc0	0
769	IGSF8_MOUSE	503796812	IGPGEPLELLCNVSGALPPPGR	HexNAc-4_Hex-5_Fuc-1	0.00914951	-8.1935	Immunoglobulin superfamily member 8	IGPGEPLELLCNVSGALPPPGR_HexNAc-4_Hex-5_Fuc-1	Fuc1	0.6
770	IGSF8_MOUSE	503796812	IGPGEPLELLCNVSGALPPPGR	HexNAc-5_Hex-3_Fuc-1	0.00762503	-6.5596	Immunoglobulin superfamily member 8	IGPGEPLELLCNVSGALPPPGR_HexNAc-5_Hex-3_Fuc-1	Fuc1	0.6
771	IGSF8_MOUSE	503796812	LQAQDSGFYECYTPSTDTQYLGNYSAK	HexNAc-5_Hex-3_Fuc-1	0.00346165	-5.3759	Immunoglobulin superfamily member 8	LQAQDSGFYECYTPSTDTQYLGNYSAK_HexNAc-5_Hex-3_Fuc-1	Fuc1	0.6
772	IGSF8_MOUSE	503796812	LQAQDSGFYECYTPSTDTQYLGNYSAK	HexNAc-2_Hex-5	0.0010101	-2.1067	Immunoglobulin superfamily member 8	LQAQDSGFYECYTPSTDTQYLGNYSAK_HexNAc-2_Hex-5	Man5	0.6
773	IGSF8_MOUSE	503796812	VAGTAVSISCNVSDYEGPAQQDFEWFMYRPEAPATSLGIVSTK	HexNAc-2_Hex-7	0.00359125	-2.9218	Immunoglobulin superfamily member 8	VAGTAVSISCNVSDYEGPAQQDFEWFMYRPEAPATSLGIVSTK_HexNAc-2_Hex-7	Man7	0.6
774	IGSF8_MOUSE	503796812	RIGPGEPLELLCNVSGALPPPGR	HexNAc-2_Hex-5	0.00129199	-0.9087	Immunoglobulin superfamily member 8	RIGPGEPLELLCNVSGALPPPGR_HexNAc-2_Hex-5	Man5	0.6
775	IGSF8_MOUSE	503796812	IGPGEPLELLCNVSGALPPPGR	HexNAc-4_Hex-5_Fuc-2	0.00367247	-8.4082	Immunoglobulin superfamily member 8	IGPGEPLELLCNVSGALPPPGR_HexNAc-4_Hex-5_Fuc-2	Fuc2	0.6
776	IGSF8_MOUSE	503796812	IGPGEPLELLCNVSGALPPPGR	HexNAc-2_Hex-5	0	-0.4701	Immunoglobulin superfamily member 8	IGPGEPLELLCNVSGALPPPGR_HexNAc-2_Hex-5	Man5	0.6
777	IGSF8_MOUSE	503796812	IGPGEPLELLCNVSGALPPPGR	HexNAc-4_Hex-4_Fuc-1	0.00346165	-5.9797	Immunoglobulin superfamily member 8	IGPGEPLELLCNVSGALPPPGR_HexNAc-4_Hex-4_Fuc-1	Fuc1	0.6
778	IGSF8_MOUSE	503796812	GETASLLCNISVR	HexNAc-5_Hex-3_Fuc-1	0.00359125	-3.0928	Immunoglobulin superfamily member 8	GETASLLCNISVR_HexNAc-5_Hex-3_Fuc-1	Fuc1	0.6
779	IGSF8_MOUSE	503796812	IGPGEPLELLCNVSGALPPPGR	HexNAc-4_Hex-6_Fuc-2	0.00346165	-5.4955	Immunoglobulin superfamily member 8	IGPGEPLELLCNVSGALPPPGR_HexNAc-4_Hex-6_Fuc-2	Fuc2	0.6
780	INSR_MOUSE	8680447	ECLGNCSEPDDPTK	HexNAc-2_Hex-7	0	0.3018	Insulin receptor	ECLGNCSEPDDPTK_HexNAc-2_Hex-7	Man7	0
781	INSR_MOUSE	8680447	ECLGNCSEPDDPTK	HexNAc-2_Hex-6	0.00169779	-1.3303	Insulin receptor	ECLGNCSEPDDPTK_HexNAc-2_Hex-6	Man6	0
782	INSR_MOUSE	8680447	HNLTITQGK	HexNAc-5_Hex-3_Fuc-1	0.00296956	-2.1848	Insulin receptor	HNLTITQGK_HexNAc-5_Hex-3_Fuc-1	Fuc1	0
783	IRPL1_MOUSE	14466208	EVKEDDIGNYTCELK	HexNAc-2_Hex-8	0.000438116	-0.3675	Interleukin-1 receptor accessory protein-like 1	EVKEDDIGNYTCELK_HexNAc-2_Hex-8	Man8	0
784	IRPL1_MOUSE	14466208	EVKEDDIGNYTCELK	HexNAc-2_Hex-9	0	3.452	Interleukin-1 receptor accessory protein-like 1	EVKEDDIGNYTCELK_HexNAc-2_Hex-9	Man9	0
785	ISLR2_MOUSE	3815702	AHNELGTNSTSLR	HexNAc-5_Hex-5_Fuc-3	0.00346165	-4.9726	Immunoglobulin superfamily containing leucine-rich repeat protein 2	AHNELGTNSTSLR_HexNAc-5_Hex-5_Fuc-3	Fuc3	0
786	ISLR2_MOUSE	3815702	AHNELGTNSTSLR	HexNAc-5_Hex-3_Fuc-1	0.00564804	-3.6842	Immunoglobulin superfamily containing leucine-rich repeat protein 2	AHNELGTNSTSLR_HexNAc-5_Hex-3_Fuc-1	Fuc1	0
787	ISLR2_MOUSE	3815702	AHNELGTNSTSLR	HexNAc-5_Hex-4_Fuc-2	0.00735463	-6.2016	Immunoglobulin superfamily containing leucine-rich repeat protein 2	AHNELGTNSTSLR_HexNAc-5_Hex-4_Fuc-2	Fuc2	0
788	ITA6_MOUSE	11878708	KYQTLNCSVNVR	HexNAc-2_Hex-5	0	0.7332	Isoform Alpha-6X1A of Integrin alpha-6	KYQTLNCSVNVR_HexNAc-2_Hex-5	Man5	0
789	ITA6_MOUSE	11878708	YQTLNCSVNVR	HexNAc-2_Hex-5	0	3.2094	Isoform Alpha-6X1A of Integrin alpha-6	YQTLNCSVNVR_HexNAc-2_Hex-5	Man5	0
790	ITA6_MOUSE	11878708	ANHSGAVVLLK	HexNAc-2_Hex-6	0	0.3055	Isoform Alpha-6X1A of Integrin alpha-6	ANHSGAVVLLK_HexNAc-2_Hex-6	Man6	0
791	ITAV_MOUSE	121186648	ENQNHSYSLK	HexNAc-2_Hex-6	0	1.1382	Integrin alpha-V	ENQNHSYSLK_HexNAc-2_Hex-6	Man6	0.2
792	ITAV_MOUSE	121186648	ENQNHSYSLK	HexNAc-2_Hex-7	0	0.7838	Integrin alpha-V	ENQNHSYSLK_HexNAc-2_Hex-7	Man7	0.2
793	ITAV_MOUSE	121186648	TAADATGLQPILNQFTPANVSR	HexNAc-2_Hex-9	0.00310024	-3.4218	Integrin alpha-V	TAADATGLQPILNQFTPANVSR_HexNAc-2_Hex-9	Man9	0.2
794	ITAV_MOUSE	121186648	IKTPEKNDTAAAGQGER	HexNAc-5_Hex-3_Fuc-1	0.00568952	-4.0664	Integrin alpha-V	IKTPEKNDTAAAGQGER_HexNAc-5_Hex-3_Fuc-1	Fuc1	0.2
795	ITAV_MOUSE	121186648	ENQNHSYSLK	HexNAc-2_Hex-5	0	1.1851	Integrin alpha-V	ENQNHSYSLK_HexNAc-2_Hex-5	Man5	0.2
796	ITAV_MOUSE	121186648	ENQNHSYSLK	HexNAc-2_Hex-9	0.000438116	-1.0275	Integrin alpha-V	ENQNHSYSLK_HexNAc-2_Hex-9	Man9	0.2
797	ITAV_MOUSE	121186648	IKTPEKNDTAAAGQGER	HexNAc-5_Hex-4_Fuc-2	0.00663391	-5.3776	Integrin alpha-V	IKTPEKNDTAAAGQGER_HexNAc-5_Hex-4_Fuc-2	Fuc2	0.2
798	ITAV_MOUSE	121186648	IKTPEKNDTAAAGQGER	HexNAc-2_Hex-9	0	-0.0647	Integrin alpha-V	IKTPEKNDTAAAGQGER_HexNAc-2_Hex-9	Man9	0.2
799	ITAV_MOUSE	121186648	TAADATGLQPILNQFTPANVSR	HexNAc-2_Hex-8	0	1.3167	Integrin alpha-V	TAADATGLQPILNQFTPANVSR_HexNAc-2_Hex-8	Man8	0.2
800	ITAV_MOUSE	121186648	IKTPEKNDTAAAGQGER	HexNAc-5_Hex-6_Fuc-4	0.0107745	-9.9035	Integrin alpha-V	IKTPEKNDTAAAGQGER_HexNAc-5_Hex-6_Fuc-4	Fuc4	0.2
801	ITAV_MOUSE	121186648	IKTPEKNDTAAAGQGER	HexNAc-2_Hex-8	0	0.5896	Integrin alpha-V	IKTPEKNDTAAAGQGER_HexNAc-2_Hex-8	Man8	0.2
802	ITAV_MOUSE	121186648	ANTTQPGIVEGGQVLK	HexNAc-2_Hex-5	0	0.6884	Integrin alpha-V	ANTTQPGIVEGGQVLK_HexNAc-2_Hex-5	Man5	0.2
803	ITAV_MOUSE	121186648	ENQNHSYSLK	HexNAc-2_Hex-8	0	1.4785	Integrin alpha-V	ENQNHSYSLK_HexNAc-2_Hex-8	Man8	0.2
804	ITAV_MOUSE	121186648	IKTPEKNDTAAAGQGER	HexNAc-2_Hex-6	0	2.459	Integrin alpha-V	IKTPEKNDTAAAGQGER_HexNAc-2_Hex-6	Man6	0.2
805	ITAV_MOUSE	121186648	IKTPEKNDTAAAGQGER	HexNAc-5_Hex-5_Fuc-3	0.00914951	-8.2697	Integrin alpha-V	IKTPEKNDTAAAGQGER_HexNAc-5_Hex-5_Fuc-3	Fuc3	0.2
806	ITB1_MOUSE	158206880	CHEGNGTFECGACR	HexNAc-2_Hex-9	0.00310024	-3.3868	Isoform 2 of Integrin beta-1	CHEGNGTFECGACR_HexNAc-2_Hex-9	Man9	0.4
807	ITB1_MOUSE	158206880	KDTCAQECSHFNLTK	HexNAc-5_Hex-3_Fuc-1	0.00564804	-3.7242	Isoform 2 of Integrin beta-1	KDTCAQECSHFNLTK_HexNAc-5_Hex-3_Fuc-1	Fuc1	0.4
808	ITB1_MOUSE	158206880	LRNPCTSEQNCTSPFSYK	HexNAc-2_Hex-8	0.00087184	-1.6797	Isoform 2 of Integrin beta-1	LRNPCTSEQNCTSPFSYK_HexNAc-2_Hex-8	Man8	0.4
809	ITB5_MOUSE	1754901	NFTALIPGTTVEILHGDSK	HexNAc-2_Hex-6	0.0013116	-2.3548	Integrin beta-5	NFTALIPGTTVEILHGDSK_HexNAc-2_Hex-6	Man6	0
810	ITB8_MOUSE	50517965	NYAIIKPIGFNETTK	HexNAc-2_Hex-6	0	0.8864	Integrin beta-8	NYAIIKPIGFNETTK_HexNAc-2_Hex-6	Man6	0
811	ITB8_MOUSE	50517965	VQLENQVHGVHFNITAICPDGAR	HexNAc-2_Hex-6	0.00129199	-0.9135	Integrin beta-8	VQLENQVHGVHFNITAICPDGAR_HexNAc-2_Hex-6	Man6	0
812	ITB8_MOUSE	50517965	VQLENQVHGVHFNITAICPDGAR	HexNAc-2_Hex-7	0.00129199	-1.2304	Integrin beta-8	VQLENQVHGVHFNITAICPDGAR_HexNAc-2_Hex-7	Man7	0
813	ITB8_MOUSE	50517965	NYAIIKPIGFNETTK	HexNAc-2_Hex-8	0	0.1509	Integrin beta-8	NYAIIKPIGFNETTK_HexNAc-2_Hex-8	Man8	0
814	ITB8_MOUSE	50517965	VQLENQVHGVHFNITAICPDGAR	HexNAc-2_Hex-5	0	-0.4355	Integrin beta-8	VQLENQVHGVHFNITAICPDGAR_HexNAc-2_Hex-5	Man5	0
815	ITB8_MOUSE	50517965	NYAIIKPIGFNETTK	HexNAc-2_Hex-7	0	-0.098	Integrin beta-8	NYAIIKPIGFNETTK_HexNAc-2_Hex-7	Man7	0
816	ITPR1_MOUSE	454212693	VETGENCTSPAPK	HexNAc-2_Hex-6	0	0.7041	Inositol 1,4,5-trisphosphate receptor type 1	VETGENCTSPAPK_HexNAc-2_Hex-6	Man6	0.6
817	ITPR1_MOUSE	454212693	VETGENCTSPAPK	HexNAc-2_Hex-8	0.000948767	-0.7292	Inositol 1,4,5-trisphosphate receptor type 1	VETGENCTSPAPK_HexNAc-2_Hex-8	Man8	0.6
818	ITPR1_MOUSE	454212693	VETGENCTSPAPK	HexNAc-2_Hex-7	0	1.5307	Inositol 1,4,5-trisphosphate receptor type 1	VETGENCTSPAPK_HexNAc-2_Hex-7	Man7	0.6
819	ITPR1_MOUSE	454212693	VETGENCTSPAPK	HexNAc-2_Hex-5_Fuc-1	0.00310024	-3.4919	Inositol 1,4,5-trisphosphate receptor type 1	VETGENCTSPAPK_HexNAc-2_Hex-5_Fuc-1	Man5F	0.6
820	ITPR1_MOUSE	454212693	VETGENCTSPAPK	HexNAc-2_Hex-5	0	1.8368	Inositol 1,4,5-trisphosphate receptor type 1	VETGENCTSPAPK_HexNAc-2_Hex-5	Man5	0.6
821	ITPR1_MOUSE	454212693	VETGENCTSPAPK	HexNAc-2_Hex-4	0	1.6145	Inositol 1,4,5-trisphosphate receptor type 1	VETGENCTSPAPK_HexNAc-2_Hex-4	Man4	0.6
822	ITPR1_MOUSE	21208253	VETGENCTSPAPK	HexNAc-2_Hex-6	0	0.7041	Inositol 1,4,5-trisphosphate receptor type 1	VETGENCTSPAPK_HexNAc-2_Hex-6	Man6	0
823	ITPR1_MOUSE	21208253	VETGENCTSPAPK	HexNAc-2_Hex-8	0.000948767	-0.7292	Inositol 1,4,5-trisphosphate receptor type 1	VETGENCTSPAPK_HexNAc-2_Hex-8	Man8	0
824	ITPR1_MOUSE	21208253	VETGENCTSPAPK	HexNAc-2_Hex-7	0	1.5307	Inositol 1,4,5-trisphosphate receptor type 1	VETGENCTSPAPK_HexNAc-2_Hex-7	Man7	0
825	ITPR1_MOUSE	21208253	VETGENCTSPAPK	HexNAc-2_Hex-5_Fuc-1	0.00310024	-3.4919	Inositol 1,4,5-trisphosphate receptor type 1	VETGENCTSPAPK_HexNAc-2_Hex-5_Fuc-1	Man5F	0
826	ITPR1_MOUSE	21208253	VETGENCTSPAPK	HexNAc-2_Hex-5	0	1.8368	Inositol 1,4,5-trisphosphate receptor type 1	VETGENCTSPAPK_HexNAc-2_Hex-5	Man5	0
827	ITPR1_MOUSE	21208253	VETGENCTSPAPK	HexNAc-2_Hex-4	0	1.6145	Inositol 1,4,5-trisphosphate receptor type 1	VETGENCTSPAPK_HexNAc-2_Hex-4	Man4	0
828	ITPR2_MOUSE	22433098	ENCSPTIPSSNTAGEEGEDGIER	HexNAc-2_Hex-5	0.0013116	-2.5582	Isoform 3 of Inositol 1,4,5-trisphosphate receptor type 2	ENCSPTIPSSNTAGEEGEDGIER_HexNAc-2_Hex-5	Man5	0
829	ITPR2_MOUSE	22433098	ENCSPTIPSSNTAGEEGEDGIER	HexNAc-2_Hex-6	0	0.9873	Isoform 3 of Inositol 1,4,5-trisphosphate receptor type 2	ENCSPTIPSSNTAGEEGEDGIER_HexNAc-2_Hex-6	Man6	0
830	KCC2A_MOUSE	8497143967	KSSSSVQLMESSESTNTTIEDEDTK	HexNAc-2_Hex-3	0.00199637	-3.055	Isoform Alpha KAP of Calcium/calmodulin-dependent protein kinase type II subunit alpha	KSSSSVQLMESSESTNTTIEDEDTK_HexNAc-2_Hex-3	Man3	0.8
831	KCC2B_MOUSE	4238744137	GAILTTMLATRNFSVGRQTTAPATMSTAASGTTMGLVEQAK	HexNAc-5_Hex-4	0.00346165	-5.2427	Calcium/calmodulin-dependent protein kinase type II subunit beta	GAILTTMLATRNFSVGRQTTAPATMSTAASGTTMGLVEQAK_HexNAc-5_Hex-4	Fuc0	0.8
832	KCC2D_MOUSE	815886017	PDGVKEPQTTVIHNPDGNKESTESSNTTIEDEDVK	HexNAc-2_Hex-7	0.00359125	-2.9934	Isoform 3 of Calcium/calmodulin-dependent protein kinase type II subunit delta	PDGVKEPQTTVIHNPDGNKESTESSNTTIEDEDVK_HexNAc-2_Hex-7	Man7	0.8
833	KCC2D_MOUSE	815886017	ESTESSNTTIEDEDVK	HexNAc-2_Hex-3	0.00310024	-3.6232	Isoform 4 of Calcium/calmodulin-dependent protein kinase type II subunit delta	ESTESSNTTIEDEDVK_HexNAc-2_Hex-3	Man3	0.8
834	KIF5C_MOUSE	504844076	VLPPNTTQEQVYNACAK	HexNAc-4_Hex-6_Fuc-1	0.00568952	-3.861	Kinesin heavy chain isoform 5C	VLPPNTTQEQVYNACAK_HexNAc-4_Hex-6_Fuc-1	Fuc1	0.6
835	L1CAM_MOUSE	1270430060	THNLTNLNPDLQYR	HexNAc-4_Hex-5	0.000269542	-0.2094	Neural cell adhesion molecule L1	THNLTNLNPDLQYR_HexNAc-4_Hex-5	Fuc0	0.8
836	L1CAM_MOUSE	1270430060	VPGNQTSTTLK	HexNAc-4_Hex-4_Fuc-1	0.00568952	-3.8617	Neural cell adhesion molecule L1	VPGNQTSTTLK_HexNAc-4_Hex-4_Fuc-1	Fuc1	0.8
837	L1CAM_MOUSE	1270430060	VPGNQTSTTLK	HexNAc-5_Hex-4_Fuc-2	0.00663391	-5.1715	Neural cell adhesion molecule L1	VPGNQTSTTLK_HexNAc-5_Hex-4_Fuc-2	Fuc2	0.8
838	L1CAM_MOUSE	1270430060	LVIQSLDYSDQGNYSCVASTELDEVESR	HexNAc-5_Hex-4	0.00346165	-5.7785	Neural cell adhesion molecule L1	LVIQSLDYSDQGNYSCVASTELDEVESR_HexNAc-5_Hex-4	Fuc0	0.8
839	L1CAM_MOUSE	1270430060	THNLTNLNPDLQYR	HexNAc-3_Hex-6_Fuc-2	0.0013116	-2.7583	Neural cell adhesion molecule L1	THNLTNLNPDLQYR_HexNAc-3_Hex-6_Fuc-2	Fuc2	0.8
840	L1CAM_MOUSE	1270430060	VPGNQTSTTLK	HexNAc-2_Hex-4	0	3.7214	Neural cell adhesion molecule L1	VPGNQTSTTLK_HexNAc-2_Hex-4	Man4	0.8
841	L1CAM_MOUSE	1270430060	FFPYANGTLSIR	HexNAc-2_Hex-5	0	0.6605	Neural cell adhesion molecule L1	FFPYANGTLSIR_HexNAc-2_Hex-5	Man5	0.8
842	L1CAM_MOUSE	1270430060	GPEPQVTIGYSGEDYPQVSPELEDITIFNSSTVLVR	HexNAc-4_Hex-5_Fuc-1	0.00346165	-5.5529	Neural cell adhesion molecule L1	GPEPQVTIGYSGEDYPQVSPELEDITIFNSSTVLVR_HexNAc-4_Hex-5_Fuc-1	Fuc1	0.8
843	L1CAM_MOUSE	1270430060	VPGNQTSTTLK	HexNAc-5_Hex-3_Fuc-1	0.00296956	-2.1848	Neural cell adhesion molecule L1	VPGNQTSTTLK_HexNAc-5_Hex-3_Fuc-1	Fuc1	0.8
844	L1CAM_MOUSE	1270430060	QETWRKQTVSDPFLVVSNTSTFVPYEIK	HexNAc-4_Hex-4	0.00346165	-6.0368	Neural cell adhesion molecule L1	QETWRKQTVSDPFLVVSNTSTFVPYEIK_HexNAc-4_Hex-4	Fuc0	0.8
845	L1CAM_MOUSE	1270430060	THNLTNLNPDLQYR	HexNAc-3_Hex-5_Fuc-2	0.00714116	-5.7648	Neural cell adhesion molecule L1	THNLTNLNPDLQYR_HexNAc-3_Hex-5_Fuc-2	Fuc2	0.8
846	L1CAM_MOUSE	1270430060	THNLTNLNPDLQYR	HexNAc-5_Hex-4_Fuc-3	0.00914951	-8.6155	Neural cell adhesion molecule L1	THNLTNLNPDLQYR_HexNAc-5_Hex-4_Fuc-3	Fuc3	0.8
847	L1CAM_MOUSE	1270430060	VSMGQNGDLYFANVLTSDNHSDYICNAHFPGTR	HexNAc-5_Hex-4_Fuc-2	0.00779163	-6.6652	Neural cell adhesion molecule L1	VSMGQNGDLYFANVLTSDNHSDYICNAHFPGTR_HexNAc-5_Hex-4_Fuc-2	Fuc2	0.8
848	L1CAM_MOUSE	1270430060	SHIVVPANTTSAILSGLRPYSSYHVEVQAFNGR	HexNAc-2_Hex-5	0.00196078	-1.5035	Neural cell adhesion molecule L1	SHIVVPANTTSAILSGLRPYSSYHVEVQAFNGR_HexNAc-2_Hex-5	Man5	0.8
849	L1CAM_MOUSE	1270430060	VSMGQNGDLYFANVLTSDNHSDYICNAHFPGTR	HexNAc-4_Hex-3_Fuc-1	0.00914951	-7.7637	Neural cell adhesion molecule L1	VSMGQNGDLYFANVLTSDNHSDYICNAHFPGTR_HexNAc-4_Hex-3_Fuc-1	Fuc1	0.8
850	L1CAM_MOUSE	1270430060	VIYQNHNK	HexNAc-5_Hex-4_Fuc-1	0.00296956	-2.1852	Neural cell adhesion molecule L1	VIYQNHNK_HexNAc-5_Hex-4_Fuc-1	Fuc1	0.8
851	L1CAM_MOUSE	1270430060	GEGNETNNMVITWKPLR	HexNAc-4_Hex-5_Fuc-2	0.00346165	-5.9352	Neural cell adhesion molecule L1	GEGNETNNMVITWKPLR_HexNAc-4_Hex-5_Fuc-2	Fuc2	0.8
852	L1CAM_MOUSE	1270430060	GPEPQVTIGYSGEDYPQVSPELEDITIFNSSTVLVRWR	HexNAc-2_Hex-3	0.00346165	-4.4142	Neural cell adhesion molecule L1	GPEPQVTIGYSGEDYPQVSPELEDITIFNSSTVLVRWR_HexNAc-2_Hex-3	Man3	0.8
853	L1CAM_MOUSE	1270430060	VSPDHQPQPQYVSYNQSSYTQWNLQPDTK	HexNAc-2_Hex-5	0	0.3258	Neural cell adhesion molecule L1	VSPDHQPQPQYVSYNQSSYTQWNLQPDTK_HexNAc-2_Hex-5	Man5	0.8
854	L1CAM_MOUSE	1270430060	VPGNQTSTTLK	HexNAc-2_Hex-5	0	1.7198	Neural cell adhesion molecule L1	VPGNQTSTTLK_HexNAc-2_Hex-5	Man5	0.8
855	L1CAM_MOUSE	1270430060	VSMGQNGDLYFANVLTSDNHSDYICNAHFPGTR	HexNAc-5_Hex-3_Fuc-1	0.00914951	-8.2697	Neural cell adhesion molecule L1	VSMGQNGDLYFANVLTSDNHSDYICNAHFPGTR_HexNAc-5_Hex-3_Fuc-1	Fuc1	0.8
856	L1CAM_MOUSE	1270430060	THNLTNLNPDLQYR	HexNAc-5_Hex-4_Fuc-2	0.0081786	-6.8449	Neural cell adhesion molecule L1	THNLTNLNPDLQYR_HexNAc-5_Hex-4_Fuc-2	Fuc2	0.8
857	L1CAM_MOUSE	1270430060	VSPDHQPQPQYVSYNQSSYTQWNLQPDTK	HexNAc-2_Hex-6	0.00196078	-1.674	Neural cell adhesion molecule L1	VSPDHQPQPQYVSYNQSSYTQWNLQPDTK_HexNAc-2_Hex-6	Man6	0.8
858	L1CAM_MOUSE	1270430060	VIYQNHNK	HexNAc-5_Hex-3_Fuc-1	0.00568952	-4.3192	Neural cell adhesion molecule L1	VIYQNHNK_HexNAc-5_Hex-3_Fuc-1	Fuc1	0.8
859	L1CAM_MOUSE	1270430060	VIYQNHNK	HexNAc-4_Hex-4_Fuc-1	0.0032538	-2.2822	Neural cell adhesion molecule L1	VIYQNHNK_HexNAc-4_Hex-4_Fuc-1	Fuc1	0.8
860	L1CAM_MOUSE	1270430060	VIYQNHNK	HexNAc-4_Hex-4	0	0.1429	Neural cell adhesion molecule L1	VIYQNHNK_HexNAc-4_Hex-4	Fuc0	0.8
861	L1CAM_MOUSE	1270430060	THNLTNLNPDLQYR	HexNAc-4_Hex-4_Fuc-2	0.00367247	-7.7871	Neural cell adhesion molecule L1	THNLTNLNPDLQYR_HexNAc-4_Hex-4_Fuc-2	Fuc2	0.8
862	L1CAM_MOUSE	1270430060	VIYQNHNK	HexNAc-5_Hex-4	0	1.4313	Neural cell adhesion molecule L1	VIYQNHNK_HexNAc-5_Hex-4	Fuc0	0.8
863	L1CAM_MOUSE	1270430060	VIYQNHNK	HexNAc-5_Hex-3	0	0.6163	Neural cell adhesion molecule L1	VIYQNHNK_HexNAc-5_Hex-3	Fuc0	0.8
864	L1CAM_MOUSE	1270430060	THNLTNLNPDLQYR	HexNAc-4_Hex-6_Fuc-2	0.00762503	-6.5919	Neural cell adhesion molecule L1	THNLTNLNPDLQYR_HexNAc-4_Hex-6_Fuc-2	Fuc2	0.8
865	L1CAM_MOUSE	1270430060	LLFPTNSSSR	HexNAc-4_Hex-3_Fuc-1	0.000438116	-0.514	Neural cell adhesion molecule L1	LLFPTNSSSR_HexNAc-4_Hex-3_Fuc-1	Fuc1	0.8
866	L1CAM_MOUSE	1270430060	THNLTNLNPDLQYR	HexNAc-4_Hex-4_Fuc-1	0.00564804	-3.617	Neural cell adhesion molecule L1	THNLTNLNPDLQYR_HexNAc-4_Hex-4_Fuc-1	Fuc1	0.8
867	L1CAM_MOUSE	1270430060	THNLTNLNPDLQYR	HexNAc-4_Hex-5_Fuc-2	0.00762503	-6.4725	Neural cell adhesion molecule L1	THNLTNLNPDLQYR_HexNAc-4_Hex-5_Fuc-2	Fuc2	0.8
868	L1CAM_MOUSE	1270430060	VPGNQTSTTLK	HexNAc-4_Hex-4_Fuc-2	0.00346165	-4.3353	Neural cell adhesion molecule L1	VPGNQTSTTLK_HexNAc-4_Hex-4_Fuc-2	Fuc2	0.8
869	L1CAM_MOUSE	1270430060	LLFPTNSSSR	HexNAc-5_Hex-5_Fuc-3	0.00346165	-6.0671	Neural cell adhesion molecule L1	LLFPTNSSSR_HexNAc-5_Hex-5_Fuc-3	Fuc3	0.8
870	L1CAM_MOUSE	1270430060	VPGNQTSTTLK	HexNAc-4_Hex-3_Fuc-1	0.00340832	-2.7689	Neural cell adhesion molecule L1	VPGNQTSTTLK_HexNAc-4_Hex-3_Fuc-1	Fuc1	0.8
871	L1CAM_MOUSE	1270430060	LVIQSLDYSDQGNYSCVASTELDEVESR	HexNAc-5_Hex-3_Fuc-1	0.00346165	-5.6202	Neural cell adhesion molecule L1	LVIQSLDYSDQGNYSCVASTELDEVESR_HexNAc-5_Hex-3_Fuc-1	Fuc1	0.8
872	L1CAM_MOUSE	1270430060	THNLTNLNPDLQYR	HexNAc-4_Hex-3_Fuc-1	0.00564804	-3.8328	Neural cell adhesion molecule L1	THNLTNLNPDLQYR_HexNAc-4_Hex-3_Fuc-1	Fuc1	0.8
873	L1CAM_MOUSE	1270430060	THNLTNLNPDLQYR	HexNAc-5_Hex-3_Fuc-1	0.00340832	-2.4609	Neural cell adhesion molecule L1	THNLTNLNPDLQYR_HexNAc-5_Hex-3_Fuc-1	Fuc1	0.8
874	L1CAM_MOUSE	1270430060	THNLTNLNPDLQYR	HexNAc-4_Hex-5_Fuc-1	0.00568952	-4.1935	Neural cell adhesion molecule L1	THNLTNLNPDLQYR_HexNAc-4_Hex-5_Fuc-1	Fuc1	0.8
875	L1CAM_MOUSE	1270430060	VIYQNHNK	HexNAc-5_Hex-4_Fuc-2	0.00618079	-4.7901	Neural cell adhesion molecule L1	VIYQNHNK_HexNAc-5_Hex-4_Fuc-2	Fuc2	0.8
876	L1CAM_MOUSE	1270430060	GPEPQVTIGYSGEDYPQVSPELEDITIFNSSTVLVR	HexNAc-2_Hex-5	0.00340832	-2.786	Neural cell adhesion molecule L1	GPEPQVTIGYSGEDYPQVSPELEDITIFNSSTVLVR_HexNAc-2_Hex-5	Man5	0.8
877	L1CAM_MOUSE	1270430060	EQLFFNLSDPELR	HexNAc-5_Hex-4_Fuc-2	0.00714116	-5.6189	Neural cell adhesion molecule L1	EQLFFNLSDPELR_HexNAc-5_Hex-4_Fuc-2	Fuc2	0.8
878	L1CAM_MOUSE	1270430060	EQLFFNLSDPELR	HexNAc-5_Hex-3_Fuc-1	0.00564804	-3.7866	Neural cell adhesion molecule L1	EQLFFNLSDPELR_HexNAc-5_Hex-3_Fuc-1	Fuc1	0.8
879	L1CAM_MOUSE	1270430060	THNLTNLNPDLQYR	HexNAc-4_Hex-5_Fuc-3	0.00346165	-7.1964	Neural cell adhesion molecule L1	THNLTNLNPDLQYR_HexNAc-4_Hex-5_Fuc-3	Fuc3	0.8
880	L1CAM_MOUSE	1270430060	THNLTNLNPDLQYR	HexNAc-2_Hex-5	0	1.3892	Neural cell adhesion molecule L1	THNLTNLNPDLQYR_HexNAc-2_Hex-5	Man5	0.8
881	L1CAM_MOUSE	1270430060	VIYQNHNK	HexNAc-2_Hex-9	0	4.0386	Neural cell adhesion molecule L1	VIYQNHNK_HexNAc-2_Hex-9	Man9	0.8
882	L1CAM_MOUSE	1270430060	VSPDHQPQPQYVSYNQSSYTQWNLQPDTK	HexNAc-2_Hex-7	0.00296956	-2.1294	Neural cell adhesion molecule L1	VSPDHQPQPQYVSYNQSSYTQWNLQPDTK_HexNAc-2_Hex-7	Man7	0.8
883	L1CAM_MOUSE	1270430060	THNLTNLNPDLQYR	HexNAc-5_Hex-5_Fuc-3	0.00346165	-6.9725	Neural cell adhesion molecule L1	THNLTNLNPDLQYR_HexNAc-5_Hex-5_Fuc-3	Fuc3	0.8
884	L1CAM_MOUSE	1270430060	GPEPQVTIGYSGEDYPQVSPELEDITIFNSSTVLVR	HexNAc-3_Hex-6_Fuc-2	0.00346165	-6.8285	Neural cell adhesion molecule L1	GPEPQVTIGYSGEDYPQVSPELEDITIFNSSTVLVR_HexNAc-3_Hex-6_Fuc-2	Fuc2	0.8
885	L1CAM_MOUSE	1270430060	VPGNQTSTTLK	HexNAc-4_Hex-5_Fuc-1	0.00618079	-4.6994	Neural cell adhesion molecule L1	VPGNQTSTTLK_HexNAc-4_Hex-5_Fuc-1	Fuc1	0.8
886	L1CAM_MOUSE	1270430060	LVIQSLDYSDQGNYSCVASTELDEVESR	HexNAc-2_Hex-5	0.000948767	-0.685	Neural cell adhesion molecule L1	LVIQSLDYSDQGNYSCVASTELDEVESR_HexNAc-2_Hex-5	Man5	0.8
887	L1CAM_MOUSE	1270430060	GEGNETNNMVITWKPLR	HexNAc-4_Hex-5_Fuc-1	0.00735463	-6.2658	Neural cell adhesion molecule L1	GEGNETNNMVITWKPLR_HexNAc-4_Hex-5_Fuc-1	Fuc1	0.8
888	L1CAM_MOUSE	1270430060	LLFPTNSSSR	HexNAc-5_Hex-4_Fuc-2	0.00663391	-5.1371	Neural cell adhesion molecule L1	LLFPTNSSSR_HexNAc-5_Hex-4_Fuc-2	Fuc2	0.8
889	L1CAM_MOUSE	1270430060	GEGNETNNMVITWKPLR	HexNAc-5_Hex-3_Fuc-1	0.00618079	-4.9089	Neural cell adhesion molecule L1	GEGNETNNMVITWKPLR_HexNAc-5_Hex-3_Fuc-1	Fuc1	0.8
890	L1CAM_MOUSE	1270430060	VIYQNHNK	HexNAc-4_Hex-3_Fuc-1	0.000948767	-0.6797	Neural cell adhesion molecule L1	VIYQNHNK_HexNAc-4_Hex-3_Fuc-1	Fuc1	0.8
891	L1CAM_MOUSE	1270430060	VPGNQTSTTLK	HexNAc-4_Hex-5_Fuc-2	0.00714116	-5.5856	Neural cell adhesion molecule L1	VPGNQTSTTLK_HexNAc-4_Hex-5_Fuc-2	Fuc2	0.8
892	L1CAM_MOUSE	1270430060	VSPDHQPQPQYVSYNQSSYTQWNLQPDTK	HexNAc-5_Hex-5_Fuc-1	0.00494719	-9.9531	Neural cell adhesion molecule L1	VSPDHQPQPQYVSYNQSSYTQWNLQPDTK_HexNAc-5_Hex-5_Fuc-1	Fuc1	0.8
893	L1CAM_MOUSE	1270430060	VIYQNHNK	HexNAc-4_Hex-3	0	1.5253	Neural cell adhesion molecule L1	VIYQNHNK_HexNAc-4_Hex-3	Fuc0	0.8
894	L1CAM_MOUSE	1270430060	VIYQNHNK	HexNAc-2_Hex-5	0	1.8339	Neural cell adhesion molecule L1	VIYQNHNK_HexNAc-2_Hex-5	Man5	0.8
895	LACTB_MOUSE	162911461	VPPRGIIVSIICNMQSVGLNSTALK	HexNAc-4_Hex-4_Fuc-2	0.00914951	-8.0409	Serine beta-lactamase-like protein LACTB, mitochondrial	VPPRGIIVSIICNMQSVGLNSTALK_HexNAc-4_Hex-4_Fuc-2	Fuc2	0.4
896	LAMP1_MOUSE	176570635	AFNISPNDTSSGSCGINLVTLK	HexNAc-2_Hex-6	0.00359125	-2.8575	Lysosome-associated membrane glycoprotein 1	AFNISPNDTSSGSCGINLVTLK_HexNAc-2_Hex-6	Man6	0.4
897	LAMP1_MOUSE	176570635	AFNISPNDTSSGSCGINLVTLK	HexNAc-2_Hex-5_Fuc-1	0.00301365	-3.3275	Lysosome-associated membrane glycoprotein 1	AFNISPNDTSSGSCGINLVTLK_HexNAc-2_Hex-5_Fuc-1	Man5F	0.4
898	LAMP1_MOUSE	176570635	AFNISPNDTSSGSCGINLVTLK	HexNAc-2_Hex-8	0.000438116	-1.5299	Lysosome-associated membrane glycoprotein 1	AFNISPNDTSSGSCGINLVTLK_HexNAc-2_Hex-8	Man8	0.4
899	LAMP1_MOUSE	176570635	YSVQHMYFTYNLSDTEHFPNAISK	HexNAc-2_Hex-3	0.00271528	-1.8628	Lysosome-associated membrane glycoprotein 1	YSVQHMYFTYNLSDTEHFPNAISK_HexNAc-2_Hex-3	Man3	0.4
900	LAMP1_MOUSE	176570635	AFNISPNDTSSGSCGINLVTLK	HexNAc-4_Hex-5_Fuc-1	0.00850971	-7.1057	Lysosome-associated membrane glycoprotein 1	AFNISPNDTSSGSCGINLVTLK_HexNAc-4_Hex-5_Fuc-1	Fuc1	0.4
901	LAMP1_MOUSE	176570635	AFNISPNDTSSGSCGINLVTLK	HexNAc-2_Hex-4	0.000948767	-0.6056	Lysosome-associated membrane glycoprotein 1	AFNISPNDTSSGSCGINLVTLK_HexNAc-2_Hex-4	Man4	0.4
902	LAMP1_MOUSE	176570635	AFNISPNDTSSGSCGINLVTLK	HexNAc-2_Hex-5	0.00129199	-0.8148	Lysosome-associated membrane glycoprotein 1	AFNISPNDTSSGSCGINLVTLK_HexNAc-2_Hex-5	Man5	0.4
903	LAMP1_MOUSE	176570635	AFNISPNDTSSGSCGINLVTLK	HexNAc-3_Hex-5_Fuc-1	0.00318845	-3.7085	Lysosome-associated membrane glycoprotein 1	AFNISPNDTSSGSCGINLVTLK_HexNAc-3_Hex-5_Fuc-1	Fuc1	0.4
904	LAMP1_MOUSE	176570635	AFNISPNDTSSGSCGINLVTLK	HexNAc-2_Hex-3	0	3.0443	Lysosome-associated membrane glycoprotein 1	AFNISPNDTSSGSCGINLVTLK_HexNAc-2_Hex-3	Man3	0.4
905	LAMP1_MOUSE	176570635	YSVQHMYFTYNLSDTEHFPNAISK	HexNAc-2_Hex-4	0.000438116	-1.1554	Lysosome-associated membrane glycoprotein 1	YSVQHMYFTYNLSDTEHFPNAISK_HexNAc-2_Hex-4	Man4	0.4
906	LAMP1_MOUSE	176570635	NGSSCGK	HexNAc-2_Hex-5	0	1.8215	Lysosome-associated membrane glycoprotein 1	NGSSCGK_HexNAc-2_Hex-5	Man5	0.4
907	LAMP1_MOUSE	176570635	NGSSCGKENVSDPSLTITFGR	HexNAc-4_Hex-6_Fuc-1	0.00879451	-7.1643	Lysosome-associated membrane glycoprotein 1	NGSSCGKENVSDPSLTITFGR_HexNAc-4_Hex-6_Fuc-1	Fuc1	0.4
908	LAMP1_MOUSE	176570635	DATIQAYLSSGNFSK	HexNAc-5_Hex-3_Fuc-1	0.00318845	-3.6994	Lysosome-associated membrane glycoprotein 1	DATIQAYLSSGNFSK_HexNAc-5_Hex-3_Fuc-1	Fuc1	0.4
909	LAMP1_MOUSE	176570635	YSVQHMYFTYNLSDTEHFPNAISK	HexNAc-2_Hex-5	0	2.2303	Lysosome-associated membrane glycoprotein 1	YSVQHMYFTYNLSDTEHFPNAISK_HexNAc-2_Hex-5	Man5	0.4
910	LAMP1_MOUSE	176570635	YSVQHMYFTYNLSDTEHFPNAISK	HexNAc-2_Hex-6	0.0032538	-2.3158	Lysosome-associated membrane glycoprotein 1	YSVQHMYFTYNLSDTEHFPNAISK_HexNAc-2_Hex-6	Man6	0.4
911	LAMP1_MOUSE	176570635	NGSSCGKENVSDPSLTITFGR	HexNAc-4_Hex-7_Fuc-1	0.00735463	-6.2395	Lysosome-associated membrane glycoprotein 1	NGSSCGKENVSDPSLTITFGR_HexNAc-4_Hex-7_Fuc-1	Fuc1	0.4
912	LAMP1_MOUSE	176570635	VYMKNVTVVLR	HexNAc-5_Hex-3_Fuc-1	0.00340832	-2.5827	Lysosome-associated membrane glycoprotein 1	VYMKNVTVVLR_HexNAc-5_Hex-3_Fuc-1	Fuc1	0.4
913	LAMP1_MOUSE	176570635	AFNISPNDTSSGSCGINLVTLK	HexNAc-2_Hex-7	0.00129199	-0.8524	Lysosome-associated membrane glycoprotein 1	AFNISPNDTSSGSCGINLVTLK_HexNAc-2_Hex-7	Man7	0.4
914	LAMP2_MOUSE	117444216	EASHYSIHDIVLSYNTSDSTVFPGAVAK	HexNAc-2_Hex-3	0.0013116	-2.3103	Isoform LAMP-2B of Lysosome-associated membrane glycoprotein 2	EASHYSIHDIVLSYNTSDSTVFPGAVAK_HexNAc-2_Hex-3	Man3	0.2
915	LAMP2_MOUSE	117444216	VPFIFNINPATTNFTGSCQPQSAQLR	HexNAc-2_Hex-5	0.0010101	-2.1938	Isoform LAMP-2B of Lysosome-associated membrane glycoprotein 2	VPFIFNINPATTNFTGSCQPQSAQLR_HexNAc-2_Hex-5	Man5	0.2
916	LCAP_MOUSE	57689272	DIILHSTGHNISR	HexNAc-2_Hex-3	0	3.3189	Leucyl-cystinyl aminopeptidase	DIILHSTGHNISR_HexNAc-2_Hex-3	Man3	0
917	LCAP_MOUSE	57689272	TNQSAELIQPVATNGK	HexNAc-2_Hex-8	0	0.1492	Leucyl-cystinyl aminopeptidase	TNQSAELIQPVATNGK_HexNAc-2_Hex-8	Man8	0
918	LCAP_MOUSE	57689272	DIILHSTGHNISR	HexNAc-2_Hex-4	0	0.9004	Leucyl-cystinyl aminopeptidase	DIILHSTGHNISR_HexNAc-2_Hex-4	Man4	0
919	LCAP_MOUSE	57689272	EETLLYDNATSSVADR	HexNAc-5_Hex-3_Fuc-1	0.00199637	-3.0871	Leucyl-cystinyl aminopeptidase	EETLLYDNATSSVADR_HexNAc-5_Hex-3_Fuc-1	Fuc1	0
920	LCAP_MOUSE	57689272	DIILHSTGHNISR	HexNAc-2_Hex-5	0	2.487	Leucyl-cystinyl aminopeptidase	DIILHSTGHNISR_HexNAc-2_Hex-5	Man5	0
921	LCAP_MOUSE	57689272	DIILHSTGHNISR	HexNAc-2_Hex-6	0	2.3754	Leucyl-cystinyl aminopeptidase	DIILHSTGHNISR_HexNAc-2_Hex-6	Man6	0
922	LDHB_MOUSE	3050145967	NLSRIHPVSTMVKGMYGIENEVFLSLPCILNAR	HexNAc-5_Hex-4_Fuc-2	0.0116256	-10.6837	L-lactate dehydrogenase B chain	NLSRIHPVSTMVKGMYGIENEVFLSLPCILNAR_HexNAc-5_Hex-4_Fuc-2	Fuc2	0.8
923	LGI1_MOUSE	352724416	ATQLFTNQTDIPNMEDVYAVK	HexNAc-5_Hex-6_Fuc-3	0.0121272	-11.638	Leucine-rich glioma-inactivated protein 1	ATQLFTNQTDIPNMEDVYAVK_HexNAc-5_Hex-6_Fuc-3	Fuc3	0.6
924	LGI1_MOUSE	352724416	ATQLFTNQTDIPNMEDVYAVK	HexNAc-2_Hex-5	0.00340832	-2.5829	Leucine-rich glioma-inactivated protein 1	ATQLFTNQTDIPNMEDVYAVK_HexNAc-2_Hex-5	Man5	0.6
925	LGMN_MOUSE	219737296	SHTNTSHVMQYGNK	HexNAc-4_Hex-4	0	2.2272	Legumain	SHTNTSHVMQYGNK_HexNAc-4_Hex-4	Fuc0	0.4
926	LGMN_MOUSE	219737296	SHTNTSHVMQYGNK	HexNAc-4_Hex-6	0	0.0188	Legumain	SHTNTSHVMQYGNK_HexNAc-4_Hex-6	Fuc0	0.4
927	LGMN_MOUSE	219737296	SHTNTSHVMQYGNK	HexNAc-4_Hex-5	0	-0.1583	Legumain	SHTNTSHVMQYGNK_HexNAc-4_Hex-5	Fuc0	0.4
928	LIGO1_MOUSE	348136779	FLNLSYNPIGTIEGSMLHELLR	HexNAc-2_Hex-9	0.00564804	-3.6631	Leucine-rich repeat and immunoglobulin-like domain-containing nogo receptor-interacting protein 1	FLNLSYNPIGTIEGSMLHELLR_HexNAc-2_Hex-9	Man9	0.6
929	LIGO1_MOUSE	348136779	FLNLSYNPIGTIEGSMLHELLR	HexNAc-2_Hex-10	0.00359125	-2.9582	Leucine-rich repeat and immunoglobulin-like domain-containing nogo receptor-interacting protein 1	FLNLSYNPIGTIEGSMLHELLR_HexNAc-2_Hex-10	Prec	0.6
930	LMA2L_MOUSE	98175789	VFPYISAMVNNGSLSYDHER	HexNAc-4_Hex-3_Fuc-1	0.00564804	-3.7298	VIP36-like protein	VFPYISAMVNNGSLSYDHER_HexNAc-4_Hex-3_Fuc-1	Fuc1	0.2
931	LMAN2_MOUSE	150363237	VFPYISVMVNNGSLSYDHSK	HexNAc-4_Hex-3_Fuc-1	0.00735463	-5.991	Vesicular integral-membrane protein VIP36	VFPYISVMVNNGSLSYDHSK_HexNAc-4_Hex-3_Fuc-1	Fuc1	0.4
932	LMAN2_MOUSE	150363237	VFPYISVMVNNGSLSYDHSK	HexNAc-5_Hex-3_Fuc-1	0.00346165	-4.7181	Vesicular integral-membrane protein VIP36	VFPYISVMVNNGSLSYDHSK_HexNAc-5_Hex-3_Fuc-1	Fuc1	0.4
933	LRC47_MOUSE	124695128	MAELSKSTSENKEEDMLSGTEADAGCGLSDPNLTLSSGK	HexNAc-4_Hex-4_Fuc-1	0.00914951	-8.0293	Leucine-rich repeat-containing protein 47	MAELSKSTSENKEEDMLSGTEADAGCGLSDPNLTLSSGK_HexNAc-4_Hex-4_Fuc-1	Fuc1	0.2
934	LRC47_MOUSE	124695128	MAELSKSTSENKEEDMLSGTEADAGCGLSDPNLTLSSGK	HexNAc-4_Hex-3_Fuc-2	0.010227	-9.2407	Leucine-rich repeat-containing protein 47	MAELSKSTSENKEEDMLSGTEADAGCGLSDPNLTLSSGK_HexNAc-4_Hex-3_Fuc-2	Fuc2	0.2
935	LRC4B_MOUSE	222131093	ETVPSNTTCCAR	HexNAc-5_Hex-4_Fuc-2	0.00568952	-4.0856	Leucine-rich repeat-containing protein 4B	ETVPSNTTCCAR_HexNAc-5_Hex-4_Fuc-2	Fuc2	0.4
936	LRP1_MOUSE	333077323	RGCKDNATDSVPLR	HexNAc-5_Hex-4_Fuc-2	0.00727358	-5.926	Prolow-density lipoprotein receptor-related protein 1	RGCKDNATDSVPLR_HexNAc-5_Hex-4_Fuc-2	Fuc2	0.6
937	LRP1_MOUSE	333077323	MHLNGSNVQVLHR	HexNAc-4_Hex-4_Fuc-2	0.00735463	-5.9944	Prolow-density lipoprotein receptor-related protein 1	MHLNGSNVQVLHR_HexNAc-4_Hex-4_Fuc-2	Fuc2	0.6
938	LRP1_MOUSE	333077323	LTSCATNASMCGDEAR	HexNAc-4_Hex-4_Fuc-2	0.00310024	-3.6078	Prolow-density lipoprotein receptor-related protein 1	LTSCATNASMCGDEAR_HexNAc-4_Hex-4_Fuc-2	Fuc2	0.6
939	LRP1_MOUSE	333077323	MHLNGSNVQVLHR	HexNAc-5_Hex-3_Fuc-1	0.00714116	-5.5313	Prolow-density lipoprotein receptor-related protein 1	MHLNGSNVQVLHR_HexNAc-5_Hex-3_Fuc-1	Fuc1	0.6
940	LRP1_MOUSE	333077323	GVTHLNISGLK	HexNAc-4_Hex-5_Fuc-2	0.00346165	-5.2596	Prolow-density lipoprotein receptor-related protein 1	GVTHLNISGLK_HexNAc-4_Hex-5_Fuc-2	Fuc2	0.6
941	LRP1_MOUSE	333077323	NSTTLVMHMK	HexNAc-2_Hex-8	0	2.4338	Prolow-density lipoprotein receptor-related protein 1	NSTTLVMHMK_HexNAc-2_Hex-8	Man8	0.6
942	LRP1_MOUSE	333077323	GCKDNATDSVPLR	HexNAc-5_Hex-3_Fuc-1	0.00568952	-4.2458	Prolow-density lipoprotein receptor-related protein 1	GCKDNATDSVPLR_HexNAc-5_Hex-3_Fuc-1	Fuc1	0.6
943	LRP1_MOUSE	333077323	FGHSPLINLTGGLSHASDVVLYHQHK	HexNAc-2_Hex-5	0	0.1222	Prolow-density lipoprotein receptor-related protein 1	FGHSPLINLTGGLSHASDVVLYHQHK_HexNAc-2_Hex-5	Man5	0.6
944	LRP1_MOUSE	333077323	FNSTEYQVVTR	HexNAc-2_Hex-5	0	1.0098	Prolow-density lipoprotein receptor-related protein 1	FNSTEYQVVTR_HexNAc-2_Hex-5	Man5	0.6
945	LRP1_MOUSE	333077323	GVTHLNISGLK	HexNAc-2_Hex-5	0	3.464	Prolow-density lipoprotein receptor-related protein 1	GVTHLNISGLK_HexNAc-2_Hex-5	Man5	0.6
946	LRP1_MOUSE	333077323	GVDLDAPYYNYIISFTVPDIDNVTVLDYDAR	HexNAc-2_Hex-5	0.00199637	-3.0969	Prolow-density lipoprotein receptor-related protein 1	GVDLDAPYYNYIISFTVPDIDNVTVLDYDAR_HexNAc-2_Hex-5	Man5	0.6
947	LRP1_MOUSE	333077323	RMHLNGSNVQVLHR	HexNAc-5_Hex-3_Fuc-1	0.00685099	-5.473	Prolow-density lipoprotein receptor-related protein 1	RMHLNGSNVQVLHR_HexNAc-5_Hex-3_Fuc-1	Fuc1	0.6
948	LRP1_MOUSE	333077323	GCKDNATDSVPLR	HexNAc-5_Hex-4_Fuc-2	0.00735463	-6.1045	Prolow-density lipoprotein receptor-related protein 1	GCKDNATDSVPLR_HexNAc-5_Hex-4_Fuc-2	Fuc2	0.6
949	LRP1_MOUSE	333077323	GPCSHLCLINYNR	HexNAc-2_Hex-5	0	2.9745	Prolow-density lipoprotein receptor-related protein 1	GPCSHLCLINYNR_HexNAc-2_Hex-5	Man5	0.6
950	LRP1_MOUSE	333077323	QTGDVTCNCTDGR	HexNAc-5_Hex-4_Fuc-2	0.00748469	-6.355	Prolow-density lipoprotein receptor-related protein 1	QTGDVTCNCTDGR_HexNAc-5_Hex-4_Fuc-2	Fuc2	0.6
951	LRP1_MOUSE	333077323	GPCSHLCLINYNR	HexNAc-2_Hex-9	0	1.1551	Prolow-density lipoprotein receptor-related protein 1	GPCSHLCLINYNR_HexNAc-2_Hex-9	Man9	0.6
952	LRP1_MOUSE	333077323	LNGTDPIVAADSK	HexNAc-2_Hex-6	0	2.2652	Prolow-density lipoprotein receptor-related protein 1	LNGTDPIVAADSK_HexNAc-2_Hex-6	Man6	0.6
953	LRP1_MOUSE	333077323	QTGDVTCNCTDGR	HexNAc-5_Hex-3_Fuc-1	0.00568952	-4.0432	Prolow-density lipoprotein receptor-related protein 1	QTGDVTCNCTDGR_HexNAc-5_Hex-3_Fuc-1	Fuc1	0.6
954	LRP1_MOUSE	333077323	LTSCATNASMCGDEAR	HexNAc-5_Hex-3_Fuc-1	0.00714116	-5.7955	Prolow-density lipoprotein receptor-related protein 1	LTSCATNASMCGDEAR_HexNAc-5_Hex-3_Fuc-1	Fuc1	0.6
955	LRP1_MOUSE	333077323	LTSCATNASMCGDEAR	HexNAc-5_Hex-4_Fuc-2	0.00618079	-4.752	Prolow-density lipoprotein receptor-related protein 1	LTSCATNASMCGDEAR_HexNAc-5_Hex-4_Fuc-2	Fuc2	0.6
956	LRP1_MOUSE	333077323	MGCQHHCVPTPSGPTCYCNSSFQLQADGK	HexNAc-5_Hex-3_Fuc-1	0.00568952	-4.1186	Prolow-density lipoprotein receptor-related protein 1	MGCQHHCVPTPSGPTCYCNSSFQLQADGK_HexNAc-5_Hex-3_Fuc-1	Fuc1	0.6
957	LRP1_MOUSE	333077323	GVTHLNISGLK	HexNAc-2_Hex-5_Fuc-1	0.0032538	-2.3433	Prolow-density lipoprotein receptor-related protein 1	GVTHLNISGLK_HexNAc-2_Hex-5_Fuc-1	Man5F	0.6
958	LRP1_MOUSE	333077323	TCVSNCTASQFVCK	HexNAc-2_Hex-4	0.00271528	-1.8501	Prolow-density lipoprotein receptor-related protein 1	TCVSNCTASQFVCK_HexNAc-2_Hex-4	Man4	0.6
959	LRP1_MOUSE	333077323	WTGHNVTVVQR	HexNAc-2_Hex-9	0.000438116	-0.3867	Prolow-density lipoprotein receptor-related protein 1	WTGHNVTVVQR_HexNAc-2_Hex-9	Man9	0.6
960	LRP1_MOUSE	333077323	GCKDNATDSVPLR	HexNAc-4_Hex-4_Fuc-2	0.00564804	-3.7927	Prolow-density lipoprotein receptor-related protein 1	GCKDNATDSVPLR_HexNAc-4_Hex-4_Fuc-2	Fuc2	0.6
961	LRP1_MOUSE	333077323	NSTTLVMHMK	HexNAc-2_Hex-5	0	1.1851	Prolow-density lipoprotein receptor-related protein 1	NSTTLVMHMK_HexNAc-2_Hex-5	Man5	0.6
962	LRP1_MOUSE	333077323	LNGTDPIVAADSKR	HexNAc-2_Hex-5	0	2.9745	Prolow-density lipoprotein receptor-related protein 1	LNGTDPIVAADSKR_HexNAc-2_Hex-5	Man5	0.6
963	LRP1_MOUSE	333077323	LNGTDPIVAADSKR	HexNAc-2_Hex-6	0	2.0022	Prolow-density lipoprotein receptor-related protein 1	LNGTDPIVAADSKR_HexNAc-2_Hex-6	Man6	0.6
964	LRP1_MOUSE	333077323	GCKDNATDSVPLR	HexNAc-3_Hex-3_Fuc-1	0.00568952	-3.8893	Prolow-density lipoprotein receptor-related protein 1	GCKDNATDSVPLR_HexNAc-3_Hex-3_Fuc-1	Fuc1	0.6
965	LRP1_MOUSE	333077323	TCVSNCTASQFVCK	HexNAc-2_Hex-5	0	2.2303	Prolow-density lipoprotein receptor-related protein 1	TCVSNCTASQFVCK_HexNAc-2_Hex-5	Man5	0.6
966	LRP1_MOUSE	333077323	LTSCATNASMCGDEAR	HexNAc-3_Hex-4_Fuc-2	0.00850971	-7.1308	Prolow-density lipoprotein receptor-related protein 1	LTSCATNASMCGDEAR_HexNAc-3_Hex-4_Fuc-2	Fuc2	0.6
967	LRP1_MOUSE	333077323	FGTCSQLCNNTK	HexNAc-2_Hex-9	0	3.1686	Prolow-density lipoprotein receptor-related protein 1	FGTCSQLCNNTK_HexNAc-2_Hex-9	Man9	0.6
968	LRP1_MOUSE	333077323	THANGSIK	HexNAc-5_Hex-3_Fuc-1	0.00199637	-2.9187	Prolow-density lipoprotein receptor-related protein 1	THANGSIK_HexNAc-5_Hex-3_Fuc-1	Fuc1	0.6
969	LRP1_MOUSE	333077323	GCKDNATDSVPLR	HexNAc-4_Hex-3_Fuc-1	0.00340832	-2.7615	Prolow-density lipoprotein receptor-related protein 1	GCKDNATDSVPLR_HexNAc-4_Hex-3_Fuc-1	Fuc1	0.6
970	LRP1_MOUSE	333077323	DNTTCYEFK	HexNAc-2_Hex-5	0	1.1096	Prolow-density lipoprotein receptor-related protein 1	DNTTCYEFK_HexNAc-2_Hex-5	Man5	0.6
971	LRP1_MOUSE	333077323	CTAQVCAGYCSNNSTCTVNQGNQPQCR	HexNAc-5_Hex-3_Fuc-1	0.00346165	-5.873	Prolow-density lipoprotein receptor-related protein 1	CTAQVCAGYCSNNSTCTVNQGNQPQCR_HexNAc-5_Hex-3_Fuc-1	Fuc1	0.6
972	LRP1_MOUSE	333077323	RGCKDNATDSVPLR	HexNAc-4_Hex-3_Fuc-1	0.00296956	-1.9972	Prolow-density lipoprotein receptor-related protein 1	RGCKDNATDSVPLR_HexNAc-4_Hex-3_Fuc-1	Fuc1	0.6
973	LRP1_MOUSE	333077323	DNTTCYEFKK	HexNAc-2_Hex-7	0	0.2498	Prolow-density lipoprotein receptor-related protein 1	DNTTCYEFKK_HexNAc-2_Hex-7	Man7	0.6
974	LRP1_MOUSE	333077323	DNTTCYEFKK	HexNAc-2_Hex-5	0	1.1851	Prolow-density lipoprotein receptor-related protein 1	DNTTCYEFKK_HexNAc-2_Hex-5	Man5	0.6
975	LRP1_MOUSE	333077323	GVTHLNISGLK	HexNAc-4_Hex-5_Fuc-1	0.00618079	-4.8151	Prolow-density lipoprotein receptor-related protein 1	GVTHLNISGLK_HexNAc-4_Hex-5_Fuc-1	Fuc1	0.6
976	LRP1_MOUSE	333077323	MGCQHHCVPTPSGPTCYCNSSFQLQADGK	HexNAc-2_Hex-8	0.00385233	-3.2678	Prolow-density lipoprotein receptor-related protein 1	MGCQHHCVPTPSGPTCYCNSSFQLQADGK_HexNAc-2_Hex-8	Man8	0.6
977	LRP1_MOUSE	333077323	MHLNGSNVQVLHR	HexNAc-2_Hex-9	0.000948767	-0.731	Prolow-density lipoprotein receptor-related protein 1	MHLNGSNVQVLHR_HexNAc-2_Hex-9	Man9	0.6
978	LRP1_MOUSE	333077323	GVTHLNISGLK	HexNAc-3_Hex-5_Fuc-1	0.00385233	-3.1703	Prolow-density lipoprotein receptor-related protein 1	GVTHLNISGLK_HexNAc-3_Hex-5_Fuc-1	Fuc1	0.6
979	LRP1_MOUSE	333077323	MGCQHHCVPTPSGPTCYCNSSFQLQADGK	HexNAc-5_Hex-4_Fuc-2	0.00914951	-7.8652	Prolow-density lipoprotein receptor-related protein 1	MGCQHHCVPTPSGPTCYCNSSFQLQADGK_HexNAc-5_Hex-4_Fuc-2	Fuc2	0.6
980	LRP1_MOUSE	333077323	NSTTLVMHMK	HexNAc-2_Hex-9	0	-0.0898	Prolow-density lipoprotein receptor-related protein 1	NSTTLVMHMK_HexNAc-2_Hex-9	Man9	0.6
981	LRP1_MOUSE	333077323	WTGHNVTVVQR	HexNAc-2_Hex-5	0	0.7673	Prolow-density lipoprotein receptor-related protein 1	WTGHNVTVVQR_HexNAc-2_Hex-5	Man5	0.6
982	LRP1_MOUSE	333077323	MGCQHHCVPTPSGPTCYCNSSFQLQADGK	HexNAc-4_Hex-3_Fuc-1	0.00663391	-5.3872	Prolow-density lipoprotein receptor-related protein 1	MGCQHHCVPTPSGPTCYCNSSFQLQADGK_HexNAc-4_Hex-3_Fuc-1	Fuc1	0.6
983	LRP1_MOUSE	333077323	LYWISSGNHTINR	HexNAc-2_Hex-6	0	-0.1416	Prolow-density lipoprotein receptor-related protein 1	LYWISSGNHTINR_HexNAc-2_Hex-6	Man6	0.6
984	LRP1_MOUSE	333077323	CDMDGQNR	HexNAc-2_Hex-5	0	0.1945	Prolow-density lipoprotein receptor-related protein 1	CDMDGQNR_HexNAc-2_Hex-5	Man5	0.6
985	LRP1_MOUSE	333077323	THANGSIK	HexNAc-2_Hex-5	0	1.4341	Prolow-density lipoprotein receptor-related protein 1	THANGSIK_HexNAc-2_Hex-5	Man5	0.6
986	LRP1_MOUSE	333077323	WTGHNVTVVQR	HexNAc-3_Hex-6_Fuc-2	0.0013116	-2.5184	Prolow-density lipoprotein receptor-related protein 1	WTGHNVTVVQR_HexNAc-3_Hex-6_Fuc-2	Fuc2	0.6
987	LRP1_MOUSE	333077323	GVTHLNISGLK	HexNAc-2_Hex-9	0.000438116	-0.5723	Prolow-density lipoprotein receptor-related protein 1	GVTHLNISGLK_HexNAc-2_Hex-9	Man9	0.6
988	LRP1_MOUSE	333077323	RGCKDNATDSVPLR	HexNAc-5_Hex-3_Fuc-1	0.0032538	-2.3398	Prolow-density lipoprotein receptor-related protein 1	RGCKDNATDSVPLR_HexNAc-5_Hex-3_Fuc-1	Fuc1	0.6
989	LRP1_MOUSE	333077323	WTGHNVTVVQR	HexNAc-4_Hex-5_Fuc-1	0.00359125	-3.089	Prolow-density lipoprotein receptor-related protein 1	WTGHNVTVVQR_HexNAc-4_Hex-5_Fuc-1	Fuc1	0.6
990	LRP1_MOUSE	333077323	QTTAMDFSYANETVCWVHVGDSAAQTQLK	HexNAc-2_Hex-5	0.000438116	-0.8783	Prolow-density lipoprotein receptor-related protein 1	QTTAMDFSYANETVCWVHVGDSAAQTQLK_HexNAc-2_Hex-5	Man5	0.6
991	LRP1_MOUSE	333077323	NSTTLVMHMK	HexNAc-2_Hex-7	0.000492611	-0.5002	Prolow-density lipoprotein receptor-related protein 1	NSTTLVMHMK_HexNAc-2_Hex-7	Man7	0.6
992	LRP1_MOUSE	333077323	LTSCATNASMCGDEAR	HexNAc-4_Hex-3_Fuc-1	0.00735463	-6.1572	Prolow-density lipoprotein receptor-related protein 1	LTSCATNASMCGDEAR_HexNAc-4_Hex-3_Fuc-1	Fuc1	0.6
993	LRP1_MOUSE	333077323	MHLNGSNVQVLHR	HexNAc-4_Hex-3_Fuc-1	0.00590446	-4.6704	Prolow-density lipoprotein receptor-related protein 1	MHLNGSNVQVLHR_HexNAc-4_Hex-3_Fuc-1	Fuc1	0.6
994	LRP1_MOUSE	333077323	LNGTDPIVAADSKR	HexNAc-2_Hex-7	0.000438116	-0.864	Prolow-density lipoprotein receptor-related protein 1	LNGTDPIVAADSKR_HexNAc-2_Hex-7	Man7	0.6
995	LRP1_MOUSE	333077323	LYWISSGNHTINR	HexNAc-2_Hex-5	0	2.0375	Prolow-density lipoprotein receptor-related protein 1	LYWISSGNHTINR_HexNAc-2_Hex-5	Man5	0.6
996	LRP1_MOUSE	333077323	MGCQHHCVPTPSGPTCYCNSSFQLQADGK	HexNAc-2_Hex-5	0.00129199	-0.7822	Prolow-density lipoprotein receptor-related protein 1	MGCQHHCVPTPSGPTCYCNSSFQLQADGK_HexNAc-2_Hex-5	Man5	0.6
997	LRP1_MOUSE	333077323	INNGGCQDLCLLTHQGHVNCSCR	HexNAc-2_Hex-5	0	0.5684	Prolow-density lipoprotein receptor-related protein 1	INNGGCQDLCLLTHQGHVNCSCR_HexNAc-2_Hex-5	Man5	0.6
998	LRP1_MOUSE	333077323	CNASSQFLCSSGR	HexNAc-5_Hex-4_Fuc-2	0.00346165	-6.1958	Prolow-density lipoprotein receptor-related protein 1	CNASSQFLCSSGR_HexNAc-5_Hex-4_Fuc-2	Fuc2	0.6
999	LRP1_MOUSE	333077323	CNASSQFLCSSGR	HexNAc-5_Hex-3_Fuc-1	0.00340832	-2.7878	Prolow-density lipoprotein receptor-related protein 1	CNASSQFLCSSGR_HexNAc-5_Hex-3_Fuc-1	Fuc1	0.6
1000	LRP1_MOUSE	333077323	DNTTCYEFKK	HexNAc-2_Hex-6	0	0.0247	Prolow-density lipoprotein receptor-related protein 1	DNTTCYEFKK_HexNAc-2_Hex-6	Man6	0.6
1001	LRP1_MOUSE	333077323	FGTCSQLCNNTK	HexNAc-2_Hex-4	0	2.6907	Prolow-density lipoprotein receptor-related protein 1	FGTCSQLCNNTK_HexNAc-2_Hex-4	Man4	0.6
1002	LRP1_MOUSE	333077323	FGTCSQLCNNTK	HexNAc-2_Hex-5	0	0.5008	Prolow-density lipoprotein receptor-related protein 1	FGTCSQLCNNTK_HexNAc-2_Hex-5	Man5	0.6
1003	LRP1_MOUSE	333077323	LNGTDPIVAADSK	HexNAc-2_Hex-5	0	3.502	Prolow-density lipoprotein receptor-related protein 1	LNGTDPIVAADSK_HexNAc-2_Hex-5	Man5	0.6
1004	LRP1_MOUSE	333077323	KLNLDGSNYTLLK	HexNAc-5_Hex-3_Fuc-1	0.00564804	-3.5369	Prolow-density lipoprotein receptor-related protein 1	KLNLDGSNYTLLK_HexNAc-5_Hex-3_Fuc-1	Fuc1	0.6
1005	LRP1_MOUSE	333077323	GCKDNATDSVPLR	HexNAc-3_Hex-4_Fuc-2	0.00199637	-2.9623	Prolow-density lipoprotein receptor-related protein 1	GCKDNATDSVPLR_HexNAc-3_Hex-4_Fuc-2	Fuc2	0.6
1006	LRP1_MOUSE	333077323	NSTTLVMHMK	HexNAc-2_Hex-6	0	0.7041	Prolow-density lipoprotein receptor-related protein 1	NSTTLVMHMK_HexNAc-2_Hex-6	Man6	0.6
1007	LRP1_MOUSE	333077323	LYWISSGNHTINR	HexNAc-2_Hex-7	0	0.2183	Prolow-density lipoprotein receptor-related protein 1	LYWISSGNHTINR_HexNAc-2_Hex-7	Man7	0.6
1008	LRP1_MOUSE	333077323	MHLNGSNVQVLHR	HexNAc-5_Hex-4_Fuc-2	0.00727358	-5.9574	Prolow-density lipoprotein receptor-related protein 1	MHLNGSNVQVLHR_HexNAc-5_Hex-4_Fuc-2	Fuc2	0.6
1009	LRP1_MOUSE	333077323	DNTTCYEFKK	HexNAc-2_Hex-9	0	-0.0378	Prolow-density lipoprotein receptor-related protein 1	DNTTCYEFKK_HexNAc-2_Hex-9	Man9	0.6
1010	LRP1B_MOUSE	18491617	FNGTDIHSIIK	HexNAc-2_Hex-5	0	1.6705	Low-density lipoprotein receptor-related protein 1B	FNGTDIHSIIK_HexNAc-2_Hex-5	Man5	0
1011	LRP1B_MOUSE	18491617	GPCSHLCLINHNR	HexNAc-2_Hex-9	0.000948767	-0.6708	Low-density lipoprotein receptor-related protein 1B	GPCSHLCLINHNR_HexNAc-2_Hex-9	Man9	0
1012	LRP1B_MOUSE	18491617	VFLNGTHR	HexNAc-2_Hex-9	0	3.9627	Low-density lipoprotein receptor-related protein 1B	VFLNGTHR_HexNAc-2_Hex-9	Man9	0
1013	LRP1B_MOUSE	18491617	TCLSNCTASQFR	HexNAc-2_Hex-5	0	0.141	Low-density lipoprotein receptor-related protein 1B	TCLSNCTASQFR_HexNAc-2_Hex-5	Man5	0
1014	LRP1B_MOUSE	18491617	GPCSHLCLINHNR	HexNAc-2_Hex-5	0	2.1628	Low-density lipoprotein receptor-related protein 1B	GPCSHLCLINHNR_HexNAc-2_Hex-5	Man5	0
1015	LRP1B_MOUSE	18491617	GGSICRDDEFLCNNSLCK	HexNAc-2_Hex-5	0.00385233	-3.1907	Low-density lipoprotein receptor-related protein 1B	GGSICRDDEFLCNNSLCK_HexNAc-2_Hex-5	Man5	0
1016	LRP1B_MOUSE	18491617	THTCACPTNFYLAADNR	HexNAc-2_Hex-5	0	0.5186	Low-density lipoprotein receptor-related protein 1B	THTCACPTNFYLAADNR_HexNAc-2_Hex-5	Man5	0
1017	LRP1B_MOUSE	18491617	CNQNMDCSDASDEKGCNNTDCTHFYK	HexNAc-2_Hex-5	0.000438116	-1.034	Low-density lipoprotein receptor-related protein 1B	CNQNMDCSDASDEKGCNNTDCTHFYK_HexNAc-2_Hex-5	Man5	0
1018	LRP1B_MOUSE	18491617	VFLNGTHR	HexNAc-2_Hex-5	0	2.3295	Low-density lipoprotein receptor-related protein 1B	VFLNGTHR_HexNAc-2_Hex-5	Man5	0
1019	LRP1B_MOUSE	18491617	GCNNTDCTHFYK	HexNAc-2_Hex-5	0.000438116	-0.6294	Low-density lipoprotein receptor-related protein 1B	GCNNTDCTHFYK_HexNAc-2_Hex-5	Man5	0
1020	LYAG_MOUSE	270959611	RGVFITNETGQPLIGK	HexNAc-2_Hex-6_Phospho-1	0.00215556	-3.1455	Lysosomal alpha-glucosidase	RGVFITNETGQPLIGK_HexNAc-2_Hex-6_Phospho-1	Phos	0.4
1021	LYAG_MOUSE	270959611	GVFITNETGQPLIGK	HexNAc-2_Hex-6_Phospho-1	0.000948767	-0.6155	Lysosomal alpha-glucosidase	GVFITNETGQPLIGK_HexNAc-2_Hex-6_Phospho-1	Phos	0.4
1022	LYAG_MOUSE	270959611	GVFITNETGQPLIGK	HexNAc-2_Hex-5	0.000438116	-1.2021	Lysosomal alpha-glucosidase	GVFITNETGQPLIGK_HexNAc-2_Hex-5	Man5	0.4
1023	MAG_MOUSE	646243821	NCTLLLSTLSPELGGK	HexNAc-2_Hex-5	0	0.9787	Myelin-associated glycoprotein	NCTLLLSTLSPELGGK_HexNAc-2_Hex-5	Man5	0.6
1024	MAG_MOUSE	646243821	NCTLLLSTLSPELGGK	HexNAc-2_Hex-4	0.00196078	-1.7839	Myelin-associated glycoprotein	NCTLLLSTLSPELGGK_HexNAc-2_Hex-4	Man4	0.6
1025	MAG_MOUSE	646243821	NCTLLLSTLSPELGGK	HexNAc-2_Hex-10	0.0010101	-2.0299	Myelin-associated glycoprotein	NCTLLLSTLSPELGGK_HexNAc-2_Hex-10	Prec	0.6
1026	MAG_MOUSE	646243821	ATAFNLSVEFAPIILLESHCAAAR	HexNAc-2_Hex-9	0.00199637	-2.976	Myelin-associated glycoprotein	ATAFNLSVEFAPIILLESHCAAAR_HexNAc-2_Hex-9	Man9	0.6
1027	MAG_MOUSE	646243821	ATAFNLSVEFAPIILLESHCAAAR	HexNAc-5_Hex-3_Fuc-1	0.00663391	-5.0771	Myelin-associated glycoprotein	ATAFNLSVEFAPIILLESHCAAAR_HexNAc-5_Hex-3_Fuc-1	Fuc1	0.6
1028	MAP4_MOUSE	524609420	KPCLDTSQVEGIPSSKPTLLANGDHGMEGNNTAGSPTDFLEER	HexNAc-2_Hex-4	0.00568952	-3.9331	Isoform 2 of Microtubule-associated protein 4	KPCLDTSQVEGIPSSKPTLLANGDHGMEGNNTAGSPTDFLEER_HexNAc-2_Hex-4	Man4	0.6
1029	MAP4_MOUSE	193208576	KPCLDTSQVEGIPSSKPTLLANGDHGMEGNNTAGSPTDFLEER	HexNAc-2_Hex-4	0.00568952	-3.9331	Isoform 2 of Microtubule-associated protein 4	KPCLDTSQVEGIPSSKPTLLANGDHGMEGNNTAGSPTDFLEER_HexNAc-2_Hex-4	Man4	0.4
1030	MARCS_MOUSE	956098327	EELQANGSAPAADKEEPASGSAATPAAAEKDEAAAATEPGAGAADK	HexNAc-3_Hex-5	0.00714116	-5.5458	Myristoylated alanine-rich C-kinase substrate	EELQANGSAPAADKEEPASGSAATPAAAEKDEAAAATEPGAGAADK_HexNAc-3_Hex-5	Fuc0	0.8
1031	MDGA1_MOUSE	7477938	DSGYYNCTATNNVGNPAK	HexNAc-2_Hex-9	0.0013116	-2.7428	MAM domain-containing glycosylphosphatidylinositol anchor protein 1	DSGYYNCTATNNVGNPAK_HexNAc-2_Hex-9	Man9	0
1032	MDGA2_MOUSE	6986579	SLSNENYGVYNCSIINEAGAGR	HexNAc-2_Hex-5	0.00129199	-0.8148	MAM domain-containing glycosylphosphatidylinositol anchor protein 2	SLSNENYGVYNCSIINEAGAGR_HexNAc-2_Hex-5	Man5	0
1033	MDGA2_MOUSE	6986579	NLRPQDYANYSCIASVR	HexNAc-2_Hex-5	0	1.4461	MAM domain-containing glycosylphosphatidylinositol anchor protein 2	NLRPQDYANYSCIASVR_HexNAc-2_Hex-5	Man5	0
1034	MDGA2_MOUSE	6986579	GELITYNLTELIKPEAYEVR	HexNAc-2_Hex-5	0.00310024	-3.5594	MAM domain-containing glycosylphosphatidylinositol anchor protein 2	GELITYNLTELIKPEAYEVR_HexNAc-2_Hex-5	Man5	0
1035	MFF_MOUSE	101261867	VAPPNADLEQEFQDGVPNASVIMQVPER	HexNAc-2_Hex-10	0.00346165	-4.6904	Mitochondrial fission factor	VAPPNADLEQEFQDGVPNASVIMQVPER_HexNAc-2_Hex-10	Prec	0.2
1036	MFF_MOUSE	502154548	VAPPNADLEQEFQDGVPNASVIMQVPER	HexNAc-2_Hex-10	0.00346165	-4.6904	Mitochondrial fission factor	VAPPNADLEQEFQDGVPNASVIMQVPER_HexNAc-2_Hex-10	Prec	0.6
1037	MINP1_MOUSE	50639995	FLTDVERNETALYHVEAFK	HexNAc-2_Hex-6	0	0.9366	Multiple inositol polyphosphate phosphatase 1	FLTDVERNETALYHVEAFK_HexNAc-2_Hex-6	Man6	0
1038	MOES_MOUSE	138632021	PKTISVRVTTMDAELEFAIQPNTTGK	HexNAc-5_Hex-5_Fuc-3	0.00914951	-8.458	Moesin	PKTISVRVTTMDAELEFAIQPNTTGK_HexNAc-5_Hex-5_Fuc-3	Fuc3	0.4
1039	MOG_MOUSE	767929961	ISPGKNATGMEVGWYR	HexNAc-5_Hex-3_Fuc-1	0.00564804	-3.5792	Myelin-oligodendrocyte glycoprotein	ISPGKNATGMEVGWYR_HexNAc-5_Hex-3_Fuc-1	Fuc1	0.8
1040	MOG_MOUSE	767929961	ISPGKNATGMEVGWYR	HexNAc-4_Hex-5_Fuc-1	0.00748469	-6.3511	Myelin-oligodendrocyte glycoprotein	ISPGKNATGMEVGWYR_HexNAc-4_Hex-5_Fuc-1	Fuc1	0.8
1041	MOG_MOUSE	767929961	ISPGKNATGMEVGWYR	HexNAc-4_Hex-3_Fuc-1	0.0010101	-1.8045	Myelin-oligodendrocyte glycoprotein	ISPGKNATGMEVGWYR_HexNAc-4_Hex-3_Fuc-1	Fuc1	0.8
1042	MOG_MOUSE	767929961	ISPGKNATGMEVGWYR	HexNAc-4_Hex-4_Fuc-1	0.00564804	-3.6147	Myelin-oligodendrocyte glycoprotein	ISPGKNATGMEVGWYR_HexNAc-4_Hex-4_Fuc-1	Fuc1	0.8
1043	MPRD_MOUSE	169067184	LRPLFNK	HexNAc-2_Hex-6	0	3.0197	Cation-dependent mannose-6-phosphate receptor	LRPLFNK_HexNAc-2_Hex-6	Man6	0.4
1044	MPRD_MOUSE	169067184	LRPLFNK	HexNAc-2_Hex-7	0	3.1252	Cation-dependent mannose-6-phosphate receptor	LRPLFNK_HexNAc-2_Hex-7	Man7	0.4
1045	MPRD_MOUSE	169067184	LRPLFNK	HexNAc-2_Hex-5	0	2.9492	Cation-dependent mannose-6-phosphate receptor	LRPLFNK_HexNAc-2_Hex-5	Man5	0.4
1046	MPRD_MOUSE	169067184	EASNHSSGAGLVQINK	HexNAc-3_Hex-6_Fuc-2	0.00346165	-6.2286	Cation-dependent mannose-6-phosphate receptor	EASNHSSGAGLVQINK_HexNAc-3_Hex-6_Fuc-2	Fuc2	0.4
1047	MPRD_MOUSE	169067184	LRPLFNK	HexNAc-2_Hex-8	0	2.916	Cation-dependent mannose-6-phosphate receptor	LRPLFNK_HexNAc-2_Hex-8	Man8	0.4
1048	MPRD_MOUSE	169067184	EASNHSSGAGLVQINK	HexNAc-3_Hex-5_Fuc-2	0.00346165	-4.078	Cation-dependent mannose-6-phosphate receptor	EASNHSSGAGLVQINK_HexNAc-3_Hex-5_Fuc-2	Fuc2	0.4
1049	MRP_MOUSE	158918069	GEGESPPVNGTDEAAGATGDAIEPAPPSQEAEAK	HexNAc-2_Hex-3	0.00346165	-4.1612	MARCKS-related protein	GEGESPPVNGTDEAAGATGDAIEPAPPSQEAEAK_HexNAc-2_Hex-3	Man3	0.4
1050	MYH10_MOUSE	794637099	DAAGLESQLQDTQELLQEETRQKLNLSSR	HexNAc-2_Hex-5	0.0013116	-2.3824	Myosin-10	DAAGLESQLQDTQELLQEETRQKLNLSSR_HexNAc-2_Hex-5	Man5	0.8
1051	NCAM1_MOUSE	877226623	NISSEEK	HexNAc-5_Hex-5_Fuc-1	0.00346165	-7.2526	Neural cell adhesion molecule 1	NISSEEK_HexNAc-5_Hex-5_Fuc-1	Fuc1	0.8
1052	NCAM1_MOUSE	877226623	DGQLLPSSNYSNIK	HexNAc-4_Hex-4_Fuc-2	0.00735463	-6.1696	Neural cell adhesion molecule 1	DGQLLPSSNYSNIK_HexNAc-4_Hex-4_Fuc-2	Fuc2	0.8
1053	NCAM1_MOUSE	877226623	NISSEEK	HexNAc-4_Hex-4_Fuc-2	0.000438116	-1.2816	Neural cell adhesion molecule 1	NISSEEK_HexNAc-4_Hex-4_Fuc-2	Fuc2	0.8
1054	NCAM1_MOUSE	877226623	NISSEEK	HexNAc-2_Hex-12	0.00359125	-2.857	Neural cell adhesion molecule 1	NISSEEK_HexNAc-2_Hex-12	Prec	0.8
1055	NCAM1_MOUSE	877226623	NISSEEK	HexNAc-4_Hex-3_Fuc-1	0.0013116	-2.2715	Neural cell adhesion molecule 1	NISSEEK_HexNAc-4_Hex-3_Fuc-1	Fuc1	0.8
1056	NCAM1_MOUSE	877226623	DGQLLPSSNYSNIK	HexNAc-5_Hex-5_Fuc-3	0.010227	-9.4737	Neural cell adhesion molecule 1	DGQLLPSSNYSNIK_HexNAc-5_Hex-5_Fuc-3	Fuc3	0.8
1057	NCAM1_MOUSE	877226623	DGQLLPSSNYSNIK	HexNAc-5_Hex-4_Fuc-2	0.0081786	-6.8651	Neural cell adhesion molecule 1	DGQLLPSSNYSNIK_HexNAc-5_Hex-4_Fuc-2	Fuc2	0.8
1058	NCAM1_MOUSE	877226623	NISSEEK	HexNAc-5_Hex-4_Fuc-2	0.00735463	-6.289	Neural cell adhesion molecule 1	NISSEEK_HexNAc-5_Hex-4_Fuc-2	Fuc2	0.8
1059	NCAM1_MOUSE	877226623	NISSEEK	HexNAc-4_Hex-5_Fuc-2	0.0010101	-2.0287	Neural cell adhesion molecule 1	NISSEEK_HexNAc-4_Hex-5_Fuc-2	Fuc2	0.8
1060	NCAM1_MOUSE	877226623	NISSEEK	HexNAc-5_Hex-3_Fuc-1	0.00359125	-3.1194	Neural cell adhesion molecule 1	NISSEEK_HexNAc-5_Hex-3_Fuc-1	Fuc1	0.8
1061	NCAM1_MOUSE	877226623	NISSEEK	HexNAc-5_Hex-4_Fuc-1	0.00564804	-3.5866	Neural cell adhesion molecule 1	NISSEEK_HexNAc-5_Hex-4_Fuc-1	Fuc1	0.8
1062	NCAM1_MOUSE	877226623	NISSEEK	HexNAc-5_Hex-5_Fuc-2	0.00685099	-5.5105	Neural cell adhesion molecule 1	NISSEEK_HexNAc-5_Hex-5_Fuc-2	Fuc2	0.8
1063	NCAM1_MOUSE	877226623	NISSEEK	HexNAc-5_Hex-5_Fuc-3	0.00762503	-6.519	Neural cell adhesion molecule 1	NISSEEK_HexNAc-5_Hex-5_Fuc-3	Fuc3	0.8
1064	NCAM1_MOUSE	7384319300	NISSEEK	HexNAc-5_Hex-5_Fuc-1	0.00346165	-7.2526	Neural cell adhesion molecule 1	NISSEEK_HexNAc-5_Hex-5_Fuc-1	Fuc1	0.8
1065	NCAM1_MOUSE	7384319300	DGQLLPSSNYSNIK	HexNAc-4_Hex-4_Fuc-2	0.00735463	-6.1696	Neural cell adhesion molecule 1	DGQLLPSSNYSNIK_HexNAc-4_Hex-4_Fuc-2	Fuc2	0.8
1066	NCAM1_MOUSE	7384319300	NISSEEK	HexNAc-4_Hex-4_Fuc-2	0.000438116	-1.2816	Neural cell adhesion molecule 1	NISSEEK_HexNAc-4_Hex-4_Fuc-2	Fuc2	0.8
1067	NCAM1_MOUSE	7384319300	NISSEEK	HexNAc-2_Hex-12	0.00359125	-2.857	Neural cell adhesion molecule 1	NISSEEK_HexNAc-2_Hex-12	Prec	0.8
1068	NCAM1_MOUSE	7384319300	NISSEEK	HexNAc-4_Hex-3_Fuc-1	0.0013116	-2.2715	Neural cell adhesion molecule 1	NISSEEK_HexNAc-4_Hex-3_Fuc-1	Fuc1	0.8
1069	NCAM1_MOUSE	7384319300	DGQLLPSSNYSNIK	HexNAc-5_Hex-5_Fuc-3	0.010227	-9.4737	Neural cell adhesion molecule 1	DGQLLPSSNYSNIK_HexNAc-5_Hex-5_Fuc-3	Fuc3	0.8
1070	NCAM1_MOUSE	7384319300	DGQLLPSSNYSNIK	HexNAc-5_Hex-4_Fuc-2	0.0081786	-6.8651	Neural cell adhesion molecule 1	DGQLLPSSNYSNIK_HexNAc-5_Hex-4_Fuc-2	Fuc2	0.8
1071	NCAM1_MOUSE	7384319300	NISSEEK	HexNAc-5_Hex-4_Fuc-2	0.00735463	-6.289	Neural cell adhesion molecule 1	NISSEEK_HexNAc-5_Hex-4_Fuc-2	Fuc2	0.8
1072	NCAM1_MOUSE	7384319300	NISSEEK	HexNAc-4_Hex-5_Fuc-2	0.0010101	-2.0287	Neural cell adhesion molecule 1	NISSEEK_HexNAc-4_Hex-5_Fuc-2	Fuc2	0.8
1073	NCAM1_MOUSE	7384319300	NISSEEK	HexNAc-5_Hex-3_Fuc-1	0.00359125	-3.1194	Neural cell adhesion molecule 1	NISSEEK_HexNAc-5_Hex-3_Fuc-1	Fuc1	0.8
1074	NCAM1_MOUSE	7384319300	NISSEEK	HexNAc-5_Hex-4_Fuc-1	0.00564804	-3.5866	Neural cell adhesion molecule 1	NISSEEK_HexNAc-5_Hex-4_Fuc-1	Fuc1	0.8
1075	NCAM1_MOUSE	7384319300	NISSEEK	HexNAc-5_Hex-5_Fuc-2	0.00685099	-5.5105	Neural cell adhesion molecule 1	NISSEEK_HexNAc-5_Hex-5_Fuc-2	Fuc2	0.8
1076	NCAM1_MOUSE	7384319300	NISSEEK	HexNAc-5_Hex-5_Fuc-3	0.00762503	-6.519	Neural cell adhesion molecule 1	NISSEEK_HexNAc-5_Hex-5_Fuc-3	Fuc3	0.8
1077	NCAM2_MOUSE	853105067	LLLPAKNTTHLK	HexNAc-5_Hex-4_Fuc-2	0.00663391	-5.1371	Neural cell adhesion molecule 2	LLLPAKNTTHLK_HexNAc-5_Hex-4_Fuc-2	Fuc2	0.8
1078	NCAM2_MOUSE	853105067	SFNATAER	HexNAc-5_Hex-3_Fuc-1	0.00169779	-1.3801	Neural cell adhesion molecule 2	SFNATAER_HexNAc-5_Hex-3_Fuc-1	Fuc1	0.8
1079	NCAM2_MOUSE	853105067	SFNATAERGEEMTLTCK	HexNAc-5_Hex-3_Fuc-1	0.0010101	-2.0729	Neural cell adhesion molecule 2	SFNATAERGEEMTLTCK_HexNAc-5_Hex-3_Fuc-1	Fuc1	0.8
1080	NCAM2_MOUSE	853105067	EKLLLPAKNTTHLK	HexNAc-5_Hex-4_Fuc-2	0.00735463	-6.0447	Neural cell adhesion molecule 2	EKLLLPAKNTTHLK_HexNAc-5_Hex-4_Fuc-2	Fuc2	0.8
1081	NCAM2_MOUSE	853105067	FAVLANNNLQILNINK	HexNAc-5_Hex-4_Fuc-2	0.0081786	-6.85	Neural cell adhesion molecule 2	FAVLANNNLQILNINK_HexNAc-5_Hex-4_Fuc-2	Fuc2	0.8
1082	NCAM2_MOUSE	853105067	SHGVQTMVVLSSLEPNTTYEIR	HexNAc-5_Hex-4_Fuc-2	0.00914951	-8.2188	Neural cell adhesion molecule 2	SHGVQTMVVLSSLEPNTTYEIR_HexNAc-5_Hex-4_Fuc-2	Fuc2	0.8
1083	NCAM2_MOUSE	853105067	LLLPAKNTTHLK	HexNAc-5_Hex-5_Fuc-3	0.00899165	-7.6701	Neural cell adhesion molecule 2	LLLPAKNTTHLK_HexNAc-5_Hex-5_Fuc-3	Fuc3	0.8
1084	NCAM2_MOUSE	853105067	SFNATAER	HexNAc-5_Hex-4_Fuc-2	0.00346165	-5.0665	Neural cell adhesion molecule 2	SFNATAER_HexNAc-5_Hex-4_Fuc-2	Fuc2	0.8
1085	NCAM2_MOUSE	853105067	LLLPAKNTTHLK	HexNAc-5_Hex-3_Fuc-1	0.00714116	-5.5285	Neural cell adhesion molecule 2	LLLPAKNTTHLK_HexNAc-5_Hex-3_Fuc-1	Fuc1	0.8
1086	NCAM2_MOUSE	853105067	EKLLLPAKNTTHLK	HexNAc-5_Hex-3_Fuc-1	0.00129199	-1.1561	Neural cell adhesion molecule 2	EKLLLPAKNTTHLK_HexNAc-5_Hex-3_Fuc-1	Fuc1	0.8
1087	NCAM2_MOUSE	853105067	YNCTATNR	HexNAc-5_Hex-4_Fuc-1	0.0013116	-2.4631	Neural cell adhesion molecule 2	YNCTATNR_HexNAc-5_Hex-4_Fuc-1	Fuc1	0.8
1088	NCAM2_MOUSE	853105067	LLLPAKNTTHLK	HexNAc-4_Hex-3_Fuc-1	0.0032538	-2.2427	Neural cell adhesion molecule 2	LLLPAKNTTHLK_HexNAc-4_Hex-3_Fuc-1	Fuc1	0.8
1089	NCAM2_MOUSE	853105067	YNCTATNR	HexNAc-2_Hex-5	0	2.8924	Neural cell adhesion molecule 2	YNCTATNR_HexNAc-2_Hex-5	Man5	0.8
1090	NCAM2_MOUSE	853105067	EKLLLPAKNTTHLK	HexNAc-4_Hex-3_Fuc-1	0.00568952	-4.3015	Neural cell adhesion molecule 2	EKLLLPAKNTTHLK_HexNAc-4_Hex-3_Fuc-1	Fuc1	0.8
1091	NCAM2_MOUSE	853105067	LLLPAKNTTHLK	HexNAc-4_Hex-4_Fuc-2	0.00568952	-4.1931	Neural cell adhesion molecule 2	LLLPAKNTTHLK_HexNAc-4_Hex-4_Fuc-2	Fuc2	0.8
1092	NCAN_MOUSE	143523160	ANATLLLGPLR	HexNAc-2_Hex-5	0.00196078	-1.7268	Neurocan core protein	ANATLLLGPLR_HexNAc-2_Hex-5	Man5	0.4
1093	NCEH1_MOUSE	506651017	GNYDFVEAMIVNNHTSLDVER	HexNAc-2_Hex-6_Fuc-1	0.00663391	-5.4236	Neutral cholesterol ester hydrolase 1	GNYDFVEAMIVNNHTSLDVER_HexNAc-2_Hex-6_Fuc-1	Man6F	0.6
1094	NCEH1_MOUSE	506651017	GNYDFVEAMIVNNHTSLDVER	HexNAc-2_Hex-8	0.00129199	-1.0206	Neutral cholesterol ester hydrolase 1	GNYDFVEAMIVNNHTSLDVER_HexNAc-2_Hex-8	Man8	0.6
1095	NCEH1_MOUSE	506651017	GNYDFVEAMIVNNHTSLDVER	HexNAc-2_Hex-7	0.000948767	-0.6831	Neutral cholesterol ester hydrolase 1	GNYDFVEAMIVNNHTSLDVER_HexNAc-2_Hex-7	Man7	0.6
1096	NCHL1_MOUSE	201246539	LTVNSSNSIK	HexNAc-5_Hex-3_Fuc-1	0.00340832	-2.7878	Neural cell adhesion molecule L1-like protein	LTVNSSNSIK_HexNAc-5_Hex-3_Fuc-1	Fuc1	0.4
1097	NCHL1_MOUSE	201246539	IIAANNSGTFK	HexNAc-5_Hex-3_Fuc-1	0.00346165	-4.4843	Neural cell adhesion molecule L1-like protein	IIAANNSGTFK_HexNAc-5_Hex-3_Fuc-1	Fuc1	0.4
1098	NCHL1_MOUSE	201246539	IIAANNSGTFK	HexNAc-5_Hex-4_Fuc-2	0.00196078	-1.7209	Neural cell adhesion molecule L1-like protein	IIAANNSGTFK_HexNAc-5_Hex-4_Fuc-2	Fuc2	0.4
1099	NCHL1_MOUSE	201246539	VSWKPQGAPEEWEEEIVTNHTLR	HexNAc-5_Hex-4_Fuc-2	0.00990712	-9.0897	Neural cell adhesion molecule L1-like protein	VSWKPQGAPEEWEEEIVTNHTLR_HexNAc-5_Hex-4_Fuc-2	Fuc2	0.4
1100	NEC2_MOUSE	103775120	RGDLNINMTSPMGTK	HexNAc-2_Hex-9	0	2.2521	Neuroendocrine convertase 2	RGDLNINMTSPMGTK_HexNAc-2_Hex-9	Man9	0.2
1101	NEC2_MOUSE	103775120	YLEHVQAVITVNATR	HexNAc-2_Hex-5	0	3.5583	Neuroendocrine convertase 2	YLEHVQAVITVNATR_HexNAc-2_Hex-5	Man5	0.2
1102	NEC2_MOUSE	103775120	RGDLNINMTSPMGTK	HexNAc-2_Hex-6	0	0.4038	Neuroendocrine convertase 2	RGDLNINMTSPMGTK_HexNAc-2_Hex-6	Man6	0.2
1103	NEC2_MOUSE	103775120	RGDLNINMTSPMGTK	HexNAc-2_Hex-7	0	3.3466	Neuroendocrine convertase 2	RGDLNINMTSPMGTK_HexNAc-2_Hex-7	Man7	0.2
1104	NEC2_MOUSE	103775120	RGDLNINMTSPMGTK	HexNAc-2_Hex-8	0	1.7471	Neuroendocrine convertase 2	RGDLNINMTSPMGTK_HexNAc-2_Hex-8	Man8	0.2
1105	NECT1_MOUSE	187287925	NPNGTVTVISR	HexNAc-4_Hex-6	0	0.1324	Nectin-1	NPNGTVTVISR_HexNAc-4_Hex-6	Fuc0	0.4
1106	NECT1_MOUSE	187287925	NPNGTVTVISR	HexNAc-4_Hex-6_Fuc-2	0.000438116	-1.1407	Nectin-1	NPNGTVTVISR_HexNAc-4_Hex-6_Fuc-2	Fuc2	0.4
1107	NECT1_MOUSE	187287925	NPNGTVTVISR	HexNAc-4_Hex-5	0	1.6194	Nectin-1	NPNGTVTVISR_HexNAc-4_Hex-5	Fuc0	0.4
1108	NECT1_MOUSE	187287925	LKGEAEYQEIRNPNGTVTVISR	HexNAc-2_Hex-5	0	0.0084	Nectin-1	LKGEAEYQEIRNPNGTVTVISR_HexNAc-2_Hex-5	Man5	0.4
1109	NECT1_MOUSE	187287925	NPNGTVTVISR	HexNAc-4_Hex-4_Fuc-1	0.00340832	-2.7562	Nectin-1	NPNGTVTVISR_HexNAc-4_Hex-4_Fuc-1	Fuc1	0.4
1110	NECT1_MOUSE	187287925	NPNGTVTVISR	HexNAc-4_Hex-5_Fuc-1	0.00564804	-3.6408	Nectin-1	NPNGTVTVISR_HexNAc-4_Hex-5_Fuc-1	Fuc1	0.4
1111	NECT1_MOUSE	187287925	NPNGTVTVISR	HexNAc-2_Hex-5	0	0.6422	Nectin-1	NPNGTVTVISR_HexNAc-2_Hex-5	Man5	0.4
1112	NECT1_MOUSE	187287925	NPNGTVTVISR	HexNAc-4_Hex-6_Fuc-1	0.00618079	-4.8323	Nectin-1	NPNGTVTVISR_HexNAc-4_Hex-6_Fuc-1	Fuc1	0.4
1113	NEGR1_MOUSE	1652764460	LFNGQQGIIIQNFSTR	HexNAc-2_Hex-5	0.00129199	-1.0263	Neuronal growth regulator 1	LFNGQQGIIIQNFSTR_HexNAc-2_Hex-5	Man5	0.8
1114	NELL2_MOUSE	6979670	QVPGLHNGTK	HexNAc-2_Hex-5	0	0.9618	Protein kinase C-binding protein NELL2	QVPGLHNGTK_HexNAc-2_Hex-5	Man5	0
1115	NELL2_MOUSE	6979670	NCTGDCVHEGK	HexNAc-2_Hex-8	0	2.2777	Protein kinase C-binding protein NELL2	NCTGDCVHEGK_HexNAc-2_Hex-8	Man8	0
1116	NELL2_MOUSE	6979670	QVPGLHNGTK	HexNAc-2_Hex-9	0.00196078	-1.7409	Protein kinase C-binding protein NELL2	QVPGLHNGTK_HexNAc-2_Hex-9	Man9	0
1117	NELL2_MOUSE	6979670	QVPGLHNGTK	HexNAc-2_Hex-8	0	-0.0198	Protein kinase C-binding protein NELL2	QVPGLHNGTK_HexNAc-2_Hex-8	Man8	0
1118	NELL2_MOUSE	6979670	NCTGDCVHEGK	HexNAc-2_Hex-9	0	0.6275	Protein kinase C-binding protein NELL2	NCTGDCVHEGK_HexNAc-2_Hex-9	Man9	0
1119	NELL2_MOUSE	6979670	QVPGLHNGTK	HexNAc-5_Hex-4_Fuc-2	0.00346165	-5.7904	Protein kinase C-binding protein NELL2	QVPGLHNGTK_HexNAc-5_Hex-4_Fuc-2	Fuc2	0
1120	NEO1_MOUSE	203122773	TPASDPHGDNLTYSVFYTK	HexNAc-4_Hex-4_Fuc-2	0.00346165	-7.1915	Isoform 2 of Neogenin	TPASDPHGDNLTYSVFYTK_HexNAc-4_Hex-4_Fuc-2	Fuc2	0.4
1121	NEO1_MOUSE	203122773	VENTSQPGEMQVTIQNLMPATVYIFK	HexNAc-2_Hex-5	0	3.7201	Isoform 2 of Neogenin	VENTSQPGEMQVTIQNLMPATVYIFK_HexNAc-2_Hex-5	Man5	0.4
1122	NEO1_MOUSE	203122773	TLSDVPSAAPQNLSLEVR	HexNAc-5_Hex-3_Fuc-1	0.00714116	-5.591	Isoform 2 of Neogenin	TLSDVPSAAPQNLSLEVR_HexNAc-5_Hex-3_Fuc-1	Fuc1	0.4
1123	NEO1_MOUSE	203122773	NANATTLSYLVTGLKPNTLYEFSVMVTK	HexNAc-2_Hex-5	0.00215556	-3.1812	Isoform 2 of Neogenin	NANATTLSYLVTGLKPNTLYEFSVMVTK_HexNAc-2_Hex-5	Man5	0.4
1124	NEO1_MOUSE	203122773	TPASDPHGDNLTYSVFYTK	HexNAc-4_Hex-3_Fuc-1	0.00714116	-5.5313	Isoform 2 of Neogenin	TPASDPHGDNLTYSVFYTK_HexNAc-4_Hex-3_Fuc-1	Fuc1	0.4
1125	NEO1_MOUSE	203122773	TPASDPHGDNLTYSVFYTK	HexNAc-5_Hex-3_Fuc-1	0.00779163	-6.7287	Isoform 2 of Neogenin	TPASDPHGDNLTYSVFYTK_HexNAc-5_Hex-3_Fuc-1	Fuc1	0.4
1126	NEO1_MOUSE	203122773	TPASDPHGDNLTYSVFYTK	HexNAc-5_Hex-4_Fuc-2	0.00568952	-4.325	Isoform 2 of Neogenin	TPASDPHGDNLTYSVFYTK_HexNAc-5_Hex-4_Fuc-2	Fuc2	0.4
1127	NEO1_MOUSE	203122773	ERVENTSQPGEMQVTIQNLMPATVYIFK	HexNAc-2_Hex-5	0.00196078	-1.4155	Isoform 2 of Neogenin	ERVENTSQPGEMQVTIQNLMPATVYIFK_HexNAc-2_Hex-5	Man5	0.4
1128	NEUS_MOUSE	6729999	DANLTAMSDKK	HexNAc-5_Hex-4_Fuc-2	0.000438116	-1.2265	Neuroserpin	DANLTAMSDKK_HexNAc-5_Hex-4_Fuc-2	Fuc2	0
1129	NEUS_MOUSE	6729999	DANLTAMSDKK	HexNAc-5_Hex-3_Fuc-1	0.00199637	-3.0832	Neuroserpin	DANLTAMSDKK_HexNAc-5_Hex-3_Fuc-1	Fuc1	0
1130	NEUS_MOUSE	6729999	DANLTAMSDKK	HexNAc-4_Hex-3_Fuc-1	0.00346165	-4.8106	Neuroserpin	DANLTAMSDKK_HexNAc-4_Hex-3_Fuc-1	Fuc1	0
1131	NEUS_MOUSE	6729999	DANLTAMSDKK	HexNAc-2_Hex-8	0	-0.0991	Neuroserpin	DANLTAMSDKK_HexNAc-2_Hex-8	Man8	0
1132	NEUS_MOUSE	6729999	DANLTAMSDKK	HexNAc-2_Hex-9	0.000438116	-0.5691	Neuroserpin	DANLTAMSDKK_HexNAc-2_Hex-9	Man9	0
1133	NFASC_MOUSE	510412565	QMVENFSPNQTK	HexNAc-4_Hex-4_Fuc-2	0.0010101	-2.09	Neurofascin	QMVENFSPNQTK_HexNAc-4_Hex-4_Fuc-2	Fuc2	0.6
1134	NFASC_MOUSE	510412565	AVYQCNTSNEHGYLLANAFVSVLDVPPR	HexNAc-2_Hex-7	0.00564804	-3.7297	Neurofascin	AVYQCNTSNEHGYLLANAFVSVLDVPPR_HexNAc-2_Hex-7	Man7	0.6
1135	NFASC_MOUSE	510412565	QMVENFSPNQTK	HexNAc-5_Hex-3_Fuc-1	0.00564804	-3.5508	Neurofascin	QMVENFSPNQTK_HexNAc-5_Hex-3_Fuc-1	Fuc1	0.6
1136	NFASC_MOUSE	510412565	QMVENFSPNQTK	HexNAc-5_Hex-4_Fuc-2	0.00346165	-6.8052	Neurofascin	QMVENFSPNQTK_HexNAc-5_Hex-4_Fuc-2	Fuc2	0.6
1137	NFASC_MOUSE	510412565	ITNVSEEDSGEYFCLASNK	HexNAc-2_Hex-5	0	-0.3225	Neurofascin	ITNVSEEDSGEYFCLASNK_HexNAc-2_Hex-5	Man5	0.6
1138	NFASC_MOUSE	510412565	QMVENFSPNQTK	HexNAc-4_Hex-3_Fuc-1	0.00568952	-3.8399	Neurofascin	QMVENFSPNQTK_HexNAc-4_Hex-3_Fuc-1	Fuc1	0.6
1139	NFASC_MOUSE	510412565	HNFRPGTDFVVEYIDSNHTK	HexNAc-5_Hex-4_Fuc-2	0.00850971	-7.0353	Neurofascin	HNFRPGTDFVVEYIDSNHTK_HexNAc-5_Hex-4_Fuc-2	Fuc2	0.6
1140	NFASC_MOUSE	510412565	ITNVSEEDSGEYFCLASNK	HexNAc-2_Hex-6	0.00169779	-1.3318	Neurofascin	ITNVSEEDSGEYFCLASNK_HexNAc-2_Hex-6	Man6	0.6
1141	NFASC_MOUSE	510412565	HNFRPGTDFVVEYIDSNHTK	HexNAc-2_Hex-5	0	-0.2065	Neurofascin	HNFRPGTDFVVEYIDSNHTK_HexNAc-2_Hex-5	Man5	0.6
1142	NFASC_MOUSE	510412565	NGQGSNLDGGNYHVYENGSLEIK	HexNAc-2_Hex-6	0	0.1454	Neurofascin	NGQGSNLDGGNYHVYENGSLEIK_HexNAc-2_Hex-6	Man6	0.6
1143	NICA_MOUSE	91000227	NISGVVLADHSGSFHNR	HexNAc-2_Hex-7	0.00196078	-1.5823	Nicastrin	NISGVVLADHSGSFHNR_HexNAc-2_Hex-7	Man7	0.2
1144	NICA_MOUSE	91000227	NISGVVLADHSGSFHNR	HexNAc-2_Hex-9	0.000438116	-0.707	Nicastrin	NISGVVLADHSGSFHNR_HexNAc-2_Hex-9	Man9	0.2
1145	NICA_MOUSE	91000227	LLNATHQIGCQSSISGDTGVIHVVEKEEDLK	HexNAc-2_Hex-8	0.0010101	-1.8877	Nicastrin	LLNATHQIGCQSSISGDTGVIHVVEKEEDLK_HexNAc-2_Hex-8	Man8	0.2
1146	NICA_MOUSE	91000227	KIYIPLNK	HexNAc-2_Hex-9	0	1.9679	Nicastrin	KIYIPLNK_HexNAc-2_Hex-9	Man9	0.2
1147	NICA_MOUSE	91000227	KIYIPLNK	HexNAc-2_Hex-8	0	-0.2603	Nicastrin	KIYIPLNK_HexNAc-2_Hex-8	Man8	0.2
1148	NICA_MOUSE	91000227	NISGVVLADHSGSFHNR	HexNAc-2_Hex-8	0	-0.0198	Nicastrin	NISGVVLADHSGSFHNR_HexNAc-2_Hex-8	Man8	0.2
1149	NICA_MOUSE	91000227	NISGVVLADHSGSFHNR	HexNAc-2_Hex-6	0.00564804	-3.8369	Nicastrin	NISGVVLADHSGSFHNR_HexNAc-2_Hex-6	Man6	0.2
1150	NMDE1_MOUSE	20025693	INNSTNEGMNVK	HexNAc-5_Hex-3_Fuc-1	0.000948767	-0.7011	Glutamate receptor ionotropic, NMDA 2A	INNSTNEGMNVK_HexNAc-5_Hex-3_Fuc-1	Fuc1	0
1151	NMDE1_MOUSE	20025693	INNSTNEGMNVK	HexNAc-5_Hex-4_Fuc-2	0.00346165	-5.9	Glutamate receptor ionotropic, NMDA 2A	INNSTNEGMNVK_HexNAc-5_Hex-4_Fuc-2	Fuc2	0
1152	NMDE2_MOUSE	268566251	VELVAMNETDPK	HexNAc-5_Hex-3_Fuc-1	0.00568952	-3.9826	Glutamate receptor ionotropic, NMDA 2B	VELVAMNETDPK_HexNAc-5_Hex-3_Fuc-1	Fuc1	0.4
1153	NMDE2_MOUSE	268566251	FGTVPNGSTER	HexNAc-2_Hex-9	0	2.4598	Glutamate receptor ionotropic, NMDA 2B	FGTVPNGSTER_HexNAc-2_Hex-9	Man9	0.4
1154	NMDE2_MOUSE	268566251	NLSFSEDGYQMHPK	HexNAc-2_Hex-8	0.000492611	-0.5735	Glutamate receptor ionotropic, NMDA 2B	NLSFSEDGYQMHPK_HexNAc-2_Hex-8	Man8	0.4
1155	NMDE2_MOUSE	268566251	NLSFSEDGYQMHPK	HexNAc-2_Hex-7	0	-0.0964	Glutamate receptor ionotropic, NMDA 2B	NLSFSEDGYQMHPK_HexNAc-2_Hex-7	Man7	0.4
1156	NMDE2_MOUSE	268566251	IISENKTDEEPGYIKK	HexNAc-5_Hex-3_Fuc-1	0.00568952	-4.1959	Glutamate receptor ionotropic, NMDA 2B	IISENKTDEEPGYIKK_HexNAc-5_Hex-3_Fuc-1	Fuc1	0.4
1157	NMDE2_MOUSE	268566251	NLSFSEDGYQMHPK	HexNAc-2_Hex-6	0.000269542	-0.257	Glutamate receptor ionotropic, NMDA 2B	NLSFSEDGYQMHPK_HexNAc-2_Hex-6	Man6	0.4
1158	NMDE2_MOUSE	268566251	FGTVPNGSTER	HexNAc-2_Hex-7	0	6.2906	Glutamate receptor ionotropic, NMDA 2B	FGTVPNGSTER_HexNAc-2_Hex-7	Man7	0.4
1159	NMDE2_MOUSE	268566251	FGTVPNGSTER	HexNAc-2_Hex-8	0	2.8002	Glutamate receptor ionotropic, NMDA 2B	FGTVPNGSTER_HexNAc-2_Hex-8	Man8	0.4
1160	NMDE2_MOUSE	268566251	VELVAMNETDPK	HexNAc-5_Hex-4_Fuc-2	0.00714116	-5.5324	Glutamate receptor ionotropic, NMDA 2B	VELVAMNETDPK_HexNAc-5_Hex-4_Fuc-2	Fuc2	0.4
1161	NMDE2_MOUSE	268566251	VELVAMNETDPK	HexNAc-5_Hex-4_Fuc-1	0.00346165	-5.1162	Glutamate receptor ionotropic, NMDA 2B	VELVAMNETDPK_HexNAc-5_Hex-4_Fuc-1	Fuc1	0.4
1162	NMDE2_MOUSE	268566251	IISENKTDEEPGYIKK	HexNAc-5_Hex-4_Fuc-2	0.00727358	-5.8779	Glutamate receptor ionotropic, NMDA 2B	IISENKTDEEPGYIKK_HexNAc-5_Hex-4_Fuc-2	Fuc2	0.4
1163	NMDE2_MOUSE	268566251	IISENKTDEEPGYIK	HexNAc-5_Hex-4_Fuc-2	0.00748469	-6.4274	Glutamate receptor ionotropic, NMDA 2B	IISENKTDEEPGYIK_HexNAc-5_Hex-4_Fuc-2	Fuc2	0.4
1164	NMDE2_MOUSE	268566251	IISENKTDEEPGYIK	HexNAc-5_Hex-3_Fuc-1	0.00618079	-4.9435	Glutamate receptor ionotropic, NMDA 2B	IISENKTDEEPGYIK_HexNAc-5_Hex-3_Fuc-1	Fuc1	0.4
1165	NMDE2_MOUSE	268566251	NLSFSEDGYQMHPK	HexNAc-2_Hex-9	0	-0.249	Glutamate receptor ionotropic, NMDA 2B	NLSFSEDGYQMHPK_HexNAc-2_Hex-9	Man9	0.4
1166	NMDZ1_MOUSE	266659040	KLVQVGIYNGTHVIPNDR	HexNAc-2_Hex-6	0	0.0468	Isoform 2 of Glutamate receptor ionotropic, NMDA 1	KLVQVGIYNGTHVIPNDR_HexNAc-2_Hex-6	Man6	0.4
1167	NMDZ1_MOUSE	266659040	TMNFTYEVHLVADGK	HexNAc-2_Hex-6	0	0.0944	Isoform 2 of Glutamate receptor ionotropic, NMDA 1	TMNFTYEVHLVADGK_HexNAc-2_Hex-6	Man6	0.4
1168	NMDZ1_MOUSE	266659040	KLVQVGIYNGTHVIPNDRK	HexNAc-2_Hex-8	0	0.6717	Isoform 2 of Glutamate receptor ionotropic, NMDA 1	KLVQVGIYNGTHVIPNDRK_HexNAc-2_Hex-8	Man8	0.4
1169	NMDZ1_MOUSE	266659040	VICTGPNDTSPGSPR	HexNAc-2_Hex-4	0	2.3674	Isoform 2 of Glutamate receptor ionotropic, NMDA 1	VICTGPNDTSPGSPR_HexNAc-2_Hex-4	Man4	0.4
1170	NMDZ1_MOUSE	266659040	VICTGPNDTSPGSPR	HexNAc-2_Hex-6	0	0.8071	Isoform 2 of Glutamate receptor ionotropic, NMDA 1	VICTGPNDTSPGSPR_HexNAc-2_Hex-6	Man6	0.4
1171	NMDZ1_MOUSE	266659040	KVICTGPNDTSPGSPR	HexNAc-2_Hex-7	0	2.5889	Isoform 2 of Glutamate receptor ionotropic, NMDA 1	KVICTGPNDTSPGSPR_HexNAc-2_Hex-7	Man7	0.4
1172	NMDZ1_MOUSE	266659040	LVQVGIYNGTHVIPNDRK	HexNAc-2_Hex-5	0	1.4102	Isoform 2 of Glutamate receptor ionotropic, NMDA 1	LVQVGIYNGTHVIPNDRK_HexNAc-2_Hex-5	Man5	0.4
1173	NMDZ1_MOUSE	266659040	KVICTGPNDTSPGSPR	HexNAc-2_Hex-8	0	0.7526	Isoform 2 of Glutamate receptor ionotropic, NMDA 1	KVICTGPNDTSPGSPR_HexNAc-2_Hex-8	Man8	0.4
1174	NMDZ1_MOUSE	266659040	KLVQVGIYNGTHVIPNDR	HexNAc-2_Hex-7	0	0.8559	Isoform 2 of Glutamate receptor ionotropic, NMDA 1	KLVQVGIYNGTHVIPNDR_HexNAc-2_Hex-7	Man7	0.4
1175	NMDZ1_MOUSE	266659040	KLVQVGIYNGTHVIPNDRK	HexNAc-2_Hex-7	0	2.4633	Isoform 2 of Glutamate receptor ionotropic, NMDA 1	KLVQVGIYNGTHVIPNDRK_HexNAc-2_Hex-7	Man7	0.4
1176	NMDZ1_MOUSE	266659040	VNNSNKK	HexNAc-2_Hex-8	0	2.9575	Isoform 2 of Glutamate receptor ionotropic, NMDA 1	VNNSNKK_HexNAc-2_Hex-8	Man8	0.4
1177	NMDZ1_MOUSE	266659040	KVICTGPNDTSPGSPR	HexNAc-2_Hex-5	0	0.2178	Isoform 2 of Glutamate receptor ionotropic, NMDA 1	KVICTGPNDTSPGSPR_HexNAc-2_Hex-5	Man5	0.4
1178	NMDZ1_MOUSE	266659040	KLVQVGIYNGTHVIPNDR	HexNAc-2_Hex-8	0.000492611	-0.5384	Isoform 2 of Glutamate receptor ionotropic, NMDA 1	KLVQVGIYNGTHVIPNDR_HexNAc-2_Hex-8	Man8	0.4
1179	NMDZ1_MOUSE	266659040	KLVQVGIYNGTHVIPNDR	HexNAc-2_Hex-9	0.00215556	-3.1154	Isoform 2 of Glutamate receptor ionotropic, NMDA 1	KLVQVGIYNGTHVIPNDR_HexNAc-2_Hex-9	Man9	0.4
1180	NMDZ1_MOUSE	266659040	LVQVGIYNGTHVIPNDR	HexNAc-2_Hex-5	0.00129199	-1.2382	Isoform 2 of Glutamate receptor ionotropic, NMDA 1	LVQVGIYNGTHVIPNDR_HexNAc-2_Hex-5	Man5	0.4
1181	NMDZ1_MOUSE	266659040	TMNFTYEVHLVADGK	HexNAc-2_Hex-5	0.000948767	-0.6485	Isoform 2 of Glutamate receptor ionotropic, NMDA 1	TMNFTYEVHLVADGK_HexNAc-2_Hex-5	Man5	0.4
1182	NMDZ1_MOUSE	266659040	KLVQVGIYNGTHVIPNDRK	HexNAc-2_Hex-9	0	-0.0059	Isoform 2 of Glutamate receptor ionotropic, NMDA 1	KLVQVGIYNGTHVIPNDRK_HexNAc-2_Hex-9	Man9	0.4
1183	NMDZ1_MOUSE	266659040	KLVQVGIYNGTHVIPNDR	HexNAc-2_Hex-5	0.00196078	-1.497	Isoform 2 of Glutamate receptor ionotropic, NMDA 1	KLVQVGIYNGTHVIPNDR_HexNAc-2_Hex-5	Man5	0.4
1184	NMDZ1_MOUSE	266659040	FANYSIMNLQNR	HexNAc-2_Hex-7	0	2.0602	Isoform 2 of Glutamate receptor ionotropic, NMDA 1	FANYSIMNLQNR_HexNAc-2_Hex-7	Man7	0.4
1185	NMDZ1_MOUSE	266659040	KVICTGPNDTSPGSPR	HexNAc-2_Hex-6	0	-0.2761	Isoform 2 of Glutamate receptor ionotropic, NMDA 1	KVICTGPNDTSPGSPR_HexNAc-2_Hex-6	Man6	0.4
1186	NMDZ1_MOUSE	266659040	LVQVGIYNGTHVIPNDRK	HexNAc-2_Hex-8	0	0.3378	Isoform 2 of Glutamate receptor ionotropic, NMDA 1	LVQVGIYNGTHVIPNDRK_HexNAc-2_Hex-8	Man8	0.4
1187	NMDZ1_MOUSE	266659040	FANYSIMNLQNR	HexNAc-2_Hex-9	0	0.3906	Isoform 2 of Glutamate receptor ionotropic, NMDA 1	FANYSIMNLQNR_HexNAc-2_Hex-9	Man9	0.4
1188	NMDZ1_MOUSE	266659040	VICTGPNDTSPGSPR	HexNAc-3_Hex-5	0	3.5151	Isoform 2 of Glutamate receptor ionotropic, NMDA 1	VICTGPNDTSPGSPR_HexNAc-3_Hex-5	Fuc0	0.4
1189	NMDZ1_MOUSE	266659040	VICTGPNDTSPGSPR	HexNAc-2_Hex-9	0	0.4026	Isoform 2 of Glutamate receptor ionotropic, NMDA 1	VICTGPNDTSPGSPR_HexNAc-2_Hex-9	Man9	0.4
1190	NMDZ1_MOUSE	266659040	FANYSIMNLQNR	HexNAc-2_Hex-8	0	2.4155	Isoform 2 of Glutamate receptor ionotropic, NMDA 1	FANYSIMNLQNR_HexNAc-2_Hex-8	Man8	0.4
1191	NMDZ1_MOUSE	266659040	KLVQVGIYNGTHVIPNDRK	HexNAc-2_Hex-6	0	-0.0135	Isoform 2 of Glutamate receptor ionotropic, NMDA 1	KLVQVGIYNGTHVIPNDRK_HexNAc-2_Hex-6	Man6	0.4
1192	NMDZ1_MOUSE	266659040	VICTGPNDTSPGSPR	HexNAc-2_Hex-8	0	0.6261	Isoform 2 of Glutamate receptor ionotropic, NMDA 1	VICTGPNDTSPGSPR_HexNAc-2_Hex-8	Man8	0.4
1193	NMDZ1_MOUSE	266659040	LVQVGIYNGTHVIPNDRK	HexNAc-2_Hex-7	0.00129199	-0.9755	Isoform 2 of Glutamate receptor ionotropic, NMDA 1	LVQVGIYNGTHVIPNDRK_HexNAc-2_Hex-7	Man7	0.4
1194	NMDZ1_MOUSE	266659040	LVQVGIYNGTHVIPNDR	HexNAc-2_Hex-6	0.00271528	-1.8927	Isoform 2 of Glutamate receptor ionotropic, NMDA 1	LVQVGIYNGTHVIPNDR_HexNAc-2_Hex-6	Man6	0.4
1195	NMDZ1_MOUSE	266659040	VICTGPNDTSPGSPR	HexNAc-2_Hex-5	0	0.4118	Isoform 2 of Glutamate receptor ionotropic, NMDA 1	VICTGPNDTSPGSPR_HexNAc-2_Hex-5	Man5	0.4
1196	NMDZ1_MOUSE	266659040	VICTGPNDTSPGSPR	HexNAc-2_Hex-7	0	4.8436	Isoform 2 of Glutamate receptor ionotropic, NMDA 1	VICTGPNDTSPGSPR_HexNAc-2_Hex-7	Man7	0.4
1197	NMDZ1_MOUSE	266659040	KLVQVGIYNGTHVIPNDRK	HexNAc-2_Hex-5	0.000438116	-0.6166	Isoform 2 of Glutamate receptor ionotropic, NMDA 1	KLVQVGIYNGTHVIPNDRK_HexNAc-2_Hex-5	Man5	0.4
1198	NMDZ1_MOUSE	266659040	LVQVGIYNGTHVIPNDR	HexNAc-2_Hex-8	0.000492611	-0.5506	Isoform 2 of Glutamate receptor ionotropic, NMDA 1	LVQVGIYNGTHVIPNDR_HexNAc-2_Hex-8	Man8	0.4
1199	NMDZ1_MOUSE	266659040	LVQVGIYNGTHVIPNDR	HexNAc-2_Hex-9	0.00346165	-4.9381	Isoform 2 of Glutamate receptor ionotropic, NMDA 1	LVQVGIYNGTHVIPNDR_HexNAc-2_Hex-9	Man9	0.4
1200	NMDZ1_MOUSE	266659040	LVQVGIYNGTHVIPNDR	HexNAc-2_Hex-7	0	0.0307	Isoform 2 of Glutamate receptor ionotropic, NMDA 1	LVQVGIYNGTHVIPNDR_HexNAc-2_Hex-7	Man7	0.4
1201	NOCT_MOUSE	0	MGNGTSR	HexNAc-2_Hex-5	0	2.1383	Isoform 2 of Nocturnin	MGNGTSR_HexNAc-2_Hex-5	Man5	0
1202	NOCT_MOUSE	0	MGNGTSR	HexNAc-2_Hex-6	0	2.1172	Isoform 2 of Nocturnin	MGNGTSR_HexNAc-2_Hex-6	Man6	0
1203	NOE1_MOUSE	258170779	VQNMSQSIEVLDR	HexNAc-5_Hex-3_Fuc-1	0.00385233	-3.2153	Isoform 3 of Noelin	VQNMSQSIEVLDR_HexNAc-5_Hex-3_Fuc-1	Fuc1	0.4
1204	NOE1_MOUSE	258170779	VQNMSQSIEVLDRR	HexNAc-2_Hex-9	0	1.9669	Isoform 3 of Noelin	VQNMSQSIEVLDRR_HexNAc-2_Hex-9	Man9	0.4
1205	NOE1_MOUSE	258170779	VQNMSQSIEVLDRR	HexNAc-5_Hex-4_Fuc-2	0.00196078	-1.7209	Isoform 3 of Noelin	VQNMSQSIEVLDRR_HexNAc-5_Hex-4_Fuc-2	Fuc2	0.4
1206	NOE1_MOUSE	258170779	VQNMSQSIEVLDRR	HexNAc-5_Hex-3_Fuc-1	0.00196078	-1.4537	Isoform 3 of Noelin	VQNMSQSIEVLDRR_HexNAc-5_Hex-3_Fuc-1	Fuc1	0.4
1207	NOE1_MOUSE	258170779	VQNMSQSIEVLDRR	HexNAc-2_Hex-5	0	1.8446	Isoform 3 of Noelin	VQNMSQSIEVLDRR_HexNAc-2_Hex-5	Man5	0.4
1208	NOE1_MOUSE	258170779	SMVDFMNTDNFTSHR	HexNAc-2_Hex-8	0	3.773	Isoform 3 of Noelin	SMVDFMNTDNFTSHR_HexNAc-2_Hex-8	Man8	0.4
1209	NOE1_MOUSE	258170779	VQNMSQSIEVLDRR	HexNAc-2_Hex-8	0	2.916	Isoform 3 of Noelin	VQNMSQSIEVLDRR_HexNAc-2_Hex-8	Man8	0.4
1210	NOMO1_MOUSE	216247541	LENITTGTYTIHAQK	HexNAc-2_Hex-6	0.000948767	-0.6067	Nodal modulator 1	LENITTGTYTIHAQK_HexNAc-2_Hex-6	Man6	0.4
1211	NOMO1_MOUSE	216247541	LENITTGTYTIHAQK	HexNAc-2_Hex-5	0.00196078	-1.6375	Nodal modulator 1	LENITTGTYTIHAQK_HexNAc-2_Hex-5	Man5	0.4
1212	NOMO1_MOUSE	216247541	LENITTGTYTIHAQK	HexNAc-2_Hex-9	0	0.2923	Nodal modulator 1	LENITTGTYTIHAQK_HexNAc-2_Hex-9	Man9	0.4
1213	NOMO1_MOUSE	216247541	LENITTGTYTIHAQK	HexNAc-2_Hex-5_Fuc-1	0.00266619	-3.2977	Nodal modulator 1	LENITTGTYTIHAQK_HexNAc-2_Hex-5_Fuc-1	Man5F	0.4
1214	NOMO1_MOUSE	216247541	LENITTGTYTIHAQK	HexNAc-2_Hex-8	0.000438116	-1.6398	Nodal modulator 1	LENITTGTYTIHAQK_HexNAc-2_Hex-8	Man8	0.4
1215	NPTN_MOUSE	2605475837	ANATIEVK	HexNAc-3_Hex-5_Fuc-1	0.000438116	-0.5909	Neuroplastin	ANATIEVK_HexNAc-3_Hex-5_Fuc-1	Fuc1	0.8
1216	NPTN_MOUSE	2605475837	NASNMEYR	HexNAc-5_Hex-4_Fuc-1	0.00618079	-4.8541	Neuroplastin	NASNMEYR_HexNAc-5_Hex-4_Fuc-1	Fuc1	0.8
1217	NPTN_MOUSE	2605475837	NASNMEYR	HexNAc-5_Hex-4_Fuc-2	0.00568952	-4.3596	Neuroplastin	NASNMEYR_HexNAc-5_Hex-4_Fuc-2	Fuc2	0.8
1218	NPTN_MOUSE	2605475837	ANATIEVK	HexNAc-5_Hex-3_Fuc-1	0.00296956	-1.9424	Neuroplastin	ANATIEVK_HexNAc-5_Hex-3_Fuc-1	Fuc1	0.8
1219	NPTN_MOUSE	2605475837	KNASNMEYR	HexNAc-4_Hex-6_Fuc-2	0.00663391	-5.0435	Neuroplastin	KNASNMEYR_HexNAc-4_Hex-6_Fuc-2	Fuc2	0.8
1220	NPTN_MOUSE	2605475837	NASNMEYR	HexNAc-4_Hex-5_Fuc-3	0.00346165	-6.3132	Neuroplastin	NASNMEYR_HexNAc-4_Hex-5_Fuc-3	Fuc3	0.8
1221	NPTN_MOUSE	2605475837	KNASNMEYR	HexNAc-4_Hex-5_Fuc-3	0.00779163	-6.7094	Neuroplastin	KNASNMEYR_HexNAc-4_Hex-5_Fuc-3	Fuc3	0.8
1222	NPTN_MOUSE	2605475837	KNASNMEYR	HexNAc-4_Hex-3_Fuc-1	0	-0.2248	Neuroplastin	KNASNMEYR_HexNAc-4_Hex-3_Fuc-1	Fuc1	0.8
1223	NPTN_MOUSE	2605475837	NASNMEYR	HexNAc-4_Hex-5_Fuc-2	0.00385233	-3.1746	Neuroplastin	NASNMEYR_HexNAc-4_Hex-5_Fuc-2	Fuc2	0.8
1224	NPTN_MOUSE	2605475837	KNASNMEYR	HexNAc-5_Hex-4_Fuc-2	0.00508259	-3.3946	Neuroplastin	KNASNMEYR_HexNAc-5_Hex-4_Fuc-2	Fuc2	0.8
1225	NPTN_MOUSE	2605475837	ANATIEVK	HexNAc-4_Hex-5	0	3.2662	Neuroplastin	ANATIEVK_HexNAc-4_Hex-5	Fuc0	0.8
1226	NPTN_MOUSE	2605475837	KNASNMEYR	HexNAc-4_Hex-5_Fuc-1	0.00568952	-4.4623	Neuroplastin	KNASNMEYR_HexNAc-4_Hex-5_Fuc-1	Fuc1	0.8
1227	NPTN_MOUSE	2605475837	NASNMEYR	HexNAc-5_Hex-3_Fuc-1	0.00340832	-2.5914	Neuroplastin	NASNMEYR_HexNAc-5_Hex-3_Fuc-1	Fuc1	0.8
1228	NPTN_MOUSE	2605475837	KNASNMEYR	HexNAc-2_Hex-8	0	-0.2054	Neuroplastin	KNASNMEYR_HexNAc-2_Hex-8	Man8	0.8
1229	NPTN_MOUSE	2605475837	ANATIEVK	HexNAc-5_Hex-5_Fuc-2	0.00618079	-4.8173	Neuroplastin	ANATIEVK_HexNAc-5_Hex-5_Fuc-2	Fuc2	0.8
1230	NPTN_MOUSE	2605475837	KNASNMEYR	HexNAc-3_Hex-5_Fuc-1	0.00590446	-4.6442	Neuroplastin	KNASNMEYR_HexNAc-3_Hex-5_Fuc-1	Fuc1	0.8
1231	NPTN_MOUSE	2605475837	KNASNMEYR	HexNAc-3_Hex-6_Fuc-3	0.0107745	-9.7366	Neuroplastin	KNASNMEYR_HexNAc-3_Hex-6_Fuc-3	Fuc3	0.8
1232	NPTN_MOUSE	2605475837	KNASNMEYR	HexNAc-4_Hex-5_Fuc-2	0.00663391	-5.2343	Neuroplastin	KNASNMEYR_HexNAc-4_Hex-5_Fuc-2	Fuc2	0.8
1233	NPTN_MOUSE	2605475837	ANATIEVK	HexNAc-4_Hex-4_Fuc-1	0.00346165	-5.3384	Neuroplastin	ANATIEVK_HexNAc-4_Hex-4_Fuc-1	Fuc1	0.8
1234	NPTN_MOUSE	2605475837	ANATIEVK	HexNAc-5_Hex-4_Fuc-2	0.00271528	-1.9252	Neuroplastin	ANATIEVK_HexNAc-5_Hex-4_Fuc-2	Fuc2	0.8
1235	NPTN_MOUSE	2605475837	KNASNMEYR	HexNAc-5_Hex-3_Fuc-1	0.00568952	-4.259	Neuroplastin	KNASNMEYR_HexNAc-5_Hex-3_Fuc-1	Fuc1	0.8
1236	NPTN_MOUSE	2605475837	KNASNMEYR	HexNAc-2_Hex-9	0	0.4474	Neuroplastin	KNASNMEYR_HexNAc-2_Hex-9	Man9	0.8
1237	NPTN_MOUSE	2605475837	ANATIEVK	HexNAc-2_Hex-4	0	0.4642	Neuroplastin	ANATIEVK_HexNAc-2_Hex-4	Man4	0.8
1238	NPTN_MOUSE	2605475837	KNASNMEYR	HexNAc-5_Hex-4_Fuc-1	0.00301365	-3.3265	Neuroplastin	KNASNMEYR_HexNAc-5_Hex-4_Fuc-1	Fuc1	0.8
1239	NPTN_MOUSE	2605475837	ANATIEVK	HexNAc-2_Hex-7	0	0.5362	Neuroplastin	ANATIEVK_HexNAc-2_Hex-7	Man7	0.8
1240	NPTN_MOUSE	2605475837	KNASNMEYR	HexNAc-3_Hex-4_Fuc-2	0.00215556	-3.1206	Neuroplastin	KNASNMEYR_HexNAc-3_Hex-4_Fuc-2	Fuc2	0.8
1241	NPTN_MOUSE	2605475837	NASNMEYR	HexNAc-4_Hex-4_Fuc-2	0.00618079	-4.7744	Neuroplastin	NASNMEYR_HexNAc-4_Hex-4_Fuc-2	Fuc2	0.8
1242	NPTN_MOUSE	2605475837	ANATIEVK	HexNAc-5_Hex-4_Fuc-1	0.00359125	-3.1036	Neuroplastin	ANATIEVK_HexNAc-5_Hex-4_Fuc-1	Fuc1	0.8
1243	NPTN_MOUSE	2605475837	ENGVFEEISNSSGR	HexNAc-4_Hex-6_Fuc-3	0.00879451	-7.547	Neuroplastin	ENGVFEEISNSSGR_HexNAc-4_Hex-6_Fuc-3	Fuc3	0.8
1244	NPTN_MOUSE	2605475837	NASNMEYR	HexNAc-4_Hex-5_Fuc-1	0.00340832	-2.4358	Neuroplastin	NASNMEYR_HexNAc-4_Hex-5_Fuc-1	Fuc1	0.8
1245	NPTN_MOUSE	2605475837	ANATIEVK	HexNAc-4_Hex-5_Fuc-2	0.00663391	-5.4362	Neuroplastin	ANATIEVK_HexNAc-4_Hex-5_Fuc-2	Fuc2	0.8
1246	NPTN_MOUSE	2605475837	ANATIEVK	HexNAc-4_Hex-5_Fuc-3	0.010227	-9.4694	Neuroplastin	ANATIEVK_HexNAc-4_Hex-5_Fuc-3	Fuc3	0.8
1247	NPTN_MOUSE	2605475837	KNASNMEYR	HexNAc-3_Hex-6_Fuc-2	0.00618079	-4.9899	Neuroplastin	KNASNMEYR_HexNAc-3_Hex-6_Fuc-2	Fuc2	0.8
1248	NPTN_MOUSE	2605475837	NASNMEYR	HexNAc-4_Hex-6_Fuc-3	0.00346165	-7.3242	Neuroplastin	NASNMEYR_HexNAc-4_Hex-6_Fuc-3	Fuc3	0.8
1249	NPTN_MOUSE	2605475837	NASNMEYR	HexNAc-4_Hex-6_Fuc-1	0.00663391	-5.4382	Neuroplastin	NASNMEYR_HexNAc-4_Hex-6_Fuc-1	Fuc1	0.8
1250	NPTN_MOUSE	2605475837	NASNMEYR	HexNAc-3_Hex-6_Fuc-2	0.00564804	-3.7666	Neuroplastin	NASNMEYR_HexNAc-3_Hex-6_Fuc-2	Fuc2	0.8
1251	NPTN_MOUSE	2605475837	NASNMEYR	HexNAc-3_Hex-5_Fuc-2	0.00385233	-3.2739	Neuroplastin	NASNMEYR_HexNAc-3_Hex-5_Fuc-2	Fuc2	0.8
1252	NPTN_MOUSE	2605475837	KNASNMEYR	HexNAc-4_Hex-4_Fuc-2	0.00359125	-2.9862	Neuroplastin	KNASNMEYR_HexNAc-4_Hex-4_Fuc-2	Fuc2	0.8
1253	NPTN_MOUSE	2605475837	ANATIEVK	HexNAc-2_Hex-8	0	2.8002	Neuroplastin	ANATIEVK_HexNAc-2_Hex-8	Man8	0.8
1254	NPTN_MOUSE	2605475837	ANATIEVK	HexNAc-4_Hex-4	0	1.0264	Neuroplastin	ANATIEVK_HexNAc-4_Hex-4	Fuc0	0.8
1255	NPTN_MOUSE	2605475837	KNASNMEYR	HexNAc-3_Hex-5_Fuc-2	0.00568952	-4.1292	Neuroplastin	KNASNMEYR_HexNAc-3_Hex-5_Fuc-2	Fuc2	0.8
1256	NPTN_MOUSE	2605475837	NASNMEYR	HexNAc-4_Hex-3_Fuc-1	0.0010101	-1.9434	Neuroplastin	NASNMEYR_HexNAc-4_Hex-3_Fuc-1	Fuc1	0.8
1257	NPTN_MOUSE	2605475837	KKENGVFEEISNSSGR	HexNAc-2_Hex-8	0	-0.3124	Neuroplastin	KKENGVFEEISNSSGR_HexNAc-2_Hex-8	Man8	0.8
1258	NPTN_MOUSE	2605475837	NASNMEYR	HexNAc-5_Hex-5_Fuc-3	0.00914951	-7.9078	Neuroplastin	NASNMEYR_HexNAc-5_Hex-5_Fuc-3	Fuc3	0.8
1259	NPTN_MOUSE	2605475837	ANATIEVK	HexNAc-5_Hex-6_Fuc-3	0.00914951	-8.2071	Neuroplastin	ANATIEVK_HexNAc-5_Hex-6_Fuc-3	Fuc3	0.8
1260	NPTN_MOUSE	2605475837	KNASNMEYR	HexNAc-2_Hex-5	0	2.4	Neuroplastin	KNASNMEYR_HexNAc-2_Hex-5	Man5	0.8
1261	NPTN_MOUSE	2605475837	NASNMEYR	HexNAc-3_Hex-6_Fuc-1	0.00318845	-3.8516	Neuroplastin	NASNMEYR_HexNAc-3_Hex-6_Fuc-1	Fuc1	0.8
1262	NPTN_MOUSE	2605475837	KNASNMEYR	HexNAc-4_Hex-6_Fuc-1	0.00359125	-2.8312	Neuroplastin	KNASNMEYR_HexNAc-4_Hex-6_Fuc-1	Fuc1	0.8
1263	NPTN_MOUSE	2605475837	KNASNMEYR	HexNAc-2_Hex-7	0	0.5671	Neuroplastin	KNASNMEYR_HexNAc-2_Hex-7	Man7	0.8
1264	NPTN_MOUSE	2605475837	NASNMEYR	HexNAc-4_Hex-6_Fuc-2	0.00748469	-6.4274	Neuroplastin	NASNMEYR_HexNAc-4_Hex-6_Fuc-2	Fuc2	0.8
1265	NPTN_MOUSE	2605475837	KNASNMEYR	HexNAc-2_Hex-6	0	0.1936	Neuroplastin	KNASNMEYR_HexNAc-2_Hex-6	Man6	0.8
1266	NPTN_MOUSE	2605475837	KNASNMEYR	HexNAc-4_Hex-5	0	0.4279	Neuroplastin	KNASNMEYR_HexNAc-4_Hex-5	Fuc0	0.8
1267	NPTN_MOUSE	2605475837	ANATIEVK	HexNAc-5_Hex-3	0	0.1633	Neuroplastin	ANATIEVK_HexNAc-5_Hex-3	Fuc0	0.8
1268	NPTN_MOUSE	2605475837	ANATIEVK	HexNAc-4_Hex-5_Fuc-1	0.00359125	-3.0073	Neuroplastin	ANATIEVK_HexNAc-4_Hex-5_Fuc-1	Fuc1	0.8
1269	NPTN_MOUSE	621318550	ANATIEVK	HexNAc-3_Hex-5_Fuc-1	0.000438116	-0.5909	Neuroplastin	ANATIEVK_HexNAc-3_Hex-5_Fuc-1	Fuc1	0.6
1270	NPTN_MOUSE	621318550	NASNMEYR	HexNAc-5_Hex-4_Fuc-1	0.00618079	-4.8541	Neuroplastin	NASNMEYR_HexNAc-5_Hex-4_Fuc-1	Fuc1	0.6
1271	NPTN_MOUSE	621318550	NASNMEYR	HexNAc-5_Hex-4_Fuc-2	0.00568952	-4.3596	Neuroplastin	NASNMEYR_HexNAc-5_Hex-4_Fuc-2	Fuc2	0.6
1272	NPTN_MOUSE	621318550	ANATIEVK	HexNAc-5_Hex-3_Fuc-1	0.00296956	-1.9424	Neuroplastin	ANATIEVK_HexNAc-5_Hex-3_Fuc-1	Fuc1	0.6
1273	NPTN_MOUSE	621318550	KNASNMEYR	HexNAc-4_Hex-6_Fuc-2	0.00663391	-5.0435	Neuroplastin	KNASNMEYR_HexNAc-4_Hex-6_Fuc-2	Fuc2	0.6
1274	NPTN_MOUSE	621318550	NASNMEYR	HexNAc-4_Hex-5_Fuc-3	0.00346165	-6.3132	Neuroplastin	NASNMEYR_HexNAc-4_Hex-5_Fuc-3	Fuc3	0.6
1275	NPTN_MOUSE	621318550	KNASNMEYR	HexNAc-4_Hex-5_Fuc-3	0.00779163	-6.7094	Neuroplastin	KNASNMEYR_HexNAc-4_Hex-5_Fuc-3	Fuc3	0.6
1276	NPTN_MOUSE	621318550	KNASNMEYR	HexNAc-4_Hex-3_Fuc-1	0	-0.2248	Neuroplastin	KNASNMEYR_HexNAc-4_Hex-3_Fuc-1	Fuc1	0.6
1277	NPTN_MOUSE	621318550	NASNMEYR	HexNAc-4_Hex-5_Fuc-2	0.00385233	-3.1746	Neuroplastin	NASNMEYR_HexNAc-4_Hex-5_Fuc-2	Fuc2	0.6
1278	NPTN_MOUSE	621318550	KNASNMEYR	HexNAc-5_Hex-4_Fuc-2	0.00508259	-3.3946	Neuroplastin	KNASNMEYR_HexNAc-5_Hex-4_Fuc-2	Fuc2	0.6
1279	NPTN_MOUSE	621318550	ANATIEVK	HexNAc-4_Hex-5	0	3.2662	Neuroplastin	ANATIEVK_HexNAc-4_Hex-5	Fuc0	0.6
1280	NPTN_MOUSE	621318550	KNASNMEYR	HexNAc-4_Hex-5_Fuc-1	0.00568952	-4.4623	Neuroplastin	KNASNMEYR_HexNAc-4_Hex-5_Fuc-1	Fuc1	0.6
1281	NPTN_MOUSE	621318550	NASNMEYR	HexNAc-5_Hex-3_Fuc-1	0.00340832	-2.5914	Neuroplastin	NASNMEYR_HexNAc-5_Hex-3_Fuc-1	Fuc1	0.6
1282	NPTN_MOUSE	621318550	KNASNMEYR	HexNAc-2_Hex-8	0	-0.2054	Neuroplastin	KNASNMEYR_HexNAc-2_Hex-8	Man8	0.6
1283	NPTN_MOUSE	621318550	ANATIEVK	HexNAc-5_Hex-5_Fuc-2	0.00618079	-4.8173	Neuroplastin	ANATIEVK_HexNAc-5_Hex-5_Fuc-2	Fuc2	0.6
1284	NPTN_MOUSE	621318550	KNASNMEYR	HexNAc-3_Hex-5_Fuc-1	0.00590446	-4.6442	Neuroplastin	KNASNMEYR_HexNAc-3_Hex-5_Fuc-1	Fuc1	0.6
1285	NPTN_MOUSE	621318550	KNASNMEYR	HexNAc-3_Hex-6_Fuc-3	0.0107745	-9.7366	Neuroplastin	KNASNMEYR_HexNAc-3_Hex-6_Fuc-3	Fuc3	0.6
1286	NPTN_MOUSE	621318550	KNASNMEYR	HexNAc-4_Hex-5_Fuc-2	0.00663391	-5.2343	Neuroplastin	KNASNMEYR_HexNAc-4_Hex-5_Fuc-2	Fuc2	0.6
1287	NPTN_MOUSE	621318550	ANATIEVK	HexNAc-4_Hex-4_Fuc-1	0.00346165	-5.3384	Neuroplastin	ANATIEVK_HexNAc-4_Hex-4_Fuc-1	Fuc1	0.6
1288	NPTN_MOUSE	621318550	ANATIEVK	HexNAc-5_Hex-4_Fuc-2	0.00271528	-1.9252	Neuroplastin	ANATIEVK_HexNAc-5_Hex-4_Fuc-2	Fuc2	0.6
1289	NPTN_MOUSE	621318550	KNASNMEYR	HexNAc-5_Hex-3_Fuc-1	0.00568952	-4.259	Neuroplastin	KNASNMEYR_HexNAc-5_Hex-3_Fuc-1	Fuc1	0.6
1290	NPTN_MOUSE	621318550	KNASNMEYR	HexNAc-2_Hex-9	0	0.4474	Neuroplastin	KNASNMEYR_HexNAc-2_Hex-9	Man9	0.6
1291	NPTN_MOUSE	621318550	ANATIEVK	HexNAc-2_Hex-4	0	0.4642	Neuroplastin	ANATIEVK_HexNAc-2_Hex-4	Man4	0.6
1292	NPTN_MOUSE	621318550	KNASNMEYR	HexNAc-5_Hex-4_Fuc-1	0.00301365	-3.3265	Neuroplastin	KNASNMEYR_HexNAc-5_Hex-4_Fuc-1	Fuc1	0.6
1293	NPTN_MOUSE	621318550	ANATIEVK	HexNAc-2_Hex-7	0	0.5362	Neuroplastin	ANATIEVK_HexNAc-2_Hex-7	Man7	0.6
1294	NPTN_MOUSE	621318550	KNASNMEYR	HexNAc-3_Hex-4_Fuc-2	0.00215556	-3.1206	Neuroplastin	KNASNMEYR_HexNAc-3_Hex-4_Fuc-2	Fuc2	0.6
1295	NPTN_MOUSE	621318550	NASNMEYR	HexNAc-4_Hex-4_Fuc-2	0.00618079	-4.7744	Neuroplastin	NASNMEYR_HexNAc-4_Hex-4_Fuc-2	Fuc2	0.6
1296	NPTN_MOUSE	621318550	ANATIEVK	HexNAc-5_Hex-4_Fuc-1	0.00359125	-3.1036	Neuroplastin	ANATIEVK_HexNAc-5_Hex-4_Fuc-1	Fuc1	0.6
1297	NPTN_MOUSE	621318550	ENGVFEEISNSSGR	HexNAc-4_Hex-6_Fuc-3	0.00879451	-7.547	Neuroplastin	ENGVFEEISNSSGR_HexNAc-4_Hex-6_Fuc-3	Fuc3	0.6
1298	NPTN_MOUSE	621318550	NASNMEYR	HexNAc-4_Hex-5_Fuc-1	0.00340832	-2.4358	Neuroplastin	NASNMEYR_HexNAc-4_Hex-5_Fuc-1	Fuc1	0.6
1299	NPTN_MOUSE	621318550	ANATIEVK	HexNAc-4_Hex-5_Fuc-2	0.00663391	-5.4362	Neuroplastin	ANATIEVK_HexNAc-4_Hex-5_Fuc-2	Fuc2	0.6
1300	NPTN_MOUSE	621318550	ANATIEVK	HexNAc-4_Hex-5_Fuc-3	0.010227	-9.4694	Neuroplastin	ANATIEVK_HexNAc-4_Hex-5_Fuc-3	Fuc3	0.6
1301	NPTN_MOUSE	621318550	KNASNMEYR	HexNAc-3_Hex-6_Fuc-2	0.00618079	-4.9899	Neuroplastin	KNASNMEYR_HexNAc-3_Hex-6_Fuc-2	Fuc2	0.6
1302	NPTN_MOUSE	621318550	NASNMEYR	HexNAc-4_Hex-6_Fuc-3	0.00346165	-7.3242	Neuroplastin	NASNMEYR_HexNAc-4_Hex-6_Fuc-3	Fuc3	0.6
1303	NPTN_MOUSE	621318550	NASNMEYR	HexNAc-4_Hex-6_Fuc-1	0.00663391	-5.4382	Neuroplastin	NASNMEYR_HexNAc-4_Hex-6_Fuc-1	Fuc1	0.6
1304	NPTN_MOUSE	621318550	NASNMEYR	HexNAc-3_Hex-6_Fuc-2	0.00564804	-3.7666	Neuroplastin	NASNMEYR_HexNAc-3_Hex-6_Fuc-2	Fuc2	0.6
1305	NPTN_MOUSE	621318550	NASNMEYR	HexNAc-3_Hex-5_Fuc-2	0.00385233	-3.2739	Neuroplastin	NASNMEYR_HexNAc-3_Hex-5_Fuc-2	Fuc2	0.6
1306	NPTN_MOUSE	621318550	KNASNMEYR	HexNAc-4_Hex-4_Fuc-2	0.00359125	-2.9862	Neuroplastin	KNASNMEYR_HexNAc-4_Hex-4_Fuc-2	Fuc2	0.6
1307	NPTN_MOUSE	621318550	ANATIEVK	HexNAc-2_Hex-8	0	2.8002	Neuroplastin	ANATIEVK_HexNAc-2_Hex-8	Man8	0.6
1308	NPTN_MOUSE	621318550	ANATIEVK	HexNAc-4_Hex-4	0	1.0264	Neuroplastin	ANATIEVK_HexNAc-4_Hex-4	Fuc0	0.6
1309	NPTN_MOUSE	621318550	KNASNMEYR	HexNAc-3_Hex-5_Fuc-2	0.00568952	-4.1292	Neuroplastin	KNASNMEYR_HexNAc-3_Hex-5_Fuc-2	Fuc2	0.6
1310	NPTN_MOUSE	621318550	NASNMEYR	HexNAc-4_Hex-3_Fuc-1	0.0010101	-1.9434	Neuroplastin	NASNMEYR_HexNAc-4_Hex-3_Fuc-1	Fuc1	0.6
1311	NPTN_MOUSE	621318550	KKENGVFEEISNSSGR	HexNAc-2_Hex-8	0	-0.3124	Neuroplastin	KKENGVFEEISNSSGR_HexNAc-2_Hex-8	Man8	0.6
1312	NPTN_MOUSE	621318550	NASNMEYR	HexNAc-5_Hex-5_Fuc-3	0.00914951	-7.9078	Neuroplastin	NASNMEYR_HexNAc-5_Hex-5_Fuc-3	Fuc3	0.6
1313	NPTN_MOUSE	621318550	ANATIEVK	HexNAc-5_Hex-6_Fuc-3	0.00914951	-8.2071	Neuroplastin	ANATIEVK_HexNAc-5_Hex-6_Fuc-3	Fuc3	0.6
1314	NPTN_MOUSE	621318550	KNASNMEYR	HexNAc-2_Hex-5	0	2.4	Neuroplastin	KNASNMEYR_HexNAc-2_Hex-5	Man5	0.6
1315	NPTN_MOUSE	621318550	NASNMEYR	HexNAc-3_Hex-6_Fuc-1	0.00318845	-3.8516	Neuroplastin	NASNMEYR_HexNAc-3_Hex-6_Fuc-1	Fuc1	0.6
1316	NPTN_MOUSE	621318550	KNASNMEYR	HexNAc-4_Hex-6_Fuc-1	0.00359125	-2.8312	Neuroplastin	KNASNMEYR_HexNAc-4_Hex-6_Fuc-1	Fuc1	0.6
1317	NPTN_MOUSE	621318550	KNASNMEYR	HexNAc-2_Hex-7	0	0.5671	Neuroplastin	KNASNMEYR_HexNAc-2_Hex-7	Man7	0.6
1318	NPTN_MOUSE	621318550	NASNMEYR	HexNAc-4_Hex-6_Fuc-2	0.00748469	-6.4274	Neuroplastin	NASNMEYR_HexNAc-4_Hex-6_Fuc-2	Fuc2	0.6
1319	NPTN_MOUSE	621318550	KNASNMEYR	HexNAc-2_Hex-6	0	0.1936	Neuroplastin	KNASNMEYR_HexNAc-2_Hex-6	Man6	0.6
1320	NPTN_MOUSE	621318550	KNASNMEYR	HexNAc-4_Hex-5	0	0.4279	Neuroplastin	KNASNMEYR_HexNAc-4_Hex-5	Fuc0	0.6
1321	NPTN_MOUSE	621318550	ANATIEVK	HexNAc-5_Hex-3	0	0.1633	Neuroplastin	ANATIEVK_HexNAc-5_Hex-3	Fuc0	0.6
1322	NPTN_MOUSE	621318550	ANATIEVK	HexNAc-4_Hex-5_Fuc-1	0.00359125	-3.0073	Neuroplastin	ANATIEVK_HexNAc-4_Hex-5_Fuc-1	Fuc1	0.6
1323	NPTX1_MOUSE	177949659	GGPKNDTEER	HexNAc-4_Hex-4_Fuc-1	0.00149617	-2.823	Neuronal pentraxin-1	GGPKNDTEER_HexNAc-4_Hex-4_Fuc-1	Fuc1	0.4
1324	NPTX1_MOUSE	177949659	GGPKNDTEER	HexNAc-5_Hex-4_Fuc-2	0.00727358	-5.8133	Neuronal pentraxin-1	GGPKNDTEER_HexNAc-5_Hex-4_Fuc-2	Fuc2	0.4
1325	NPTX1_MOUSE	177949659	LNSSSQTNSLK	HexNAc-5_Hex-4_Fuc-2	0.00735463	-6.2965	Neuronal pentraxin-1	LNSSSQTNSLK_HexNAc-5_Hex-4_Fuc-2	Fuc2	0.4
1326	NPTX1_MOUSE	177949659	VNTLEEGKGGPKNDTEER	HexNAc-2_Hex-8	0	0.1518	Neuronal pentraxin-1	VNTLEEGKGGPKNDTEER_HexNAc-2_Hex-8	Man8	0.4
1327	NPTX1_MOUSE	177949659	LNSSSQTNSLK	HexNAc-5_Hex-5_Fuc-3	0.00393167	-8.6254	Neuronal pentraxin-1	LNSSSQTNSLK_HexNAc-5_Hex-5_Fuc-3	Fuc3	0.4
1328	NPTX1_MOUSE	177949659	LNSSSQTNSLK	HexNAc-5_Hex-3_Fuc-1	0.00568952	-4.0432	Neuronal pentraxin-1	LNSSSQTNSLK_HexNAc-5_Hex-3_Fuc-1	Fuc1	0.4
1329	NPTX1_MOUSE	177949659	VNTLEEGKGGPKNDTEER	HexNAc-5_Hex-5_Fuc-3	0.00914951	-8.0926	Neuronal pentraxin-1	VNTLEEGKGGPKNDTEER_HexNAc-5_Hex-5_Fuc-3	Fuc3	0.4
1330	NPTX1_MOUSE	177949659	VNTLEEGKGGPKNDTEER	HexNAc-5_Hex-4_Fuc-2	0.0079858	-6.7809	Neuronal pentraxin-1	VNTLEEGKGGPKNDTEER_HexNAc-5_Hex-4_Fuc-2	Fuc2	0.4
1331	NPTX1_MOUSE	177949659	VNTLEEGKGGPKNDTEER	HexNAc-5_Hex-3_Fuc-1	0.00196078	-1.5804	Neuronal pentraxin-1	VNTLEEGKGGPKNDTEER_HexNAc-5_Hex-3_Fuc-1	Fuc1	0.4
1332	NPTXR_MOUSE	174814896	ALPGGTDNASAASAAGGSGPQR	HexNAc-2_Hex-8	0.00296956	-2.0816	Neuronal pentraxin receptor	ALPGGTDNASAASAAGGSGPQR_HexNAc-2_Hex-8	Man8	0.4
1333	NPTXR_MOUSE	174814896	ALPGGTDNASAASAAGGSGPQR	HexNAc-2_Hex-10	0.00129199	-1.1967	Neuronal pentraxin receptor	ALPGGTDNASAASAAGGSGPQR_HexNAc-2_Hex-10	Prec	0.4
1334	NPTXR_MOUSE	174814896	GNLSSAPAPAMPTALHSK	HexNAc-2_Hex-9	0.0013116	-2.3469	Neuronal pentraxin receptor	GNLSSAPAPAMPTALHSK_HexNAc-2_Hex-9	Man9	0.4
1335	NPTXR_MOUSE	174814896	GNLSSAPAPAMPTALHSK	HexNAc-2_Hex-8	0	-0.0198	Neuronal pentraxin receptor	GNLSSAPAPAMPTALHSK_HexNAc-2_Hex-8	Man8	0.4
1336	NPTXR_MOUSE	174814896	GNLSSAPAPAMPTALHSK	HexNAc-5_Hex-3_Fuc-1	0.00346165	-5.3962	Neuronal pentraxin receptor	GNLSSAPAPAMPTALHSK_HexNAc-5_Hex-3_Fuc-1	Fuc1	0.4
1337	NPTXR_MOUSE	174814896	GNLSSAPAPAMPTALHSK	HexNAc-2_Hex-6	0.000438116	-1.61	Neuronal pentraxin receptor	GNLSSAPAPAMPTALHSK_HexNAc-2_Hex-6	Man6	0.4
1338	NPTXR_MOUSE	174814896	ALPGGTDNASAASAAGGSGPQR	HexNAc-2_Hex-9	0.00196078	-1.7499	Neuronal pentraxin receptor	ALPGGTDNASAASAAGGSGPQR_HexNAc-2_Hex-9	Man9	0.4
1339	NPTXR_MOUSE	174814896	GNLSSAPAPAMPTALHSK	HexNAc-2_Hex-7	0.000438116	-1.3023	Neuronal pentraxin receptor	GNLSSAPAPAMPTALHSK_HexNAc-2_Hex-7	Man7	0.4
1340	NRCAM_MOUSE	18670901	NGTHFDIDKDPLVTMKPGSGTLVINIMSEGK	HexNAc-2_Hex-6	0.00196078	-1.6721	Isoform 2 of Neuronal cell adhesion molecule	NGTHFDIDKDPLVTMKPGSGTLVINIMSEGK_HexNAc-2_Hex-6	Man6	0
1341	NRCAM_MOUSE	18670901	FNHTQTIQQK	HexNAc-2_Hex-4	0	0.5731	Isoform 2 of Neuronal cell adhesion molecule	FNHTQTIQQK_HexNAc-2_Hex-4	Man4	0
1342	NRCAM_MOUSE	18670901	EDGMLPANR	HexNAc-4_Hex-4_Fuc-1	0.000438116	-1.4998	Isoform 2 of Neuronal cell adhesion molecule	EDGMLPANR_HexNAc-4_Hex-4_Fuc-1	Fuc1	0
1343	NRCAM_MOUSE	18670901	GSALHEDIYVLHDNGTLEIPVAQK	HexNAc-2_Hex-6	0	-0.3307	Isoform 2 of Neuronal cell adhesion molecule	GSALHEDIYVLHDNGTLEIPVAQK_HexNAc-2_Hex-6	Man6	0
1344	NRCAM_MOUSE	18670901	FSTDKDHLVVSDVKDDDGGTYTCTANTTLDSASASAVLR	HexNAc-5_Hex-3	0.0013116	-2.5306	Isoform 2 of Neuronal cell adhesion molecule	FSTDKDHLVVSDVKDDDGGTYTCTANTTLDSASASAVLR_HexNAc-5_Hex-3	Fuc0	0
1345	NRCAM_MOUSE	18670901	GSALHEDIYVLHDNGTLEIPVAQK	HexNAc-2_Hex-9	0.00508259	-3.3855	Isoform 2 of Neuronal cell adhesion molecule	GSALHEDIYVLHDNGTLEIPVAQK_HexNAc-2_Hex-9	Man9	0
1346	NRCAM_MOUSE	18670901	FNHTQTIQQK	HexNAc-2_Hex-5	0	1.2416	Isoform 2 of Neuronal cell adhesion molecule	FNHTQTIQQK_HexNAc-2_Hex-5	Man5	0
1347	NRCAM_MOUSE	18670901	FSTDKDHLVVSDVKDDDGGTYTCTANTTLDSASASAVLR	HexNAc-5_Hex-4_Fuc-1	0.00714116	-5.7979	Isoform 2 of Neuronal cell adhesion molecule	FSTDKDHLVVSDVKDDDGGTYTCTANTTLDSASASAVLR_HexNAc-5_Hex-4_Fuc-1	Fuc1	0
1348	NRCAM_MOUSE	18670901	FNHTQTIQQK	HexNAc-4_Hex-4_Fuc-1	0.00346165	-4.5064	Isoform 2 of Neuronal cell adhesion molecule	FNHTQTIQQK_HexNAc-4_Hex-4_Fuc-1	Fuc1	0
1349	NRCAM_MOUSE	18670901	EDGMLPANR	HexNAc-5_Hex-4_Fuc-2	0.00663391	-5.2994	Isoform 2 of Neuronal cell adhesion molecule	EDGMLPANR_HexNAc-5_Hex-4_Fuc-2	Fuc2	0
1350	NRCAM_MOUSE	18670901	FNHTQTIQQK	HexNAc-2_Hex-7	0	1.1767	Isoform 2 of Neuronal cell adhesion molecule	FNHTQTIQQK_HexNAc-2_Hex-7	Man7	0
1351	NRCAM_MOUSE	18670901	FNHTQTIQQK	HexNAc-4_Hex-5_Fuc-1	0.00714116	-5.559	Isoform 2 of Neuronal cell adhesion molecule	FNHTQTIQQK_HexNAc-4_Hex-5_Fuc-1	Fuc1	0
1352	NRCAM_MOUSE	18670901	GSALHEDIYVLHDNGTLEIPVAQK	HexNAc-2_Hex-5	0	0.5186	Isoform 2 of Neuronal cell adhesion molecule	GSALHEDIYVLHDNGTLEIPVAQK_HexNAc-2_Hex-5	Man5	0
1353	NRCAM_MOUSE	18670901	EDGMLPANR	HexNAc-3_Hex-6_Fuc-2	0.00310024	-3.3965	Isoform 2 of Neuronal cell adhesion molecule	EDGMLPANR_HexNAc-3_Hex-6_Fuc-2	Fuc2	0
1354	NRCAM_MOUSE	18670901	GSALHEDIYVLHDNGTLEIPVAQK	HexNAc-2_Hex-10	0	2.9214	Isoform 2 of Neuronal cell adhesion molecule	GSALHEDIYVLHDNGTLEIPVAQK_HexNAc-2_Hex-10	Prec	0
1355	NRCAM_MOUSE	18670901	FSTDKDHLVVSDVKDDDGGTYTCTANTTLDSASASAVLR	HexNAc-5_Hex-3_Fuc-1	0.00914951	-7.8849	Isoform 2 of Neuronal cell adhesion molecule	FSTDKDHLVVSDVKDDDGGTYTCTANTTLDSASASAVLR_HexNAc-5_Hex-3_Fuc-1	Fuc1	0
1356	NRCAM_MOUSE	18670901	NGTHFDIDKDPLVTMKPGSGTLVINIMSEGK	HexNAc-2_Hex-7	0.00129199	-0.8967	Isoform 2 of Neuronal cell adhesion molecule	NGTHFDIDKDPLVTMKPGSGTLVINIMSEGK_HexNAc-2_Hex-7	Man7	0
1357	NRCAM_MOUSE	18670901	QKDGDDEWTSVVVANVSK	HexNAc-4_Hex-3_Fuc-1	0.00346165	-4.5202	Isoform 2 of Neuronal cell adhesion molecule	QKDGDDEWTSVVVANVSK_HexNAc-4_Hex-3_Fuc-1	Fuc1	0
1358	NRCAM_MOUSE	18670901	ERPPTFLTPEGNESHKEELR	HexNAc-5_Hex-4_Fuc-2	0.00663391	-5.0634	Isoform 2 of Neuronal cell adhesion molecule	ERPPTFLTPEGNESHKEELR_HexNAc-5_Hex-4_Fuc-2	Fuc2	0
1359	NRCAM_MOUSE	18670901	NGTHFDIDKDPLVTMKPGSGTLVINIMSEGK	HexNAc-2_Hex-5	0	0.5645	Isoform 2 of Neuronal cell adhesion molecule	NGTHFDIDKDPLVTMKPGSGTLVINIMSEGK_HexNAc-2_Hex-5	Man5	0
1360	NRCAM_MOUSE	18670901	KIDGDTIIFSNVQESSSAVYQCNASNK	HexNAc-2_Hex-9	0.00129199	-1.0995	Isoform 2 of Neuronal cell adhesion molecule	KIDGDTIIFSNVQESSSAVYQCNASNK_HexNAc-2_Hex-9	Man9	0
1361	NRCAM_MOUSE	18670901	EDGMLPANR	HexNAc-5_Hex-3_Fuc-1	0.00340832	-2.4233	Isoform 2 of Neuronal cell adhesion molecule	EDGMLPANR_HexNAc-5_Hex-3_Fuc-1	Fuc1	0
1362	NRCAM_MOUSE	18670901	FNHTQTIQQK	HexNAc-2_Hex-8	0	1.1188	Isoform 2 of Neuronal cell adhesion molecule	FNHTQTIQQK_HexNAc-2_Hex-8	Man8	0
1363	NRCAM_MOUSE	18670901	EDGMLPANR	HexNAc-4_Hex-5_Fuc-1	0.00196078	-1.5863	Isoform 2 of Neuronal cell adhesion molecule	EDGMLPANR_HexNAc-4_Hex-5_Fuc-1	Fuc1	0
1364	NRCAM_MOUSE	18670901	FNHTQTIQQK	HexNAc-2_Hex-9	0	-0.4349	Isoform 2 of Neuronal cell adhesion molecule	FNHTQTIQQK_HexNAc-2_Hex-9	Man9	0
1365	NRCAM_MOUSE	18670901	FSTDKDHLVVSDVKDDDGGTYTCTANTTLDSASASAVLR	HexNAc-5_Hex-4_Fuc-2	0.00727358	-5.823	Isoform 2 of Neuronal cell adhesion molecule	FSTDKDHLVVSDVKDDDGGTYTCTANTTLDSASASAVLR_HexNAc-5_Hex-4_Fuc-2	Fuc2	0
1366	NRCAM_MOUSE	18670901	NGTHFDIDKDPLVTMKPGSGTLVINIMSEGK	HexNAc-2_Hex-7_Fuc-1	0.00346165	-6.5444	Isoform 2 of Neuronal cell adhesion molecule	NGTHFDIDKDPLVTMKPGSGTLVINIMSEGK_HexNAc-2_Hex-7_Fuc-1	Man7F	0
1367	NRCAM_MOUSE	18670901	NGTHFDIDKDPLVTMKPGSGTLVINIMSEGK	HexNAc-2_Hex-6_Fuc-1	0.00296956	-2.0695	Isoform 2 of Neuronal cell adhesion molecule	NGTHFDIDKDPLVTMKPGSGTLVINIMSEGK_HexNAc-2_Hex-6_Fuc-1	Man6F	0
1368	NRCAM_MOUSE	18670901	VSVVNSTLAEVHWDPVPPK	HexNAc-5_Hex-3_Fuc-1	0.00618079	-4.7723	Isoform 2 of Neuronal cell adhesion molecule	VSVVNSTLAEVHWDPVPPK_HexNAc-5_Hex-3_Fuc-1	Fuc1	0
1369	NRCAM_MOUSE	18670901	FNHTQTIQQK	HexNAc-2_Hex-6	0	2.0022	Isoform 2 of Neuronal cell adhesion molecule	FNHTQTIQQK_HexNAc-2_Hex-6	Man6	0
1370	NRCAM_MOUSE	523193055	NGTHFDIDKDPLVTMKPGSGTLVINIMSEGK	HexNAc-2_Hex-6	0.00196078	-1.6721	Isoform 2 of Neuronal cell adhesion molecule	NGTHFDIDKDPLVTMKPGSGTLVINIMSEGK_HexNAc-2_Hex-6	Man6	0.6
1371	NRCAM_MOUSE	523193055	FNHTQTIQQK	HexNAc-2_Hex-4	0	0.5731	Isoform 2 of Neuronal cell adhesion molecule	FNHTQTIQQK_HexNAc-2_Hex-4	Man4	0.6
1372	NRCAM_MOUSE	523193055	EDGMLPANR	HexNAc-4_Hex-4_Fuc-1	0.000438116	-1.4998	Isoform 2 of Neuronal cell adhesion molecule	EDGMLPANR_HexNAc-4_Hex-4_Fuc-1	Fuc1	0.6
1373	NRCAM_MOUSE	523193055	GSALHEDIYVLHDNGTLEIPVAQK	HexNAc-2_Hex-6	0	-0.3307	Isoform 2 of Neuronal cell adhesion molecule	GSALHEDIYVLHDNGTLEIPVAQK_HexNAc-2_Hex-6	Man6	0.6
1374	NRCAM_MOUSE	523193055	FSTDKDHLVVSDVKDDDGGTYTCTANTTLDSASASAVLR	HexNAc-5_Hex-3	0.0013116	-2.5306	Isoform 2 of Neuronal cell adhesion molecule	FSTDKDHLVVSDVKDDDGGTYTCTANTTLDSASASAVLR_HexNAc-5_Hex-3	Fuc0	0.6
1375	NRCAM_MOUSE	523193055	GSALHEDIYVLHDNGTLEIPVAQK	HexNAc-2_Hex-9	0.00508259	-3.3855	Isoform 2 of Neuronal cell adhesion molecule	GSALHEDIYVLHDNGTLEIPVAQK_HexNAc-2_Hex-9	Man9	0.6
1376	NRCAM_MOUSE	523193055	FNHTQTIQQK	HexNAc-2_Hex-5	0	1.2416	Isoform 2 of Neuronal cell adhesion molecule	FNHTQTIQQK_HexNAc-2_Hex-5	Man5	0.6
1377	NRCAM_MOUSE	523193055	FSTDKDHLVVSDVKDDDGGTYTCTANTTLDSASASAVLR	HexNAc-5_Hex-4_Fuc-1	0.00714116	-5.7979	Isoform 2 of Neuronal cell adhesion molecule	FSTDKDHLVVSDVKDDDGGTYTCTANTTLDSASASAVLR_HexNAc-5_Hex-4_Fuc-1	Fuc1	0.6
1378	NRCAM_MOUSE	523193055	FNHTQTIQQK	HexNAc-4_Hex-4_Fuc-1	0.00346165	-4.5064	Isoform 2 of Neuronal cell adhesion molecule	FNHTQTIQQK_HexNAc-4_Hex-4_Fuc-1	Fuc1	0.6
1379	NRCAM_MOUSE	523193055	EDGMLPANR	HexNAc-5_Hex-4_Fuc-2	0.00663391	-5.2994	Isoform 2 of Neuronal cell adhesion molecule	EDGMLPANR_HexNAc-5_Hex-4_Fuc-2	Fuc2	0.6
1380	NRCAM_MOUSE	523193055	FNHTQTIQQK	HexNAc-2_Hex-7	0	1.1767	Isoform 2 of Neuronal cell adhesion molecule	FNHTQTIQQK_HexNAc-2_Hex-7	Man7	0.6
1381	NRCAM_MOUSE	523193055	FNHTQTIQQK	HexNAc-4_Hex-5_Fuc-1	0.00714116	-5.559	Isoform 2 of Neuronal cell adhesion molecule	FNHTQTIQQK_HexNAc-4_Hex-5_Fuc-1	Fuc1	0.6
1382	NRCAM_MOUSE	523193055	GSALHEDIYVLHDNGTLEIPVAQK	HexNAc-2_Hex-5	0	0.5186	Isoform 2 of Neuronal cell adhesion molecule	GSALHEDIYVLHDNGTLEIPVAQK_HexNAc-2_Hex-5	Man5	0.6
1383	NRCAM_MOUSE	523193055	EDGMLPANR	HexNAc-3_Hex-6_Fuc-2	0.00310024	-3.3965	Isoform 2 of Neuronal cell adhesion molecule	EDGMLPANR_HexNAc-3_Hex-6_Fuc-2	Fuc2	0.6
1384	NRCAM_MOUSE	523193055	GSALHEDIYVLHDNGTLEIPVAQK	HexNAc-2_Hex-10	0	2.9214	Isoform 2 of Neuronal cell adhesion molecule	GSALHEDIYVLHDNGTLEIPVAQK_HexNAc-2_Hex-10	Prec	0.6
1385	NRCAM_MOUSE	523193055	FSTDKDHLVVSDVKDDDGGTYTCTANTTLDSASASAVLR	HexNAc-5_Hex-3_Fuc-1	0.00914951	-7.8849	Isoform 2 of Neuronal cell adhesion molecule	FSTDKDHLVVSDVKDDDGGTYTCTANTTLDSASASAVLR_HexNAc-5_Hex-3_Fuc-1	Fuc1	0.6
1386	NRCAM_MOUSE	523193055	NGTHFDIDKDPLVTMKPGSGTLVINIMSEGK	HexNAc-2_Hex-7	0.00129199	-0.8967	Isoform 2 of Neuronal cell adhesion molecule	NGTHFDIDKDPLVTMKPGSGTLVINIMSEGK_HexNAc-2_Hex-7	Man7	0.6
1387	NRCAM_MOUSE	523193055	QKDGDDEWTSVVVANVSK	HexNAc-4_Hex-3_Fuc-1	0.00346165	-4.5202	Isoform 2 of Neuronal cell adhesion molecule	QKDGDDEWTSVVVANVSK_HexNAc-4_Hex-3_Fuc-1	Fuc1	0.6
1388	NRCAM_MOUSE	523193055	ERPPTFLTPEGNESHKEELR	HexNAc-5_Hex-4_Fuc-2	0.00663391	-5.0634	Isoform 2 of Neuronal cell adhesion molecule	ERPPTFLTPEGNESHKEELR_HexNAc-5_Hex-4_Fuc-2	Fuc2	0.6
1389	NRCAM_MOUSE	523193055	NGTHFDIDKDPLVTMKPGSGTLVINIMSEGK	HexNAc-2_Hex-5	0	0.5645	Isoform 2 of Neuronal cell adhesion molecule	NGTHFDIDKDPLVTMKPGSGTLVINIMSEGK_HexNAc-2_Hex-5	Man5	0.6
1390	NRCAM_MOUSE	523193055	KIDGDTIIFSNVQESSSAVYQCNASNK	HexNAc-2_Hex-9	0.00129199	-1.0995	Isoform 2 of Neuronal cell adhesion molecule	KIDGDTIIFSNVQESSSAVYQCNASNK_HexNAc-2_Hex-9	Man9	0.6
1391	NRCAM_MOUSE	523193055	EDGMLPANR	HexNAc-5_Hex-3_Fuc-1	0.00340832	-2.4233	Isoform 2 of Neuronal cell adhesion molecule	EDGMLPANR_HexNAc-5_Hex-3_Fuc-1	Fuc1	0.6
1392	NRCAM_MOUSE	523193055	FNHTQTIQQK	HexNAc-2_Hex-8	0	1.1188	Isoform 2 of Neuronal cell adhesion molecule	FNHTQTIQQK_HexNAc-2_Hex-8	Man8	0.6
1393	NRCAM_MOUSE	523193055	EDGMLPANR	HexNAc-4_Hex-5_Fuc-1	0.00196078	-1.5863	Isoform 2 of Neuronal cell adhesion molecule	EDGMLPANR_HexNAc-4_Hex-5_Fuc-1	Fuc1	0.6
1394	NRCAM_MOUSE	523193055	FNHTQTIQQK	HexNAc-2_Hex-9	0	-0.4349	Isoform 2 of Neuronal cell adhesion molecule	FNHTQTIQQK_HexNAc-2_Hex-9	Man9	0.6
1395	NRCAM_MOUSE	523193055	FSTDKDHLVVSDVKDDDGGTYTCTANTTLDSASASAVLR	HexNAc-5_Hex-4_Fuc-2	0.00727358	-5.823	Isoform 2 of Neuronal cell adhesion molecule	FSTDKDHLVVSDVKDDDGGTYTCTANTTLDSASASAVLR_HexNAc-5_Hex-4_Fuc-2	Fuc2	0.6
1396	NRCAM_MOUSE	523193055	NGTHFDIDKDPLVTMKPGSGTLVINIMSEGK	HexNAc-2_Hex-7_Fuc-1	0.00346165	-6.5444	Isoform 2 of Neuronal cell adhesion molecule	NGTHFDIDKDPLVTMKPGSGTLVINIMSEGK_HexNAc-2_Hex-7_Fuc-1	Man7F	0.6
1397	NRCAM_MOUSE	523193055	NGTHFDIDKDPLVTMKPGSGTLVINIMSEGK	HexNAc-2_Hex-6_Fuc-1	0.00296956	-2.0695	Isoform 2 of Neuronal cell adhesion molecule	NGTHFDIDKDPLVTMKPGSGTLVINIMSEGK_HexNAc-2_Hex-6_Fuc-1	Man6F	0.6
1398	NRCAM_MOUSE	523193055	VSVVNSTLAEVHWDPVPPK	HexNAc-5_Hex-3_Fuc-1	0.00618079	-4.7723	Isoform 2 of Neuronal cell adhesion molecule	VSVVNSTLAEVHWDPVPPK_HexNAc-5_Hex-3_Fuc-1	Fuc1	0.6
1399	NRCAM_MOUSE	523193055	FNHTQTIQQK	HexNAc-2_Hex-6	0	2.0022	Isoform 2 of Neuronal cell adhesion molecule	FNHTQTIQQK_HexNAc-2_Hex-6	Man6	0.6
1400	NRCAM_MOUSE	134398077	NGTHFDIDKDPLVTMKPGSGTLVINIMSEGK	HexNAc-2_Hex-6	0.00196078	-1.6721	Isoform 2 of Neuronal cell adhesion molecule	NGTHFDIDKDPLVTMKPGSGTLVINIMSEGK_HexNAc-2_Hex-6	Man6	0.4
1401	NRCAM_MOUSE	134398077	FNHTQTIQQK	HexNAc-2_Hex-4	0	0.5731	Isoform 2 of Neuronal cell adhesion molecule	FNHTQTIQQK_HexNAc-2_Hex-4	Man4	0.4
1402	NRCAM_MOUSE	134398077	EDGMLPANR	HexNAc-4_Hex-4_Fuc-1	0.000438116	-1.4998	Isoform 2 of Neuronal cell adhesion molecule	EDGMLPANR_HexNAc-4_Hex-4_Fuc-1	Fuc1	0.4
1403	NRCAM_MOUSE	134398077	GSALHEDIYVLHDNGTLEIPVAQK	HexNAc-2_Hex-6	0	-0.3307	Isoform 2 of Neuronal cell adhesion molecule	GSALHEDIYVLHDNGTLEIPVAQK_HexNAc-2_Hex-6	Man6	0.4
1404	NRCAM_MOUSE	134398077	FSTDKDHLVVSDVKDDDGGTYTCTANTTLDSASASAVLR	HexNAc-5_Hex-3	0.0013116	-2.5306	Isoform 2 of Neuronal cell adhesion molecule	FSTDKDHLVVSDVKDDDGGTYTCTANTTLDSASASAVLR_HexNAc-5_Hex-3	Fuc0	0.4
1405	NRCAM_MOUSE	134398077	GSALHEDIYVLHDNGTLEIPVAQK	HexNAc-2_Hex-9	0.00508259	-3.3855	Isoform 2 of Neuronal cell adhesion molecule	GSALHEDIYVLHDNGTLEIPVAQK_HexNAc-2_Hex-9	Man9	0.4
1406	NRCAM_MOUSE	134398077	FNHTQTIQQK	HexNAc-2_Hex-5	0	1.2416	Isoform 2 of Neuronal cell adhesion molecule	FNHTQTIQQK_HexNAc-2_Hex-5	Man5	0.4
1407	NRCAM_MOUSE	134398077	FSTDKDHLVVSDVKDDDGGTYTCTANTTLDSASASAVLR	HexNAc-5_Hex-4_Fuc-1	0.00714116	-5.7979	Isoform 2 of Neuronal cell adhesion molecule	FSTDKDHLVVSDVKDDDGGTYTCTANTTLDSASASAVLR_HexNAc-5_Hex-4_Fuc-1	Fuc1	0.4
1408	NRCAM_MOUSE	134398077	FNHTQTIQQK	HexNAc-4_Hex-4_Fuc-1	0.00346165	-4.5064	Isoform 2 of Neuronal cell adhesion molecule	FNHTQTIQQK_HexNAc-4_Hex-4_Fuc-1	Fuc1	0.4
1409	NRCAM_MOUSE	134398077	EDGMLPANR	HexNAc-5_Hex-4_Fuc-2	0.00663391	-5.2994	Isoform 2 of Neuronal cell adhesion molecule	EDGMLPANR_HexNAc-5_Hex-4_Fuc-2	Fuc2	0.4
1410	NRCAM_MOUSE	134398077	FNHTQTIQQK	HexNAc-2_Hex-7	0	1.1767	Isoform 2 of Neuronal cell adhesion molecule	FNHTQTIQQK_HexNAc-2_Hex-7	Man7	0.4
1411	NRCAM_MOUSE	134398077	FNHTQTIQQK	HexNAc-4_Hex-5_Fuc-1	0.00714116	-5.559	Isoform 2 of Neuronal cell adhesion molecule	FNHTQTIQQK_HexNAc-4_Hex-5_Fuc-1	Fuc1	0.4
1412	NRCAM_MOUSE	134398077	GSALHEDIYVLHDNGTLEIPVAQK	HexNAc-2_Hex-5	0	0.5186	Isoform 2 of Neuronal cell adhesion molecule	GSALHEDIYVLHDNGTLEIPVAQK_HexNAc-2_Hex-5	Man5	0.4
1413	NRCAM_MOUSE	134398077	EDGMLPANR	HexNAc-3_Hex-6_Fuc-2	0.00310024	-3.3965	Isoform 2 of Neuronal cell adhesion molecule	EDGMLPANR_HexNAc-3_Hex-6_Fuc-2	Fuc2	0.4
1414	NRCAM_MOUSE	134398077	GSALHEDIYVLHDNGTLEIPVAQK	HexNAc-2_Hex-10	0	2.9214	Isoform 2 of Neuronal cell adhesion molecule	GSALHEDIYVLHDNGTLEIPVAQK_HexNAc-2_Hex-10	Prec	0.4
1415	NRCAM_MOUSE	134398077	FSTDKDHLVVSDVKDDDGGTYTCTANTTLDSASASAVLR	HexNAc-5_Hex-3_Fuc-1	0.00914951	-7.8849	Isoform 2 of Neuronal cell adhesion molecule	FSTDKDHLVVSDVKDDDGGTYTCTANTTLDSASASAVLR_HexNAc-5_Hex-3_Fuc-1	Fuc1	0.4
1416	NRCAM_MOUSE	134398077	NGTHFDIDKDPLVTMKPGSGTLVINIMSEGK	HexNAc-2_Hex-7	0.00129199	-0.8967	Isoform 2 of Neuronal cell adhesion molecule	NGTHFDIDKDPLVTMKPGSGTLVINIMSEGK_HexNAc-2_Hex-7	Man7	0.4
1417	NRCAM_MOUSE	134398077	QKDGDDEWTSVVVANVSK	HexNAc-4_Hex-3_Fuc-1	0.00346165	-4.5202	Isoform 2 of Neuronal cell adhesion molecule	QKDGDDEWTSVVVANVSK_HexNAc-4_Hex-3_Fuc-1	Fuc1	0.4
1418	NRCAM_MOUSE	134398077	ERPPTFLTPEGNESHKEELR	HexNAc-5_Hex-4_Fuc-2	0.00663391	-5.0634	Isoform 2 of Neuronal cell adhesion molecule	ERPPTFLTPEGNESHKEELR_HexNAc-5_Hex-4_Fuc-2	Fuc2	0.4
1419	NRCAM_MOUSE	134398077	NGTHFDIDKDPLVTMKPGSGTLVINIMSEGK	HexNAc-2_Hex-5	0	0.5645	Isoform 2 of Neuronal cell adhesion molecule	NGTHFDIDKDPLVTMKPGSGTLVINIMSEGK_HexNAc-2_Hex-5	Man5	0.4
1420	NRCAM_MOUSE	134398077	KIDGDTIIFSNVQESSSAVYQCNASNK	HexNAc-2_Hex-9	0.00129199	-1.0995	Isoform 2 of Neuronal cell adhesion molecule	KIDGDTIIFSNVQESSSAVYQCNASNK_HexNAc-2_Hex-9	Man9	0.4
1421	NRCAM_MOUSE	134398077	EDGMLPANR	HexNAc-5_Hex-3_Fuc-1	0.00340832	-2.4233	Isoform 2 of Neuronal cell adhesion molecule	EDGMLPANR_HexNAc-5_Hex-3_Fuc-1	Fuc1	0.4
1422	NRCAM_MOUSE	134398077	FNHTQTIQQK	HexNAc-2_Hex-8	0	1.1188	Isoform 2 of Neuronal cell adhesion molecule	FNHTQTIQQK_HexNAc-2_Hex-8	Man8	0.4
1423	NRCAM_MOUSE	134398077	EDGMLPANR	HexNAc-4_Hex-5_Fuc-1	0.00196078	-1.5863	Isoform 2 of Neuronal cell adhesion molecule	EDGMLPANR_HexNAc-4_Hex-5_Fuc-1	Fuc1	0.4
1424	NRCAM_MOUSE	134398077	FNHTQTIQQK	HexNAc-2_Hex-9	0	-0.4349	Isoform 2 of Neuronal cell adhesion molecule	FNHTQTIQQK_HexNAc-2_Hex-9	Man9	0.4
1425	NRCAM_MOUSE	134398077	FSTDKDHLVVSDVKDDDGGTYTCTANTTLDSASASAVLR	HexNAc-5_Hex-4_Fuc-2	0.00727358	-5.823	Isoform 2 of Neuronal cell adhesion molecule	FSTDKDHLVVSDVKDDDGGTYTCTANTTLDSASASAVLR_HexNAc-5_Hex-4_Fuc-2	Fuc2	0.4
1426	NRCAM_MOUSE	134398077	NGTHFDIDKDPLVTMKPGSGTLVINIMSEGK	HexNAc-2_Hex-7_Fuc-1	0.00346165	-6.5444	Isoform 2 of Neuronal cell adhesion molecule	NGTHFDIDKDPLVTMKPGSGTLVINIMSEGK_HexNAc-2_Hex-7_Fuc-1	Man7F	0.4
1427	NRCAM_MOUSE	134398077	NGTHFDIDKDPLVTMKPGSGTLVINIMSEGK	HexNAc-2_Hex-6_Fuc-1	0.00296956	-2.0695	Isoform 2 of Neuronal cell adhesion molecule	NGTHFDIDKDPLVTMKPGSGTLVINIMSEGK_HexNAc-2_Hex-6_Fuc-1	Man6F	0.4
1428	NRCAM_MOUSE	134398077	VSVVNSTLAEVHWDPVPPK	HexNAc-5_Hex-3_Fuc-1	0.00618079	-4.7723	Isoform 2 of Neuronal cell adhesion molecule	VSVVNSTLAEVHWDPVPPK_HexNAc-5_Hex-3_Fuc-1	Fuc1	0.4
1429	NRCAM_MOUSE	134398077	FNHTQTIQQK	HexNAc-2_Hex-6	0	2.0022	Isoform 2 of Neuronal cell adhesion molecule	FNHTQTIQQK_HexNAc-2_Hex-6	Man6	0.4
1430	NRX1A_MOUSE	354559829	VNSSQALPVDGGEVK	HexNAc-2_Hex-5	0	0.7332	Isoform 2a of Neurexin-1	VNSSQALPVDGGEVK_HexNAc-2_Hex-5	Man5	0.6
1431	NRX3A_MOUSE	286078816	INCNSSKGPETLYAGQK	HexNAc-5_Hex-3_Fuc-1	0.00318845	-3.6636	Neurexin-3	INCNSSKGPETLYAGQK_HexNAc-5_Hex-3_Fuc-1	Fuc1	0.4
1432	NTRI_MOUSE	1700350677	AMDNVTVR	HexNAc-2_Hex-12	0.0032538	-2.3287	Neurotrimin	AMDNVTVR_HexNAc-2_Hex-12	Prec	0.8
1433	NTRK2_MOUSE	331526992	HMNETSHTQGSLR	HexNAc-3_Hex-5_Fuc-1	0.00346165	-5.0914	BDNF/NT-3 growth factors receptor	HMNETSHTQGSLR_HexNAc-3_Hex-5_Fuc-1	Fuc1	0.6
1434	NTRK2_MOUSE	331526992	LAAPNLTVEEGK	HexNAc-5_Hex-4_Fuc-2	0.00346165	-3.9551	BDNF/NT-3 growth factors receptor	LAAPNLTVEEGK_HexNAc-5_Hex-4_Fuc-2	Fuc2	0.6
1435	NTRK2_MOUSE	331526992	HMNETSHTQGSLR	HexNAc-4_Hex-4_Fuc-1	0.00196078	-1.3951	BDNF/NT-3 growth factors receptor	HMNETSHTQGSLR_HexNAc-4_Hex-4_Fuc-1	Fuc1	0.6
1436	NTRK2_MOUSE	331526992	ITNISSDDSGK	HexNAc-5_Hex-3_Fuc-1	0.00568952	-4.4854	BDNF/NT-3 growth factors receptor	ITNISSDDSGK_HexNAc-5_Hex-3_Fuc-1	Fuc1	0.6
1437	NTRK2_MOUSE	331526992	HMNETSHTQGSLR	HexNAc-3_Hex-4_Fuc-1	0.00310024	-3.5714	BDNF/NT-3 growth factors receptor	HMNETSHTQGSLR_HexNAc-3_Hex-4_Fuc-1	Fuc1	0.6
1438	NTRK2_MOUSE	331526992	HMNETSHTQGSLR	HexNAc-4_Hex-5	0	0.196	BDNF/NT-3 growth factors receptor	HMNETSHTQGSLR_HexNAc-4_Hex-5	Fuc0	0.6
1439	NTRK2_MOUSE	331526992	SSPDTQDLYCLNESSK	HexNAc-4_Hex-3_Fuc-1	0.00568952	-3.9478	BDNF/NT-3 growth factors receptor	SSPDTQDLYCLNESSK_HexNAc-4_Hex-3_Fuc-1	Fuc1	0.6
1440	NTRK2_MOUSE	331526992	HMNETSHTQGSLR	HexNAc-2_Hex-4	0.00129199	-0.9632	BDNF/NT-3 growth factors receptor	HMNETSHTQGSLR_HexNAc-2_Hex-4	Man4	0.6
1441	NTRK2_MOUSE	331526992	LAAPNLTVEEGK	HexNAc-5_Hex-3_Fuc-1	0.00663391	-5.3041	BDNF/NT-3 growth factors receptor	LAAPNLTVEEGK_HexNAc-5_Hex-3_Fuc-1	Fuc1	0.6
1442	NTRK2_MOUSE	331526992	HMNETSHTQGSLR	HexNAc-2_Hex-7	0.00340832	-2.552	BDNF/NT-3 growth factors receptor	HMNETSHTQGSLR_HexNAc-2_Hex-7	Man7	0.6
1443	NTRK2_MOUSE	331526992	HMNETSHTQGSLR	HexNAc-3_Hex-5	0	2.4768	BDNF/NT-3 growth factors receptor	HMNETSHTQGSLR_HexNAc-3_Hex-5	Fuc0	0.6
1444	NTRK2_MOUSE	331526992	HMNETSHTQGSLR	HexNAc-3_Hex-5_Fuc-2	0.00663391	-5.3417	BDNF/NT-3 growth factors receptor	HMNETSHTQGSLR_HexNAc-3_Hex-5_Fuc-2	Fuc2	0.6
1445	NTRK2_MOUSE	331526992	HMNETSHTQGSLR	HexNAc-2_Hex-6	0	1.3767	BDNF/NT-3 growth factors receptor	HMNETSHTQGSLR_HexNAc-2_Hex-6	Man6	0.6
1446	NTRK2_MOUSE	331526992	HMNETSHTQGSLR	HexNAc-2_Hex-5	0	1.1854	BDNF/NT-3 growth factors receptor	HMNETSHTQGSLR_HexNAc-2_Hex-5	Man5	0.6
1447	NTRK2_MOUSE	331526992	ITNISSDDSGK	HexNAc-2_Hex-9	0	1.7104	BDNF/NT-3 growth factors receptor	ITNISSDDSGK_HexNAc-2_Hex-9	Man9	0.6
1448	NTRK2_MOUSE	331526992	ITNISSDDSGK	HexNAc-4_Hex-4_Fuc-2	0.00318845	-3.818	BDNF/NT-3 growth factors receptor	ITNISSDDSGK_HexNAc-4_Hex-4_Fuc-2	Fuc2	0.6
1449	NTRK2_MOUSE	331526992	SSPDTQDLYCLNESSK	HexNAc-5_Hex-3_Fuc-1	0.00564804	-3.7379	BDNF/NT-3 growth factors receptor	SSPDTQDLYCLNESSK_HexNAc-5_Hex-3_Fuc-1	Fuc1	0.6
1450	NTRK2_MOUSE	331526992	LEPNSVDPENITEILIANQK	HexNAc-5_Hex-3_Fuc-1	0.00779163	-6.683	BDNF/NT-3 growth factors receptor	LEPNSVDPENITEILIANQK_HexNAc-5_Hex-3_Fuc-1	Fuc1	0.6
1451	NTRK2_MOUSE	331526992	ITNISSDDSGK	HexNAc-5_Hex-5_Fuc-3	0.00879451	-7.3871	BDNF/NT-3 growth factors receptor	ITNISSDDSGK_HexNAc-5_Hex-5_Fuc-3	Fuc3	0.6
1452	NTRK2_MOUSE	331526992	HMNETSHTQGSLR	HexNAc-2_Hex-9	0	0.2931	BDNF/NT-3 growth factors receptor	HMNETSHTQGSLR_HexNAc-2_Hex-9	Man9	0.6
1453	NTRK2_MOUSE	331526992	HMNETSHTQGSLR	HexNAc-2_Hex-3	0	2.9807	BDNF/NT-3 growth factors receptor	HMNETSHTQGSLR_HexNAc-2_Hex-3	Man3	0.6
1454	NTRK2_MOUSE	331526992	ITNISSDDSGK	HexNAc-5_Hex-4_Fuc-2	0.00663391	-5.0598	BDNF/NT-3 growth factors receptor	ITNISSDDSGK_HexNAc-5_Hex-4_Fuc-2	Fuc2	0.6
1455	NTRK2_MOUSE	331526992	HMNETSHTQGSLR	HexNAc-4_Hex-5_Fuc-1	0.00564804	-3.7215	BDNF/NT-3 growth factors receptor	HMNETSHTQGSLR_HexNAc-4_Hex-5_Fuc-1	Fuc1	0.6
1456	NTRK2_MOUSE	331526992	HMNETSHTQGSLR	HexNAc-3_Hex-6_Fuc-1	0.00714116	-5.7357	BDNF/NT-3 growth factors receptor	HMNETSHTQGSLR_HexNAc-3_Hex-6_Fuc-1	Fuc1	0.6
1457	NTRK2_MOUSE	331526992	HMNETSHTQGSLR	HexNAc-5_Hex-3_Fuc-1	0.00618079	-4.8979	BDNF/NT-3 growth factors receptor	HMNETSHTQGSLR_HexNAc-5_Hex-3_Fuc-1	Fuc1	0.6
1458	NTRK3_MOUSE	60403127	LEQNFFNCSCDIR	HexNAc-5_Hex-3_Fuc-1	0.00346165	-5.7813	NT-3 growth factor receptor	LEQNFFNCSCDIR_HexNAc-5_Hex-3_Fuc-1	Fuc1	0
1459	NTRK3_MOUSE	60403127	NITSIHIENWR	HexNAc-2_Hex-5	0.000438116	-0.9235	NT-3 growth factor receptor	NITSIHIENWR_HexNAc-2_Hex-5	Man5	0
1460	NTRK3_MOUSE	60403127	NALGTANQTINGHFLK	HexNAc-2_Hex-5	0	1.2148	NT-3 growth factor receptor	NALGTANQTINGHFLK_HexNAc-2_Hex-5	Man5	0
1461	NU5M_MOUSE	593642623	KMGNITK	HexNAc-4_Hex-4_Fuc-2	0.00762503	-6.4978	NADH-ubiquinone oxidoreductase chain 5	KMGNITK_HexNAc-4_Hex-4_Fuc-2	Fuc2	0.6
1462	OFUT2_MOUSE	17446418	SQHLNSTDAADK	HexNAc-5_Hex-3_Fuc-3	0.0116256	-10.7356	GDP-fucose protein O-fucosyltransferase 2	SQHLNSTDAADK_HexNAc-5_Hex-3_Fuc-3	Fuc3	0
1463	OMGP_MOUSE	327770848	SLWNMSAANNNIK	HexNAc-2_Hex-8	0	0.4286	Oligodendrocyte-myelin glycoprotein	SLWNMSAANNNIK_HexNAc-2_Hex-8	Man8	0.6
1464	OMGP_MOUSE	327770848	SLEVLNLSSNK	HexNAc-2_Hex-9	0	0.7101	Oligodendrocyte-myelin glycoprotein	SLEVLNLSSNK_HexNAc-2_Hex-9	Man9	0.6
1465	OMGP_MOUSE	327770848	SLWNMSAANNNIK	HexNAc-2_Hex-9	0	-0.1454	Oligodendrocyte-myelin glycoprotein	SLWNMSAANNNIK_HexNAc-2_Hex-9	Man9	0.6
1466	OMGP_MOUSE	327770848	GMPNNFSEMPRQSTTLNLR	HexNAc-2_Hex-10	0.00663391	-5.1904	Oligodendrocyte-myelin glycoprotein	GMPNNFSEMPRQSTTLNLR_HexNAc-2_Hex-10	Prec	0.6
1467	OMGP_MOUSE	327770848	WSCDHKQNITYLLK	HexNAc-5_Hex-3_Fuc-1	0.00663391	-5.2501	Oligodendrocyte-myelin glycoprotein	WSCDHKQNITYLLK_HexNAc-5_Hex-3_Fuc-1	Fuc1	0.6
1468	OX2G_MOUSE	1265555413	GTGTGIENSTESHFHSNGTTSVTSILR	HexNAc-2_Hex-8	0	0.5063	OX-2 membrane glycoprotein	GTGTGIENSTESHFHSNGTTSVTSILR_HexNAc-2_Hex-8	Man8	0.8
1469	PA2G4_MOUSE	383052949	TVENATSGETLEENGAGD	HexNAc-2_Hex-3	0.00564804	-3.6731	Isoform 2 of Proliferation-associated protein 2G4	TVENATSGETLEENGAGD_HexNAc-2_Hex-3	Man3	0.6
1470	PANX1_MOUSE	65292943	KNSSHLIMK	HexNAc-2_Hex-6	0	2.8616	Pannexin-1	KNSSHLIMK_HexNAc-2_Hex-6	Man6	0.2
1471	PBIP1_MOUSE	24168715	SPNDSEAWHQK	HexNAc-2_Hex-6	0	0.6106	Pre-B-cell leukemia transcription factor-interacting protein 1	SPNDSEAWHQK_HexNAc-2_Hex-6	Man6	0
1472	PBIP1_MOUSE	24168715	SPNDSEAWHQK	HexNAc-2_Hex-8	0	-0.0198	Pre-B-cell leukemia transcription factor-interacting protein 1	SPNDSEAWHQK_HexNAc-2_Hex-8	Man8	0
1473	PBIP1_MOUSE	24168715	SPNDSEAWHQK	HexNAc-2_Hex-5	0	0.7931	Pre-B-cell leukemia transcription factor-interacting protein 1	SPNDSEAWHQK_HexNAc-2_Hex-5	Man5	0
1474	PCBP2_MOUSE	844741230	IKEIRESTGAQVQVAGDMLPNSTER	HexNAc-2_Hex-6_Phospho-1	0.0116256	-10.6111	Poly(rC)-binding protein 2	IKEIRESTGAQVQVAGDMLPNSTER_HexNAc-2_Hex-6_Phospho-1	Phos	0.8
1475	PCBP2_MOUSE	844741230	ESTGAQVQVAGDMLPNSTER	HexNAc-2_Hex-4	0.00346165	-3.8677	Poly(rC)-binding protein 2	ESTGAQVQVAGDMLPNSTER_HexNAc-2_Hex-4	Man4	0.8
1476	PCD19_MOUSE	28936775	EQHDQYNLTIQAR	HexNAc-5_Hex-3_Fuc-1	0.00346165	-3.9149	Protocadherin-19	EQHDQYNLTIQAR_HexNAc-5_Hex-3_Fuc-1	Fuc1	0
1477	PCD19_MOUSE	28936775	LDREQHDQYNLTIQAR	HexNAc-4_Hex-3_Fuc-1	0.00318845	-3.7235	Protocadherin-19	LDREQHDQYNLTIQAR_HexNAc-4_Hex-3_Fuc-1	Fuc1	0
1478	PCD19_MOUSE	28936775	LDREQHDQYNLTIQAR	HexNAc-5_Hex-3_Fuc-1	0.00727358	-5.9178	Protocadherin-19	LDREQHDQYNLTIQAR_HexNAc-5_Hex-3_Fuc-1	Fuc1	0
1479	PCYOX_MOUSE	251280219	KMSNITFR	HexNAc-2_Hex-6	0	5.345	Prenylcysteine oxidase	KMSNITFR_HexNAc-2_Hex-6	Man6	0.4
1480	PCYOX_MOUSE	251280219	GELNSTLFSSRPK	HexNAc-2_Hex-7	0	0.7579	Prenylcysteine oxidase	GELNSTLFSSRPK_HexNAc-2_Hex-7	Man7	0.4
1481	PCYOX_MOUSE	251280219	GELNSTLFSSRPK	HexNAc-2_Hex-8	0	1.1188	Prenylcysteine oxidase	GELNSTLFSSRPK_HexNAc-2_Hex-8	Man8	0.4
1482	PCYOX_MOUSE	251280219	GELNSTLFSSRPK	HexNAc-2_Hex-9	0	1.2099	Prenylcysteine oxidase	GELNSTLFSSRPK_HexNAc-2_Hex-9	Man9	0.4
1483	PCYOX_MOUSE	251280219	GELNSTLFSSRPK	HexNAc-2_Hex-6	0	1.2717	Prenylcysteine oxidase	GELNSTLFSSRPK_HexNAc-2_Hex-6	Man6	0.4
1484	PCYOX_MOUSE	251280219	KMSNITFR	HexNAc-2_Hex-5	0	1.5544	Prenylcysteine oxidase	KMSNITFR_HexNAc-2_Hex-5	Man5	0.4
1485	PCYXL_MOUSE	153868192	YQAHGYAFSGVEELLYSLGEATFVNMTQR	HexNAc-2_Hex-6	0.0013116	-2.5983	Prenylcysteine oxidase-like	YQAHGYAFSGVEELLYSLGEATFVNMTQR_HexNAc-2_Hex-6	Man6	0.4
1486	PDXL2_MOUSE	55185807	SLEEIGIQNYSTTSSCQAR	HexNAc-2_Hex-5	0.00199637	-2.954	Isoform 3 of Podocalyxin-like protein 2	SLEEIGIQNYSTTSSCQAR_HexNAc-2_Hex-5	Man5	0
1487	PGAP1_MOUSE	182909776	LHVAQPENDSHVALLK	HexNAc-2_Hex-8	0	0.8783	GPI inositol-deacylase	LHVAQPENDSHVALLK_HexNAc-2_Hex-8	Man8	0.4
1488	PGAP1_MOUSE	182909776	LHVAQPENDSHVALLK	HexNAc-2_Hex-5	0	2.1404	GPI inositol-deacylase	LHVAQPENDSHVALLK_HexNAc-2_Hex-5	Man5	0.4
1489	PGAP1_MOUSE	182909776	LHVAQPENDSHVALLK	HexNAc-2_Hex-7	0	0.2997	GPI inositol-deacylase	LHVAQPENDSHVALLK_HexNAc-2_Hex-7	Man7	0.4
1490	PGAP1_MOUSE	182909776	HINLTTLSVAGGFR	HexNAc-2_Hex-6	0	1.3767	GPI inositol-deacylase	HINLTTLSVAGGFR_HexNAc-2_Hex-6	Man6	0.4
1491	PGAP1_MOUSE	182909776	LHVAQPENDSHVALLK	HexNAc-2_Hex-9	0	1.2333	GPI inositol-deacylase	LHVAQPENDSHVALLK_HexNAc-2_Hex-9	Man9	0.4
1492	PGAP1_MOUSE	182909776	LHVAQPENDSHVALLK	HexNAc-2_Hex-6	0	0.1757	GPI inositol-deacylase	LHVAQPENDSHVALLK_HexNAc-2_Hex-6	Man6	0.4
1493	PGAP1_MOUSE	182909776	HINLTTLSVAGGFR	HexNAc-2_Hex-5	0	2.0375	GPI inositol-deacylase	HINLTTLSVAGGFR_HexNAc-2_Hex-5	Man5	0.4
1494	PGCB_MOUSE	369669685	VALPAYPASLTDVSLVLSELRPNDSGVYR	HexNAc-2_Hex-5	0.000948767	-0.6076	Brevican core protein	VALPAYPASLTDVSLVLSELRPNDSGVYR_HexNAc-2_Hex-5	Man5	0.6
1495	PGCB_MOUSE	369669685	TLFLFPNQTGFPSK	HexNAc-5_Hex-3_Fuc-1	0.00735463	-6.1886	Brevican core protein	TLFLFPNQTGFPSK_HexNAc-5_Hex-3_Fuc-1	Fuc1	0.6
1496	PGCB_MOUSE	369669685	VALPAYPASLTDVSLVLSELRPNDSGVYR	HexNAc-2_Hex-7	0.000438116	-0.7155	Brevican core protein	VALPAYPASLTDVSLVLSELRPNDSGVYR_HexNAc-2_Hex-7	Man7	0.6
1497	PGLT1_MOUSE	25087547	KNSTAYFR	HexNAc-2_Hex-9	0	2.2521	Protein O-glucosyltransferase 1	KNSTAYFR_HexNAc-2_Hex-9	Man9	0
1498	PGLT1_MOUSE	25087547	KNSTAYFR	HexNAc-2_Hex-7	0	4.7167	Protein O-glucosyltransferase 1	KNSTAYFR_HexNAc-2_Hex-7	Man7	0
1499	PGLT1_MOUSE	25087547	KNSTAYFR	HexNAc-2_Hex-6	0	2.8387	Protein O-glucosyltransferase 1	KNSTAYFR_HexNAc-2_Hex-6	Man6	0
1500	PGLT1_MOUSE	25087547	KNSTAYFR	HexNAc-2_Hex-8	0	0.5026	Protein O-glucosyltransferase 1	KNSTAYFR_HexNAc-2_Hex-8	Man8	0
1501	PIGS_MOUSE	73685293	IYNASELPVR	HexNAc-2_Hex-6	0.000438116	-0.6863	GPI transamidase component PIG-S	IYNASELPVR_HexNAc-2_Hex-6	Man6	0.2
1502	PLBL2_MOUSE	111030392	SDLNPANGSYPFQALHQR	HexNAc-2_Hex-4	0	4.7021	Putative phospholipase B-like 2	SDLNPANGSYPFQALHQR_HexNAc-2_Hex-4	Man4	0.2
1503	PLBL2_MOUSE	111030392	SDLNPANGSYPFQALHQR	HexNAc-2_Hex-6	0	5.141	Putative phospholipase B-like 2	SDLNPANGSYPFQALHQR_HexNAc-2_Hex-6	Man6	0.2
1504	PLCB1_MOUSE	618400171	TTPAENGVNHTASLAPKPPSQAPHSQPAPGSVK	HexNAc-3_Hex-6_Fuc-1	0.00367247	-7.712	Isoform C of 1-phosphatidylinositol 4,5-bisphosphate phosphodiesterase beta-1	TTPAENGVNHTASLAPKPPSQAPHSQPAPGSVK_HexNAc-3_Hex-6_Fuc-1	Fuc1	0.6
1505	PLD3_MOUSE	1234128340	YNQETPMEICLNGTPALAYLASAPPPLCPSGR	HexNAc-2_Hex-8	0.00340832	-2.6343	5'-3' exonuclease PLD3	YNQETPMEICLNGTPALAYLASAPPPLCPSGR_HexNAc-2_Hex-8	Man8	0.8
1506	PLD3_MOUSE	1234128340	YNQETPMEICLNGTPALAYLASAPPPLCPSGR	HexNAc-2_Hex-7_Fuc-1	0.00346165	-6.1567	5'-3' exonuclease PLD3	YNQETPMEICLNGTPALAYLASAPPPLCPSGR_HexNAc-2_Hex-7_Fuc-1	Man7F	0.8
1507	PLD3_MOUSE	1234128340	YNQETPMEICLNGTPALAYLASAPPPLCPSGR	HexNAc-2_Hex-6	0.00618079	-4.8976	5'-3' exonuclease PLD3	YNQETPMEICLNGTPALAYLASAPPPLCPSGR_HexNAc-2_Hex-6	Man6	0.8
1508	PLD3_MOUSE	1234128340	YNQETPMEICLNGTPALAYLASAPPPLCPSGR	HexNAc-2_Hex-5	0.00196078	-1.7445	5'-3' exonuclease PLD3	YNQETPMEICLNGTPALAYLASAPPPLCPSGR_HexNAc-2_Hex-5	Man5	0.8
1509	PLD3_MOUSE	1234128340	ELGVVMYNCSCLAR	HexNAc-2_Hex-3	0.000438116	-0.5217	5'-3' exonuclease PLD3	ELGVVMYNCSCLAR_HexNAc-2_Hex-3	Man3	0.8
1510	PLD3_MOUSE	1234128340	ELGVVMYNCSCLAR	HexNAc-2_Hex-5	0.000269542	-0.3015	5'-3' exonuclease PLD3	ELGVVMYNCSCLAR_HexNAc-2_Hex-5	Man5	0.8
1511	PLD3_MOUSE	1234128340	SFLLSLAALHDNHTHSDIQVK	HexNAc-2_Hex-9	0	1.3406	5'-3' exonuclease PLD3	SFLLSLAALHDNHTHSDIQVK_HexNAc-2_Hex-9	Man9	0.8
1512	PLD3_MOUSE	1234128340	YNQETPMEICLNGTPALAYLASAPPPLCPSGR	HexNAc-2_Hex-5_Fuc-1	0.00663391	-5.3702	5'-3' exonuclease PLD3	YNQETPMEICLNGTPALAYLASAPPPLCPSGR_HexNAc-2_Hex-5_Fuc-1	Man5F	0.8
1513	PLD3_MOUSE	1234128340	YNQETPMEICLNGTPALAYLASAPPPLCPSGR	HexNAc-2_Hex-6_Fuc-1	0.00714116	-5.5542	5'-3' exonuclease PLD3	YNQETPMEICLNGTPALAYLASAPPPLCPSGR_HexNAc-2_Hex-6_Fuc-1	Man6F	0.8
1514	PLD3_MOUSE	1234128340	SFLLSLAALHDNHTHSDIQVK	HexNAc-4_Hex-3_Fuc-1	0.00564804	-3.6504	5'-3' exonuclease PLD3	SFLLSLAALHDNHTHSDIQVK_HexNAc-4_Hex-3_Fuc-1	Fuc1	0.8
1515	PLD3_MOUSE	1234128340	YNQETPMEICLNGTPALAYLASAPPPLCPSGR	HexNAc-2_Hex-7	0.00568952	-4.0127	5'-3' exonuclease PLD3	YNQETPMEICLNGTPALAYLASAPPPLCPSGR_HexNAc-2_Hex-7	Man7	0.8
1516	PLPP3_MOUSE	689850410	LRPHFLSVCDPDFSQINCSEGYIQNYR	HexNAc-5_Hex-3_Fuc-1	0.00367247	-7.9309	Phospholipid phosphatase 3	LRPHFLSVCDPDFSQINCSEGYIQNYR_HexNAc-5_Hex-3_Fuc-1	Fuc1	0.6
1517	PLPP3_MOUSE	689850410	LRPHFLSVCDPDFSQINCSEGYIQNYR	HexNAc-5_Hex-4_Fuc-2	0.00714116	-5.581	Phospholipid phosphatase 3	LRPHFLSVCDPDFSQINCSEGYIQNYR_HexNAc-5_Hex-4_Fuc-2	Fuc2	0.6
1518	PLXA1_MOUSE	354235419	ENSCMVYNDTTMVCR	HexNAc-2_Hex-7	0.000438116	-0.7345	Plexin-A1	ENSCMVYNDTTMVCR_HexNAc-2_Hex-7	Man7	0.6
1519	PLXA1_MOUSE	354235419	ENSCMVYNDTTMVCR	HexNAc-2_Hex-5	0.00129199	-0.8148	Plexin-A1	ENSCMVYNDTTMVCR_HexNAc-2_Hex-5	Man5	0.6
1520	PLXA1_MOUSE	354235419	LNYTVLIGSTPCILTVSETQLLCEAPNLTGQHK	HexNAc-2_Hex-8	0.0032538	-2.2207	Plexin-A1	LNYTVLIGSTPCILTVSETQLLCEAPNLTGQHK_HexNAc-2_Hex-8	Man8	0.6
1521	PLXA1_MOUSE	354235419	ENSCMVYNDTTMVCR	HexNAc-2_Hex-6	0	1.3625	Plexin-A1	ENSCMVYNDTTMVCR_HexNAc-2_Hex-6	Man6	0.6
1522	PLXA1_MOUSE	354235419	YNYTEDPTILR	HexNAc-5_Hex-3_Fuc-1	0.00564804	-3.4948	Plexin-A1	YNYTEDPTILR_HexNAc-5_Hex-3_Fuc-1	Fuc1	0.6
1523	PLXA1_MOUSE	354235419	VNMSEDCPQILPSTHIYVPVGVVKPITLAAR	HexNAc-2_Hex-5	0.00129199	-0.7822	Plexin-A1	VNMSEDCPQILPSTHIYVPVGVVKPITLAAR_HexNAc-2_Hex-5	Man5	0.6
1524	PLXA1_MOUSE	354235419	ENSCMVYNDTTMVCR	HexNAc-2_Hex-5_Fuc-1	0.00346165	-4.0695	Plexin-A1	ENSCMVYNDTTMVCR_HexNAc-2_Hex-5_Fuc-1	Man5F	0.6
1525	PLXA1_MOUSE	354235419	LNYTVLIGSTPCILTVSETQLLCEAPNLTGQHK	HexNAc-2_Hex-7	0.00359125	-3.1148	Plexin-A1	LNYTVLIGSTPCILTVSETQLLCEAPNLTGQHK_HexNAc-2_Hex-7	Man7	0.6
1526	PLXA1_MOUSE	354235419	YNYTEDPTILR	HexNAc-5_Hex-4_Fuc-2	0.0013116	-2.7453	Plexin-A1	YNYTEDPTILR_HexNAc-5_Hex-4_Fuc-2	Fuc2	0.6
1527	PLXA2_MOUSE	117711045	EHYLSSVNK	HexNAc-2_Hex-8	0	2.5024	Plexin-A2	EHYLSSVNK_HexNAc-2_Hex-8	Man8	0.2
1528	PLXA2_MOUSE	117711045	EHYLSSVNK	HexNAc-2_Hex-5	0	1.3892	Plexin-A2	EHYLSSVNK_HexNAc-2_Hex-5	Man5	0.2
1529	PLXA2_MOUSE	117711045	LTGNLTIQVAHK	HexNAc-2_Hex-5	0	1.0632	Plexin-A2	LTGNLTIQVAHK_HexNAc-2_Hex-5	Man5	0.2
1530	PLXA2_MOUSE	117711045	FYNCSAHQLCLSCVNSAFR	HexNAc-2_Hex-5	0.00129199	-0.9076	Plexin-A2	FYNCSAHQLCLSCVNSAFR_HexNAc-2_Hex-5	Man5	0.2
1531	PLXA2_MOUSE	117711045	EHYLSSVNK	HexNAc-2_Hex-7	0	0.7995	Plexin-A2	EHYLSSVNK_HexNAc-2_Hex-7	Man7	0.2
1532	PLXA2_MOUSE	117711045	EHYLSSVNK	HexNAc-2_Hex-6	0	0.0111	Plexin-A2	EHYLSSVNK_HexNAc-2_Hex-6	Man6	0.2
1533	PLXA4_MOUSE	319649728	NHSLAFVGTK	HexNAc-2_Hex-4	0	0.7587	Plexin-A4	NHSLAFVGTK_HexNAc-2_Hex-4	Man4	0.6
1534	PLXA4_MOUSE	319649728	SPSYIICNTTSSEEVLDMK	HexNAc-2_Hex-7	0	1.4752	Plexin-A4	SPSYIICNTTSSEEVLDMK_HexNAc-2_Hex-7	Man7	0.6
1535	PLXA4_MOUSE	319649728	TNFTYYPNPVFEAFSPSGILELKPGTPIILK	HexNAc-2_Hex-5	0.00129199	-1.0512	Plexin-A4	TNFTYYPNPVFEAFSPSGILELKPGTPIILK_HexNAc-2_Hex-5	Man5	0.6
1536	PLXA4_MOUSE	319649728	NHSLAFVGTK	HexNAc-2_Hex-5	0	0.8565	Plexin-A4	NHSLAFVGTK_HexNAc-2_Hex-5	Man5	0.6
1537	PLXA4_MOUSE	319649728	NHSLAFVGTK	HexNAc-2_Hex-6	0.000438116	-0.5692	Plexin-A4	NHSLAFVGTK_HexNAc-2_Hex-6	Man6	0.6
1538	PLXA4_MOUSE	319649728	RSPSYIICNTTSSEEVLDMK	HexNAc-2_Hex-7	0	0.3336	Plexin-A4	RSPSYIICNTTSSEEVLDMK_HexNAc-2_Hex-7	Man7	0.6
1539	PLXA4_MOUSE	319649728	LNYTVLVGEKPCTVTVSDVQLLCESPNLIGR	HexNAc-2_Hex-8	0.00340832	-2.4342	Plexin-A4	LNYTVLVGEKPCTVTVSDVQLLCESPNLIGR_HexNAc-2_Hex-8	Man8	0.6
1540	PLXA4_MOUSE	319649728	LNYTVLVGEKPCTVTVSDVQLLCESPNLIGR	HexNAc-2_Hex-7	0.00346165	-4.005	Plexin-A4	LNYTVLVGEKPCTVTVSDVQLLCESPNLIGR_HexNAc-2_Hex-7	Man7	0.6
1541	PLXB1_MOUSE	141403176	SPLPAAFTANGTHLQHLAR	HexNAc-5_Hex-4_Fuc-2	0.00748469	-6.4249	Plexin-B1	SPLPAAFTANGTHLQHLAR_HexNAc-5_Hex-4_Fuc-2	Fuc2	0.4
1542	PLXB1_MOUSE	141403176	YTSDPNVTSVGPSK	HexNAc-4_Hex-3_Fuc-1	0.0010101	-2.0703	Plexin-B1	YTSDPNVTSVGPSK_HexNAc-4_Hex-3_Fuc-1	Fuc1	0.4
1543	PLXB1_MOUSE	141403176	SPLPAAFTANGTHLQHLAR	HexNAc-2_Hex-5	0	1.1564	Plexin-B1	SPLPAAFTANGTHLQHLAR_HexNAc-2_Hex-5	Man5	0.4
1544	PLXB1_MOUSE	141403176	SPLPAAFTANGTHLQHLAR	HexNAc-4_Hex-5_Fuc-1	0.00346165	-6.041	Plexin-B1	SPLPAAFTANGTHLQHLAR_HexNAc-4_Hex-5_Fuc-1	Fuc1	0.4
1545	PLXB1_MOUSE	141403176	YTSDPNVTSVGPSK	HexNAc-5_Hex-4_Fuc-2	0.00850971	-7.0712	Plexin-B1	YTSDPNVTSVGPSK_HexNAc-5_Hex-4_Fuc-2	Fuc2	0.4
1546	PLXB1_MOUSE	141403176	SPLPAAFTANGTHLQHLAR	HexNAc-5_Hex-3_Fuc-1	0.00568952	-3.9002	Plexin-B1	SPLPAAFTANGTHLQHLAR_HexNAc-5_Hex-3_Fuc-1	Fuc1	0.4
1547	PLXB1_MOUSE	141403176	YTSDPNVTSVGPSK	HexNAc-4_Hex-4_Fuc-2	0.00346165	-6.1761	Plexin-B1	YTSDPNVTSVGPSK_HexNAc-4_Hex-4_Fuc-2	Fuc2	0.4
1548	PLXB2_MOUSE	137773717	GGLNLTAVTVTAENDHTVAFLGTSDGR	HexNAc-2_Hex-9	0.00359125	-2.9155	Plexin-B2	GGLNLTAVTVTAENDHTVAFLGTSDGR_HexNAc-2_Hex-9	Man9	0.4
1549	PLXB2_MOUSE	137773717	SINVTGQGFSLIQK	HexNAc-2_Hex-9	0	3.9971	Plexin-B2	SINVTGQGFSLIQK_HexNAc-2_Hex-9	Man9	0.4
1550	PLXB2_MOUSE	137773717	GGLNLTAVTVTAENDHTVAFLGTSDGR	HexNAc-2_Hex-8	0.00318845	-3.8227	Plexin-B2	GGLNLTAVTVTAENDHTVAFLGTSDGR_HexNAc-2_Hex-8	Man8	0.4
1551	PLXB2_MOUSE	137773717	VVFLSPAVPEEPEAYNLTVLIR	HexNAc-2_Hex-5	0.0010101	-2.0142	Plexin-B2	VVFLSPAVPEEPEAYNLTVLIR_HexNAc-2_Hex-5	Man5	0.4
1552	PLXB2_MOUSE	137773717	LSHDGNETLPLHLYVK	HexNAc-2_Hex-5	0	2.4038	Plexin-B2	LSHDGNETLPLHLYVK_HexNAc-2_Hex-5	Man5	0.4
1553	PLXB2_MOUSE	137773717	QGPQAGGTTLTINGTHLDTGSK	HexNAc-5_Hex-3_Fuc-1	0.00249599	-3.2808	Plexin-B2	QGPQAGGTTLTINGTHLDTGSK_HexNAc-5_Hex-3_Fuc-1	Fuc1	0.4
1554	PLXB2_MOUSE	137773717	SINVTGQGFSLIQK	HexNAc-2_Hex-8	0.00087184	-1.6801	Plexin-B2	SINVTGQGFSLIQK_HexNAc-2_Hex-8	Man8	0.4
1555	PLXC1_MOUSE	24054042	GACEVRPLGNLNR	HexNAc-5_Hex-3_Fuc-1	0.00196078	-1.7313	Plexin-C1	GACEVRPLGNLNR_HexNAc-5_Hex-3_Fuc-1	Fuc1	0
1556	PLXC1_MOUSE	24054042	DQAGNCTEPVSLAPPARPR	HexNAc-2_Hex-7	0	2.9907	Plexin-C1	DQAGNCTEPVSLAPPARPR_HexNAc-2_Hex-7	Man7	0
1557	PLXC1_MOUSE	24054042	LYRDQAGNCTEPVSLAPPARPR	HexNAc-2_Hex-5	0	2.5902	Plexin-C1	LYRDQAGNCTEPVSLAPPARPR_HexNAc-2_Hex-5	Man5	0
1558	PLXC1_MOUSE	24054042	NGTEVVSCHPQGSTAGVVYR	HexNAc-5_Hex-3_Fuc-1	0.0013116	-2.6592	Plexin-C1	NGTEVVSCHPQGSTAGVVYR_HexNAc-5_Hex-3_Fuc-1	Fuc1	0
1559	PLXC1_MOUSE	24054042	DQAGNCTEPVSLAPPAR	HexNAc-2_Hex-7	0.00199637	-3.0191	Plexin-C1	DQAGNCTEPVSLAPPAR_HexNAc-2_Hex-7	Man7	0
1560	PLXC1_MOUSE	24054042	VSHVLNDTHMK	HexNAc-2_Hex-9	0	1.5871	Plexin-C1	VSHVLNDTHMK_HexNAc-2_Hex-9	Man9	0
1561	PLXC1_MOUSE	24054042	VSHVLNDTHMK	HexNAc-2_Hex-7	0	3.0624	Plexin-C1	VSHVLNDTHMK_HexNAc-2_Hex-7	Man7	0
1562	PLXC1_MOUSE	24054042	NGTEVVSCHPQGSTAGVVYR	HexNAc-2_Hex-5	0	0.2047	Plexin-C1	NGTEVVSCHPQGSTAGVVYR_HexNAc-2_Hex-5	Man5	0
1563	PLXC1_MOUSE	24054042	GACEVRPLGNLNR	HexNAc-2_Hex-5	0	1.0266	Plexin-C1	GACEVRPLGNLNR_HexNAc-2_Hex-5	Man5	0
1564	PLXC1_MOUSE	24054042	RIPVANCSK	HexNAc-2_Hex-9	0.000492611	-0.5949	Plexin-C1	RIPVANCSK_HexNAc-2_Hex-9	Man9	0
1565	PLXC1_MOUSE	24054042	DQAGNCTEPVSLAPPARPR	HexNAc-2_Hex-5	0	4.3416	Plexin-C1	DQAGNCTEPVSLAPPARPR_HexNAc-2_Hex-5	Man5	0
1566	PLXC1_MOUSE	24054042	VSHVLNDTHMK	HexNAc-2_Hex-8	0.000948767	-0.7558	Plexin-C1	VSHVLNDTHMK_HexNAc-2_Hex-8	Man8	0
1567	PLXC1_MOUSE	24054042	VVLGENLTSNCPEVIYEIK	HexNAc-2_Hex-5	0.0013116	-2.7066	Plexin-C1	VVLGENLTSNCPEVIYEIK_HexNAc-2_Hex-5	Man5	0
1568	PLXC1_MOUSE	24054042	DQAGNCTEPVSLAPPAR	HexNAc-2_Hex-5	0	0.7993	Plexin-C1	DQAGNCTEPVSLAPPAR_HexNAc-2_Hex-5	Man5	0
1569	PLXC1_MOUSE	24054042	DQAGNCTEPVSLAPPARPRPGSSFSK	HexNAc-2_Hex-5	0	1.0739	Plexin-C1	DQAGNCTEPVSLAPPARPRPGSSFSK_HexNAc-2_Hex-5	Man5	0
1570	PLXC1_MOUSE	24054042	DQAGNCTEPVSLAPPARPR	HexNAc-2_Hex-6	0	2.5273	Plexin-C1	DQAGNCTEPVSLAPPARPR_HexNAc-2_Hex-6	Man6	0
1571	PLXC1_MOUSE	24054042	GACEVRPLGNLNR	HexNAc-4_Hex-5_Fuc-1	0.00346165	-5.5412	Plexin-C1	GACEVRPLGNLNR_HexNAc-4_Hex-5_Fuc-1	Fuc1	0
1572	PLXC1_MOUSE	24054042	VSHVLNDTHMK	HexNAc-2_Hex-5	0.0013116	-2.3392	Plexin-C1	VSHVLNDTHMK_HexNAc-2_Hex-5	Man5	0
1573	PLXD1_MOUSE	93623205	GHNIVSANFTIYDCSR	HexNAc-2_Hex-6	0	1.234	Plexin-D1	GHNIVSANFTIYDCSR_HexNAc-2_Hex-6	Man6	0.2
1574	PLXD1_MOUSE	93623205	FHMVQNVSMAVHHIGR	HexNAc-2_Hex-7	0	1.7983	Plexin-D1	FHMVQNVSMAVHHIGR_HexNAc-2_Hex-7	Man7	0.2
1575	PLXD1_MOUSE	93623205	FHMVQNVSMAVHHIGR	HexNAc-2_Hex-6	0	0.573	Plexin-D1	FHMVQNVSMAVHHIGR_HexNAc-2_Hex-6	Man6	0.2
1576	PLXD1_MOUSE	93623205	FHMVQNVSMAVHHIGR	HexNAc-2_Hex-5	0	0.1068	Plexin-D1	FHMVQNVSMAVHHIGR_HexNAc-2_Hex-5	Man5	0.2
1577	PLXD1_MOUSE	93623205	GHNIVSANFTIYDCSR	HexNAc-2_Hex-5	0	1.8563	Plexin-D1	GHNIVSANFTIYDCSR_HexNAc-2_Hex-5	Man5	0.2
1578	PMGT2_MOUSE	73921765	LNVSHAGAPLGEEYILVFSR	HexNAc-2_Hex-6	0	-0.0664	Isoform 2 of Protein O-linked-mannose beta-1,4-N-acetylglucosaminyltransferase 2	LNVSHAGAPLGEEYILVFSR_HexNAc-2_Hex-6	Man6	0.2
1579	PON2_MOUSE	129603968	IQNILSEKPSVTTVYINNGSVLQGSSVATIYDR	HexNAc-2_Hex-6	0.00196078	-1.7424	Serum paraoxonase/arylesterase 2	IQNILSEKPSVTTVYINNGSVLQGSSVATIYDR_HexNAc-2_Hex-6	Man6	0.2
1580	PPAL_MOUSE	122896565	YEQLQNETR	HexNAc-2_Hex-8	0	2.6345	Lysosomal acid phosphatase	YEQLQNETR_HexNAc-2_Hex-8	Man8	0.2
1581	PPAL_MOUSE	122896565	NLTLMATTSQFPK	HexNAc-2_Hex-9	0	1.2664	Lysosomal acid phosphatase	NLTLMATTSQFPK_HexNAc-2_Hex-9	Man9	0.2
1582	PPAL_MOUSE	122896565	YHGFLNTSYHR	HexNAc-4_Hex-3_Fuc-1	0.00340832	-2.5643	Lysosomal acid phosphatase	YHGFLNTSYHR_HexNAc-4_Hex-3_Fuc-1	Fuc1	0.2
1583	PPAL_MOUSE	122896565	YEQLQNETR	HexNAc-2_Hex-9	0	2.5356	Lysosomal acid phosphatase	YEQLQNETR_HexNAc-2_Hex-9	Man9	0.2
1584	PPBT_MOUSE	56120608	VVDGERENVSMVDYAHNNYQAQSAVPLR	HexNAc-4_Hex-3_Fuc-1	0.00346165	-5.472	Alkaline phosphatase, tissue-nonspecific isozyme	VVDGERENVSMVDYAHNNYQAQSAVPLR_HexNAc-4_Hex-3_Fuc-1	Fuc1	0
1585	PPGB_MOUSE	115143667	LDPPCTNTTAPSNYLNNPYVR	HexNAc-2_Hex-6	0	1.1318	Lysosomal protective protein	LDPPCTNTTAPSNYLNNPYVR_HexNAc-2_Hex-6	Man6	0.2
1586	PPGB_MOUSE	115143667	LDPPCTNTTAPSNYLNNPYVR	HexNAc-2_Hex-5	0	0.5684	Lysosomal protective protein	LDPPCTNTTAPSNYLNNPYVR_HexNAc-2_Hex-5	Man5	0.2
1587	PPGB_MOUSE	115143667	LDPPCTNTTAPSNYLNNPYVR	HexNAc-2_Hex-4	0.00266619	-3.2906	Lysosomal protective protein	LDPPCTNTTAPSNYLNNPYVR_HexNAc-2_Hex-4	Man4	0.2
1588	PPIA_MOUSE	19571190433	FEDENFILKHTGPGILSMANAGPNTNGSQFFICTAK	HexNAc-4_Hex-4_Fuc-2	0.0116256	-10.6193	Peptidyl-prolyl cis-trans isomerase A	FEDENFILKHTGPGILSMANAGPNTNGSQFFICTAK_HexNAc-4_Hex-4_Fuc-2	Fuc2	0.8
1589	PPIA_MOUSE	19571190433	SIYGEKFEDENFILKHTGPGILSMANAGPNTNGSQFFICTAK	HexNAc-3_Hex-3	0.00318845	-3.815	Peptidyl-prolyl cis-trans isomerase A	SIYGEKFEDENFILKHTGPGILSMANAGPNTNGSQFFICTAK_HexNAc-3_Hex-3	Fuc0	0.8
1590	PPR29_MOUSE	129646317	FNHTCLTFTTR	HexNAc-2_Hex-5	0	1.8304	Protein phosphatase 1 regulatory subunit 29	FNHTCLTFTTR_HexNAc-2_Hex-5	Man5	0.2
1591	PPR29_MOUSE	129646317	FNHTCLTFTTR	HexNAc-2_Hex-4	0.00087184	-1.6876	Protein phosphatase 1 regulatory subunit 29	FNHTCLTFTTR_HexNAc-2_Hex-4	Man4	0.2
1592	PPR29_MOUSE	129646317	RFNHTCLTFTTR	HexNAc-2_Hex-5	0	3.901	Protein phosphatase 1 regulatory subunit 29	RFNHTCLTFTTR_HexNAc-2_Hex-5	Man5	0.2
1593	PPR29_MOUSE	129646317	FNHTCLTFTTR	HexNAc-2_Hex-6	0	0.106	Protein phosphatase 1 regulatory subunit 29	FNHTCLTFTTR_HexNAc-2_Hex-6	Man6	0.2
1594	PPT1_MOUSE	284544000	CVNESYKK	HexNAc-2_Hex-6_Phospho-1	0.00568952	-4.1715	Palmitoyl-protein thioesterase 1	CVNESYKK_HexNAc-2_Hex-6_Phospho-1	Phos	0.4
1595	PPT1_MOUSE	284544000	CVNESYKK	HexNAc-2_Hex-5	0	1.1096	Palmitoyl-protein thioesterase 1	CVNESYKK_HexNAc-2_Hex-5	Man5	0.4
1596	PPT1_MOUSE	284544000	NYSIFLADINQER	HexNAc-2_Hex-6_Phospho-1	0.00340832	-2.6509	Palmitoyl-protein thioesterase 1	NYSIFLADINQER_HexNAc-2_Hex-6_Phospho-1	Phos	0.4
1597	PPT1_MOUSE	284544000	CVNESYKK	HexNAc-2_Hex-6	0	0.5074	Palmitoyl-protein thioesterase 1	CVNESYKK_HexNAc-2_Hex-6	Man6	0.4
1598	PREX1_MOUSE	90701072	CSPAVDEDSQGQGLNDSSYGSASGAPSQQDR	HexNAc-2_Hex-4	0.00564804	-3.8224	Phosphatidylinositol 3,4,5-trisphosphate-dependent Rac exchanger 1 protein	CSPAVDEDSQGQGLNDSSYGSASGAPSQQDR_HexNAc-2_Hex-4	Man4	0.2
1599	PRIO_MOUSE	705818710	YPNQVYYRPVDQYSNQNNFVHDCVNITIK	HexNAc-5_Hex-3_Fuc-1	0.00618079	-4.8674	Major prion protein	YPNQVYYRPVDQYSNQNNFVHDCVNITIK_HexNAc-5_Hex-3_Fuc-1	Fuc1	0.6
1600	PRIO_MOUSE	705818710	YPNQVYYRPVDQYSNQNNFVHDCVNITIK	HexNAc-5_Hex-4_Fuc-2	0.00714116	-5.7872	Major prion protein	YPNQVYYRPVDQYSNQNNFVHDCVNITIK_HexNAc-5_Hex-4_Fuc-2	Fuc2	0.6
1601	PRPS1_MOUSE	299463723	NCTIVSPDAGGAK	HexNAc-4_Hex-5_Fuc-3	0.00346165	-6.3462	Ribose-phosphate pyrophosphokinase 1	NCTIVSPDAGGAK_HexNAc-4_Hex-5_Fuc-3	Fuc3	0.6
1602	PRS6A_MOUSE	259191269	VNKTLPYLVSNVIELLDVDPNDQEEDGANIDLDSQR	HexNAc-3_Hex-6	0.00568952	-3.8752	26S proteasome regulatory subunit 6A	VNKTLPYLVSNVIELLDVDPNDQEEDGANIDLDSQR_HexNAc-3_Hex-6	Fuc0	0.4
1603	PTGDS_MOUSE	95043037	TVVAPSTEGGLNLTSTFLR	HexNAc-2_Hex-9	0.00215556	-3.11	Isoform 2 of Prostaglandin-H2 D-isomerase	TVVAPSTEGGLNLTSTFLR_HexNAc-2_Hex-9	Man9	0.2
1604	PTGDS_MOUSE	95043037	TVVAPSTEGGLNLTSTFLR	HexNAc-2_Hex-8	0	-0.4186	Isoform 2 of Prostaglandin-H2 D-isomerase	TVVAPSTEGGLNLTSTFLR_HexNAc-2_Hex-8	Man8	0.2
1605	PTK7_MOUSE	0	AVVFANGSLLLTQVRPR	HexNAc-2_Hex-5	0	2.59	Inactive tyrosine-protein kinase 7	AVVFANGSLLLTQVRPR_HexNAc-2_Hex-5	Man5	0
1606	PTPR2_MOUSE	113343357	VSANIQNMTTADVIK	HexNAc-5_Hex-3_Fuc-1	0.00714116	-5.5984	Receptor-type tyrosine-protein phosphatase N2	VSANIQNMTTADVIK_HexNAc-5_Hex-3_Fuc-1	Fuc1	0.2
1607	PTPRD_MOUSE	371454827	KVEVEAVNATAVK	HexNAc-2_Hex-5	0	1.7198	Isoform E of Receptor-type tyrosine-protein phosphatase delta	KVEVEAVNATAVK_HexNAc-2_Hex-5	Man5	0.6
1608	PTPRJ_MOUSE	6834487	TNSTQVSDVR	HexNAc-2_Hex-5	0	1.4102	Receptor-type tyrosine-protein phosphatase eta	TNSTQVSDVR_HexNAc-2_Hex-5	Man5	0
1609	PTPRS_MOUSE	299810709	KVEAEALNATAIR	HexNAc-2_Hex-5	0	0.8789	Isoform 2 of Receptor-type tyrosine-protein phosphatase S	KVEAEALNATAIR_HexNAc-2_Hex-5	Man5	0.6
1610	PTPRZ_MOUSE	799103210	SDVPNTSPNSTSQHVAEFETER	HexNAc-5_Hex-4_Fuc-1	0.00215556	-3.195	Receptor-type tyrosine-protein phosphatase zeta	SDVPNTSPNSTSQHVAEFETER_HexNAc-5_Hex-4_Fuc-1	Fuc1	0.8
1611	PTPRZ_MOUSE	799103210	SDVPNTSPNSTSQHVAEFETER	HexNAc-5_Hex-5_Fuc-3	0.00914951	-8.178	Receptor-type tyrosine-protein phosphatase zeta	SDVPNTSPNSTSQHVAEFETER_HexNAc-5_Hex-5_Fuc-3	Fuc3	0.8
1612	PTPRZ_MOUSE	799103210	SDVPNTSPNSTSQHVAEFETER	HexNAc-2_Hex-8	0.0010101	-1.768	Receptor-type tyrosine-protein phosphatase zeta	SDVPNTSPNSTSQHVAEFETER_HexNAc-2_Hex-8	Man8	0.8
1613	PTPRZ_MOUSE	799103210	SDVPNTSPNSTSQHVAEFETER	HexNAc-4_Hex-3_Fuc-1	0.00618079	-4.8896	Receptor-type tyrosine-protein phosphatase zeta	SDVPNTSPNSTSQHVAEFETER_HexNAc-4_Hex-3_Fuc-1	Fuc1	0.8
1614	PTPRZ_MOUSE	799103210	SDVPNTSPNSTSQHVAEFETER	HexNAc-4_Hex-4_Fuc-2	0.00879451	-7.4146	Receptor-type tyrosine-protein phosphatase zeta	SDVPNTSPNSTSQHVAEFETER_HexNAc-4_Hex-4_Fuc-2	Fuc2	0.8
1615	PTPRZ_MOUSE	799103210	SSTPSVTSGHSGVSNSSEAEASNSSHESR	HexNAc-2_Hex-8	0.0032538	-2.3477	Receptor-type tyrosine-protein phosphatase zeta	SSTPSVTSGHSGVSNSSEAEASNSSHESR_HexNAc-2_Hex-8	Man8	0.8
1616	PTPRZ_MOUSE	799103210	SDVPNTSPNSTSQHVAEFETER	HexNAc-5_Hex-4_Fuc-2	0.00914951	-7.7549	Receptor-type tyrosine-protein phosphatase zeta	SDVPNTSPNSTSQHVAEFETER_HexNAc-5_Hex-4_Fuc-2	Fuc2	0.8
1617	PTPRZ_MOUSE	799103210	SDVPNTSPNSTSQHVAEFETER	HexNAc-5_Hex-3_Fuc-1	0.00346165	-6.8066	Receptor-type tyrosine-protein phosphatase zeta	SDVPNTSPNSTSQHVAEFETER_HexNAc-5_Hex-3_Fuc-1	Fuc1	0.8
1618	PTPRZ_MOUSE	799103210	SDVPNTSPNSTSQHVAEFETER	HexNAc-2_Hex-9	0.00346165	-4.2545	Receptor-type tyrosine-protein phosphatase zeta	SDVPNTSPNSTSQHVAEFETER_HexNAc-2_Hex-9	Man9	0.8
1619	PTPRZ_MOUSE	799103210	SDVPNTSPNSTSQHVAEFETER	HexNAc-4_Hex-4_Fuc-1	0.00346165	-5.355	Receptor-type tyrosine-protein phosphatase zeta	SDVPNTSPNSTSQHVAEFETER_HexNAc-4_Hex-4_Fuc-1	Fuc1	0.8
1620	PYC_MOUSE	861791597	VVHSYEELEENYTRAYSEALAAFGNGALFVEK	HexNAc-3_Hex-4_Fuc-3	0.00914951	-8.0613	Pyruvate carboxylase, mitochondrial	VVHSYEELEENYTRAYSEALAAFGNGALFVEK_HexNAc-3_Hex-4_Fuc-3	Fuc3	0.8
1621	QCR1_MOUSE	4285728440	VVELLADIVQNSSLEDSQIEK	HexNAc-2_Hex-11_Fuc-1	0.00494719	-9.2845	Cytochrome b-c1 complex subunit 1, mitochondrial	VVELLADIVQNSSLEDSQIEK_HexNAc-2_Hex-11_Fuc-1	Prec	0.8
1622	RAB3B_MOUSE	677308736	LLIIGNSSVGKTSFLFRYADDTFTPAFVSTVGIDFK	HexNAc-3_Hex-3_Fuc-1	0.00879451	-7.3197	Ras-related protein Rab-3B	LLIIGNSSVGKTSFLFRYADDTFTPAFVSTVGIDFK_HexNAc-3_Hex-3_Fuc-1	Fuc1	0.6
1623	RASL1_MOUSE	281573408	KYMELDPCKMDLNR	HexNAc-2_Hex-9	0	1.8873	RasGAP-activating-like protein 1	KYMELDPCKMDLNR_HexNAc-2_Hex-9	Man9	0.4
1624	RFTN2_MOUSE	73760395	SLGLDTNASQAAGGR	HexNAc-2_Hex-5	0	4.0159	Raftlin-2	SLGLDTNASQAAGGR_HexNAc-2_Hex-5	Man5	0.2
1625	RL18_MOUSE	1478774657	ENKTAVVVGTVTDDVR	HexNAc-4_Hex-5	0.00249599	-3.2418	60S ribosomal protein L18	ENKTAVVVGTVTDDVR_HexNAc-4_Hex-5	Fuc0	0.8
1626	RL21_MOUSE	719194367	VYNVTQHAVGIIVNK	HexNAc-5_Hex-3_Fuc-1	0.00879451	-7.5127	60S ribosomal protein L21	VYNVTQHAVGIIVNK_HexNAc-5_Hex-3_Fuc-1	Fuc1	0.8
1627	RL21_MOUSE	719194367	VYNVTQHAVGIIVNK	HexNAc-5_Hex-4	0.00618079	-4.8993	60S ribosomal protein L21	VYNVTQHAVGIIVNK_HexNAc-5_Hex-4	Fuc0	0.8
1628	RM44_MOUSE	144756280	KRNISAPESR	HexNAc-4_Hex-5_Fuc-1	0.00346165	-5.85	39S ribosomal protein L44, mitochondrial	KRNISAPESR_HexNAc-4_Hex-5_Fuc-1	Fuc1	0.4
1629	ROBO2_MOUSE	88372836	AQLEVTDVLTDRPPPIILQGPINQTLAVDGTALLK	HexNAc-5_Hex-3_Fuc-1	0.00748469	-6.3211	Roundabout homolog 2	AQLEVTDVLTDRPPPIILQGPINQTLAVDGTALLK_HexNAc-5_Hex-3_Fuc-1	Fuc1	0.2
1630	RPN1_MOUSE	1288825940	DEIGNVSTSHLLILDDSVEMEIRPR	HexNAc-2_Hex-6	0.000492611	-0.5911	Dolichyl-diphosphooligosaccharide--protein glycosyltransferase subunit 1	DEIGNVSTSHLLILDDSVEMEIRPR_HexNAc-2_Hex-6	Man6	0.8
1631	RPN1_MOUSE	1288825940	TILPAAAQDVYYRDEIGNVSTSHLLILDDSVEMEIRPR	HexNAc-2_Hex-6	0.00340832	-2.366	Dolichyl-diphosphooligosaccharide--protein glycosyltransferase subunit 1	TILPAAAQDVYYRDEIGNVSTSHLLILDDSVEMEIRPR_HexNAc-2_Hex-6	Man6	0.8
1632	RPN1_MOUSE	1288825940	TILPAAAQDVYYRDEIGNVSTSHLLILDDSVEMEIRPR	HexNAc-2_Hex-7	0.00340832	-2.7787	Dolichyl-diphosphooligosaccharide--protein glycosyltransferase subunit 1	TILPAAAQDVYYRDEIGNVSTSHLLILDDSVEMEIRPR_HexNAc-2_Hex-7	Man7	0.8
1633	RPN2_MOUSE	734519980	SNLDPSNVDSLFYAAQSSQVLSGCEISVSNETK	HexNAc-2_Hex-6	0	0.1663	Dolichyl-diphosphooligosaccharide--protein glycosyltransferase subunit 2	SNLDPSNVDSLFYAAQSSQVLSGCEISVSNETK_HexNAc-2_Hex-6	Man6	0.8
1634	RPN2_MOUSE	734519980	SNLDPSNVDSLFYAAQSSQVLSGCEISVSNETK	HexNAc-2_Hex-5	0.00340832	-2.786	Dolichyl-diphosphooligosaccharide--protein glycosyltransferase subunit 2	SNLDPSNVDSLFYAAQSSQVLSGCEISVSNETK_HexNAc-2_Hex-5	Man5	0.8
1635	S12A5_MOUSE	1657432450	SAFDPPNFPICLLGNR	HexNAc-2_Hex-10	0.00196078	-1.4081	Solute carrier family 12 member 5	SAFDPPNFPICLLGNR_HexNAc-2_Hex-10	Prec	0.8
1636	S12A5_MOUSE	1657432450	NNVTEIQGIPGAASGLIK	HexNAc-2_Hex-12	0.00663391	-5.3535	Solute carrier family 12 member 5	NNVTEIQGIPGAASGLIK_HexNAc-2_Hex-12	Prec	0.8
1637	S12A5_MOUSE	1657432450	SAFDPPNFPICLLGNR	HexNAc-2_Hex-9	0.00340832	-2.5398	Solute carrier family 12 member 5	SAFDPPNFPICLLGNR_HexNAc-2_Hex-9	Man9	0.8
1638	S1PR1_MOUSE	16750265	HYNYTGK	HexNAc-5_Hex-3_Fuc-1	0.00564804	-3.5792	Sphingosine 1-phosphate receptor 1	HYNYTGK_HexNAc-5_Hex-3_Fuc-1	Fuc1	0
1639	S1PR1_MOUSE	16750265	HYNYTGK	HexNAc-5_Hex-4_Fuc-2	0.00714116	-5.6826	Sphingosine 1-phosphate receptor 1	HYNYTGK_HexNAc-5_Hex-4_Fuc-2	Fuc2	0
1640	S1PR1_MOUSE	16750265	HYNYTGK	HexNAc-5_Hex-5_Fuc-3	0.00346165	-5.0717	Sphingosine 1-phosphate receptor 1	HYNYTGK_HexNAc-5_Hex-5_Fuc-3	Fuc3	0
1641	S39A6_MOUSE	92582704	NTNDNIQECFNTTK	HexNAc-5_Hex-3_Fuc-1	0.00346165	-4.7347	Zinc transporter ZIP6	NTNDNIQECFNTTK_HexNAc-5_Hex-3_Fuc-1	Fuc1	0.2
1642	S39A6_MOUSE	92582704	KKSNESVSEPR	HexNAc-5_Hex-4_Fuc-2	0.00714116	-5.6845	Zinc transporter ZIP6	KKSNESVSEPR_HexNAc-5_Hex-4_Fuc-2	Fuc2	0.2
1643	S39A6_MOUSE	92582704	KKSNESVSEPR	HexNAc-5_Hex-3_Fuc-1	0.00385233	-3.2057	Zinc transporter ZIP6	KKSNESVSEPR_HexNAc-5_Hex-3_Fuc-1	Fuc1	0.2
1644	S39AA_MOUSE	168931995	DQSEDDRQHECLNVTQLLK	HexNAc-2_Hex-5	0	0.2577	Zinc transporter ZIP10	DQSEDDRQHECLNVTQLLK_HexNAc-2_Hex-5	Man5	0.4
1645	SAP_MOUSE	64484872	DNATQEEILHYLEK	HexNAc-2_Hex-8	0.0013116	-2.2402	Prosaposin	DNATQEEILHYLEK_HexNAc-2_Hex-8	Man8	0
1646	SAP_MOUSE	64484872	NSTKEEILAALEK	HexNAc-2_Hex-6_Phospho-1	0.00129199	-1.2107	Prosaposin	NSTKEEILAALEK_HexNAc-2_Hex-6_Phospho-1	Phos	0
1647	SCN1B_MOUSE	39026337	LLFFDNYEHNTSVVK	HexNAc-2_Hex-6	0	1.2438	Sodium channel subunit beta-1	LLFFDNYEHNTSVVK_HexNAc-2_Hex-6	Man6	0
1648	SCN1B_MOUSE	39026337	LLFFDNYEHNTSVVK	HexNAc-2_Hex-5	0	0.4118	Sodium channel subunit beta-1	LLFFDNYEHNTSVVK_HexNAc-2_Hex-5	Man5	0
1649	SCN2A_MOUSE	242855440	SHFYFLEGQNDALLCGNSSDAGQCPEGYICVK	HexNAc-2_Hex-9	0.00564804	-3.5471	Sodium channel protein type 2 subunit alpha	SHFYFLEGQNDALLCGNSSDAGQCPEGYICVK_HexNAc-2_Hex-9	Man9	0.4
1650	SCN2A_MOUSE	242855440	LNENSTPEKTDVTPSTTSPPSYDSVTKPEK	HexNAc-2_Hex-9	0.00618079	-4.7164	Sodium channel protein type 2 subunit alpha	LNENSTPEKTDVTPSTTSPPSYDSVTKPEK_HexNAc-2_Hex-9	Man9	0.4
1651	SCN4B_MOUSE	35262510	EKTNNISILLSDLEFSDTGR	HexNAc-2_Hex-5	0.00385233	-3.2606	Sodium channel subunit beta-4	EKTNNISILLSDLEFSDTGR_HexNAc-2_Hex-5	Man5	0
1652	SCN4B_MOUSE	35262510	EKTNNISILLSDLEFSDTGR	HexNAc-2_Hex-6	0.0013116	-2.4612	Sodium channel subunit beta-4	EKTNNISILLSDLEFSDTGR_HexNAc-2_Hex-6	Man6	0
1653	SCN4B_MOUSE	35262510	TNNISILLSDLEFSDTGR	HexNAc-4_Hex-3	0.0032538	-2.2838	Sodium channel subunit beta-4	TNNISILLSDLEFSDTGR_HexNAc-4_Hex-3	Fuc0	0
1654	SCN4B_MOUSE	35262510	TNNISILLSDLEFSDTGR	HexNAc-2_Hex-6	0.000438116	-1.3332	Sodium channel subunit beta-4	TNNISILLSDLEFSDTGR_HexNAc-2_Hex-6	Man6	0
1655	SCN4B_MOUSE	35262510	EKDLNNSATIFLQVVDKLEK	HexNAc-2_Hex-5	0.00196078	-1.6911	Sodium channel subunit beta-4	EKDLNNSATIFLQVVDKLEK_HexNAc-2_Hex-5	Man5	0
1656	SCOT1_MOUSE	6266073100	GGHVNLTMLGAMQVSKYGDLANWMIPGKMVK	HexNAc-2_Hex-7	0.00663391	-5.1732	Succinyl-CoA:3-ketoacid coenzyme A transferase 1, mitochondrial	GGHVNLTMLGAMQVSKYGDLANWMIPGKMVK_HexNAc-2_Hex-7	Man7	0.8
1657	SCRB2_MOUSE	167361121	NQSVGDPNVDLIR	HexNAc-2_Hex-6	0.00196078	-1.5398	Lysosome membrane protein 2	NQSVGDPNVDLIR_HexNAc-2_Hex-6	Man6	0.4
1658	SCRB2_MOUSE	167361121	NQSVGDPNVDLIR	HexNAc-2_Hex-8	0	0.6826	Lysosome membrane protein 2	NQSVGDPNVDLIR_HexNAc-2_Hex-8	Man8	0.4
1659	SCRB2_MOUSE	167361121	TMVFPVMYLNESVLIDK	HexNAc-2_Hex-9	0.0013116	-2.5056	Lysosome membrane protein 2	TMVFPVMYLNESVLIDK_HexNAc-2_Hex-9	Man9	0.4
1660	SCRB2_MOUSE	167361121	NQSVGDPNVDLIR	HexNAc-2_Hex-7	0	2.5889	Lysosome membrane protein 2	NQSVGDPNVDLIR_HexNAc-2_Hex-7	Man7	0.4
1661	SCRB2_MOUSE	167361121	NQSVGDPNVDLIR	HexNAc-2_Hex-9	0	1.4605	Lysosome membrane protein 2	NQSVGDPNVDLIR_HexNAc-2_Hex-9	Man9	0.4
1662	SCRB2_MOUSE	167361121	NQSVGDPNVDLIR	HexNAc-2_Hex-5	0	-0.0815	Lysosome membrane protein 2	NQSVGDPNVDLIR_HexNAc-2_Hex-5	Man5	0.4
1663	SCRB2_MOUSE	167361121	TMVFPVMYLNESVLIDKETANQLK	HexNAc-2_Hex-9	0.00385233	-3.2406	Lysosome membrane protein 2	TMVFPVMYLNESVLIDKETANQLK_HexNAc-2_Hex-9	Man9	0.4
1664	SDK2_MOUSE	60671621	VTHYLPNVTLEYR	HexNAc-5_Hex-3_Fuc-1	0.00385233	-3.265	Protein sidekick-2	VTHYLPNVTLEYR_HexNAc-5_Hex-3_Fuc-1	Fuc1	0
1665	SDK2_MOUSE	60671621	WALHSASVSHNASAFTVDR	HexNAc-2_Hex-5	0.00129199	-1.2139	Protein sidekick-2	WALHSASVSHNASAFTVDR_HexNAc-2_Hex-5	Man5	0
1666	SDK2_MOUSE	60671621	VTHYLPNVTLEYR	HexNAc-2_Hex-5	0	2.2303	Protein sidekick-2	VTHYLPNVTLEYR_HexNAc-2_Hex-5	Man5	0
1667	SDK2_MOUSE	60671621	NLTRPSLTQYELDNLSK	HexNAc-2_Hex-5	0	0.1697	Protein sidekick-2	NLTRPSLTQYELDNLSK_HexNAc-2_Hex-5	Man5	0
1668	SDK2_MOUSE	60671621	VTHYLPNVTLEYR	HexNAc-5_Hex-4_Fuc-2	0.00568952	-4.4093	Protein sidekick-2	VTHYLPNVTLEYR_HexNAc-5_Hex-4_Fuc-2	Fuc2	0
1669	SE1L1_MOUSE	118177128	MYSEGSDIVPQSNETALHYFK	HexNAc-2_Hex-5	0	0.0379	Isoform 2 of Protein sel-1 homolog 1	MYSEGSDIVPQSNETALHYFK_HexNAc-2_Hex-5	Man5	0.2
1670	SE1L1_MOUSE	118177128	MYSEGSDIVPQSNETALHYFK	HexNAc-2_Hex-9	0	0.2079	Isoform 2 of Protein sel-1 homolog 1	MYSEGSDIVPQSNETALHYFK_HexNAc-2_Hex-9	Man9	0.2
1671	SE1L1_MOUSE	118177128	AAGMNHTK	HexNAc-2_Hex-6	0.000438116	-0.8228	Isoform 2 of Protein sel-1 homolog 1	AAGMNHTK_HexNAc-2_Hex-6	Man6	0.2
1672	SE1L1_MOUSE	118177128	EATIVGENETYPR	HexNAc-2_Hex-8	0	0.005	Isoform 2 of Protein sel-1 homolog 1	EATIVGENETYPR_HexNAc-2_Hex-8	Man8	0.2
1673	SE1L1_MOUSE	118177128	GQTGLGFLYASGLGVNSSQAK	HexNAc-2_Hex-9	0	1.1762	Isoform 2 of Protein sel-1 homolog 1	GQTGLGFLYASGLGVNSSQAK_HexNAc-2_Hex-9	Man9	0.2
1674	SE1L1_MOUSE	118177128	EATIVGENETYPR	HexNAc-2_Hex-9	0	0.2321	Isoform 2 of Protein sel-1 homolog 1	EATIVGENETYPR_HexNAc-2_Hex-9	Man9	0.2
1675	SE1L1_MOUSE	118177128	MYSEGSDIVPQSNETALHYFK	HexNAc-2_Hex-6	0.00169779	-1.3303	Isoform 2 of Protein sel-1 homolog 1	MYSEGSDIVPQSNETALHYFK_HexNAc-2_Hex-6	Man6	0.2
1676	SEM4A_MOUSE	66466283	ANCSVYESCVDCVLAR	HexNAc-2_Hex-5	0	1.7903	Semaphorin-4A	ANCSVYESCVDCVLAR_HexNAc-2_Hex-5	Man5	0.2
1677	SEM4B_MOUSE	12854198	KFEAENISNYTALLLSQDGK	HexNAc-2_Hex-8	0.0010101	-2.0391	Semaphorin-4B	KFEAENISNYTALLLSQDGK_HexNAc-2_Hex-8	Man8	0
1678	SEM4B_MOUSE	12854198	FEAENISNYTALLLSQDGK	HexNAc-5_Hex-4	0.00346165	-5.8877	Semaphorin-4B	FEAENISNYTALLLSQDGK_HexNAc-5_Hex-4	Fuc0	0
1679	SEM4B_MOUSE	12854198	KFEAENISNYTALLLSQDGK	HexNAc-2_Hex-7	0	0.9648	Semaphorin-4B	KFEAENISNYTALLLSQDGK_HexNAc-2_Hex-7	Man7	0
1680	SEM4D_MOUSE	38917009	KDVNYTQIVVDR	HexNAc-2_Hex-9	0.000948767	-0.7415	Semaphorin-4D	KDVNYTQIVVDR_HexNAc-2_Hex-9	Man9	0
1681	SEM4D_MOUSE	38917009	NSSHSPLR	HexNAc-2_Hex-9	0.00196078	-1.7303	Semaphorin-4D	NSSHSPLR_HexNAc-2_Hex-9	Man9	0
1682	SEM4D_MOUSE	38917009	NSSHSPLR	HexNAc-2_Hex-6	0	2.5231	Semaphorin-4D	NSSHSPLR_HexNAc-2_Hex-6	Man6	0
1683	SEM4D_MOUSE	38917009	NSSHSPLR	HexNAc-2_Hex-8	0	2.7436	Semaphorin-4D	NSSHSPLR_HexNAc-2_Hex-8	Man8	0
1684	SEM4D_MOUSE	38917009	NSSHSPLR	HexNAc-2_Hex-7	0	2.8255	Semaphorin-4D	NSSHSPLR_HexNAc-2_Hex-7	Man7	0
1685	SEM4D_MOUSE	38917009	AANYTSSLNLPDK	HexNAc-2_Hex-8	0.0013116	-2.5421	Semaphorin-4D	AANYTSSLNLPDK_HexNAc-2_Hex-8	Man8	0
1686	SEM7A_MOUSE	116424408	EDNPDKNPEAPLNVSR	HexNAc-2_Hex-8	0.0010101	-2.0297	Semaphorin-7A	EDNPDKNPEAPLNVSR_HexNAc-2_Hex-8	Man8	0.2
1687	SEM7A_MOUSE	116424408	EDNPDKNPEAPLNVSR	HexNAc-2_Hex-6	0	4.5803	Semaphorin-7A	EDNPDKNPEAPLNVSR_HexNAc-2_Hex-6	Man6	0.2
1688	SEM7A_MOUSE	116424408	EDNPDKNPEAPLNVSR	HexNAc-2_Hex-7	0	0.6404	Semaphorin-7A	EDNPDKNPEAPLNVSR_HexNAc-2_Hex-7	Man7	0.2
1689	SEM7A_MOUSE	116424408	EDNPDKNPEAPLNVSR	HexNAc-2_Hex-5	0	1.1851	Semaphorin-7A	EDNPDKNPEAPLNVSR_HexNAc-2_Hex-5	Man5	0.2
1690	SEPT6_MOUSE	955036630	TVPLAGHVGFDSLPDQLVNK	HexNAc-2_Hex-4	0.0010101	-2.0957	Isoform I of Septin-6	TVPLAGHVGFDSLPDQLVNK_HexNAc-2_Hex-4	Man4	0.8
1691	SERPH_MOUSE	305712171	SLSNSTAR	HexNAc-2_Hex-6	0	4.0621	Serpin H1	SLSNSTAR_HexNAc-2_Hex-6	Man6	0.6
1692	SERPH_MOUSE	305712171	SLSNSTAR	HexNAc-2_Hex-7	0	1.4214	Serpin H1	SLSNSTAR_HexNAc-2_Hex-7	Man7	0.6
1693	SERPH_MOUSE	305712171	SLSNSTAR	HexNAc-2_Hex-8	0	3.1907	Serpin H1	SLSNSTAR_HexNAc-2_Hex-8	Man8	0.6
1694	SHPS1_MOUSE	1157120833	NVSDTTKR	HexNAc-5_Hex-3_Fuc-1	0.00568952	-3.8772	Isoform 2 of Tyrosine-protein phosphatase non-receptor type substrate 1	NVSDTTKR_HexNAc-5_Hex-3_Fuc-1	Fuc1	0.8
1695	SHPS1_MOUSE	1157120833	ISNVTPADAGIYYCVK	HexNAc-4_Hex-5_Fuc-2	0.00568952	-4.5951	Isoform 2 of Tyrosine-protein phosphatase non-receptor type substrate 1	ISNVTPADAGIYYCVK_HexNAc-4_Hex-5_Fuc-2	Fuc2	0.8
1696	SHPS1_MOUSE	1157120833	IRNVSDTTKR	HexNAc-5_Hex-3_Fuc-1	0.00663391	-5.3119	Isoform 2 of Tyrosine-protein phosphatase non-receptor type substrate 1	IRNVSDTTKR_HexNAc-5_Hex-3_Fuc-1	Fuc1	0.8
1697	SHPS1_MOUSE	1157120833	VTQQSPTSMNQVNLTCR	HexNAc-2_Hex-6	0	-0.3271	Isoform 2 of Tyrosine-protein phosphatase non-receptor type substrate 1	VTQQSPTSMNQVNLTCR_HexNAc-2_Hex-6	Man6	0.8
1698	SHPS1_MOUSE	1157120833	NVSDTTKR	HexNAc-2_Hex-5	0	2.1026	Isoform 2 of Tyrosine-protein phosphatase non-receptor type substrate 1	NVSDTTKR_HexNAc-2_Hex-5	Man5	0.8
1699	SHPS1_MOUSE	1157120833	SVSVAAGDSTVLNCTLTSLLPVGPIR	HexNAc-4_Hex-5	0.00564804	-3.7522	Isoform 2 of Tyrosine-protein phosphatase non-receptor type substrate 1	SVSVAAGDSTVLNCTLTSLLPVGPIR_HexNAc-4_Hex-5	Fuc0	0.8
1700	SHPS1_MOUSE	1157120833	VTQQSPTSMNQVNLTCR	HexNAc-2_Hex-7	0	0.8914	Isoform 2 of Tyrosine-protein phosphatase non-receptor type substrate 1	VTQQSPTSMNQVNLTCR_HexNAc-2_Hex-7	Man7	0.8
1701	SHPS1_MOUSE	1157120833	NVSDTTKR	HexNAc-2_Hex-4	0	3.0695	Isoform 2 of Tyrosine-protein phosphatase non-receptor type substrate 1	NVSDTTKR_HexNAc-2_Hex-4	Man4	0.8
1702	SHPS1_MOUSE	1157120833	IRNVSDTTK	HexNAc-5_Hex-4_Fuc-2	0.00779163	-6.6126	Isoform 2 of Tyrosine-protein phosphatase non-receptor type substrate 1	IRNVSDTTK_HexNAc-5_Hex-4_Fuc-2	Fuc2	0.8
1703	SHPS1_MOUSE	1157120833	GIANLSNFIR	HexNAc-2_Hex-4	0	2.1354	Isoform 2 of Tyrosine-protein phosphatase non-receptor type substrate 1	GIANLSNFIR_HexNAc-2_Hex-4	Man4	0.8
1704	SHPS1_MOUSE	1157120833	ISNVTPADAGIYYCVK	HexNAc-4_Hex-6_Fuc-2	0.00346165	-3.8722	Isoform 2 of Tyrosine-protein phosphatase non-receptor type substrate 1	ISNVTPADAGIYYCVK_HexNAc-4_Hex-6_Fuc-2	Fuc2	0.8
1705	SHPS1_MOUSE	1157120833	IRNVSDTTKR	HexNAc-2_Hex-5	0	3.1397	Isoform 2 of Tyrosine-protein phosphatase non-receptor type substrate 1	IRNVSDTTKR_HexNAc-2_Hex-5	Man5	0.8
1706	SHPS1_MOUSE	1157120833	ISNVTPADAGIYYCVK	HexNAc-4_Hex-5_Fuc-4	0.00517791	-10.4983	Isoform 2 of Tyrosine-protein phosphatase non-receptor type substrate 1	ISNVTPADAGIYYCVK_HexNAc-4_Hex-5_Fuc-4	Fuc4	0.8
1707	SHPS1_MOUSE	1157120833	IRNVSDTTK	HexNAc-4_Hex-4_Fuc-1	0.00568952	-4.1379	Isoform 2 of Tyrosine-protein phosphatase non-receptor type substrate 1	IRNVSDTTK_HexNAc-4_Hex-4_Fuc-1	Fuc1	0.8
1708	SHPS1_MOUSE	1157120833	NTDGTYNYTSLFLVNSSAHR	HexNAc-2_Hex-5	0	-0.4701	Isoform 2 of Tyrosine-protein phosphatase non-receptor type substrate 1	NTDGTYNYTSLFLVNSSAHR_HexNAc-2_Hex-5	Man5	0.8
1709	SHPS1_MOUSE	1157120833	VTQQSPTSMNQVNLTCR	HexNAc-4_Hex-5_Fuc-1	0.00346165	-7.5839	Isoform 2 of Tyrosine-protein phosphatase non-receptor type substrate 1	VTQQSPTSMNQVNLTCR_HexNAc-4_Hex-5_Fuc-1	Fuc1	0.8
1710	SHPS1_MOUSE	1157120833	IRNVSDTTK	HexNAc-4_Hex-5_Fuc-1	0.00564804	-3.6368	Isoform 2 of Tyrosine-protein phosphatase non-receptor type substrate 1	IRNVSDTTK_HexNAc-4_Hex-5_Fuc-1	Fuc1	0.8
1711	SHPS1_MOUSE	1157120833	GIANLSNFIR	HexNAc-2_Hex-5	0	1.4461	Isoform 2 of Tyrosine-protein phosphatase non-receptor type substrate 1	GIANLSNFIR_HexNAc-2_Hex-5	Man5	0.8
1712	SHPS1_MOUSE	1157120833	GIANLSNFIR	HexNAc-2_Hex-3	0	0.1217	Isoform 2 of Tyrosine-protein phosphatase non-receptor type substrate 1	GIANLSNFIR_HexNAc-2_Hex-3	Man3	0.8
1713	SHPS1_MOUSE	1157120833	IRNVSDTTK	HexNAc-2_Hex-4	0	3.2056	Isoform 2 of Tyrosine-protein phosphatase non-receptor type substrate 1	IRNVSDTTK_HexNAc-2_Hex-4	Man4	0.8
1714	SHPS1_MOUSE	1157120833	SVSVAAGDSTVLNCTLTSLLPVGPIR	HexNAc-4_Hex-5_Fuc-1	0.00914951	-8.5127	Isoform 2 of Tyrosine-protein phosphatase non-receptor type substrate 1	SVSVAAGDSTVLNCTLTSLLPVGPIR_HexNAc-4_Hex-5_Fuc-1	Fuc1	0.8
1715	SHPS1_MOUSE	1157120833	ISNVTPADAGIYYCVK	HexNAc-5_Hex-4_Fuc-2	0.00346165	-6.957	Isoform 2 of Tyrosine-protein phosphatase non-receptor type substrate 1	ISNVTPADAGIYYCVK_HexNAc-5_Hex-4_Fuc-2	Fuc2	0.8
1716	SHPS1_MOUSE	1157120833	VTQQSPTSMNQVNLTCR	HexNAc-2_Hex-5	0	0.5186	Isoform 2 of Tyrosine-protein phosphatase non-receptor type substrate 1	VTQQSPTSMNQVNLTCR_HexNAc-2_Hex-5	Man5	0.8
1717	SHPS1_MOUSE	1157120833	GIPDQKVNFTCK	HexNAc-2_Hex-5	0	1.8485	Isoform 2 of Tyrosine-protein phosphatase non-receptor type substrate 1	GIPDQKVNFTCK_HexNAc-2_Hex-5	Man5	0.8
1718	SHPS1_MOUSE	1157120833	ISNVTPADAGIYYCVK	HexNAc-2_Hex-5	0	1.2629	Isoform 2 of Tyrosine-protein phosphatase non-receptor type substrate 1	ISNVTPADAGIYYCVK_HexNAc-2_Hex-5	Man5	0.8
1719	SHPS1_MOUSE	1157120833	IRNVSDTTKR	HexNAc-2_Hex-6	0	5.2447	Isoform 2 of Tyrosine-protein phosphatase non-receptor type substrate 1	IRNVSDTTKR_HexNAc-2_Hex-6	Man6	0.8
1720	SHPS1_MOUSE	1157120833	NVSDTTK	HexNAc-2_Hex-5	0	1.603	Isoform 2 of Tyrosine-protein phosphatase non-receptor type substrate 1	NVSDTTK_HexNAc-2_Hex-5	Man5	0.8
1721	SHPS1_MOUSE	1157120833	IRNVSDTTKR	HexNAc-2_Hex-4	0	3.2737	Isoform 2 of Tyrosine-protein phosphatase non-receptor type substrate 1	IRNVSDTTKR_HexNAc-2_Hex-4	Man4	0.8
1722	SHPS1_MOUSE	1157120833	SVSVAAGDSTVLNCTLTSLLPVGPIR	HexNAc-2_Hex-5	0.00359125	-3.0372	Isoform 2 of Tyrosine-protein phosphatase non-receptor type substrate 1	SVSVAAGDSTVLNCTLTSLLPVGPIR_HexNAc-2_Hex-5	Man5	0.8
1723	SHPS1_MOUSE	1157120833	ISNVTPADAGIYYCVK	HexNAc-4_Hex-5_Fuc-1	0.00568952	-4.4405	Isoform 2 of Tyrosine-protein phosphatase non-receptor type substrate 1	ISNVTPADAGIYYCVK_HexNAc-4_Hex-5_Fuc-1	Fuc1	0.8
1724	SHPS1_MOUSE	1157120833	ISNVTPADAGIYYCVK	HexNAc-4_Hex-3_Fuc-1	0.00663391	-5.1428	Isoform 2 of Tyrosine-protein phosphatase non-receptor type substrate 1	ISNVTPADAGIYYCVK_HexNAc-4_Hex-3_Fuc-1	Fuc1	0.8
1725	SHPS1_MOUSE	1157120833	ISNVTPADAGIYYCVK	HexNAc-5_Hex-3_Fuc-1	0.00564804	-3.5508	Isoform 2 of Tyrosine-protein phosphatase non-receptor type substrate 1	ISNVTPADAGIYYCVK_HexNAc-5_Hex-3_Fuc-1	Fuc1	0.8
1726	SHPS1_MOUSE	1157120833	IRNVSDTTKR	HexNAc-5_Hex-4_Fuc-2	0.00762503	-6.6102	Isoform 2 of Tyrosine-protein phosphatase non-receptor type substrate 1	IRNVSDTTKR_HexNAc-5_Hex-4_Fuc-2	Fuc2	0.8
1727	SHPS1_MOUSE	1157120833	ISNVTPADAGIYYCVK	HexNAc-2_Hex-4	0.000438116	-1.1015	Isoform 2 of Tyrosine-protein phosphatase non-receptor type substrate 1	ISNVTPADAGIYYCVK_HexNAc-2_Hex-4	Man4	0.8
1728	SHPS1_MOUSE	1157120833	NTDGTYNYTSLFLVNSSAHR	HexNAc-2_Hex-8	0	0.6411	Isoform 2 of Tyrosine-protein phosphatase non-receptor type substrate 1	NTDGTYNYTSLFLVNSSAHR_HexNAc-2_Hex-8	Man8	0.8
1729	SHPS1_MOUSE	1157120833	NTDGTYNYTSLFLVNSSAHR	HexNAc-2_Hex-7	0.00564804	-3.6972	Isoform 2 of Tyrosine-protein phosphatase non-receptor type substrate 1	NTDGTYNYTSLFLVNSSAHR_HexNAc-2_Hex-7	Man7	0.8
1730	SHPS1_MOUSE	1157120833	ISNVTPADAGIYYCVK	HexNAc-3_Hex-6_Fuc-2	0.00346165	-4.1909	Isoform 2 of Tyrosine-protein phosphatase non-receptor type substrate 1	ISNVTPADAGIYYCVK_HexNAc-3_Hex-6_Fuc-2	Fuc2	0.8
1731	SHPS1_MOUSE	1157120833	IRNVSDTTK	HexNAc-5_Hex-3_Fuc-1	0.00340832	-2.5914	Isoform 2 of Tyrosine-protein phosphatase non-receptor type substrate 1	IRNVSDTTK_HexNAc-5_Hex-3_Fuc-1	Fuc1	0.8
1732	SHPS1_MOUSE	1157120833	IRNVSDTTK	HexNAc-2_Hex-5	0	3.5102	Isoform 2 of Tyrosine-protein phosphatase non-receptor type substrate 1	IRNVSDTTK_HexNAc-2_Hex-5	Man5	0.8
1733	SHPS1_MOUSE	1157120833	SVSVAAGDSTVLNCTLTSLLPVGPIR	HexNAc-2_Hex-4	0.00296956	-1.9607	Isoform 2 of Tyrosine-protein phosphatase non-receptor type substrate 1	SVSVAAGDSTVLNCTLTSLLPVGPIR_HexNAc-2_Hex-4	Man4	0.8
1734	SHPS1_MOUSE	1157120833	ISNVTPADAGIYYCVK	HexNAc-4_Hex-4_Fuc-1	0.00346165	-6.0972	Isoform 2 of Tyrosine-protein phosphatase non-receptor type substrate 1	ISNVTPADAGIYYCVK_HexNAc-4_Hex-4_Fuc-1	Fuc1	0.8
1735	SHPS1_MOUSE	25878949	NVSDTTKR	HexNAc-5_Hex-3_Fuc-1	0.00568952	-3.8772	Isoform 2 of Tyrosine-protein phosphatase non-receptor type substrate 1	NVSDTTKR_HexNAc-5_Hex-3_Fuc-1	Fuc1	0
1736	SHPS1_MOUSE	25878949	ISNVTPADAGIYYCVK	HexNAc-4_Hex-5_Fuc-2	0.00568952	-4.5951	Isoform 2 of Tyrosine-protein phosphatase non-receptor type substrate 1	ISNVTPADAGIYYCVK_HexNAc-4_Hex-5_Fuc-2	Fuc2	0
1737	SHPS1_MOUSE	25878949	IRNVSDTTKR	HexNAc-5_Hex-3_Fuc-1	0.00663391	-5.3119	Isoform 2 of Tyrosine-protein phosphatase non-receptor type substrate 1	IRNVSDTTKR_HexNAc-5_Hex-3_Fuc-1	Fuc1	0
1738	SHPS1_MOUSE	25878949	VTQQSPTSMNQVNLTCR	HexNAc-2_Hex-6	0	-0.3271	Isoform 2 of Tyrosine-protein phosphatase non-receptor type substrate 1	VTQQSPTSMNQVNLTCR_HexNAc-2_Hex-6	Man6	0
1739	SHPS1_MOUSE	25878949	NVSDTTKR	HexNAc-2_Hex-5	0	2.1026	Isoform 2 of Tyrosine-protein phosphatase non-receptor type substrate 1	NVSDTTKR_HexNAc-2_Hex-5	Man5	0
1740	SHPS1_MOUSE	25878949	SVSVAAGDSTVLNCTLTSLLPVGPIR	HexNAc-4_Hex-5	0.00564804	-3.7522	Isoform 2 of Tyrosine-protein phosphatase non-receptor type substrate 1	SVSVAAGDSTVLNCTLTSLLPVGPIR_HexNAc-4_Hex-5	Fuc0	0
1741	SHPS1_MOUSE	25878949	VTQQSPTSMNQVNLTCR	HexNAc-2_Hex-7	0	0.8914	Isoform 2 of Tyrosine-protein phosphatase non-receptor type substrate 1	VTQQSPTSMNQVNLTCR_HexNAc-2_Hex-7	Man7	0
1742	SHPS1_MOUSE	25878949	NVSDTTKR	HexNAc-2_Hex-4	0	3.0695	Isoform 2 of Tyrosine-protein phosphatase non-receptor type substrate 1	NVSDTTKR_HexNAc-2_Hex-4	Man4	0
1743	SHPS1_MOUSE	25878949	IRNVSDTTK	HexNAc-5_Hex-4_Fuc-2	0.00779163	-6.6126	Isoform 2 of Tyrosine-protein phosphatase non-receptor type substrate 1	IRNVSDTTK_HexNAc-5_Hex-4_Fuc-2	Fuc2	0
1744	SHPS1_MOUSE	25878949	GIANLSNFIR	HexNAc-2_Hex-4	0	2.1354	Isoform 2 of Tyrosine-protein phosphatase non-receptor type substrate 1	GIANLSNFIR_HexNAc-2_Hex-4	Man4	0
1745	SHPS1_MOUSE	25878949	ISNVTPADAGIYYCVK	HexNAc-4_Hex-6_Fuc-2	0.00346165	-3.8722	Isoform 2 of Tyrosine-protein phosphatase non-receptor type substrate 1	ISNVTPADAGIYYCVK_HexNAc-4_Hex-6_Fuc-2	Fuc2	0
1746	SHPS1_MOUSE	25878949	IRNVSDTTKR	HexNAc-2_Hex-5	0	3.1397	Isoform 2 of Tyrosine-protein phosphatase non-receptor type substrate 1	IRNVSDTTKR_HexNAc-2_Hex-5	Man5	0
1747	SHPS1_MOUSE	25878949	ISNVTPADAGIYYCVK	HexNAc-4_Hex-5_Fuc-4	0.00517791	-10.4983	Isoform 2 of Tyrosine-protein phosphatase non-receptor type substrate 1	ISNVTPADAGIYYCVK_HexNAc-4_Hex-5_Fuc-4	Fuc4	0
1748	SHPS1_MOUSE	25878949	IRNVSDTTK	HexNAc-4_Hex-4_Fuc-1	0.00568952	-4.1379	Isoform 2 of Tyrosine-protein phosphatase non-receptor type substrate 1	IRNVSDTTK_HexNAc-4_Hex-4_Fuc-1	Fuc1	0
1749	SHPS1_MOUSE	25878949	NTDGTYNYTSLFLVNSSAHR	HexNAc-2_Hex-5	0	-0.4701	Isoform 2 of Tyrosine-protein phosphatase non-receptor type substrate 1	NTDGTYNYTSLFLVNSSAHR_HexNAc-2_Hex-5	Man5	0
1750	SHPS1_MOUSE	25878949	VTQQSPTSMNQVNLTCR	HexNAc-4_Hex-5_Fuc-1	0.00346165	-7.5839	Isoform 2 of Tyrosine-protein phosphatase non-receptor type substrate 1	VTQQSPTSMNQVNLTCR_HexNAc-4_Hex-5_Fuc-1	Fuc1	0
1751	SHPS1_MOUSE	25878949	IRNVSDTTK	HexNAc-4_Hex-5_Fuc-1	0.00564804	-3.6368	Isoform 2 of Tyrosine-protein phosphatase non-receptor type substrate 1	IRNVSDTTK_HexNAc-4_Hex-5_Fuc-1	Fuc1	0
1752	SHPS1_MOUSE	25878949	GIANLSNFIR	HexNAc-2_Hex-5	0	1.4461	Isoform 2 of Tyrosine-protein phosphatase non-receptor type substrate 1	GIANLSNFIR_HexNAc-2_Hex-5	Man5	0
1753	SHPS1_MOUSE	25878949	GIANLSNFIR	HexNAc-2_Hex-3	0	0.1217	Isoform 2 of Tyrosine-protein phosphatase non-receptor type substrate 1	GIANLSNFIR_HexNAc-2_Hex-3	Man3	0
1754	SHPS1_MOUSE	25878949	IRNVSDTTK	HexNAc-2_Hex-4	0	3.2056	Isoform 2 of Tyrosine-protein phosphatase non-receptor type substrate 1	IRNVSDTTK_HexNAc-2_Hex-4	Man4	0
1755	SHPS1_MOUSE	25878949	SVSVAAGDSTVLNCTLTSLLPVGPIR	HexNAc-4_Hex-5_Fuc-1	0.00914951	-8.5127	Isoform 2 of Tyrosine-protein phosphatase non-receptor type substrate 1	SVSVAAGDSTVLNCTLTSLLPVGPIR_HexNAc-4_Hex-5_Fuc-1	Fuc1	0
1756	SHPS1_MOUSE	25878949	ISNVTPADAGIYYCVK	HexNAc-5_Hex-4_Fuc-2	0.00346165	-6.957	Isoform 2 of Tyrosine-protein phosphatase non-receptor type substrate 1	ISNVTPADAGIYYCVK_HexNAc-5_Hex-4_Fuc-2	Fuc2	0
1757	SHPS1_MOUSE	25878949	VTQQSPTSMNQVNLTCR	HexNAc-2_Hex-5	0	0.5186	Isoform 2 of Tyrosine-protein phosphatase non-receptor type substrate 1	VTQQSPTSMNQVNLTCR_HexNAc-2_Hex-5	Man5	0
1758	SHPS1_MOUSE	25878949	GIPDQKVNFTCK	HexNAc-2_Hex-5	0	1.8485	Isoform 2 of Tyrosine-protein phosphatase non-receptor type substrate 1	GIPDQKVNFTCK_HexNAc-2_Hex-5	Man5	0
1759	SHPS1_MOUSE	25878949	ISNVTPADAGIYYCVK	HexNAc-2_Hex-5	0	1.2629	Isoform 2 of Tyrosine-protein phosphatase non-receptor type substrate 1	ISNVTPADAGIYYCVK_HexNAc-2_Hex-5	Man5	0
1760	SHPS1_MOUSE	25878949	IRNVSDTTKR	HexNAc-2_Hex-6	0	5.2447	Isoform 2 of Tyrosine-protein phosphatase non-receptor type substrate 1	IRNVSDTTKR_HexNAc-2_Hex-6	Man6	0
1761	SHPS1_MOUSE	25878949	NVSDTTK	HexNAc-2_Hex-5	0	1.603	Isoform 2 of Tyrosine-protein phosphatase non-receptor type substrate 1	NVSDTTK_HexNAc-2_Hex-5	Man5	0
1762	SHPS1_MOUSE	25878949	IRNVSDTTKR	HexNAc-2_Hex-4	0	3.2737	Isoform 2 of Tyrosine-protein phosphatase non-receptor type substrate 1	IRNVSDTTKR_HexNAc-2_Hex-4	Man4	0
1763	SHPS1_MOUSE	25878949	SVSVAAGDSTVLNCTLTSLLPVGPIR	HexNAc-2_Hex-5	0.00359125	-3.0372	Isoform 2 of Tyrosine-protein phosphatase non-receptor type substrate 1	SVSVAAGDSTVLNCTLTSLLPVGPIR_HexNAc-2_Hex-5	Man5	0
1764	SHPS1_MOUSE	25878949	ISNVTPADAGIYYCVK	HexNAc-4_Hex-5_Fuc-1	0.00568952	-4.4405	Isoform 2 of Tyrosine-protein phosphatase non-receptor type substrate 1	ISNVTPADAGIYYCVK_HexNAc-4_Hex-5_Fuc-1	Fuc1	0
1765	SHPS1_MOUSE	25878949	ISNVTPADAGIYYCVK	HexNAc-4_Hex-3_Fuc-1	0.00663391	-5.1428	Isoform 2 of Tyrosine-protein phosphatase non-receptor type substrate 1	ISNVTPADAGIYYCVK_HexNAc-4_Hex-3_Fuc-1	Fuc1	0
1766	SHPS1_MOUSE	25878949	ISNVTPADAGIYYCVK	HexNAc-5_Hex-3_Fuc-1	0.00564804	-3.5508	Isoform 2 of Tyrosine-protein phosphatase non-receptor type substrate 1	ISNVTPADAGIYYCVK_HexNAc-5_Hex-3_Fuc-1	Fuc1	0
1767	SHPS1_MOUSE	25878949	IRNVSDTTKR	HexNAc-5_Hex-4_Fuc-2	0.00762503	-6.6102	Isoform 2 of Tyrosine-protein phosphatase non-receptor type substrate 1	IRNVSDTTKR_HexNAc-5_Hex-4_Fuc-2	Fuc2	0
1768	SHPS1_MOUSE	25878949	ISNVTPADAGIYYCVK	HexNAc-2_Hex-4	0.000438116	-1.1015	Isoform 2 of Tyrosine-protein phosphatase non-receptor type substrate 1	ISNVTPADAGIYYCVK_HexNAc-2_Hex-4	Man4	0
1769	SHPS1_MOUSE	25878949	NTDGTYNYTSLFLVNSSAHR	HexNAc-2_Hex-8	0	0.6411	Isoform 2 of Tyrosine-protein phosphatase non-receptor type substrate 1	NTDGTYNYTSLFLVNSSAHR_HexNAc-2_Hex-8	Man8	0
1770	SHPS1_MOUSE	25878949	NTDGTYNYTSLFLVNSSAHR	HexNAc-2_Hex-7	0.00564804	-3.6972	Isoform 2 of Tyrosine-protein phosphatase non-receptor type substrate 1	NTDGTYNYTSLFLVNSSAHR_HexNAc-2_Hex-7	Man7	0
1771	SHPS1_MOUSE	25878949	ISNVTPADAGIYYCVK	HexNAc-3_Hex-6_Fuc-2	0.00346165	-4.1909	Isoform 2 of Tyrosine-protein phosphatase non-receptor type substrate 1	ISNVTPADAGIYYCVK_HexNAc-3_Hex-6_Fuc-2	Fuc2	0
1772	SHPS1_MOUSE	25878949	IRNVSDTTK	HexNAc-5_Hex-3_Fuc-1	0.00340832	-2.5914	Isoform 2 of Tyrosine-protein phosphatase non-receptor type substrate 1	IRNVSDTTK_HexNAc-5_Hex-3_Fuc-1	Fuc1	0
1773	SHPS1_MOUSE	25878949	IRNVSDTTK	HexNAc-2_Hex-5	0	3.5102	Isoform 2 of Tyrosine-protein phosphatase non-receptor type substrate 1	IRNVSDTTK_HexNAc-2_Hex-5	Man5	0
1774	SHPS1_MOUSE	25878949	SVSVAAGDSTVLNCTLTSLLPVGPIR	HexNAc-2_Hex-4	0.00296956	-1.9607	Isoform 2 of Tyrosine-protein phosphatase non-receptor type substrate 1	SVSVAAGDSTVLNCTLTSLLPVGPIR_HexNAc-2_Hex-4	Man4	0
1775	SHPS1_MOUSE	25878949	ISNVTPADAGIYYCVK	HexNAc-4_Hex-4_Fuc-1	0.00346165	-6.0972	Isoform 2 of Tyrosine-protein phosphatase non-receptor type substrate 1	ISNVTPADAGIYYCVK_HexNAc-4_Hex-4_Fuc-1	Fuc1	0
1776	SORL_MOUSE	79572488	SVTTSLHNK	HexNAc-2_Hex-6	0	2.3544	Sortilin-related receptor	SVTTSLHNK_HexNAc-2_Hex-6	Man6	0.2
1777	SORL_MOUSE	79572488	SVTTSLHNK	HexNAc-2_Hex-8	0	3.5144	Sortilin-related receptor	SVTTSLHNK_HexNAc-2_Hex-8	Man8	0.2
1778	SORL_MOUSE	79572488	LTIVNSSVLDRPR	HexNAc-2_Hex-9	0	2.3844	Sortilin-related receptor	LTIVNSSVLDRPR_HexNAc-2_Hex-9	Man9	0.2
1779	SORL_MOUSE	79572488	KNNTCVKEENTCLR	HexNAc-4_Hex-3_Fuc-1	0.00340832	-2.5496	Sortilin-related receptor	KNNTCVKEENTCLR_HexNAc-4_Hex-3_Fuc-1	Fuc1	0.2
1780	SORL_MOUSE	79572488	SVTTSLHNK	HexNAc-2_Hex-5	0	1.6302	Sortilin-related receptor	SVTTSLHNK_HexNAc-2_Hex-5	Man5	0.2
1781	SORL_MOUSE	79572488	SVTTSLHNK	HexNAc-2_Hex-9	0	3.4766	Sortilin-related receptor	SVTTSLHNK_HexNAc-2_Hex-9	Man9	0.2
1782	SORL_MOUSE	79572488	LNFGVGNNSEAVISQFYHSPADNKR	HexNAc-5_Hex-3_Fuc-1	0.00359125	-2.9464	Sortilin-related receptor	LNFGVGNNSEAVISQFYHSPADNKR_HexNAc-5_Hex-3_Fuc-1	Fuc1	0.2
1783	SORL_MOUSE	79572488	SVTTSLHNK	HexNAc-2_Hex-7	0	3.3466	Sortilin-related receptor	SVTTSLHNK_HexNAc-2_Hex-7	Man7	0.2
1784	SORL_MOUSE	79572488	YHIIVQLGNMSK	HexNAc-2_Hex-9	0.0010101	-1.7408	Sortilin-related receptor	YHIIVQLGNMSK_HexNAc-2_Hex-9	Man9	0.2
1785	SORL_MOUSE	79572488	SRNSTVEYSLSK	HexNAc-5_Hex-4_Fuc-2	0.00714116	-5.807	Sortilin-related receptor	SRNSTVEYSLSK_HexNAc-5_Hex-4_Fuc-2	Fuc2	0.2
1786	SORL_MOUSE	79572488	TLETHSNK	HexNAc-2_Hex-4	0	2.1752	Sortilin-related receptor	TLETHSNK_HexNAc-2_Hex-4	Man4	0.2
1787	SORL_MOUSE	79572488	SRNSTVEYSLSK	HexNAc-5_Hex-3_Fuc-1	0.00568952	-4.0916	Sortilin-related receptor	SRNSTVEYSLSK_HexNAc-5_Hex-3_Fuc-1	Fuc1	0.2
1788	SORL_MOUSE	79572488	LTIVNSSVLDRPR	HexNAc-2_Hex-5	0	2.7151	Sortilin-related receptor	LTIVNSSVLDRPR_HexNAc-2_Hex-5	Man5	0.2
1789	SORT_MOUSE	163909323	HLYTTTGGETDFTNVTSLR	HexNAc-2_Hex-10	0.000438116	-1.0328	Isoform 2 of Sortilin	HLYTTTGGETDFTNVTSLR_HexNAc-2_Hex-10	Prec	0.4
1790	SORT_MOUSE	163909323	HLYTTTGGETDFTNVTSLR	HexNAc-2_Hex-9	0	-0.4758	Isoform 2 of Sortilin	HLYTTTGGETDFTNVTSLR_HexNAc-2_Hex-9	Man9	0.4
1791	SPRL1_MOUSE	146608120	ILDQACGTDNQTYASSCHLFATK	HexNAc-2_Hex-9	0.00318845	-3.706	SPARC-like protein 1	ILDQACGTDNQTYASSCHLFATK_HexNAc-2_Hex-9	Man9	0.4
1792	SPRL1_MOUSE	146608120	ILDQACGTDNQTYASSCHLFATK	HexNAc-5_Hex-3_Fuc-1	0.00663391	-5.1701	SPARC-like protein 1	ILDQACGTDNQTYASSCHLFATK_HexNAc-5_Hex-3_Fuc-1	Fuc1	0.4
1793	SPRL1_MOUSE	146608120	ILDQACGTDNQTYASSCHLFATK	HexNAc-4_Hex-3_Fuc-1	0.00346165	-6.6902	SPARC-like protein 1	ILDQACGTDNQTYASSCHLFATK_HexNAc-4_Hex-3_Fuc-1	Fuc1	0.4
1794	SPRL1_MOUSE	146608120	ILDQACGTDNQTYASSCHLFATK	HexNAc-2_Hex-8	0.00564804	-3.7628	SPARC-like protein 1	ILDQACGTDNQTYASSCHLFATK_HexNAc-2_Hex-8	Man8	0.4
1795	SPRL1_MOUSE	146608120	ILDQACGTDNQTYASSCHLFATK	HexNAc-2_Hex-5	0	2.1997	SPARC-like protein 1	ILDQACGTDNQTYASSCHLFATK_HexNAc-2_Hex-5	Man5	0.4
1796	SSRA_MOUSE	335471669	YPQDYQFYIQNFTALPLNTVVPPQR	HexNAc-2_Hex-9	0.00340832	-2.6072	Translocon-associated protein subunit alpha	YPQDYQFYIQNFTALPLNTVVPPQR_HexNAc-2_Hex-9	Man9	0.6
1797	SSRA_MOUSE	335471669	YPQDYQFYIQNFTALPLNTVVPPQR	HexNAc-2_Hex-8	0	-0.4791	Translocon-associated protein subunit alpha	YPQDYQFYIQNFTALPLNTVVPPQR_HexNAc-2_Hex-8	Man8	0.6
1798	STIM1_MOUSE	114545541	LAVTNTTMTGTVLK	HexNAc-2_Hex-8	0	-0.4674	Stromal interaction molecule 1	LAVTNTTMTGTVLK_HexNAc-2_Hex-8	Man8	0.2
1799	STT3A_MOUSE	129022667	TILVDNNTWNNTHISR	HexNAc-2_Hex-9	0.00340832	-2.5501	Dolichyl-diphosphooligosaccharide--protein glycosyltransferase subunit STT3A	TILVDNNTWNNTHISR_HexNAc-2_Hex-9	Man9	0.2
1800	STT3A_MOUSE	129022667	TILVDNNTWNNTHISR	HexNAc-2_Hex-10	0.0010101	-2.0554	Dolichyl-diphosphooligosaccharide--protein glycosyltransferase subunit STT3A	TILVDNNTWNNTHISR_HexNAc-2_Hex-10	Prec	0.2
1801	STT3A_MOUSE	129022667	TILVDNNTWNNTHISR	HexNAc-2_Hex-8	0.00196078	-1.6417	Dolichyl-diphosphooligosaccharide--protein glycosyltransferase subunit STT3A	TILVDNNTWNNTHISR_HexNAc-2_Hex-8	Man8	0.2
1802	STT3B_MOUSE	189717387	TTLVDNNTWNNSHIALVGK	HexNAc-2_Hex-8	0.00340832	-2.5644	Dolichyl-diphosphooligosaccharide--protein glycosyltransferase subunit STT3B	TTLVDNNTWNNSHIALVGK_HexNAc-2_Hex-8	Man8	0.4
1803	STT3B_MOUSE	189717387	TTLVDNNTWNNSHIALVGK	HexNAc-2_Hex-9	0.00129199	-1.2974	Dolichyl-diphosphooligosaccharide--protein glycosyltransferase subunit STT3B	TTLVDNNTWNNSHIALVGK_HexNAc-2_Hex-9	Man9	0.4
1804	STT3B_MOUSE	189717387	AMSSNETAAYK	HexNAc-2_Hex-9	0	0.7101	Dolichyl-diphosphooligosaccharide--protein glycosyltransferase subunit STT3B	AMSSNETAAYK_HexNAc-2_Hex-9	Man9	0.4
1805	STT3B_MOUSE	189717387	TTLVDNNTWNNSHIALVGK	HexNAc-2_Hex-10	0.00618079	-4.7393	Dolichyl-diphosphooligosaccharide--protein glycosyltransferase subunit STT3B	TTLVDNNTWNNSHIALVGK_HexNAc-2_Hex-10	Prec	0.4
1806	STT3B_MOUSE	189717387	AMSSNETAAYK	HexNAc-2_Hex-8	0	1.2891	Dolichyl-diphosphooligosaccharide--protein glycosyltransferase subunit STT3B	AMSSNETAAYK_HexNAc-2_Hex-8	Man8	0.4
1807	STXB5_MOUSE	289217616	AVLLNLSTIELYGSNDPYR	HexNAc-2_Hex-3	0.00568952	-3.8695	Syntaxin-binding protein 5	AVLLNLSTIELYGSNDPYR_HexNAc-2_Hex-3	Man3	0.6
1808	SV2A_MOUSE	1694582787	LVNSTFLHNK	HexNAc-2_Hex-8	0	1.5976	Synaptic vesicle glycoprotein 2A	LVNSTFLHNK_HexNAc-2_Hex-8	Man8	0.8
1809	SV2A_MOUSE	1694582787	VEHVTFNFTLENQIHR	HexNAc-2_Hex-8	0	0.0602	Synaptic vesicle glycoprotein 2A	VEHVTFNFTLENQIHR_HexNAc-2_Hex-8	Man8	0.8
1810	SV2A_MOUSE	1694582787	LVNSTFLHNK	HexNAc-2_Hex-6	0	1.8608	Synaptic vesicle glycoprotein 2A	LVNSTFLHNK_HexNAc-2_Hex-6	Man6	0.8
1811	SV2A_MOUSE	1694582787	LVNSTFLHNK	HexNAc-2_Hex-9	0.000269542	-0.1887	Synaptic vesicle glycoprotein 2A	LVNSTFLHNK_HexNAc-2_Hex-9	Man9	0.8
1812	SV2A_MOUSE	1694582787	LVNSTFLHNK	HexNAc-2_Hex-5	0	0.4735	Synaptic vesicle glycoprotein 2A	LVNSTFLHNK_HexNAc-2_Hex-5	Man5	0.8
1813	SV2B_MOUSE	994375680	FINSTFLEQK	HexNAc-5_Hex-4_Fuc-2	0.0081786	-6.8782	Synaptic vesicle glycoprotein 2B	FINSTFLEQK_HexNAc-5_Hex-4_Fuc-2	Fuc2	0.8
1814	SYNPR_MOUSE	388401403	LSVDCVNK	HexNAc-5_Hex-5_Fuc-3	0.00346165	-6.5992	Isoform 2 of Synaptoporin	LSVDCVNK_HexNAc-5_Hex-5_Fuc-3	Fuc3	0.6
1815	SYNPR_MOUSE	388401403	LSVDCVNK	HexNAc-5_Hex-4_Fuc-2	0.00714116	-5.7886	Isoform 2 of Synaptoporin	LSVDCVNK_HexNAc-5_Hex-4_Fuc-2	Fuc2	0.6
1816	SYPH_MOUSE	4613383680	LSVECANK	HexNAc-5_Hex-3_Fuc-1	0.00296956	-1.9722	Synaptophysin	LSVECANK_HexNAc-5_Hex-3_Fuc-1	Fuc1	0.8
1817	SYPH_MOUSE	4613383680	LSVECANK	HexNAc-5_Hex-4_Fuc-2	0.00618079	-4.7181	Synaptophysin	LSVECANK_HexNAc-5_Hex-4_Fuc-2	Fuc2	0.8
1818	SYPH_MOUSE	4613383680	LSVECANK	HexNAc-5_Hex-5_Fuc-3	0.0079858	-6.817	Synaptophysin	LSVECANK_HexNAc-5_Hex-5_Fuc-3	Fuc3	0.8
1819	SYPH_MOUSE	4613383680	LSVECANK	HexNAc-3_Hex-4_Fuc-2	0.00199637	-2.9978	Synaptophysin	LSVECANK_HexNAc-3_Hex-4_Fuc-2	Fuc2	0.8
1820	SYPH_MOUSE	4613383680	LSVECANKTESALNIEVEFEYPFR	HexNAc-5_Hex-5_Fuc-3	0.0123162	-12.0757	Synaptophysin	LSVECANKTESALNIEVEFEYPFR_HexNAc-5_Hex-5_Fuc-3	Fuc3	0.8
1821	SYPH_MOUSE	4613383680	LSVECANK	HexNAc-4_Hex-4_Fuc-2	0.00564804	-3.7092	Synaptophysin	LSVECANK_HexNAc-4_Hex-4_Fuc-2	Fuc2	0.8
1822	SYPH_MOUSE	4613383680	LSVECANK	HexNAc-5_Hex-6_Fuc-3	0.0040557	-8.6904	Synaptophysin	LSVECANK_HexNAc-5_Hex-6_Fuc-3	Fuc3	0.8
1823	SYPH_MOUSE	4613383680	LSVECANKTESALNIEVEFEYPFR	HexNAc-5_Hex-3_Fuc-1	0.00762503	-6.5925	Synaptophysin	LSVECANKTESALNIEVEFEYPFR_HexNAc-5_Hex-3_Fuc-1	Fuc1	0.8
1824	SYPH_MOUSE	4613383680	LSVECANK	HexNAc-5_Hex-5_Fuc-2	0.00727358	-5.878	Synaptophysin	LSVECANK_HexNAc-5_Hex-5_Fuc-2	Fuc2	0.8
1825	SYPH_MOUSE	4613383680	LSVECANK	HexNAc-5_Hex-4_Fuc-1	0.00564804	-3.528	Synaptophysin	LSVECANK_HexNAc-5_Hex-4_Fuc-1	Fuc1	0.8
1826	SYPH_MOUSE	4613383680	LSVECANK	HexNAc-5_Hex-6_Fuc-4	0.00914951	-8.1542	Synaptophysin	LSVECANK_HexNAc-5_Hex-6_Fuc-4	Fuc4	0.8
1827	SYPH_MOUSE	4613383680	LSVECANKTESALNIEVEFEYPFR	HexNAc-5_Hex-4_Fuc-2	0.00735463	-6.0491	Synaptophysin	LSVECANKTESALNIEVEFEYPFR_HexNAc-5_Hex-4_Fuc-2	Fuc2	0.8
1828	SYPL1_MOUSE	81107767	VGVNKNQTVTATFGYPFR	HexNAc-3_Hex-6_Fuc-2	0.00850971	-6.9331	Isoform 2 of Synaptophysin-like protein 1	VGVNKNQTVTATFGYPFR_HexNAc-3_Hex-6_Fuc-2	Fuc2	0.2
1829	SYT1_MOUSE	4418888973	VSASRPEALAAPVTTVATLVPHNATEPASPGEGKEDAFSK	HexNAc-2_Hex-8	0.00508259	-3.3604	Synaptotagmin-1	VSASRPEALAAPVTTVATLVPHNATEPASPGEGKEDAFSK_HexNAc-2_Hex-8	Man8	0.8
1830	T132A_MOUSE	80115907	VQQVGHYPPANSSLASR	HexNAc-2_Hex-3	0.00310024	-3.4152	Transmembrane protein 132A	VQQVGHYPPANSSLASR_HexNAc-2_Hex-3	Man3	0.2
1831	T132A_MOUSE	80115907	VQQVGHYPPANSSLASR	HexNAc-2_Hex-5	0	0.5392	Transmembrane protein 132A	VQQVGHYPPANSSLASR_HexNAc-2_Hex-5	Man5	0.2
1832	TBA1A_MOUSE	101654555333	VQRAVCMLSNTTAIAEAWAR	HexNAc-4_Hex-4	0.00618079	-4.7197	Tubulin alpha-1A chain	VQRAVCMLSNTTAIAEAWAR_HexNAc-4_Hex-4	Fuc0	0.8
1833	TBA1A_MOUSE	101654555333	VGINYQPPTVVPGGDLAKVQRAVCMLSNTTAIAEAWAR	HexNAc-2_Hex-7	0.00564804	-3.5198	Tubulin alpha-1A chain	VGINYQPPTVVPGGDLAKVQRAVCMLSNTTAIAEAWAR_HexNAc-2_Hex-7	Man7	0.8
1834	TBA1A_MOUSE	101654555333	AVCMLSNTTAIAEAWAR	HexNAc-3_Hex-5_Fuc-3	0.0116256	-10.3765	Tubulin alpha-1A chain	AVCMLSNTTAIAEAWAR_HexNAc-3_Hex-5_Fuc-3	Fuc3	0.8
1835	TBB2A_MOUSE	74770111333	TAVCDIPPRGLKMSATFIGNSTAIQELFK	HexNAc-5_Hex-3	0.00663391	-5.0607	Tubulin beta-2A chain	TAVCDIPPRGLKMSATFIGNSTAIQELFK_HexNAc-5_Hex-3	Fuc0	0.8
1836	TBB2A_MOUSE	74770111333	TAVCDIPPRGLKMSATFIGNSTAIQELFK	HexNAc-2_Hex-9	0.00199637	-3.0302	Tubulin beta-2A chain	TAVCDIPPRGLKMSATFIGNSTAIQELFK_HexNAc-2_Hex-9	Man9	0.8
1837	TBB5_MOUSE	28534692467	MAVTFIGNSTAIQELFK	HexNAc-2_Hex-3	0.00346165	-3.992	Tubulin beta-5 chain	MAVTFIGNSTAIQELFK_HexNAc-2_Hex-3	Man3	0.8
1838	TBB5_MOUSE	28534692467	GLKMAVTFIGNSTAIQELFK	HexNAc-3_Hex-4_Fuc-2	0.00879451	-7.5414	Tubulin beta-5 chain	GLKMAVTFIGNSTAIQELFK_HexNAc-3_Hex-4_Fuc-2	Fuc2	0.8
1839	TCPH_MOUSE	746043497	MMPTPVILLKEGTDSSQGIPQLVSNISACQVIAEAVR	HexNAc-2_Hex-8	0.00340832	-2.7491	T-complex protein 1 subunit eta	MMPTPVILLKEGTDSSQGIPQLVSNISACQVIAEAVR_HexNAc-2_Hex-8	Man8	0.8
1840	TEFF1_MOUSE	165045803	GKSNCSELNLR	HexNAc-4_Hex-3_Fuc-1	0.00346165	-4.0707	Isoform 2 of Tomoregulin-1	GKSNCSELNLR_HexNAc-4_Hex-3_Fuc-1	Fuc1	0.4
1841	TEFF1_MOUSE	165045803	GKSNCSELNLR	HexNAc-5_Hex-5_Fuc-3	0.00748469	-6.3727	Isoform 2 of Tomoregulin-1	GKSNCSELNLR_HexNAc-5_Hex-5_Fuc-3	Fuc3	0.4
1842	TEFF1_MOUSE	165045803	GKSNCSELNLR	HexNAc-5_Hex-4_Fuc-2	0.00618079	-4.8019	Isoform 2 of Tomoregulin-1	GKSNCSELNLR_HexNAc-5_Hex-4_Fuc-2	Fuc2	0.4
1843	TEFF1_MOUSE	165045803	GKSNCSELNLR	HexNAc-4_Hex-4_Fuc-2	0.00590446	-4.6334	Isoform 2 of Tomoregulin-1	GKSNCSELNLR_HexNAc-4_Hex-4_Fuc-2	Fuc2	0.4
1844	TEN1_MOUSE	6484859	NQAHLNDMNLYEIASPADQELYQFTVNGTHLHTMNLITR	HexNAc-2_Hex-5	0	0.1936	Teneurin-1	NQAHLNDMNLYEIASPADQELYQFTVNGTHLHTMNLITR_HexNAc-2_Hex-5	Man5	0
1845	TEN1_MOUSE	6484859	EQNKGNVSAFER	HexNAc-5_Hex-3_Fuc-1	0.00318845	-3.7716	Teneurin-1	EQNKGNVSAFER_HexNAc-5_Hex-3_Fuc-1	Fuc1	0
1846	TEN2_MOUSE	65778755	DSTHIIPGDNPFNSSLVSLIR	HexNAc-2_Hex-7	0.00129199	-0.898	Teneurin-2	DSTHIIPGDNPFNSSLVSLIR_HexNAc-2_Hex-7	Man7	0.2
1847	TEN2_MOUSE	65778755	NSSIDSGEAEVGRR	HexNAc-5_Hex-3_Fuc-1	0.000438116	-0.8813	Teneurin-2	NSSIDSGEAEVGRR_HexNAc-5_Hex-3_Fuc-1	Fuc1	0.2
1848	TEN2_MOUSE	65778755	NSYQLCNNGTLR	HexNAc-2_Hex-9	0.0010101	-1.7408	Teneurin-2	NSYQLCNNGTLR_HexNAc-2_Hex-9	Man9	0.2
1849	TEN2_MOUSE	65778755	NSSIDSGEAEVGR	HexNAc-5_Hex-3_Fuc-1	0.00199637	-3.0832	Teneurin-2	NSSIDSGEAEVGR_HexNAc-5_Hex-3_Fuc-1	Fuc1	0.2
1850	TEN2_MOUSE	65778755	NSYQLCNNGTLR	HexNAc-2_Hex-10	0	2.6905	Teneurin-2	NSYQLCNNGTLR_HexNAc-2_Hex-10	Prec	0.2
1851	TEN2_MOUSE	65778755	LTNVTRPTGVVTSLHR	HexNAc-2_Hex-9	0	4.6788	Teneurin-2	LTNVTRPTGVVTSLHR_HexNAc-2_Hex-9	Man9	0.2
1852	TEN2_MOUSE	65778755	NSSIDSGEAEVGRR	HexNAc-2_Hex-5	0	3.8807	Teneurin-2	NSSIDSGEAEVGRR_HexNAc-2_Hex-5	Man5	0.2
1853	TEN2_MOUSE	65778755	NSSIDSGEAEVGR	HexNAc-5_Hex-4_Fuc-2	0.00850971	-7.0548	Teneurin-2	NSSIDSGEAEVGR_HexNAc-5_Hex-4_Fuc-2	Fuc2	0.2
1854	TEN2_MOUSE	65778755	DSTHIIPGDNPFNSSLVSLIR	HexNAc-2_Hex-5	0.0032538	-2.2614	Teneurin-2	DSTHIIPGDNPFNSSLVSLIR_HexNAc-2_Hex-5	Man5	0.2
1855	TEN2_MOUSE	65778755	DSTHIIPGDNPFNSSLVSLIR	HexNAc-2_Hex-6	0.00167629	-2.866	Teneurin-2	DSTHIIPGDNPFNSSLVSLIR_HexNAc-2_Hex-6	Man6	0.2
1856	TEN2_MOUSE	65778755	LTNVTRPTGVVTSLHR	HexNAc-2_Hex-8	0	1.6135	Teneurin-2	LTNVTRPTGVVTSLHR_HexNAc-2_Hex-8	Man8	0.2
1857	TEN3_MOUSE	13746512	ISFLIGSDSTHVLPGESPFNK	HexNAc-2_Hex-7	0.00346165	-4.9651	Isoform A0B0 of Teneurin-3	ISFLIGSDSTHVLPGESPFNK_HexNAc-2_Hex-7	Man7	0
1858	TEN3_MOUSE	13746512	LTNVTFPTGVVTNLHGDMDK	HexNAc-2_Hex-9	0.00129199	-1.2974	Isoform A0B0 of Teneurin-3	LTNVTFPTGVVTNLHGDMDK_HexNAc-2_Hex-9	Man9	0
1859	TEN3_MOUSE	13746512	ISFLIGSDSTHVLPGESPFNK	HexNAc-2_Hex-8	0	3.009	Isoform A0B0 of Teneurin-3	ISFLIGSDSTHVLPGESPFNK_HexNAc-2_Hex-8	Man8	0
1860	TEN4_MOUSE	68151075	HLYTQSLPTGDYLYNFTYTGDGDITHITDNNGNMVNVR	HexNAc-2_Hex-5	0.0013116	-2.5028	Isoform 4 of Teneurin-4	HLYTQSLPTGDYLYNFTYTGDGDITHITDNNGNMVNVR_HexNAc-2_Hex-5	Man5	0.2
1861	TEN4_MOUSE	68151075	LTNVTFPTGQVSSFR	HexNAc-2_Hex-9	0	1.315	Isoform 4 of Teneurin-4	LTNVTFPTGQVSSFR_HexNAc-2_Hex-9	Man9	0.2
1862	TEN4_MOUSE	68151075	NIYQPPEGNASVIQDFTEDGHLLHTFYLGTGR	HexNAc-2_Hex-7	0.00568952	-4.5391	Isoform 4 of Teneurin-4	NIYQPPEGNASVIQDFTEDGHLLHTFYLGTGR_HexNAc-2_Hex-7	Man7	0.2
1863	TEN4_MOUSE	68151075	LTNVTFPTGQVSSFR	HexNAc-2_Hex-8	0.00296956	-1.9794	Isoform 4 of Teneurin-4	LTNVTFPTGQVSSFR_HexNAc-2_Hex-8	Man8	0.2
1864	TEN4_MOUSE	68151075	LNGVNVTYSPGGHIAGIQR	HexNAc-5_Hex-3_Fuc-1	0.00568952	-4.1613	Isoform 4 of Teneurin-4	LNGVNVTYSPGGHIAGIQR_HexNAc-5_Hex-3_Fuc-1	Fuc1	0.2
1865	TEN4_MOUSE	68151075	NIYQPPEGNASVIQDFTEDGHLLHTFYLGTGR	HexNAc-2_Hex-8	0.00568952	-3.9268	Isoform 4 of Teneurin-4	NIYQPPEGNASVIQDFTEDGHLLHTFYLGTGR_HexNAc-2_Hex-8	Man8	0.2
1866	TENA_MOUSE	87709597	LNYSLPTGQSMEVQLPK	HexNAc-2_Hex-5	0.0013116	-2.5171	Isoform 2 of Tenascin	LNYSLPTGQSMEVQLPK_HexNAc-2_Hex-5	Man5	0.2
1867	TENA_MOUSE	87709597	YRLNYSLPTGQSMEVQLPK	HexNAc-2_Hex-3	0.00564804	-3.7847	Isoform 2 of Tenascin	YRLNYSLPTGQSMEVQLPK_HexNAc-2_Hex-3	Man3	0.2
1868	TENR_MOUSE	626417741	GTNESEASSTQFTTEIDAPK	HexNAc-2_Hex-5	0	0.4362	Tenascin-R	GTNESEASSTQFTTEIDAPK_HexNAc-2_Hex-5	Man5	0.6
1869	TENR_MOUSE	626417741	IGSYNGTAGDSLSYHQGRPFSTEDRDNDVAVTNCAMSYK	HexNAc-5_Hex-3_Fuc-1	0.00779163	-6.7409	Tenascin-R	IGSYNGTAGDSLSYHQGRPFSTEDRDNDVAVTNCAMSYK_HexNAc-5_Hex-3_Fuc-1	Fuc1	0.6
1870	TENR_MOUSE	626417741	IGSYNGTAGDSLSYHQGR	HexNAc-4_Hex-3_Fuc-1	0.0010101	-2.0332	Tenascin-R	IGSYNGTAGDSLSYHQGR_HexNAc-4_Hex-3_Fuc-1	Fuc1	0.6
1871	TENR_MOUSE	626417741	IGSYNGTAGDSLSYHQGR	HexNAc-5_Hex-3_Fuc-1	0.00215556	-3.0975	Tenascin-R	IGSYNGTAGDSLSYHQGR_HexNAc-5_Hex-3_Fuc-1	Fuc1	0.6
1872	TENR_MOUSE	626417741	IGSYNGTAGDSLSYHQGRPFSTEDRDNDVAVTNCAMSYK	HexNAc-4_Hex-4_Fuc-2	0.00914951	-7.9967	Tenascin-R	IGSYNGTAGDSLSYHQGRPFSTEDRDNDVAVTNCAMSYK_HexNAc-4_Hex-4_Fuc-2	Fuc2	0.6
1873	TENR_MOUSE	626417741	IGSYNGTAGDSLSYHQGRPFSTEDRDNDVAVTNCAMSYK	HexNAc-2_Hex-5	0.00196078	-1.7605	Tenascin-R	IGSYNGTAGDSLSYHQGRPFSTEDRDNDVAVTNCAMSYK_HexNAc-2_Hex-5	Man5	0.6
1874	TENR_MOUSE	626417741	NCSEPYCPLGCSSR	HexNAc-4_Hex-3_Fuc-1	0.0010101	-2.1816	Tenascin-R	NCSEPYCPLGCSSR_HexNAc-4_Hex-3_Fuc-1	Fuc1	0.6
1875	TENR_MOUSE	626417741	GTNESEASSTQFTTEIDAPK	HexNAc-5_Hex-3_Fuc-1	0.00346165	-6.5721	Tenascin-R	GTNESEASSTQFTTEIDAPK_HexNAc-5_Hex-3_Fuc-1	Fuc1	0.6
1876	TENR_MOUSE	626417741	GTNESEASSTQFTTEIDAPK	HexNAc-4_Hex-3_Fuc-1	0.00568952	-4.2126	Tenascin-R	GTNESEASSTQFTTEIDAPK_HexNAc-4_Hex-3_Fuc-1	Fuc1	0.6
1877	TENR_MOUSE	626417741	IRIGSYNGTAGDSLSYHQGR	HexNAc-2_Hex-6	0.00346165	-4.5826	Tenascin-R	IRIGSYNGTAGDSLSYHQGR_HexNAc-2_Hex-6	Man6	0.6
1878	TENR_MOUSE	626417741	IGSYNGTAGDSLSYHQGRPFSTEDRDNDVAVTNCAMSYK	HexNAc-4_Hex-3_Fuc-1	0.00735463	-5.9786	Tenascin-R	IGSYNGTAGDSLSYHQGRPFSTEDRDNDVAVTNCAMSYK_HexNAc-4_Hex-3_Fuc-1	Fuc1	0.6
1879	TENR_MOUSE	626417741	NNEGGVIAQLPSDVTSFNQTGLKPGEEYIVNVVALK	HexNAc-5_Hex-3_Fuc-1	0.00564804	-3.6317	Tenascin-R	NNEGGVIAQLPSDVTSFNQTGLKPGEEYIVNVVALK_HexNAc-5_Hex-3_Fuc-1	Fuc1	0.6
1880	TENR_MOUSE	626417741	IGSYNGTAGDSLSYHQGRPFSTEDRDNDVAVTNCAMSYK	HexNAc-5_Hex-4_Fuc-2	0.00914951	-8.0081	Tenascin-R	IGSYNGTAGDSLSYHQGRPFSTEDRDNDVAVTNCAMSYK_HexNAc-5_Hex-4_Fuc-2	Fuc2	0.6
1881	TF_MOUSE	3269957	KNGTFLTLR	HexNAc-5_Hex-4_Fuc-2	0.00663391	-5.2393	Tissue factor	KNGTFLTLR_HexNAc-5_Hex-4_Fuc-2	Fuc2	0
1882	TF_MOUSE	3269957	KNGTFLTLR	HexNAc-5_Hex-3_Fuc-1	0.00129199	-1.0266	Tissue factor	KNGTFLTLR_HexNAc-5_Hex-3_Fuc-1	Fuc1	0
1883	TGO1_MOUSE	80974877	TGNSSPASVER	HexNAc-2_Hex-6	0	2.4479	Transport and Golgi organization protein 1 homolog	TGNSSPASVER_HexNAc-2_Hex-6	Man6	0.2
1884	THIL_MOUSE	5970759167	ENGTITAANASTLNDGAAALVLMTAEAAQR	HexNAc-5_Hex-5_Fuc-1	0.00914951	-8.3695	Acetyl-CoA acetyltransferase, mitochondrial	ENGTITAANASTLNDGAAALVLMTAEAAQR_HexNAc-5_Hex-5_Fuc-1	Fuc1	0.8
1885	THS7A_MOUSE	70519795	ANQTALCGGGVQTR	HexNAc-2_Hex-5	0	2.9745	Thrombospondin type-1 domain-containing protein 7A	ANQTALCGGGVQTR_HexNAc-2_Hex-5	Man5	0.2
1886	THS7A_MOUSE	70519795	RANQTALCGGGVQTR	HexNAc-2_Hex-5	0	2.7702	Thrombospondin type-1 domain-containing protein 7A	RANQTALCGGGVQTR_HexNAc-2_Hex-5	Man5	0.2
1887	THS7A_MOUSE	70519795	SDGINVTGGCLVVSQPDTDR	HexNAc-2_Hex-5	0.0013116	-2.8005	Thrombospondin type-1 domain-containing protein 7A	SDGINVTGGCLVVSQPDTDR_HexNAc-2_Hex-5	Man5	0.2
1888	THY1_MOUSE	8462700367	DEGDYFCELQVSGANPMSSNK	HexNAc-4_Hex-5	0.000438116	-1.2484	Thy-1 membrane glycoprotein	DEGDYFCELQVSGANPMSSNK_HexNAc-4_Hex-5	Fuc0	0.8
1889	THY1_MOUSE	8462700367	DEGDYFCELQVSGANPMSSNK	HexNAc-3_Hex-5_Fuc-1	0.00346165	-4.4802	Thy-1 membrane glycoprotein	DEGDYFCELQVSGANPMSSNK_HexNAc-3_Hex-5_Fuc-1	Fuc1	0.8
1890	THY1_MOUSE	8462700367	DEGDYFCELQVSGANPMSSNK	HexNAc-4_Hex-6_Fuc-1	0.00762503	-6.5453	Thy-1 membrane glycoprotein	DEGDYFCELQVSGANPMSSNK_HexNAc-4_Hex-6_Fuc-1	Fuc1	0.8
1891	THY1_MOUSE	8462700367	DEGDYFCELQVSGANPMSSNK	HexNAc-4_Hex-6	0.00318845	-3.6839	Thy-1 membrane glycoprotein	DEGDYFCELQVSGANPMSSNK_HexNAc-4_Hex-6	Fuc0	0.8
1892	THY1_MOUSE	8462700367	DEGDYFCELQVSGANPMSSNK	HexNAc-5_Hex-5_Fuc-2	0.00568952	-4.1912	Thy-1 membrane glycoprotein	DEGDYFCELQVSGANPMSSNK_HexNAc-5_Hex-5_Fuc-2	Fuc2	0.8
1893	THY1_MOUSE	8462700367	VLTLANFTTK	HexNAc-5_Hex-3_Fuc-1	0.00564804	-3.5369	Thy-1 membrane glycoprotein	VLTLANFTTK_HexNAc-5_Hex-3_Fuc-1	Fuc1	0.8
1894	THY1_MOUSE	8462700367	VLTLANFTTK	HexNAc-3_Hex-5_Fuc-2	0.00663391	-5.3478	Thy-1 membrane glycoprotein	VLTLANFTTK_HexNAc-3_Hex-5_Fuc-2	Fuc2	0.8
1895	THY1_MOUSE	8462700367	HENNTKDNSIQHEFSLTR	HexNAc-3_Hex-4_Fuc-3	0.00850971	-7.1246	Thy-1 membrane glycoprotein	HENNTKDNSIQHEFSLTR_HexNAc-3_Hex-4_Fuc-3	Fuc3	0.8
1896	THY1_MOUSE	8462700367	LDCRHENNTKDNSIQHEFSLTR	HexNAc-2_Hex-7	0.000492611	-0.5592	Thy-1 membrane glycoprotein	LDCRHENNTKDNSIQHEFSLTR_HexNAc-2_Hex-7	Man7	0.8
1897	THY1_MOUSE	8462700367	VLTLANFTTK	HexNAc-4_Hex-6_Fuc-2	0.00590446	-4.6204	Thy-1 membrane glycoprotein	VLTLANFTTK_HexNAc-4_Hex-6_Fuc-2	Fuc2	0.8
1898	THY1_MOUSE	8462700367	HENNTKDNSIQHEFSLTR	HexNAc-3_Hex-5	0.00359125	-2.8786	Thy-1 membrane glycoprotein	HENNTKDNSIQHEFSLTR_HexNAc-3_Hex-5	Fuc0	0.8
1899	THY1_MOUSE	8462700367	VLTLANFTTK	HexNAc-4_Hex-3_Fuc-1	0.000438116	-0.5543	Thy-1 membrane glycoprotein	VLTLANFTTK_HexNAc-4_Hex-3_Fuc-1	Fuc1	0.8
1900	THY1_MOUSE	8462700367	HENNTKDNSIQHEFSLTR	HexNAc-2_Hex-8	0	1.952	Thy-1 membrane glycoprotein	HENNTKDNSIQHEFSLTR_HexNAc-2_Hex-8	Man8	0.8
1901	THY1_MOUSE	8462700367	DEGDYFCELQVSGANPMSSNK	HexNAc-4_Hex-5_Fuc-1	0.00714116	-5.564	Thy-1 membrane glycoprotein	DEGDYFCELQVSGANPMSSNK_HexNAc-4_Hex-5_Fuc-1	Fuc1	0.8
1902	THY1_MOUSE	8462700367	VLTLANFTTK	HexNAc-4_Hex-5_Fuc-1	0.00618079	-5.0174	Thy-1 membrane glycoprotein	VLTLANFTTK_HexNAc-4_Hex-5_Fuc-1	Fuc1	0.8
1903	THY1_MOUSE	8462700367	DEGDYFCELQVSGANPMSSNK	HexNAc-3_Hex-6_Fuc-1	0.00129199	-0.8724	Thy-1 membrane glycoprotein	DEGDYFCELQVSGANPMSSNK_HexNAc-3_Hex-6_Fuc-1	Fuc1	0.8
1904	THY1_MOUSE	8462700367	DEGDYFCELQVSGANPMSSNK	HexNAc-4_Hex-5_Fuc-2	0.00748469	-6.372	Thy-1 membrane glycoprotein	DEGDYFCELQVSGANPMSSNK_HexNAc-4_Hex-5_Fuc-2	Fuc2	0.8
1905	THY1_MOUSE	8462700367	LDCRHENNTKDNSIQHEFSLTR	HexNAc-2_Hex-6	0	-0.3121	Thy-1 membrane glycoprotein	LDCRHENNTKDNSIQHEFSLTR_HexNAc-2_Hex-6	Man6	0.8
1906	THY1_MOUSE	8462700367	VLTLANFTTK	HexNAc-4_Hex-5_Fuc-2	0.00568952	-4.576	Thy-1 membrane glycoprotein	VLTLANFTTK_HexNAc-4_Hex-5_Fuc-2	Fuc2	0.8
1907	THY1_MOUSE	8462700367	DEGDYFCELQVSGANPMSSNK	HexNAc-5_Hex-4_Fuc-1	0.00590446	-4.6864	Thy-1 membrane glycoprotein	DEGDYFCELQVSGANPMSSNK_HexNAc-5_Hex-4_Fuc-1	Fuc1	0.8
1908	THY1_MOUSE	8462700367	VLTLANFTTK	HexNAc-5_Hex-5_Fuc-3	0.00618079	-4.9985	Thy-1 membrane glycoprotein	VLTLANFTTK_HexNAc-5_Hex-5_Fuc-3	Fuc3	0.8
1909	THY1_MOUSE	8462700367	DEGDYFCELQVSGANPMSSNK	HexNAc-4_Hex-4_Fuc-1	0.00346165	-6.894	Thy-1 membrane glycoprotein	DEGDYFCELQVSGANPMSSNK_HexNAc-4_Hex-4_Fuc-1	Fuc1	0.8
1910	THY1_MOUSE	8462700367	DEGDYFCELQVSGANPMSSNK	HexNAc-2_Hex-5	0.00169779	-1.3338	Thy-1 membrane glycoprotein	DEGDYFCELQVSGANPMSSNK_HexNAc-2_Hex-5	Man5	0.8
1911	THY1_MOUSE	8462700367	DEGDYFCELQVSGANPMSSNK	HexNAc-5_Hex-3	0	0.554	Thy-1 membrane glycoprotein	DEGDYFCELQVSGANPMSSNK_HexNAc-5_Hex-3	Fuc0	0.8
1912	THY1_MOUSE	8462700367	VLTLANFTTK	HexNAc-4_Hex-6_Fuc-1	0.00685099	-5.4724	Thy-1 membrane glycoprotein	VLTLANFTTK_HexNAc-4_Hex-6_Fuc-1	Fuc1	0.8
1913	THY1_MOUSE	8462700367	HENNTKDNSIQHEFSLTR	HexNAc-2_Hex-7	0	1.5307	Thy-1 membrane glycoprotein	HENNTKDNSIQHEFSLTR_HexNAc-2_Hex-7	Man7	0.8
1914	THY1_MOUSE	8462700367	HENNTKDNSIQHEFSLTR	HexNAc-2_Hex-12	0.00346165	-5.6344	Thy-1 membrane glycoprotein	HENNTKDNSIQHEFSLTR_HexNAc-2_Hex-12	Prec	0.8
1915	THY1_MOUSE	8462700367	VLTLANFTTK	HexNAc-5_Hex-4_Fuc-2	0.00714116	-5.5324	Thy-1 membrane glycoprotein	VLTLANFTTK_HexNAc-5_Hex-4_Fuc-2	Fuc2	0.8
1916	THY1_MOUSE	8462700367	VLTLANFTTK	HexNAc-5_Hex-5_Fuc-2	0.00346165	-4.8306	Thy-1 membrane glycoprotein	VLTLANFTTK_HexNAc-5_Hex-5_Fuc-2	Fuc2	0.8
1917	THY1_MOUSE	8462700367	VLTLANFTTK	HexNAc-4_Hex-6_Fuc-3	0.00762503	-6.5018	Thy-1 membrane glycoprotein	VLTLANFTTK_HexNAc-4_Hex-6_Fuc-3	Fuc3	0.8
1918	THY1_MOUSE	8462700367	LDCRHENNTKDNSIQHEFSLTR	HexNAc-2_Hex-5	0	1.0823	Thy-1 membrane glycoprotein	LDCRHENNTKDNSIQHEFSLTR_HexNAc-2_Hex-5	Man5	0.8
1919	THY1_MOUSE	8462700367	HENNTKDNSIQHEFSLTR	HexNAc-3_Hex-6	0	-0.3002	Thy-1 membrane glycoprotein	HENNTKDNSIQHEFSLTR_HexNAc-3_Hex-6	Fuc0	0.8
1920	THY1_MOUSE	8462700367	DEGDYFCELQVSGANPMSSNK	HexNAc-5_Hex-3_Fuc-1	0.00590446	-4.631	Thy-1 membrane glycoprotein	DEGDYFCELQVSGANPMSSNK_HexNAc-5_Hex-3_Fuc-1	Fuc1	0.8
1921	THY1_MOUSE	8462700367	VLTLANFTTK	HexNAc-3_Hex-6_Fuc-2	0.00310024	-3.526	Thy-1 membrane glycoprotein	VLTLANFTTK_HexNAc-3_Hex-6_Fuc-2	Fuc2	0.8
1922	THY1_MOUSE	8462700367	HENNTKDNSIQHEFSLTR	HexNAc-2_Hex-3	0.00129199	-1.1325	Thy-1 membrane glycoprotein	HENNTKDNSIQHEFSLTR_HexNAc-2_Hex-3	Man3	0.8
1923	THY1_MOUSE	8462700367	DEGDYFCELQVSGANPMSSNK	HexNAc-5_Hex-5_Fuc-3	0.00914951	-8.2109	Thy-1 membrane glycoprotein	DEGDYFCELQVSGANPMSSNK_HexNAc-5_Hex-5_Fuc-3	Fuc3	0.8
1924	THY1_MOUSE	8462700367	DEGDYFCELQVSGANPMSSNK	HexNAc-5_Hex-4_Fuc-2	0.00727358	-5.8864	Thy-1 membrane glycoprotein	DEGDYFCELQVSGANPMSSNK_HexNAc-5_Hex-4_Fuc-2	Fuc2	0.8
1925	THY1_MOUSE	8462700367	HENNTKDNSIQHEFSLTR	HexNAc-2_Hex-5	0	0.4118	Thy-1 membrane glycoprotein	HENNTKDNSIQHEFSLTR_HexNAc-2_Hex-5	Man5	0.8
1926	THY1_MOUSE	8462700367	HENNTKDNSIQHEFSLTR	HexNAc-2_Hex-9	0.00196078	-1.3903	Thy-1 membrane glycoprotein	HENNTKDNSIQHEFSLTR_HexNAc-2_Hex-9	Man9	0.8
1927	THY1_MOUSE	8462700367	HENNTKDNSIQHEFSLTR	HexNAc-2_Hex-6	0	0.3735	Thy-1 membrane glycoprotein	HENNTKDNSIQHEFSLTR_HexNAc-2_Hex-6	Man6	0.8
1928	THY1_MOUSE	8462700367	VLTLANFTTK	HexNAc-5_Hex-4_Fuc-1	0.00568952	-4.32	Thy-1 membrane glycoprotein	VLTLANFTTK_HexNAc-5_Hex-4_Fuc-1	Fuc1	0.8
1929	THY1_MOUSE	8462700367	HENNTKDNSIQHEFSLTR	HexNAc-2_Hex-4	0	1.174	Thy-1 membrane glycoprotein	HENNTKDNSIQHEFSLTR_HexNAc-2_Hex-4	Man4	0.8
1930	TICN2_MOUSE	108382288	ENSKQNGSANSATNPAGLDK	HexNAc-5_Hex-3_Fuc-1	0	1.4788	Testican-2	ENSKQNGSANSATNPAGLDK_HexNAc-5_Hex-3_Fuc-1	Fuc1	0.2
1931	TICN2_MOUSE	108382288	ENSKQNGSANSATNPAGLDK	HexNAc-2_Hex-8	0	1.9932	Testican-2	ENSKQNGSANSATNPAGLDK_HexNAc-2_Hex-8	Man8	0.2
1932	TICN2_MOUSE	108382288	QNGSANSATNPAGLDK	HexNAc-2_Hex-8	0.00296956	-1.9799	Testican-2	QNGSANSATNPAGLDK_HexNAc-2_Hex-8	Man8	0.2
1933	TICN2_MOUSE	108382288	ENSKQNGSANSATNPAGLDK	HexNAc-5_Hex-4_Fuc-2	0.00346165	-5.763	Testican-2	ENSKQNGSANSATNPAGLDK_HexNAc-5_Hex-4_Fuc-2	Fuc2	0.2
1934	TIP_MOUSE	164572256	NGSAGQLSQSAHLALQLPYNVLGLGR	HexNAc-2_Hex-9	0.00359125	-3.0502	T-cell immunomodulatory protein	NGSAGQLSQSAHLALQLPYNVLGLGR_HexNAc-2_Hex-9	Man9	0.4
1935	TMED4_MOUSE	122456816	FTFTSHTPGDHQICLHSNSTR	HexNAc-4_Hex-3_Fuc-1	0.00129199	-0.8309	Transmembrane emp24 domain-containing protein 4	FTFTSHTPGDHQICLHSNSTR_HexNAc-4_Hex-3_Fuc-1	Fuc1	0.2
1936	TMED9_MOUSE	299582416	FTFTSHTPGEHQICLHSNSTK	HexNAc-4_Hex-3_Fuc-1	0.00568952	-4.2472	Transmembrane emp24 domain-containing protein 9	FTFTSHTPGEHQICLHSNSTK_HexNAc-4_Hex-3_Fuc-1	Fuc1	0.6
1937	TMED9_MOUSE	299582416	FTFTSHTPGEHQICLHSNSTK	HexNAc-5_Hex-3_Fuc-1	0.00618079	-4.9435	Transmembrane emp24 domain-containing protein 9	FTFTSHTPGEHQICLHSNSTK_HexNAc-5_Hex-3_Fuc-1	Fuc1	0.6
1938	TMED9_MOUSE	299582416	FTFTSHTPGEHQICLHSNSTK	HexNAc-2_Hex-6	0	0.2905	Transmembrane emp24 domain-containing protein 9	FTFTSHTPGEHQICLHSNSTK_HexNAc-2_Hex-6	Man6	0.6
1939	TMED9_MOUSE	299582416	FTFTSHTPGEHQICLHSNSTK	HexNAc-2_Hex-8	0.000438116	-1.5201	Transmembrane emp24 domain-containing protein 9	FTFTSHTPGEHQICLHSNSTK_HexNAc-2_Hex-8	Man8	0.6
1940	TMED9_MOUSE	299582416	FTFTSHTPGEHQICLHSNSTK	HexNAc-3_Hex-3_Fuc-1	0.00568952	-4.2103	Transmembrane emp24 domain-containing protein 9	FTFTSHTPGEHQICLHSNSTK_HexNAc-3_Hex-3_Fuc-1	Fuc1	0.6
1941	TMX3_MOUSE	163520299	LVAIAVIDEKNTSLEHTR	HexNAc-2_Hex-7	0	0.0743	Protein disulfide-isomerase TMX3	LVAIAVIDEKNTSLEHTR_HexNAc-2_Hex-7	Man7	0.4
1942	TMX3_MOUSE	163520299	LVAIAVIDEKNTSLEHTR	HexNAc-2_Hex-9	0	2.3339	Protein disulfide-isomerase TMX3	LVAIAVIDEKNTSLEHTR_HexNAc-2_Hex-9	Man9	0.4
1943	TMX3_MOUSE	163520299	LVAIAVIDEKNTSLEHTR	HexNAc-2_Hex-8	0.000492611	-0.4971	Protein disulfide-isomerase TMX3	LVAIAVIDEKNTSLEHTR_HexNAc-2_Hex-8	Man8	0.4
1944	TMX3_MOUSE	163520299	NTSLEHTR	HexNAc-2_Hex-6	0	3.6124	Protein disulfide-isomerase TMX3	NTSLEHTR_HexNAc-2_Hex-6	Man6	0.4
1945	TMX3_MOUSE	163520299	NTSLEHTR	HexNAc-2_Hex-7	0	0.5426	Protein disulfide-isomerase TMX3	NTSLEHTR_HexNAc-2_Hex-7	Man7	0.4
1946	TMX3_MOUSE	163520299	NTSLEHTR	HexNAc-2_Hex-9	0	1.8587	Protein disulfide-isomerase TMX3	NTSLEHTR_HexNAc-2_Hex-9	Man9	0.4
1947	TMX3_MOUSE	163520299	NTSLEHTR	HexNAc-2_Hex-8	0	3.4669	Protein disulfide-isomerase TMX3	NTSLEHTR_HexNAc-2_Hex-8	Man8	0.4
1948	TMX3_MOUSE	163520299	LVAIAVIDEKNTSLEHTR	HexNAc-2_Hex-6	0	0.6106	Protein disulfide-isomerase TMX3	LVAIAVIDEKNTSLEHTR_HexNAc-2_Hex-6	Man6	0.4
1949	TPBG_MOUSE	13439938	QPPLADLEALNLSGNHLK	HexNAc-2_Hex-8	0.0013116	-2.3069	Trophoblast glycoprotein	QPPLADLEALNLSGNHLK_HexNAc-2_Hex-8	Man8	0
1950	TPP1_MOUSE	169117973	QRYNLTAK	HexNAc-2_Hex-7	0	6.7831	Tripeptidyl-peptidase 1	QRYNLTAK_HexNAc-2_Hex-7	Man7	0.4
1951	TPP1_MOUSE	169117973	SSSHLPPSSYFNASGR	HexNAc-2_Hex-4	0	0.1754	Tripeptidyl-peptidase 1	SSSHLPPSSYFNASGR_HexNAc-2_Hex-4	Man4	0.4
1952	TPP1_MOUSE	169117973	SSSHLPPSSYFNASGR	HexNAc-2_Hex-6_Phospho-1	0	3.3587	Tripeptidyl-peptidase 1	SSSHLPPSSYFNASGR_HexNAc-2_Hex-6_Phospho-1	Phos	0.4
1953	TPP1_MOUSE	169117973	SSSHLPPSSYFNASGR	HexNAc-2_Hex-5	0	-0.1493	Tripeptidyl-peptidase 1	SSSHLPPSSYFNASGR_HexNAc-2_Hex-5	Man5	0.4
1954	TPP1_MOUSE	169117973	SSSHLPPSSYFNASGR	HexNAc-2_Hex-3	0	0.8711	Tripeptidyl-peptidase 1	SSSHLPPSSYFNASGR_HexNAc-2_Hex-3	Man3	0.4
1955	TPP1_MOUSE	169117973	QRYNLTAK	HexNAc-2_Hex-8	0	2.5273	Tripeptidyl-peptidase 1	QRYNLTAK_HexNAc-2_Hex-8	Man8	0.4
1956	TRFE_MOUSE	545311955	FDEFFSQGCAPGYEKNSTLCDLCIGPLK	HexNAc-5_Hex-6_Fuc-3	0.00914951	-8.1757	Serotransferrin	FDEFFSQGCAPGYEKNSTLCDLCIGPLK_HexNAc-5_Hex-6_Fuc-3	Fuc3	0.6
1957	TSN2_MOUSE	132884288	GNGTLITFHSAFQCCGK	HexNAc-5_Hex-4_Fuc-1	0.00735463	-6.2834	Tetraspanin-2	GNGTLITFHSAFQCCGK_HexNAc-5_Hex-4_Fuc-1	Fuc1	0.2
1958	TSN2_MOUSE	132884288	GNGTLITFHSAFQCCGK	HexNAc-5_Hex-3_Fuc-1	0.0032538	-2.3145	Tetraspanin-2	GNGTLITFHSAFQCCGK_HexNAc-5_Hex-3_Fuc-1	Fuc1	0.2
1959	TTYH1_MOUSE	468650569	EAIPQFSAAQKPLLSLEETLNVTER	HexNAc-5_Hex-4_Fuc-2	0.00850971	-7.0291	Isoform 4 of Protein tweety homolog 1	EAIPQFSAAQKPLLSLEETLNVTER_HexNAc-5_Hex-4_Fuc-2	Fuc2	0.6
1960	TTYH1_MOUSE	468650569	EAIPQFSAAQKPLLSLEETLNVTER	HexNAc-5_Hex-3_Fuc-1	0.00663391	-5.3145	Isoform 4 of Protein tweety homolog 1	EAIPQFSAAQKPLLSLEETLNVTER_HexNAc-5_Hex-3_Fuc-1	Fuc1	0.6
1961	TTYH3_MOUSE	210885328	VQEVLNGTEVNLQHLTALVDCR	HexNAc-5_Hex-3_Fuc-1	0.00346165	-6.8564	Protein tweety homolog 3	VQEVLNGTEVNLQHLTALVDCR_HexNAc-5_Hex-3_Fuc-1	Fuc1	0.4
1962	TTYH3_MOUSE	210885328	VQEVLNGTEVNLQHLTALVDCR	HexNAc-4_Hex-5_Fuc-1	0.00249599	-3.2585	Protein tweety homolog 3	VQEVLNGTEVNLQHLTALVDCR_HexNAc-4_Hex-5_Fuc-1	Fuc1	0.4
1963	TUSC3_MOUSE	164402869	NYSMIVMFTALQPQR	HexNAc-2_Hex-8	0.00359125	-2.8458	Tumor suppressor candidate 3	NYSMIVMFTALQPQR_HexNAc-2_Hex-8	Man8	0.4
1964	TUSC3_MOUSE	164402869	NYSMIVMFTALQPQR	HexNAc-2_Hex-7_Fuc-1	0.00346165	-6.4239	Tumor suppressor candidate 3	NYSMIVMFTALQPQR_HexNAc-2_Hex-7_Fuc-1	Man7F	0.4
1965	UB2V1_MOUSE	1268176170	VNMSGVSSSNGVVDPR	HexNAc-3_Hex-6	0.00568952	-4.1739	Ubiquitin-conjugating enzyme E2 variant 1	VNMSGVSSSNGVVDPR_HexNAc-3_Hex-6	Fuc0	0.8
1966	UBP24_MOUSE	9639424	EQSGSSNGSESSPANENGER	HexNAc-2_Hex-8	0	2.1304	Ubiquitin carboxyl-terminal hydrolase 24	EQSGSSNGSESSPANENGER_HexNAc-2_Hex-8	Man8	0
1967	UGGG1_MOUSE	191633776	GTEVNATVIGESDPIDEVQGFLFGK	HexNAc-2_Hex-6	0.00296956	-1.9568	UDP-glucose:glycoprotein glucosyltransferase 1	GTEVNATVIGESDPIDEVQGFLFGK_HexNAc-2_Hex-6	Man6	0.4
1968	UGGG1_MOUSE	191633776	GTEVNATVIGESDPIDEVQGFLFGK	HexNAc-2_Hex-5	0	0.301	UDP-glucose:glycoprotein glucosyltransferase 1	GTEVNATVIGESDPIDEVQGFLFGK_HexNAc-2_Hex-5	Man5	0.4
1969	VAS1_MOUSE	421727765	LEIHSNGSVAHFNVSQVTGPSIYSFHCEYVSSVSK	HexNAc-2_Hex-7_Fuc-1	0.00914951	-8.1786	V-type proton ATPase subunit S1	LEIHSNGSVAHFNVSQVTGPSIYSFHCEYVSSVSK_HexNAc-2_Hex-7_Fuc-1	Man7F	0.6
1970	VAT1L_MOUSE	657552897	TPTPLMANDSTETSEAGEEEEDHEGDSENKERMPFIQ	HexNAc-2_Hex-6	0.00618079	-4.9178	Synaptic vesicle membrane protein VAT-1 homolog-like	TPTPLMANDSTETSEAGEEEEDHEGDSENKERMPFIQ_HexNAc-2_Hex-6	Man6	0.6
1971	VATG2_MOUSE	2077796183	QQAAMGSQGNLSAEVEQATR	HexNAc-4_Hex-6_Fuc-2	0.00914951	-8.1024	V-type proton ATPase subunit G 2	QQAAMGSQGNLSAEVEQATR_HexNAc-4_Hex-6_Fuc-2	Fuc2	0.8
1972	VCAM1_MOUSE	133588053	NTTISVHPSTR	HexNAc-4_Hex-4_Fuc-2	0.00568952	-4.2582	Vascular cell adhesion protein 1	NTTISVHPSTR_HexNAc-4_Hex-4_Fuc-2	Fuc2	0.2
1973	VCAM1_MOUSE	133588053	NTTISVHPSTR	HexNAc-5_Hex-5_Fuc-3	0.00346165	-6.8813	Vascular cell adhesion protein 1	NTTISVHPSTR_HexNAc-5_Hex-5_Fuc-3	Fuc3	0.2
1974	VCAM1_MOUSE	133588053	NTTISVHPSTR	HexNAc-4_Hex-3_Fuc-1	0	0.1255	Vascular cell adhesion protein 1	NTTISVHPSTR_HexNAc-4_Hex-3_Fuc-1	Fuc1	0.2
1975	VCAM1_MOUSE	133588053	NTTISVHPSTR	HexNAc-5_Hex-3_Fuc-1	0.00568952	-3.9459	Vascular cell adhesion protein 1	NTTISVHPSTR_HexNAc-5_Hex-3_Fuc-1	Fuc1	0.2
1976	VCAM1_MOUSE	133588053	NTTISVHPSTR	HexNAc-5_Hex-4_Fuc-2	0.00714116	-5.5957	Vascular cell adhesion protein 1	NTTISVHPSTR_HexNAc-5_Hex-4_Fuc-2	Fuc2	0.2
1977	VP26B_MOUSE	428360975	TPGQLSDNNSR	HexNAc-2_Hex-5	0.000438116	-1.489	Vacuolar protein sorting-associated protein 26B	TPGQLSDNNSR_HexNAc-2_Hex-5	Man5	0.6
1978	WDR7_MOUSE	408399072	SKPLTLLEYNLTMDTAK	HexNAc-5_Hex-3_Fuc-3	0.00367247	-8.0176	Isoform 2 of WD repeat-containing protein 7	SKPLTLLEYNLTMDTAK_HexNAc-5_Hex-3_Fuc-3	Fuc3	0.6
1979	WFS1_MOUSE	154199456	CLYGEAYPSCSSGNTSTAEEELCR	HexNAc-2_Hex-6	0.00215556	-3.1448	Wolframin	CLYGEAYPSCSSGNTSTAEEELCR_HexNAc-2_Hex-6	Man6	0.4

## Sheet: SV_enriched_glyco_unique
	Entry.Name	Intensity	Peptide	Glycan	Glycan.Q	Glycan.score	Entry.Description	Glycopeptide	Annotated	percentile
1	ADA22_MOUSE	10748100	TLNCSGAHVK	HexNAc-2_Hex-5	0	1.6961	Isoform 8 of Disintegrin and metalloproteinase domain-containing protein 22	TLNCSGAHVK_HexNAc-2_Hex-5	Man5	0
2	AT1B2_MOUSE	35562750	FLEPYNDSIQAQK	HexNAc-2_Hex-5	0	-1.6142	Sodium/potassium-transporting ATPase subunit beta-2	FLEPYNDSIQAQK_HexNAc-2_Hex-5	Man5	0.2
3	AT1B2_MOUSE	35562750	TENLDVIVNISDTESWGQHVQK	HexNAc-2_Hex-6	0.00398406	-2.235	Sodium/potassium-transporting ATPase subunit beta-2	TENLDVIVNISDTESWGQHVQK_HexNAc-2_Hex-6	Man6	0.2
4	AT1B2_MOUSE	35562750	FHVNYTQPLVAVK	HexNAc-2_Hex-6	0	0.3484	Sodium/potassium-transporting ATPase subunit beta-2	FHVNYTQPLVAVK_HexNAc-2_Hex-6	Man6	0.2
5	AT1B2_MOUSE	35562750	FHVNYTQPLVAVK	HexNAc-2_Hex-7	0	-0.0148	Sodium/potassium-transporting ATPase subunit beta-2	FHVNYTQPLVAVK_HexNAc-2_Hex-7	Man7	0.2
6	AT1B2_MOUSE	35562750	FLEPYNDSIQAQK	HexNAc-2_Hex-6	0	-1.4427	Sodium/potassium-transporting ATPase subunit beta-2	FLEPYNDSIQAQK_HexNAc-2_Hex-6	Man6	0.2
7	AT1B2_MOUSE	35562750	TENLDVIVNISDTESWGQHVQK	HexNAc-2_Hex-7	0.00398406	-3.4257	Sodium/potassium-transporting ATPase subunit beta-2	TENLDVIVNISDTESWGQHVQK_HexNAc-2_Hex-7	Man7	0.2
8	BCAS3_MOUSE	27539000	NETMATDSPR	HexNAc-4_Hex-3_Fuc-1	0.00398406	-3.3765	BCAS3 microtubule associated cell migration factor	NETMATDSPR_HexNAc-4_Hex-3_Fuc-1	Fuc1	0.2
9	BTBDH_MOUSE	413351700	FFHVNGSAFLPR	HexNAc-2_Hex-6	0	0.7529	BTB/POZ domain-containing protein 17	FFHVNGSAFLPR_HexNAc-2_Hex-6	Man6	0.6
10	BTBDH_MOUSE	413351700	FFHVNGSAFLPR	HexNAc-2_Hex-8	0	1.9257	BTB/POZ domain-containing protein 17	FFHVNGSAFLPR_HexNAc-2_Hex-8	Man8	0.6
11	BTBDH_MOUSE	413351700	FFHVNGSAFLPR	HexNAc-2_Hex-9	0	4.3931	BTB/POZ domain-containing protein 17	FFHVNGSAFLPR_HexNAc-2_Hex-9	Man9	0.6
12	BTBDH_MOUSE	413351700	FFHVNGSAFLPR	HexNAc-2_Hex-7	0	-0.0334	BTB/POZ domain-containing protein 17	FFHVNGSAFLPR_HexNAc-2_Hex-7	Man7	0.6
13	C1QA_MOUSE	1190053000	VLTNQESPYQNHTGR	HexNAc-2_Hex-12	0.00657895	-4.6737	Complement C1q subcomponent subunit A	VLTNQESPYQNHTGR_HexNAc-2_Hex-12	Prec	0.8
14	CAD13_MOUSE	217339300	INNTHALVSLLQNLNK	HexNAc-2_Hex-5	0	0.4703	Cadherin-13	INNTHALVSLLQNLNK_HexNAc-2_Hex-5	Man5	0.6
15	CBPE_MOUSE	823194500	DLQGNPIANATISVDGIDHDVTSAK	HexNAc-2_Hex-5	0	-1.0766	Carboxypeptidase E	DLQGNPIANATISVDGIDHDVTSAK_HexNAc-2_Hex-5	Man5	0.6
16	CBPE_MOUSE	823194500	DLQGNPIANATISVDGIDHDVTSAK	HexNAc-2_Hex-6	0	-1.3869	Carboxypeptidase E	DLQGNPIANATISVDGIDHDVTSAK_HexNAc-2_Hex-6	Man6	0.6
17	CBPE_MOUSE	823194500	GNETIVNLIHSTR	HexNAc-2_Hex-6	0	1.1367	Carboxypeptidase E	GNETIVNLIHSTR_HexNAc-2_Hex-6	Man6	0.6
18	CBPE_MOUSE	823194500	GNETIVNLIHSTR	HexNAc-2_Hex-5	0	1.0936	Carboxypeptidase E	GNETIVNLIHSTR_HexNAc-2_Hex-5	Man5	0.6
19	CBPE_MOUSE	823194500	GNETIVNLIHSTR	HexNAc-3_Hex-3_Fuc-1	0.00837989	-6.4538	Carboxypeptidase E	GNETIVNLIHSTR_HexNAc-3_Hex-3_Fuc-1	Fuc1	0.6
20	CBPE_MOUSE	823194500	GNETIVNLIHSTR	HexNAc-2_Hex-7	0	3.0324	Carboxypeptidase E	GNETIVNLIHSTR_HexNAc-2_Hex-7	Man7	0.6
21	CBPE_MOUSE	823194500	DLQGNPIANATISVDGIDHDVTSAK	HexNAc-2_Hex-4	0	-1.1209	Carboxypeptidase E	DLQGNPIANATISVDGIDHDVTSAK_HexNAc-2_Hex-4	Man4	0.6
22	CD47_MOUSE	7353616	DAMVGNYTCEVTELSR	HexNAc-2_Hex-5	0	-0.7967	Isoform 2 of Leukocyte surface antigen CD47	DAMVGNYTCEVTELSR_HexNAc-2_Hex-5	Man5	0
23	CD47_MOUSE	128428300	DAMVGNYTCEVTELSR	HexNAc-2_Hex-5	0	-0.7967	Isoform 2 of Leukocyte surface antigen CD47	DAMVGNYTCEVTELSR_HexNAc-2_Hex-5	Man5	0.4
24	CNTN1_MOUSE	883008700	GKANSTGTLVITNPTR	HexNAc-5_Hex-4_Fuc-2	0.010101	-7.7672	Contactin-1	GKANSTGTLVITNPTR_HexNAc-5_Hex-4_Fuc-2	Fuc2	0.8
25	CNTN1_MOUSE	883008700	ANSTGTLVITNPTR	HexNAc-4_Hex-4_Fuc-2	0.00837989	-6.2605	Contactin-1	ANSTGTLVITNPTR_HexNAc-4_Hex-4_Fuc-2	Fuc2	0.8
26	CNTN1_MOUSE	883008700	GKANSTGTLVITNPTR	HexNAc-4_Hex-4_Fuc-2	0.00837989	-5.987	Contactin-1	GKANSTGTLVITNPTR_HexNAc-4_Hex-4_Fuc-2	Fuc2	0.8
27	CNTN1_MOUSE	883008700	GKANSTGTLVITNPTR	HexNAc-3_Hex-4_Fuc-2	0.00398406	-3.8842	Contactin-1	GKANSTGTLVITNPTR_HexNAc-3_Hex-4_Fuc-2	Fuc2	0.8
28	CNTN1_MOUSE	883008700	ANSTGTLVITNPTR	HexNAc-4_Hex-3_Fuc-1	0.00398406	-2.7913	Contactin-1	ANSTGTLVITNPTR_HexNAc-4_Hex-3_Fuc-1	Fuc1	0.8
29	CNTN1_MOUSE	883008700	GKANSTGTLVITNPTR	HexNAc-5_Hex-3_Fuc-1	0.00657895	-4.4941	Contactin-1	GKANSTGTLVITNPTR_HexNAc-5_Hex-3_Fuc-1	Fuc1	0.8
30	CNTN1_MOUSE	883008700	GKANSTGTLVITNPTR	HexNAc-4_Hex-3_Fuc-1	0.00398406	-3.8948	Contactin-1	GKANSTGTLVITNPTR_HexNAc-4_Hex-3_Fuc-1	Fuc1	0.8
31	CNTN1_MOUSE	883008700	GKANSTGTLVITNPTR	HexNAc-3_Hex-3_Fuc-1	0.00657895	-4.8187	Contactin-1	GKANSTGTLVITNPTR_HexNAc-3_Hex-3_Fuc-1	Fuc1	0.8
32	CNTN1_MOUSE	883008700	ANSTGTLVITNPTR	HexNAc-4_Hex-3	0	-0.6305	Contactin-1	ANSTGTLVITNPTR_HexNAc-4_Hex-3	Fuc0	0.8
33	CNTN1_MOUSE	883008700	ANSTGTLVITNPTR	HexNAc-5_Hex-3_Fuc-1	0.00837989	-5.4711	Contactin-1	ANSTGTLVITNPTR_HexNAc-5_Hex-3_Fuc-1	Fuc1	0.8
34	CNTN1_MOUSE	883008700	GNYSCFVSSPSITK	HexNAc-4_Hex-3	0	-0.5558	Contactin-1	GNYSCFVSSPSITK_HexNAc-4_Hex-3	Fuc0	0.8
35	CNTP2_MOUSE	19886640	VGVHINNTQTK	HexNAc-2_Hex-5	0	-0.7333	Contactin-associated protein-like 2	VGVHINNTQTK_HexNAc-2_Hex-5	Man5	0
36	DC1I2_MOUSE	955927	KDEENDSKAPPHELTEEEK	HexNAc-2_Hex-3	0.00657895	-4.274	Cytoplasmic dynein 1 intermediate chain 2	KDEENDSKAPPHELTEEEK_HexNAc-2_Hex-3	Man3	0
37	DPP10_MOUSE	119133500	AGVNYTLQVYPDEGYHISDK	HexNAc-2_Hex-9	0.00398406	-3.4743	Inactive dipeptidyl peptidase 10	AGVNYTLQVYPDEGYHISDK_HexNAc-2_Hex-9	Man9	0.4
38	DPP6_MOUSE	477606200	NVETNNSTVLIEGK	HexNAc-4_Hex-5_Fuc-1	0.00837989	-5.1141	Dipeptidyl aminopeptidase-like protein 6	NVETNNSTVLIEGK_HexNAc-4_Hex-5_Fuc-1	Fuc1	0.6
39	DPP6_MOUSE	477606200	NVETNNSTVLIEGK	HexNAc-5_Hex-3_Fuc-1	0.00657895	-4.5687	Dipeptidyl aminopeptidase-like protein 6	NVETNNSTVLIEGK_HexNAc-5_Hex-3_Fuc-1	Fuc1	0.6
40	DPP6_MOUSE	477606200	CEGPGVPTVTVHNTTDK	HexNAc-2_Hex-5	0	-1.2187	Dipeptidyl aminopeptidase-like protein 6	CEGPGVPTVTVHNTTDK_HexNAc-2_Hex-5	Man5	0.6
41	DPP6_MOUSE	477606200	LAYATINDSR	HexNAc-5_Hex-3	0	3.1183	Dipeptidyl aminopeptidase-like protein 6	LAYATINDSR_HexNAc-5_Hex-3	Fuc0	0.6
42	DPP6_MOUSE	477606200	AQNVSILTLCDATTGVCTK	HexNAc-2_Hex-5	0	-1.9893	Dipeptidyl aminopeptidase-like protein 6	AQNVSILTLCDATTGVCTK_HexNAc-2_Hex-5	Man5	0.6
43	DPP6_MOUSE	477606200	NVETNNSTVLIEGK	HexNAc-4_Hex-3_Fuc-1	0.00837989	-4.9067	Dipeptidyl aminopeptidase-like protein 6	NVETNNSTVLIEGK_HexNAc-4_Hex-3_Fuc-1	Fuc1	0.6
44	DPP6_MOUSE	477606200	CEGPGVPTVTVHNTTDKR	HexNAc-2_Hex-5	0	1.278	Dipeptidyl aminopeptidase-like protein 6	CEGPGVPTVTVHNTTDKR_HexNAc-2_Hex-5	Man5	0.6
45	DPP6_MOUSE	477606200	LAYATINDSR	HexNAc-4_Hex-4	0	4.947	Dipeptidyl aminopeptidase-like protein 6	LAYATINDSR_HexNAc-4_Hex-4	Fuc0	0.6
46	DPP6_MOUSE	477606200	AQNVSILTLCDATTGVCTK	HexNAc-2_Hex-6	0.00398406	-2.506	Dipeptidyl aminopeptidase-like protein 6	AQNVSILTLCDATTGVCTK_HexNAc-2_Hex-6	Man6	0.6
47	DZIP3_MOUSE	3658901	SAQDGNNASPSHTASQPNAPQDPK	HexNAc-3_Hex-3	0.00837989	-4.9403	Isoform 2 of E3 ubiquitin-protein ligase DZIP3	SAQDGNNASPSHTASQPNAPQDPK_HexNAc-3_Hex-3	Fuc0	0
48	GGT7_MOUSE	198741400	RNESHLIDFR	HexNAc-2_Hex-8	0	2.4452	Glutathione hydrolase 7	RNESHLIDFR_HexNAc-2_Hex-8	Man8	0.6
49	GGT7_MOUSE	198741400	RNESHLIDFR	HexNAc-2_Hex-7	0	7.5554	Glutathione hydrolase 7	RNESHLIDFR_HexNAc-2_Hex-7	Man7	0.6
50	GGT7_MOUSE	198741400	RNESHLIDFR	HexNAc-2_Hex-9	0	3.1567	Glutathione hydrolase 7	RNESHLIDFR_HexNAc-2_Hex-9	Man9	0.6
51	LAMP1_MOUSE	184836300	AFNISPNDTSSGSCGINLVTLK	HexNAc-2_Hex-5	0	0.1781	Lysosome-associated membrane glycoprotein 1	AFNISPNDTSSGSCGINLVTLK_HexNAc-2_Hex-5	Man5	0.6
52	LAMP1_MOUSE	184836300	AFNISPNDTSSGSCGINLVTLK	HexNAc-2_Hex-6	0	-1.7802	Lysosome-associated membrane glycoprotein 1	AFNISPNDTSSGSCGINLVTLK_HexNAc-2_Hex-6	Man6	0.6
53	LAMP2_MOUSE	109589100	LNNSQIK	HexNAc-2_Hex-5	0	0.8226	Isoform LAMP-2B of Lysosome-associated membrane glycoprotein 2	LNNSQIK_HexNAc-2_Hex-5	Man5	0.4
54	LAMP2_MOUSE	109589100	LNNSQIK	HexNAc-2_Hex-6	0	2.1886	Isoform LAMP-2B of Lysosome-associated membrane glycoprotein 2	LNNSQIK_HexNAc-2_Hex-6	Man6	0.4
55	LCAP_MOUSE	22986630	DIILHSTGHNISR	HexNAc-2_Hex-5	0	1.1264	Leucyl-cystinyl aminopeptidase	DIILHSTGHNISR_HexNAc-2_Hex-5	Man5	0.2
56	LRP1_MOUSE	143328800	NSTTLVMHMK	HexNAc-2_Hex-5	0	0.049	Prolow-density lipoprotein receptor-related protein 1	NSTTLVMHMK_HexNAc-2_Hex-5	Man5	0.4
57	LRP1_MOUSE	143328800	GCKDNATDSVPLR	HexNAc-5_Hex-3_Fuc-1	0.00657895	-4.4941	Prolow-density lipoprotein receptor-related protein 1	GCKDNATDSVPLR_HexNAc-5_Hex-3_Fuc-1	Fuc1	0.4
58	LRP1_MOUSE	143328800	LNGTDPIVAADSKR	HexNAc-2_Hex-6	0	1.4239	Prolow-density lipoprotein receptor-related protein 1	LNGTDPIVAADSKR_HexNAc-2_Hex-6	Man6	0.4
59	LRP1_MOUSE	143328800	GVTHLNISGLK	HexNAc-2_Hex-5	0	1.4145	Prolow-density lipoprotein receptor-related protein 1	GVTHLNISGLK_HexNAc-2_Hex-5	Man5	0.4
60	LRP1_MOUSE	143328800	GPCSHLCLINYNR	HexNAc-2_Hex-5	0	1.244	Prolow-density lipoprotein receptor-related protein 1	GPCSHLCLINYNR_HexNAc-2_Hex-5	Man5	0.4
61	LRP1_MOUSE	143328800	LNGTDPIVAADSKR	HexNAc-2_Hex-5	0	0.8511	Prolow-density lipoprotein receptor-related protein 1	LNGTDPIVAADSKR_HexNAc-2_Hex-5	Man5	0.4
62	LRP1_MOUSE	143328800	GCKDNATDSVPLR	HexNAc-4_Hex-3_Fuc-1	0.00657895	-4.2355	Prolow-density lipoprotein receptor-related protein 1	GCKDNATDSVPLR_HexNAc-4_Hex-3_Fuc-1	Fuc1	0.4
63	LRP1_MOUSE	143328800	FGTCSQLCNNTK	HexNAc-2_Hex-5	0	1.0034	Prolow-density lipoprotein receptor-related protein 1	FGTCSQLCNNTK_HexNAc-2_Hex-5	Man5	0.4
64	LRP1_MOUSE	143328800	WTGHNVTVVQR	HexNAc-2_Hex-5	0	0.547	Prolow-density lipoprotein receptor-related protein 1	WTGHNVTVVQR_HexNAc-2_Hex-5	Man5	0.4
65	LRP1_MOUSE	143328800	DGSCIGNSSR	HexNAc-2_Hex-5	0	1.9706	Prolow-density lipoprotein receptor-related protein 1	DGSCIGNSSR_HexNAc-2_Hex-5	Man5	0.4
66	LRP1_MOUSE	143328800	DNTTCYEFKK	HexNAc-2_Hex-5	0	1.1539	Prolow-density lipoprotein receptor-related protein 1	DNTTCYEFKK_HexNAc-2_Hex-5	Man5	0.4
67	LRP1_MOUSE	143328800	TCVSNCTASQFVCK	HexNAc-2_Hex-5	0	-0.618	Prolow-density lipoprotein receptor-related protein 1	TCVSNCTASQFVCK_HexNAc-2_Hex-5	Man5	0.4
68	LRP1_MOUSE	143328800	FNSTEYQVVTR	HexNAc-2_Hex-5	0	0.1505	Prolow-density lipoprotein receptor-related protein 1	FNSTEYQVVTR_HexNAc-2_Hex-5	Man5	0.4
69	MPRD_MOUSE	339423100	LRPLFNK	HexNAc-2_Hex-7	0	2.2893	Cation-dependent mannose-6-phosphate receptor	LRPLFNK_HexNAc-2_Hex-7	Man7	0.6
70	MPRD_MOUSE	339423100	LRPLFNK	HexNAc-2_Hex-6	0	4.4613	Cation-dependent mannose-6-phosphate receptor	LRPLFNK_HexNAc-2_Hex-6	Man6	0.6
71	MPRD_MOUSE	339423100	LRPLFNK	HexNAc-2_Hex-5	0	2.2488	Cation-dependent mannose-6-phosphate receptor	LRPLFNK_HexNAc-2_Hex-5	Man5	0.6
72	MPRD_MOUSE	339423100	LRPLFNK	HexNAc-2_Hex-8	0	1.8107	Cation-dependent mannose-6-phosphate receptor	LRPLFNK_HexNAc-2_Hex-8	Man8	0.6
73	MPRI_MOUSE	92816340	MNYTGGDTCHK	HexNAc-2_Hex-5	0	-1.899	Cation-independent mannose-6-phosphate receptor	MNYTGGDTCHK_HexNAc-2_Hex-5	Man5	0.4
74	MPRI_MOUSE	92816340	NGSSIIDLSPLIHR	HexNAc-2_Hex-5	0	-1.2315	Cation-independent mannose-6-phosphate receptor	NGSSIIDLSPLIHR_HexNAc-2_Hex-5	Man5	0.4
75	MPRI_MOUSE	92816340	HQNQTLR	HexNAc-2_Hex-4	0	1.7555	Cation-independent mannose-6-phosphate receptor	HQNQTLR_HexNAc-2_Hex-4	Man4	0.4
76	NEGR1_MOUSE	858037100	LFNGQQGIIIQNFSTR	HexNAc-2_Hex-5	0	-2.0926	Neuronal growth regulator 1	LFNGQQGIIIQNFSTR_HexNAc-2_Hex-5	Man5	0.8
77	NICA_MOUSE	24539450	NISGVVLADHSGSFHNR	HexNAc-2_Hex-8	0	-0.9992	Nicastrin	NISGVVLADHSGSFHNR_HexNAc-2_Hex-8	Man8	0.2
78	NPTX1_MOUSE	135859900	LNSSSQTNSLK	HexNAc-5_Hex-4_Fuc-2	0.010101	-7.5054	Neuronal pentraxin-1	LNSSSQTNSLK_HexNAc-5_Hex-4_Fuc-2	Fuc2	0.4
79	NPTX1_MOUSE	135859900	VNTLEEGKGGPKNDTEER	HexNAc-5_Hex-3_Fuc-1	0.00657895	-4.2964	Neuronal pentraxin-1	VNTLEEGKGGPKNDTEER_HexNAc-5_Hex-3_Fuc-1	Fuc1	0.4
80	NPTX1_MOUSE	135859900	VNTLEEGKGGPKNDTEER	HexNAc-5_Hex-4_Fuc-2	0.00837989	-5.4965	Neuronal pentraxin-1	VNTLEEGKGGPKNDTEER_HexNAc-5_Hex-4_Fuc-2	Fuc2	0.4
81	NPTX1_MOUSE	135859900	LNSSSQTNSLK	HexNAc-5_Hex-3_Fuc-1	0.00657895	-4.8363	Neuronal pentraxin-1	LNSSSQTNSLK_HexNAc-5_Hex-3_Fuc-1	Fuc1	0.4
82	NRCAM_MOUSE	17051120	FNHTQTIQQK	HexNAc-2_Hex-5	0	5.1155	Isoform 2 of Neuronal cell adhesion molecule	FNHTQTIQQK_HexNAc-2_Hex-5	Man5	0
83	NTRK2_MOUSE	55916290	HMNETSHTQGSLR	HexNAc-2_Hex-5	0	-0.6935	BDNF/NT-3 growth factors receptor	HMNETSHTQGSLR_HexNAc-2_Hex-5	Man5	0.2
84	RRAGD_MOUSE	0	KTGATPNGTPRVLL	HexNAc-2_Hex-7	0.00398406	-2.6944	Ras-related GTP-binding protein D	KTGATPNGTPRVLL_HexNAc-2_Hex-7	Man7	0
85	SEM7A_MOUSE	31540570	EDNPDKNPEAPLNVSR	HexNAc-2_Hex-7	0	-0.6638	Semaphorin-7A	EDNPDKNPEAPLNVSR_HexNAc-2_Hex-7	Man7	0.2
86	SEM7A_MOUSE	31540570	EDNPDKNPEAPLNVSR	HexNAc-2_Hex-8	0	-1.9253	Semaphorin-7A	EDNPDKNPEAPLNVSR_HexNAc-2_Hex-8	Man8	0.2
87	SEM7A_MOUSE	31540570	EDNPDKNPEAPLNVSR	HexNAc-2_Hex-6	0	0.6404	Semaphorin-7A	EDNPDKNPEAPLNVSR_HexNAc-2_Hex-6	Man6	0.2
88	SHPS1_MOUSE	167162800	IRNVSDTTK	HexNAc-2_Hex-5	0	2.5904	Isoform 2 of Tyrosine-protein phosphatase non-receptor type substrate 1	IRNVSDTTK_HexNAc-2_Hex-5	Man5	0.6
89	SHPS1_MOUSE	167162800	GIANLSNFIR	HexNAc-2_Hex-5	0	2.6842	Isoform 2 of Tyrosine-protein phosphatase non-receptor type substrate 1	GIANLSNFIR_HexNAc-2_Hex-5	Man5	0.6
90	SHPS1_MOUSE	167162800	ISNVTPADAGIYYCVK	HexNAc-2_Hex-5	0	-1.7798	Isoform 2 of Tyrosine-protein phosphatase non-receptor type substrate 1	ISNVTPADAGIYYCVK_HexNAc-2_Hex-5	Man5	0.6
91	SHPS1_MOUSE	167162800	IRNVSDTTKR	HexNAc-2_Hex-5	0	2.0206	Isoform 2 of Tyrosine-protein phosphatase non-receptor type substrate 1	IRNVSDTTKR_HexNAc-2_Hex-5	Man5	0.6
92	SHPS1_MOUSE	167162800	VTQQSPTSMNQVNLTCR	HexNAc-2_Hex-5	0	-1.5914	Isoform 2 of Tyrosine-protein phosphatase non-receptor type substrate 1	VTQQSPTSMNQVNLTCR_HexNAc-2_Hex-5	Man5	0.6
93	SHPS1_MOUSE	5588286	IRNVSDTTK	HexNAc-2_Hex-5	0	2.5904	Isoform 2 of Tyrosine-protein phosphatase non-receptor type substrate 1	IRNVSDTTK_HexNAc-2_Hex-5	Man5	0
94	SHPS1_MOUSE	5588286	GIANLSNFIR	HexNAc-2_Hex-5	0	2.6842	Isoform 2 of Tyrosine-protein phosphatase non-receptor type substrate 1	GIANLSNFIR_HexNAc-2_Hex-5	Man5	0
95	SHPS1_MOUSE	5588286	ISNVTPADAGIYYCVK	HexNAc-2_Hex-5	0	-1.7798	Isoform 2 of Tyrosine-protein phosphatase non-receptor type substrate 1	ISNVTPADAGIYYCVK_HexNAc-2_Hex-5	Man5	0
96	SHPS1_MOUSE	5588286	IRNVSDTTKR	HexNAc-2_Hex-5	0	2.0206	Isoform 2 of Tyrosine-protein phosphatase non-receptor type substrate 1	IRNVSDTTKR_HexNAc-2_Hex-5	Man5	0
97	SHPS1_MOUSE	5588286	VTQQSPTSMNQVNLTCR	HexNAc-2_Hex-5	0	-1.5914	Isoform 2 of Tyrosine-protein phosphatase non-receptor type substrate 1	VTQQSPTSMNQVNLTCR_HexNAc-2_Hex-5	Man5	0
98	SIDT1_MOUSE	162187900	VHVNSSSDNLDYPVLVVVR	HexNAc-2_Hex-8	0	-1.0586	SID1 transmembrane family member 1	VHVNSSSDNLDYPVLVVVR_HexNAc-2_Hex-8	Man8	0.4
99	SIDT1_MOUSE	162187900	VHVNSSSDNLDYPVLVVVR	HexNAc-2_Hex-5	0	0.1942	SID1 transmembrane family member 1	VHVNSSSDNLDYPVLVVVR_HexNAc-2_Hex-5	Man5	0.4
100	SIDT1_MOUSE	162187900	VHVNSSSDNLDYPVLVVVR	HexNAc-2_Hex-6	0	-1.8641	SID1 transmembrane family member 1	VHVNSSSDNLDYPVLVVVR_HexNAc-2_Hex-6	Man6	0.4
101	SIDT1_MOUSE	162187900	VHVNSSSDNLDYPVLVVVR	HexNAc-2_Hex-7	0	-0.6479	SID1 transmembrane family member 1	VHVNSSSDNLDYPVLVVVR_HexNAc-2_Hex-7	Man7	0.4
102	SORT_MOUSE	73151970	HLYTTTGGETDFTNVTSLR	HexNAc-2_Hex-10	0	-1.3177	Isoform 2 of Sortilin	HLYTTTGGETDFTNVTSLR_HexNAc-2_Hex-10	Prec	0.2
103	SUSD2_MOUSE	44457070	SQLVNETHWQYYGTSDTR	HexNAc-2_Hex-7	0.00398406	-2.3615	Sushi domain-containing protein 2	SQLVNETHWQYYGTSDTR_HexNAc-2_Hex-7	Man7	0.2
104	SV2A_MOUSE	19434620000	LVNSTFLHNK	HexNAc-5_Hex-4_Fuc-2	0.00837989	-6.5726	Synaptic vesicle glycoprotein 2A	LVNSTFLHNK_HexNAc-5_Hex-4_Fuc-2	Fuc2	0.8
105	SV2B_MOUSE	10045040000	FINSTFLEQK	HexNAc-5_Hex-5_Fuc-3	0.00837989	-6.4218	Synaptic vesicle glycoprotein 2B	FINSTFLEQK_HexNAc-5_Hex-5_Fuc-3	Fuc3	0.8
106	SV2B_MOUSE	10045040000	NCTIESTTFYNTDLYK	HexNAc-2_Hex-5	0	-2.1441	Synaptic vesicle glycoprotein 2B	NCTIESTTFYNTDLYK_HexNAc-2_Hex-5	Man5	0.8
107	SV2B_MOUSE	10045040000	FINSTFLEQK	HexNAc-5_Hex-4_Fuc-2	0.00837989	-5.6208	Synaptic vesicle glycoprotein 2B	FINSTFLEQK_HexNAc-5_Hex-4_Fuc-2	Fuc2	0.8
108	SV2B_MOUSE	10045040000	FINSTFLEQK	HexNAc-5_Hex-3_Fuc-1	0.00398406	-2.7696	Synaptic vesicle glycoprotein 2B	FINSTFLEQK_HexNAc-5_Hex-3_Fuc-1	Fuc1	0.8
109	SYNPR_MOUSE	5006052000	LSVDCVNK	HexNAc-5_Hex-5_Fuc-3	0.00837989	-5.3214	Isoform 2 of Synaptoporin	LSVDCVNK_HexNAc-5_Hex-5_Fuc-3	Fuc3	0.8
110	SYNPR_MOUSE	5006052000	LSVDCVNK	HexNAc-5_Hex-3_Fuc-1	0.00657895	-4.6966	Isoform 2 of Synaptoporin	LSVDCVNK_HexNAc-5_Hex-3_Fuc-1	Fuc1	0.8
111	SYNPR_MOUSE	5006052000	LSVDCVNK	HexNAc-5_Hex-4_Fuc-2	0.00837989	-5.4507	Isoform 2 of Synaptoporin	LSVDCVNK_HexNAc-5_Hex-4_Fuc-2	Fuc2	0.8
112	SYPH_MOUSE	37593040000	LSVECANK	HexNAc-5_Hex-6_Fuc-2	0.010101	-8.6931	Synaptophysin	LSVECANK_HexNAc-5_Hex-6_Fuc-2	Fuc2	0.8
113	SYPH_MOUSE	37593040000	LSVECANKTESALNIEVEFEYPFR	HexNAc-5_Hex-5_Fuc-3	0.010101	-8.4583	Synaptophysin	LSVECANKTESALNIEVEFEYPFR_HexNAc-5_Hex-5_Fuc-3	Fuc3	0.8
114	SYPH_MOUSE	37593040000	LSVECANK	HexNAc-4_Hex-3_Fuc-2	0.00657895	-4.1336	Synaptophysin	LSVECANK_HexNAc-4_Hex-3_Fuc-2	Fuc2	0.8
115	SYPH_MOUSE	37593040000	LSVECANK	HexNAc-5_Hex-5_Fuc-3	0.010101	-7.0196	Synaptophysin	LSVECANK_HexNAc-5_Hex-5_Fuc-3	Fuc3	0.8
116	SYPH_MOUSE	37593040000	LSVECANK	HexNAc-5_Hex-4_Fuc-2	0.00657895	-4.2395	Synaptophysin	LSVECANK_HexNAc-5_Hex-4_Fuc-2	Fuc2	0.8
117	SYPH_MOUSE	37593040000	LSVECANK	HexNAc-3_Hex-4_Fuc-2	0.00657895	-4.2559	Synaptophysin	LSVECANK_HexNAc-3_Hex-4_Fuc-2	Fuc2	0.8
118	SYPH_MOUSE	37593040000	LSVECANK	HexNAc-4_Hex-4_Fuc-2	0.00657895	-4.1667	Synaptophysin	LSVECANK_HexNAc-4_Hex-4_Fuc-2	Fuc2	0.8
119	SYPH_MOUSE	37593040000	LSVECANKTESALNIEVEFEYPFR	HexNAc-5_Hex-4_Fuc-2	0.010101	-7.6447	Synaptophysin	LSVECANKTESALNIEVEFEYPFR_HexNAc-5_Hex-4_Fuc-2	Fuc2	0.8
120	SYPH_MOUSE	37593040000	LSVECANK	HexNAc-5_Hex-3_Fuc-1	0.00657895	-4.2179	Synaptophysin	LSVECANK_HexNAc-5_Hex-3_Fuc-1	Fuc1	0.8
121	SYPH_MOUSE	37593040000	LSVECANK	HexNAc-5_Hex-5_Fuc-1	0.00398406	-3.162	Synaptophysin	LSVECANK_HexNAc-5_Hex-5_Fuc-1	Fuc1	0.8
122	SYPH_MOUSE	37593040000	LSVECANK	HexNAc-5_Hex-5_Fuc-2	0.00657895	-4.3282	Synaptophysin	LSVECANK_HexNAc-5_Hex-5_Fuc-2	Fuc2	0.8
123	SYPH_MOUSE	37593040000	LSVECANK	HexNAc-5_Hex-4_Fuc-1	0.00398406	-3.868	Synaptophysin	LSVECANK_HexNAc-5_Hex-4_Fuc-1	Fuc1	0.8
124	THY1_MOUSE	1955761000	VLTLANFTTK	HexNAc-4_Hex-4_Fuc-2	0.00657895	-4.1585	Thy-1 membrane glycoprotein	VLTLANFTTK_HexNAc-4_Hex-4_Fuc-2	Fuc2	0.8
125	THY1_MOUSE	1955761000	VLTLANFTTK	HexNAc-5_Hex-5_Fuc-3	0.010101	-6.9961	Thy-1 membrane glycoprotein	VLTLANFTTK_HexNAc-5_Hex-5_Fuc-3	Fuc3	0.8
126	THY1_MOUSE	1955761000	VLTLANFTTK	HexNAc-4_Hex-6_Fuc-2	0.00398406	-3.0871	Thy-1 membrane glycoprotein	VLTLANFTTK_HexNAc-4_Hex-6_Fuc-2	Fuc2	0.8
127	THY1_MOUSE	1955761000	HENNTKDNSIQHEFSLTR	HexNAc-2_Hex-5	0	0.0289	Thy-1 membrane glycoprotein	HENNTKDNSIQHEFSLTR_HexNAc-2_Hex-5	Man5	0.8
128	THY1_MOUSE	1955761000	HENNTKDNSIQHEFSLTR	HexNAc-2_Hex-3	0	1.005	Thy-1 membrane glycoprotein	HENNTKDNSIQHEFSLTR_HexNAc-2_Hex-3	Man3	0.8
129	THY1_MOUSE	1955761000	VLTLANFTTK	HexNAc-5_Hex-4_Fuc-2	0.010101	-7.0018	Thy-1 membrane glycoprotein	VLTLANFTTK_HexNAc-5_Hex-4_Fuc-2	Fuc2	0.8
130	THY1_MOUSE	1955761000	VLTLANFTTK	HexNAc-5_Hex-4_Fuc-1	0.010101	-6.9062	Thy-1 membrane glycoprotein	VLTLANFTTK_HexNAc-5_Hex-4_Fuc-1	Fuc1	0.8
131	THY1_MOUSE	1955761000	VLTLANFTTK	HexNAc-4_Hex-6_Fuc-1	0.00398406	-2.851	Thy-1 membrane glycoprotein	VLTLANFTTK_HexNAc-4_Hex-6_Fuc-1	Fuc1	0.8
132	THY1_MOUSE	1955761000	HENNTKDNSIQHEFSLTR	HexNAc-2_Hex-7	0	-0.1117	Thy-1 membrane glycoprotein	HENNTKDNSIQHEFSLTR_HexNAc-2_Hex-7	Man7	0.8
133	THY1_MOUSE	1955761000	HENNTKDNSIQHEFSLTR	HexNAc-2_Hex-4	0	-1.5706	Thy-1 membrane glycoprotein	HENNTKDNSIQHEFSLTR_HexNAc-2_Hex-4	Man4	0.8
134	THY1_MOUSE	1955761000	HENNTKDNSIQHEFSLTR	HexNAc-2_Hex-6	0.00657895	-4.2426	Thy-1 membrane glycoprotein	HENNTKDNSIQHEFSLTR_HexNAc-2_Hex-6	Man6	0.8
135	THY1_MOUSE	1955761000	VLTLANFTTK	HexNAc-4_Hex-5_Fuc-1	0.00398406	-3.3453	Thy-1 membrane glycoprotein	VLTLANFTTK_HexNAc-4_Hex-5_Fuc-1	Fuc1	0.8
136	THY1_MOUSE	1955761000	VLTLANFTTK	HexNAc-5_Hex-3_Fuc-1	0.00657895	-4.0881	Thy-1 membrane glycoprotein	VLTLANFTTK_HexNAc-5_Hex-3_Fuc-1	Fuc1	0.8
137	THY1_MOUSE	1955761000	VLTLANFTTK	HexNAc-4_Hex-5_Fuc-2	0.00837989	-5.3044	Thy-1 membrane glycoprotein	VLTLANFTTK_HexNAc-4_Hex-5_Fuc-2	Fuc2	0.8
138	TMX3_MOUSE	15324260	LVAIAVIDEKNTSLEHTR	HexNAc-2_Hex-8	0	-0.9187	Protein disulfide-isomerase TMX3	LVAIAVIDEKNTSLEHTR_HexNAc-2_Hex-8	Man8	0
139	VA0E2_MOUSE	162167500	NETIWYVR	HexNAc-2_Hex-8	0	2.0827	V-type proton ATPase subunit e 2	NETIWYVR_HexNAc-2_Hex-8	Man8	0.4
140	VA0E2_MOUSE	162167500	NETIWYVR	HexNAc-2_Hex-9	0	0.8644	V-type proton ATPase subunit e 2	NETIWYVR_HexNAc-2_Hex-9	Man9	0.4
141	VA0E2_MOUSE	162167500	NETIWYVR	HexNAc-2_Hex-6	0	0.7648	V-type proton ATPase subunit e 2	NETIWYVR_HexNAc-2_Hex-6	Man6	0.4
142	VAMP2_MOUSE	65507550000	SATAATVPPAAPAGEGGPPAPPPNLTSNR	HexNAc-3_Hex-4_Fuc-1	0.010101	-8.2584	Vesicle-associated membrane protein 2	SATAATVPPAAPAGEGGPPAPPPNLTSNR_HexNAc-3_Hex-4_Fuc-1	Fuc1	0.8

## Sheet: SV_nonenriched_glyco_unique
	Entry.Name	Intensity	Peptide	Glycan	Glycan.Q	Glycan.score	Entry.Description	Glycopeptide	Annotated	percentile
1	AT1B2_MOUSE	35562750	FHVNYTQPLVAVK	HexNAc-2_Hex-7	0	0.4244	Sodium/potassium-transporting ATPase subunit beta-2	FHVNYTQPLVAVK_HexNAc-2_Hex-7	Man7	0.2
2	AT1B2_MOUSE	35562750	TENLDVIVNISDTESWGQHVQK	HexNAc-2_Hex-7	0	-0.9408	Sodium/potassium-transporting ATPase subunit beta-2	TENLDVIVNISDTESWGQHVQK_HexNAc-2_Hex-7	Man7	0.2
3	AT1B2_MOUSE	35562750	TENLDVIVNISDTESWGQHVQK	HexNAc-2_Hex-5	0	-1.1923	Sodium/potassium-transporting ATPase subunit beta-2	TENLDVIVNISDTESWGQHVQK_HexNAc-2_Hex-5	Man5	0.2
4	AT1B2_MOUSE	35562750	TENLDVIVNISDTESWGQHVQK	HexNAc-2_Hex-6	0	-1.2382	Sodium/potassium-transporting ATPase subunit beta-2	TENLDVIVNISDTESWGQHVQK_HexNAc-2_Hex-6	Man6	0.2
5	AT1B2_MOUSE	35562750	FLEPYNDSIQAQK	HexNAc-2_Hex-5	0	-0.1349	Sodium/potassium-transporting ATPase subunit beta-2	FLEPYNDSIQAQK_HexNAc-2_Hex-5	Man5	0.2
6	AT1B2_MOUSE	35562750	FLEPYNDSIQAQK	HexNAc-2_Hex-7	0	0.2534	Sodium/potassium-transporting ATPase subunit beta-2	FLEPYNDSIQAQK_HexNAc-2_Hex-7	Man7	0.2
7	AT1B2_MOUSE	35562750	FLEPYNDSIQAQK	HexNAc-2_Hex-6	0	-1.2382	Sodium/potassium-transporting ATPase subunit beta-2	FLEPYNDSIQAQK_HexNAc-2_Hex-6	Man6	0.2
8	AT1B2_MOUSE	35562750	FHVNYTQPLVAVK	HexNAc-2_Hex-6	0	1.2951	Sodium/potassium-transporting ATPase subunit beta-2	FHVNYTQPLVAVK_HexNAc-2_Hex-6	Man6	0.2
9	BTBDH_MOUSE	413351669	FFHVNGSAFLPR	HexNAc-2_Hex-9	0	2.0779	BTB/POZ domain-containing protein 17	FFHVNGSAFLPR_HexNAc-2_Hex-9	Man9	0.6
10	BTBDH_MOUSE	413351669	QGNASDVILR	HexNAc-2_Hex-5	0	0.5209	BTB/POZ domain-containing protein 17	QGNASDVILR_HexNAc-2_Hex-5	Man5	0.6
11	BTBDH_MOUSE	413351669	FFHVNGSAFLPR	HexNAc-2_Hex-8	0	3.0163	BTB/POZ domain-containing protein 17	FFHVNGSAFLPR_HexNAc-2_Hex-8	Man8	0.6
12	BTBDH_MOUSE	413351669	FFHVNGSAFLPR	HexNAc-2_Hex-6	0	1.0899	BTB/POZ domain-containing protein 17	FFHVNGSAFLPR_HexNAc-2_Hex-6	Man6	0.6
13	BTBDH_MOUSE	413351669	FFHVNGSAFLPR	HexNAc-2_Hex-7	0	0.5398	BTB/POZ domain-containing protein 17	FFHVNGSAFLPR_HexNAc-2_Hex-7	Man7	0.6
14	CAD13_MOUSE	217339307	INNTHALVSLLQNLNK	HexNAc-2_Hex-5	0	0.3911	Cadherin-13	INNTHALVSLLQNLNK_HexNAc-2_Hex-5	Man5	0.6
15	CAD13_MOUSE	217339307	NLSVVILGASDKDLHPNTDPFK	HexNAc-2_Hex-5	0.00657895	-2.1592	Cadherin-13	NLSVVILGASDKDLHPNTDPFK_HexNAc-2_Hex-5	Man5	0.6
16	CAD13_MOUSE	217339307	NLSVVILGASDKDLHPNTDPFKFEIHK	HexNAc-2_Hex-5	0.00657895	-2.3699	Cadherin-13	NLSVVILGASDKDLHPNTDPFKFEIHK_HexNAc-2_Hex-5	Man5	0.6
17	CADM2_MOUSE	58560845	GSQGQFPLTQNVTVVEGGTAILTCR	HexNAc-2_Hex-5	0.00411523	-1.6099	Isoform 2 of Cell adhesion molecule 2	GSQGQFPLTQNVTVVEGGTAILTCR_HexNAc-2_Hex-5	Man5	0.2
18	CBPE_MOUSE	823194540	GNETIVNLIHSTR	HexNAc-2_Hex-7	0	2.2237	Carboxypeptidase E	GNETIVNLIHSTR_HexNAc-2_Hex-7	Man7	0.6
19	CBPE_MOUSE	823194540	DLQGNPIANATISVDGIDHDVTSAK	HexNAc-2_Hex-6	0	-1.3191	Carboxypeptidase E	DLQGNPIANATISVDGIDHDVTSAK_HexNAc-2_Hex-6	Man6	0.6
20	CBPE_MOUSE	823194540	GNETIVNLIHSTR	HexNAc-2_Hex-6	0	1.7997	Carboxypeptidase E	GNETIVNLIHSTR_HexNAc-2_Hex-6	Man6	0.6
21	CBPE_MOUSE	823194540	DLQGNPIANATISVDGIDHDVTSAK	HexNAc-2_Hex-4	0	-1.2383	Carboxypeptidase E	DLQGNPIANATISVDGIDHDVTSAK_HexNAc-2_Hex-4	Man4	0.6
22	CBPE_MOUSE	823194540	DLQGNPIANATISVDGIDHDVTSAK	HexNAc-2_Hex-5	0.00411523	-1.8439	Carboxypeptidase E	DLQGNPIANATISVDGIDHDVTSAK_HexNAc-2_Hex-5	Man5	0.6
23	CBPE_MOUSE	823194540	GNETIVNLIHSTR	HexNAc-2_Hex-5	0	0.9254	Carboxypeptidase E	GNETIVNLIHSTR_HexNAc-2_Hex-5	Man5	0.6
24	CC50A_MOUSE	652738900	DDLHPTLPAGQYFLNITYNYPVHSFDGR	HexNAc-2_Hex-5	0	-1.2227	Cell cycle control protein 50A	DDLHPTLPAGQYFLNITYNYPVHSFDGR_HexNAc-2_Hex-5	Man5	0.6
25	CC50A_MOUSE	652738900	DDLHPTLPAGQYFLNITYNYPVHSFDGR	HexNAc-5_Hex-3	0	-0.2345	Cell cycle control protein 50A	DDLHPTLPAGQYFLNITYNYPVHSFDGR_HexNAc-5_Hex-3	Fuc0	0.6
26	CD1D1_MOUSE	10457421	WSNDSATISFTKPWSQGK	HexNAc-2_Hex-5	0.00411523	-2.0567	Antigen-presenting glycoprotein CD1d1	WSNDSATISFTKPWSQGK_HexNAc-2_Hex-5	Man5	0
27	CD47_MOUSE	7353616	DAMVGNYTCEVTELSR	HexNAc-2_Hex-5	0	1.5145	Isoform 2 of Leukocyte surface antigen CD47	DAMVGNYTCEVTELSR_HexNAc-2_Hex-5	Man5	0
28	CD47_MOUSE	128428291	DAMVGNYTCEVTELSR	HexNAc-2_Hex-5	0	1.5145	Isoform 2 of Leukocyte surface antigen CD47	DAMVGNYTCEVTELSR_HexNAc-2_Hex-5	Man5	0.4
29	CNTN1_MOUSE	883008723	ILIWEDGSLEINNITR	HexNAc-5_Hex-3_Fuc-1	0.00657895	-2.4035	Contactin-1	ILIWEDGSLEINNITR_HexNAc-5_Hex-3_Fuc-1	Fuc1	0.8
30	CNTN1_MOUSE	883008723	GNYSCFVSSPSITK	HexNAc-5_Hex-3	0	1.1304	Contactin-1	GNYSCFVSSPSITK_HexNAc-5_Hex-3	Fuc0	0.8
31	CNTN1_MOUSE	883008723	ILIWEDGSLEINNITR	HexNAc-2_Hex-5	0.00657895	-2.0934	Contactin-1	ILIWEDGSLEINNITR_HexNAc-2_Hex-5	Man5	0.8
32	CNTN1_MOUSE	883008723	GKANSTGTLVITNPTR	HexNAc-4_Hex-3_Fuc-1	0.00657895	-3.3143	Contactin-1	GKANSTGTLVITNPTR_HexNAc-4_Hex-3_Fuc-1	Fuc1	0.8
33	CNTN1_MOUSE	883008723	YTCTAQTIVDNSSASADLVVR	HexNAc-2_Hex-5	0.00411523	-1.7231	Contactin-1	YTCTAQTIVDNSSASADLVVR_HexNAc-2_Hex-5	Man5	0.8
34	CNTN1_MOUSE	883008723	ANSTGTLVITNPTR	HexNAc-4_Hex-3_Fuc-1	0.0246914	-3.8467	Contactin-1	ANSTGTLVITNPTR_HexNAc-4_Hex-3_Fuc-1	Fuc1	0.8
35	CNTN1_MOUSE	883008723	YIITWDHVVALSNESTVTGYK	HexNAc-2_Hex-5	0.00657895	-2.1925	Contactin-1	YIITWDHVVALSNESTVTGYK_HexNAc-2_Hex-5	Man5	0.8
36	CNTN1_MOUSE	883008723	GKANSTGTLVITNPTR	HexNAc-5_Hex-3_Fuc-1	0.00657895	-3.2849	Contactin-1	GKANSTGTLVITNPTR_HexNAc-5_Hex-3_Fuc-1	Fuc1	0.8
37	CNTN1_MOUSE	883008723	GTEWLVNSSR	HexNAc-2_Hex-5	0	1.9257	Contactin-1	GTEWLVNSSR_HexNAc-2_Hex-5	Man5	0.8
38	CNTN1_MOUSE	883008723	GNYSCFVSSPSITK	HexNAc-4_Hex-3	0	2.4344	Contactin-1	GNYSCFVSSPSITK_HexNAc-4_Hex-3	Fuc0	0.8
39	CNTN1_MOUSE	883008723	YIITWDHVVALSNESTVTGYK	HexNAc-5_Hex-3_Fuc-1	0.0222222	-3.6518	Contactin-1	YIITWDHVVALSNESTVTGYK_HexNAc-5_Hex-3_Fuc-1	Fuc1	0.8
40	CNTP1_MOUSE	28096416	GLLTFVDHLPVTQVVVGDTNR	HexNAc-2_Hex-5	0	-0.3463	Contactin-associated protein 1	GLLTFVDHLPVTQVVVGDTNR_HexNAc-2_Hex-5	Man5	0
41	DPP10_MOUSE	119133515	AGVNYTLQVYPDEGYHISDK	HexNAc-2_Hex-9	0	-0.2891	Inactive dipeptidyl peptidase 10	AGVNYTLQVYPDEGYHISDK_HexNAc-2_Hex-9	Man9	0.4
42	DPP6_MOUSE	477606229	ANYSLQIYPDESHYFHSVALK	HexNAc-2_Hex-8	0	-0.8076	Dipeptidyl aminopeptidase-like protein 6	ANYSLQIYPDESHYFHSVALK_HexNAc-2_Hex-8	Man8	0.6
43	DPP6_MOUSE	477606229	ANYSLQIYPDESHYFHSVALK	HexNAc-2_Hex-9	0	-0.7015	Dipeptidyl aminopeptidase-like protein 6	ANYSLQIYPDESHYFHSVALK_HexNAc-2_Hex-9	Man9	0.6
44	DPP6_MOUSE	477606229	LAYATINDSR	HexNAc-5_Hex-3	0	2.499	Dipeptidyl aminopeptidase-like protein 6	LAYATINDSR_HexNAc-5_Hex-3	Fuc0	0.6
45	DPP6_MOUSE	477606229	CEGPGVPTVTVHNTTDK	HexNAc-2_Hex-5	0.00411523	-1.9641	Dipeptidyl aminopeptidase-like protein 6	CEGPGVPTVTVHNTTDK_HexNAc-2_Hex-5	Man5	0.6
46	DPP6_MOUSE	477606229	NVETNNSTVLIEGK	HexNAc-5_Hex-3_Fuc-1	0.00657895	-2.7186	Dipeptidyl aminopeptidase-like protein 6	NVETNNSTVLIEGK_HexNAc-5_Hex-3_Fuc-1	Fuc1	0.6
47	ENPL_MOUSE	50004107	HNNDTQHIWESDSNEFSVIADPR	HexNAc-2_Hex-6	0	-1.1733	Endoplasmin	HNNDTQHIWESDSNEFSVIADPR_HexNAc-2_Hex-6	Man6	0.2
48	GGT7_MOUSE	198741413	RNESHLIDFR	HexNAc-2_Hex-7	0	4.4649	Glutathione hydrolase 7	RNESHLIDFR_HexNAc-2_Hex-7	Man7	0.6
49	GGT7_MOUSE	198741413	RNESHLIDFR	HexNAc-2_Hex-9	0	1.5724	Glutathione hydrolase 7	RNESHLIDFR_HexNAc-2_Hex-9	Man9	0.6
50	GGT7_MOUSE	198741413	RNESHLIDFR	HexNAc-2_Hex-8	0	4.1789	Glutathione hydrolase 7	RNESHLIDFR_HexNAc-2_Hex-8	Man8	0.6
51	L1CAM_MOUSE	51598803	LVIQSLDYSDQGNYSCVASTELDEVESR	HexNAc-2_Hex-5	0	-0.4748	Neural cell adhesion molecule L1	LVIQSLDYSDQGNYSCVASTELDEVESR_HexNAc-2_Hex-5	Man5	0.2
52	L1CAM_MOUSE	51598803	THNLTNLNPDLQYR	HexNAc-5_Hex-3_Fuc-1	0.0222222	-3.4981	Neural cell adhesion molecule L1	THNLTNLNPDLQYR_HexNAc-5_Hex-3_Fuc-1	Fuc1	0.2
53	LAMP1_MOUSE	184836299	YSVQHMYFTYNLSDTEHFPNAISK	HexNAc-2_Hex-5	0	-0.7265	Lysosome-associated membrane glycoprotein 1	YSVQHMYFTYNLSDTEHFPNAISK_HexNAc-2_Hex-5	Man5	0.6
54	LAMP1_MOUSE	184836299	YSVQHMYFTYNLSDTEHFPNAISK	HexNAc-2_Hex-6	0.00411523	-1.9473	Lysosome-associated membrane glycoprotein 1	YSVQHMYFTYNLSDTEHFPNAISK_HexNAc-2_Hex-6	Man6	0.6
55	LAMP1_MOUSE	184836299	AFNISPNDTSSGSCGINLVTLK	HexNAc-2_Hex-5	0	-0.8362	Lysosome-associated membrane glycoprotein 1	AFNISPNDTSSGSCGINLVTLK_HexNAc-2_Hex-5	Man5	0.6
56	LAMP1_MOUSE	184836299	AFNISPNDTSSGSCGINLVTLK	HexNAc-2_Hex-4	0	-1.158	Lysosome-associated membrane glycoprotein 1	AFNISPNDTSSGSCGINLVTLK_HexNAc-2_Hex-4	Man4	0.6
57	LAMP1_MOUSE	184836299	AFNISPNDTSSGSCGINLVTLK	HexNAc-2_Hex-6	0.00657895	-3.0663	Lysosome-associated membrane glycoprotein 1	AFNISPNDTSSGSCGINLVTLK_HexNAc-2_Hex-6	Man6	0.6
58	LAMP2_MOUSE	109589067	LNNSQIK	HexNAc-2_Hex-6	0	2.0456	Isoform LAMP-2B of Lysosome-associated membrane glycoprotein 2	LNNSQIK_HexNAc-2_Hex-6	Man6	0.4
59	LAMP2_MOUSE	109589067	LNNSQIK	HexNAc-2_Hex-5	0	2.6438	Isoform LAMP-2B of Lysosome-associated membrane glycoprotein 2	LNNSQIK_HexNAc-2_Hex-5	Man5	0.4
60	LAMP2_MOUSE	109589067	EASHYSIHDIVLSYNTSDSTVFPGAVAK	HexNAc-2_Hex-5	0.00411523	-1.4824	Isoform LAMP-2B of Lysosome-associated membrane glycoprotein 2	EASHYSIHDIVLSYNTSDSTVFPGAVAK_HexNAc-2_Hex-5	Man5	0.4
61	LCAP_MOUSE	22986626	DIILHSTGHNISR	HexNAc-2_Hex-5	0	3.0923	Leucyl-cystinyl aminopeptidase	DIILHSTGHNISR_HexNAc-2_Hex-5	Man5	0
62	LRP1_MOUSE	143328795	FNSTEYQVVTR	HexNAc-2_Hex-5	0	-0.0259	Prolow-density lipoprotein receptor-related protein 1	FNSTEYQVVTR_HexNAc-2_Hex-5	Man5	0.4
63	LRP1_MOUSE	143328795	GCKDNATDSVPLR	HexNAc-4_Hex-3_Fuc-1	0	-1.2958	Prolow-density lipoprotein receptor-related protein 1	GCKDNATDSVPLR_HexNAc-4_Hex-3_Fuc-1	Fuc1	0.4
64	LRP1_MOUSE	143328795	GPCSHLCLINYNR	HexNAc-2_Hex-5	0	1.6081	Prolow-density lipoprotein receptor-related protein 1	GPCSHLCLINYNR_HexNAc-2_Hex-5	Man5	0.4
65	LRP1_MOUSE	143328795	GVTHLNISGLK	HexNAc-2_Hex-5	0	4.127	Prolow-density lipoprotein receptor-related protein 1	GVTHLNISGLK_HexNAc-2_Hex-5	Man5	0.4
66	LRP1_MOUSE	143328795	GCKDNATDSVPLR	HexNAc-5_Hex-3_Fuc-1	0.00657895	-2.1075	Prolow-density lipoprotein receptor-related protein 1	GCKDNATDSVPLR_HexNAc-5_Hex-3_Fuc-1	Fuc1	0.4
67	LRP1_MOUSE	143328795	LYWISSGNHTINR	HexNAc-2_Hex-5	0	1.0029	Prolow-density lipoprotein receptor-related protein 1	LYWISSGNHTINR_HexNAc-2_Hex-5	Man5	0.4
68	LRP1_MOUSE	143328795	WTGHNVTVVQR	HexNAc-2_Hex-5	0	4.3802	Prolow-density lipoprotein receptor-related protein 1	WTGHNVTVVQR_HexNAc-2_Hex-5	Man5	0.4
69	LRP1_MOUSE	143328795	LNGTDPIVAADSKR	HexNAc-2_Hex-5	0	0.613	Prolow-density lipoprotein receptor-related protein 1	LNGTDPIVAADSKR_HexNAc-2_Hex-5	Man5	0.4
70	LRP1_MOUSE	143328795	NSTTLVMHMK	HexNAc-2_Hex-5	0	2.7642	Prolow-density lipoprotein receptor-related protein 1	NSTTLVMHMK_HexNAc-2_Hex-5	Man5	0.4
71	LRP1_MOUSE	143328795	TCVSNCTASQFVCK	HexNAc-2_Hex-5	0.00411523	-1.9495	Prolow-density lipoprotein receptor-related protein 1	TCVSNCTASQFVCK_HexNAc-2_Hex-5	Man5	0.4
72	LRP1_MOUSE	143328795	LYWISSGNHTINR	HexNAc-2_Hex-6	0	0.0091	Prolow-density lipoprotein receptor-related protein 1	LYWISSGNHTINR_HexNAc-2_Hex-6	Man6	0.4
73	MPRD_MOUSE	339423083	LRPLFNK	HexNAc-2_Hex-8	0	2.9314	Cation-dependent mannose-6-phosphate receptor	LRPLFNK_HexNAc-2_Hex-8	Man8	0.6
74	MPRD_MOUSE	339423083	LRPLFNK	HexNAc-2_Hex-6	0	1.2799	Cation-dependent mannose-6-phosphate receptor	LRPLFNK_HexNAc-2_Hex-6	Man6	0.6
75	MPRD_MOUSE	339423083	LRPLFNK	HexNAc-2_Hex-7	0	0.6013	Cation-dependent mannose-6-phosphate receptor	LRPLFNK_HexNAc-2_Hex-7	Man7	0.6
76	MPRD_MOUSE	339423083	LRPLFNK	HexNAc-2_Hex-5	0	1.3982	Cation-dependent mannose-6-phosphate receptor	LRPLFNK_HexNAc-2_Hex-5	Man5	0.6
77	MPRI_MOUSE	92816341	NGSSIIDLSPLIHR	HexNAc-2_Hex-5	0	2.3818	Cation-independent mannose-6-phosphate receptor	NGSSIIDLSPLIHR_HexNAc-2_Hex-5	Man5	0.4
78	MPRI_MOUSE	92816341	ISTNITLVCKPGDLESAPVLR	HexNAc-2_Hex-5	0.00411523	-1.4824	Cation-independent mannose-6-phosphate receptor	ISTNITLVCKPGDLESAPVLR_HexNAc-2_Hex-5	Man5	0.4
79	MPRI_MOUSE	92816341	SLSPHAGTEPCPPEAAVCLLNGSKPVNLGK	HexNAc-2_Hex-5	0	0.9416	Cation-independent mannose-6-phosphate receptor	SLSPHAGTEPCPPEAAVCLLNGSKPVNLGK_HexNAc-2_Hex-5	Man5	0.4
80	NEC2_MOUSE	74951185	RGDLNINMTSPMGTK	HexNAc-2_Hex-6	0	0.988	Neuroendocrine convertase 2	RGDLNINMTSPMGTK_HexNAc-2_Hex-6	Man6	0.2
81	NEC2_MOUSE	74951185	RGDLNINMTSPMGTK	HexNAc-2_Hex-8	0	0.7288	Neuroendocrine convertase 2	RGDLNINMTSPMGTK_HexNAc-2_Hex-8	Man8	0.2
82	NEC2_MOUSE	74951185	RGDLNINMTSPMGTK	HexNAc-2_Hex-7	0	1.0649	Neuroendocrine convertase 2	RGDLNINMTSPMGTK_HexNAc-2_Hex-7	Man7	0.2
83	NEGR1_MOUSE	858037100	LFNGQQGIIIQNFSTR	HexNAc-2_Hex-5	0.00657895	-2.1723	Neuronal growth regulator 1	LFNGQQGIIIQNFSTR_HexNAc-2_Hex-5	Man5	0.8
84	NICA_MOUSE	24539450	NISGVVLADHSGSFHNR	HexNAc-2_Hex-8	0	0.253	Nicastrin	NISGVVLADHSGSFHNR_HexNAc-2_Hex-8	Man8	0
85	NPTX1_MOUSE	135859936	LNSSSQTNSLK	HexNAc-5_Hex-3_Fuc-1	0	-0.8762	Neuronal pentraxin-1	LNSSSQTNSLK_HexNAc-5_Hex-3_Fuc-1	Fuc1	0.4
86	NRCAM_MOUSE	17051117	GSALHEDIYVLHDNGTLEIPVAQK	HexNAc-2_Hex-5	0	1.6891	Isoform 2 of Neuronal cell adhesion molecule	GSALHEDIYVLHDNGTLEIPVAQK_HexNAc-2_Hex-5	Man5	0
87	NTRK2_MOUSE	55916287	HMNETSHTQGSLR	HexNAc-2_Hex-5	0	0.1785	BDNF/NT-3 growth factors receptor	HMNETSHTQGSLR_HexNAc-2_Hex-5	Man5	0.2
88	NTRK2_MOUSE	55916287	SVTLSCSVGGDPLPTLYWDVGNLVSKHMNETSHTQGSLR	HexNAc-2_Hex-10	0.00657895	-2.3571	BDNF/NT-3 growth factors receptor	SVTLSCSVGGDPLPTLYWDVGNLVSKHMNETSHTQGSLR_HexNAc-2_Hex-10	Prec	0.2
89	PRC2C_MOUSE	15258440	KEEEPIFTRQDSNR	HexNAc-4_Hex-3	0.00411523	-1.6837	Isoform 5 of Protein PRRC2C	KEEEPIFTRQDSNR_HexNAc-4_Hex-3	Fuc0	0
90	RPN1_MOUSE	41977711	TILPAAAQDVYYRDEIGNVSTSHLLILDDSVEMEIRPR	HexNAc-2_Hex-7	0.00411523	-1.4227	Dolichyl-diphosphooligosaccharide--protein glycosyltransferase subunit 1	TILPAAAQDVYYRDEIGNVSTSHLLILDDSVEMEIRPR_HexNAc-2_Hex-7	Man7	0.2
91	RPN2_MOUSE	19378237	SNLDPSNVDSLFYAAQSSQVLSGCEISVSNETK	HexNAc-2_Hex-6	0.00657895	-3.1809	Dolichyl-diphosphooligosaccharide--protein glycosyltransferase subunit 2	SNLDPSNVDSLFYAAQSSQVLSGCEISVSNETK_HexNAc-2_Hex-6	Man6	0
92	SHPS1_MOUSE	5588286	NTDGTYNYTSLFLVNSSAHR	HexNAc-2_Hex-5	0.00657895	-2.8145	Isoform 2 of Tyrosine-protein phosphatase non-receptor type substrate 1	NTDGTYNYTSLFLVNSSAHR_HexNAc-2_Hex-5	Man5	0
93	SHPS1_MOUSE	5588286	VTQQSPTSMNQVNLTCR	HexNAc-2_Hex-5	0	2.4153	Isoform 2 of Tyrosine-protein phosphatase non-receptor type substrate 1	VTQQSPTSMNQVNLTCR_HexNAc-2_Hex-5	Man5	0
94	SHPS1_MOUSE	5588286	ISNVTPADAGIYYCVK	HexNAc-2_Hex-5	0	-0.2992	Isoform 2 of Tyrosine-protein phosphatase non-receptor type substrate 1	ISNVTPADAGIYYCVK_HexNAc-2_Hex-5	Man5	0
95	SHPS1_MOUSE	5588286	VTQQSPTSMNQVNLTCR	HexNAc-2_Hex-7	0.00411523	-1.8539	Isoform 2 of Tyrosine-protein phosphatase non-receptor type substrate 1	VTQQSPTSMNQVNLTCR_HexNAc-2_Hex-7	Man7	0
96	SHPS1_MOUSE	5588286	SVSVAAGDSTVLNCTLTSLLPVGPIR	HexNAc-2_Hex-5	0.00411523	-1.7837	Isoform 2 of Tyrosine-protein phosphatase non-receptor type substrate 1	SVSVAAGDSTVLNCTLTSLLPVGPIR_HexNAc-2_Hex-5	Man5	0
97	SHPS1_MOUSE	167162837	NTDGTYNYTSLFLVNSSAHR	HexNAc-2_Hex-5	0.00657895	-2.8145	Isoform 2 of Tyrosine-protein phosphatase non-receptor type substrate 1	NTDGTYNYTSLFLVNSSAHR_HexNAc-2_Hex-5	Man5	0.6
98	SHPS1_MOUSE	167162837	VTQQSPTSMNQVNLTCR	HexNAc-2_Hex-5	0	2.4153	Isoform 2 of Tyrosine-protein phosphatase non-receptor type substrate 1	VTQQSPTSMNQVNLTCR_HexNAc-2_Hex-5	Man5	0.6
99	SHPS1_MOUSE	167162837	ISNVTPADAGIYYCVK	HexNAc-2_Hex-5	0	-0.2992	Isoform 2 of Tyrosine-protein phosphatase non-receptor type substrate 1	ISNVTPADAGIYYCVK_HexNAc-2_Hex-5	Man5	0.6
100	SHPS1_MOUSE	167162837	VTQQSPTSMNQVNLTCR	HexNAc-2_Hex-7	0.00411523	-1.8539	Isoform 2 of Tyrosine-protein phosphatase non-receptor type substrate 1	VTQQSPTSMNQVNLTCR_HexNAc-2_Hex-7	Man7	0.6
101	SHPS1_MOUSE	167162837	SVSVAAGDSTVLNCTLTSLLPVGPIR	HexNAc-2_Hex-5	0.00411523	-1.7837	Isoform 2 of Tyrosine-protein phosphatase non-receptor type substrate 1	SVSVAAGDSTVLNCTLTSLLPVGPIR_HexNAc-2_Hex-5	Man5	0.6
102	SIDT1_MOUSE	162187931	VHVNSSSDNLDYPVLVVVR	HexNAc-2_Hex-8	0.00657895	-2.5885	SID1 transmembrane family member 1	VHVNSSSDNLDYPVLVVVR_HexNAc-2_Hex-8	Man8	0.4
103	SIDT1_MOUSE	162187931	VHVNSSSDNLDYPVLVVVR	HexNAc-2_Hex-6	0.00657895	-2.5898	SID1 transmembrane family member 1	VHVNSSSDNLDYPVLVVVR_HexNAc-2_Hex-6	Man6	0.4
104	SIDT1_MOUSE	162187931	VHVNSSSDNLDYPVLVVVR	HexNAc-2_Hex-5	0	-0.0469	SID1 transmembrane family member 1	VHVNSSSDNLDYPVLVVVR_HexNAc-2_Hex-5	Man5	0.4
105	SIDT1_MOUSE	162187931	VHVNSSSDNLDYPVLVVVR	HexNAc-2_Hex-7	0.00657895	-2.6895	SID1 transmembrane family member 1	VHVNSSSDNLDYPVLVVVR_HexNAc-2_Hex-7	Man7	0.4
106	SORT_MOUSE	73151971	HLYTTTGGETDFTNVTSLR	HexNAc-2_Hex-9	0	-0.4518	Isoform 2 of Sortilin	HLYTTTGGETDFTNVTSLR_HexNAc-2_Hex-9	Man9	0.2
107	SORT_MOUSE	73151971	HLYTTTGGETDFTNVTSLR	HexNAc-2_Hex-10	0.00411523	-1.4169	Isoform 2 of Sortilin	HLYTTTGGETDFTNVTSLR_HexNAc-2_Hex-10	Prec	0.2
108	SUSD2_MOUSE	44457069	SQLVNETHWQYYGTSDTR	HexNAc-2_Hex-7	0	-0.7656	Sushi domain-containing protein 2	SQLVNETHWQYYGTSDTR_HexNAc-2_Hex-7	Man7	0.2
109	SV2C_MOUSE	1568118103	FIDSEFQNCSFLHNK	HexNAc-2_Hex-5	0	-0.0469	Synaptic vesicle glycoprotein 2C	FIDSEFQNCSFLHNK_HexNAc-2_Hex-5	Man5	0.8
110	SYNPR_MOUSE	5006051583	TESNLSIDIAFAYPFR	HexNAc-2_Hex-8	0.00411523	-1.9068	Isoform 2 of Synaptoporin	TESNLSIDIAFAYPFR_HexNAc-2_Hex-8	Man8	0.8
111	SYNPR_MOUSE	5006051583	TESNLSIDIAFAYPFR	HexNAc-2_Hex-5	0.00411523	-1.8535	Isoform 2 of Synaptoporin	TESNLSIDIAFAYPFR_HexNAc-2_Hex-5	Man5	0.8
112	SYNPR_MOUSE	5006051583	LSVDCVNK	HexNAc-5_Hex-4_Fuc-2	0.0246914	-3.8523	Isoform 2 of Synaptoporin	LSVDCVNK_HexNAc-5_Hex-4_Fuc-2	Fuc2	0.8
113	SYPH_MOUSE	37593035000	LSVECANK	HexNAc-3_Hex-4_Fuc-2	0.00657895	-3.1235	Synaptophysin	LSVECANK_HexNAc-3_Hex-4_Fuc-2	Fuc2	0.8
114	SYPH_MOUSE	37593035000	LSVECANK	HexNAc-4_Hex-4_Fuc-2	0.00657895	-3.1212	Synaptophysin	LSVECANK_HexNAc-4_Hex-4_Fuc-2	Fuc2	0.8
115	SYPH_MOUSE	37593035000	LSVECANKTESALNIEVEFEYPFR	HexNAc-5_Hex-3_Fuc-1	0.00657895	-2.9411	Synaptophysin	LSVECANKTESALNIEVEFEYPFR_HexNAc-5_Hex-3_Fuc-1	Fuc1	0.8
116	SYPH_MOUSE	37593035000	LSVECANK	HexNAc-4_Hex-3_Fuc-2	0.00657895	-2.9448	Synaptophysin	LSVECANK_HexNAc-4_Hex-3_Fuc-2	Fuc2	0.8
117	SYPH_MOUSE	37593035000	LSVECANK	HexNAc-5_Hex-5_Fuc-2	0	-1.0359	Synaptophysin	LSVECANK_HexNAc-5_Hex-5_Fuc-2	Fuc2	0.8
118	SYPH_MOUSE	37593035000	LSVECANK	HexNAc-5_Hex-3_Fuc-1	0.00657895	-3.0334	Synaptophysin	LSVECANK_HexNAc-5_Hex-3_Fuc-1	Fuc1	0.8
119	SYPH_MOUSE	37593035000	LSVECANKTESALNIEVEFEYPFR	HexNAc-4_Hex-4_Fuc-2	0	1.4758	Synaptophysin	LSVECANKTESALNIEVEFEYPFR_HexNAc-4_Hex-4_Fuc-2	Fuc2	0.8
120	TBA1A_MOUSE	1453777367	AVCMLSNTTAIAEAWAR	HexNAc-5_Hex-3	0.00657895	-3.2232	Tubulin alpha-1A chain	AVCMLSNTTAIAEAWAR_HexNAc-5_Hex-3	Fuc0	0.8
121	THY1_MOUSE	1955761020	DEGDYFCELQVSGANPMSSNK	HexNAc-2_Hex-5	0	2.4153	Thy-1 membrane glycoprotein	DEGDYFCELQVSGANPMSSNK_HexNAc-2_Hex-5	Man5	0.8
122	THY1_MOUSE	1955761020	HENNTKDNSIQHEFSLTR	HexNAc-2_Hex-6	0	1.4305	Thy-1 membrane glycoprotein	HENNTKDNSIQHEFSLTR_HexNAc-2_Hex-6	Man6	0.8
123	THY1_MOUSE	1955761020	HENNTKDNSIQHEFSLTR	HexNAc-2_Hex-5	0	1.0558	Thy-1 membrane glycoprotein	HENNTKDNSIQHEFSLTR_HexNAc-2_Hex-5	Man5	0.8
124	THY1_MOUSE	1955761020	HENNTKDNSIQHEFSLTR	HexNAc-2_Hex-7	0	1.5778	Thy-1 membrane glycoprotein	HENNTKDNSIQHEFSLTR_HexNAc-2_Hex-7	Man7	0.8
125	THY1_MOUSE	1955761020	VLTLANFTTK	HexNAc-5_Hex-4_Fuc-2	0.0246914	-3.8523	Thy-1 membrane glycoprotein	VLTLANFTTK_HexNAc-5_Hex-4_Fuc-2	Fuc2	0.8
126	THY1_MOUSE	1955761020	VLTLANFTTK	HexNAc-5_Hex-3_Fuc-1	0.0246914	-3.7676	Thy-1 membrane glycoprotein	VLTLANFTTK_HexNAc-5_Hex-3_Fuc-1	Fuc1	0.8
127	THY1_MOUSE	1955761020	HENNTKDNSIQHEFSLTR	HexNAc-2_Hex-4	0	-0.0816	Thy-1 membrane glycoprotein	HENNTKDNSIQHEFSLTR_HexNAc-2_Hex-4	Man4	0.8
128	THY1_MOUSE	1955761020	VLTLANFTTK	HexNAc-4_Hex-6_Fuc-1	0.0246914	-3.7402	Thy-1 membrane glycoprotein	VLTLANFTTK_HexNAc-4_Hex-6_Fuc-1	Fuc1	0.8
129	TPBG_MOUSE	92378259	QPPLADLEALNLSGNHLK	HexNAc-2_Hex-8	0.00657895	-2.7321	Trophoblast glycoprotein	QPPLADLEALNLSGNHLK_HexNAc-2_Hex-8	Man8	0.4
130	VA0E2_MOUSE	162167453	NETIWYVR	HexNAc-2_Hex-6	0	1.0804	V-type proton ATPase subunit e 2	NETIWYVR_HexNAc-2_Hex-6	Man6	0.4
131	VA0E2_MOUSE	162167453	NETIWYVR	HexNAc-2_Hex-9	0	0.69	V-type proton ATPase subunit e 2	NETIWYVR_HexNAc-2_Hex-9	Man9	0.4
132	VA0E2_MOUSE	162167453	NETIWYVR	HexNAc-2_Hex-8	0	3.0542	V-type proton ATPase subunit e 2	NETIWYVR_HexNAc-2_Hex-8	Man8	0.4
133	VAS1_MOUSE	3348507647	ILFWAQNFSVAYKDEWK	HexNAc-2_Hex-7	0.00411523	-1.8398	V-type proton ATPase subunit S1	ILFWAQNFSVAYKDEWK_HexNAc-2_Hex-7	Man7	0.8
134	VGLU2_MOUSE	5532079600	CNLGVAIVDMVNNSTIHR	HexNAc-2_Hex-5	0	-0.2992	Vesicular glutamate transporter 2	CNLGVAIVDMVNNSTIHR_HexNAc-2_Hex-5	Man5	0.8
