# Supplementary material for: N-glycoproteomics of brain synapses and synaptic vesicles
Source: Cell Rep. Author manuscript; Available in PMC 2023 Oct 23. (PMC10560701; doi:10.1016/j.celrep.2023.112368)
Supplement: 8 [file NIHMS1895595-supplement-8.csv]

	Peptide	Glycan	Glycan.Q	Glycan.score	Entry.Name	Entry.Description	Glycopeptide	Annotated
515	LSVECANK	HexNAc-6_Hex-5_Fuc-3	0.008379888	-6.5728	SYPH_MOUSE	Synaptophysin	LSVECANK_HexNAc-6_Hex-5_Fuc-3	character(0)
520	LSVECANK	HexNAc-3_Hex-4_NeuAc-2	0.012406948	-14.8307	SYPH_MOUSE	Synaptophysin	LSVECANK_HexNAc-3_Hex-4_NeuAc-2	character(0)
522	LSVECANK	HexNAc-6_Hex-5_Fuc-2	0.01010101	-7.6543	SYPH_MOUSE	Synaptophysin	LSVECANK_HexNAc-6_Hex-5_Fuc-2	character(0)
523	LSVECANK	HexNAc-5_Hex-5_Fuc-3	0.01010101	-7.0196	SYPH_MOUSE	Synaptophysin	LSVECANK_HexNAc-5_Hex-5_Fuc-3	Fuc3
530	LSVECANK	HexNAc-5_Hex-6_Fuc-2	0.01010101	-8.6931	SYPH_MOUSE	Synaptophysin	LSVECANK_HexNAc-5_Hex-6_Fuc-2	Fuc2
535	LSVECANK	HexNAc-6_Hex-4_Fuc-2	0.01010101	-6.7935	SYPH_MOUSE	Synaptophysin	LSVECANK_HexNAc-6_Hex-4_Fuc-2	character(0)
539	LSVECANK	HexNAc-5_Hex-4_Fuc-2	0.006578947	-4.2395	SYPH_MOUSE	Synaptophysin	LSVECANK_HexNAc-5_Hex-4_Fuc-2	Fuc2
551	LSVECANK	HexNAc-3_Hex-4_Fuc-2	0.006578947	-4.2559	SYPH_MOUSE	Synaptophysin	LSVECANK_HexNAc-3_Hex-4_Fuc-2	Fuc2
552	LSVECANK	HexNAc-4_Hex-4_Fuc-2	0.006578947	-4.1667	SYPH_MOUSE	Synaptophysin	LSVECANK_HexNAc-4_Hex-4_Fuc-2	Fuc2
554	LSVECANK	HexNAc-4_Hex-3_Fuc-2	0.006578947	-4.1336	SYPH_MOUSE	Synaptophysin	LSVECANK_HexNAc-4_Hex-3_Fuc-2	Fuc2
556	LSVECANK	HexNAc-5_Hex-5_NeuAc-2	0.008379888	-5.4123	SYPH_MOUSE	Synaptophysin	LSVECANK_HexNAc-5_Hex-5_NeuAc-2	character(0)
557	LSVECANK	HexNAc-4_Hex-5_NeuAc-2	0.008379888	-5.4416	SYPH_MOUSE	Synaptophysin	LSVECANK_HexNAc-4_Hex-5_NeuAc-2	character(0)
561	LSVECANK	HexNAc-5_Hex-5_Fuc-1_NeuAc-1	0.01010101	-9.0956	SYPH_MOUSE	Synaptophysin	LSVECANK_HexNAc-5_Hex-5_Fuc-1_NeuAc-1	character(0)
582	LSVECANK	HexNAc-4_Hex-5_NeuAc-3	0.006578947	-4.251	SYPH_MOUSE	Synaptophysin	LSVECANK_HexNAc-4_Hex-5_NeuAc-3	character(0)
585	LSVECANK	HexNAc-6_Hex-5_Fuc-1_NeuAc-2	0.01010101	-8.3488	SYPH_MOUSE	Synaptophysin	LSVECANK_HexNAc-6_Hex-5_Fuc-1_NeuAc-2	character(0)
595	LSVECANK	HexNAc-5_Hex-3_Fuc-1	0.006578947	-4.2179	SYPH_MOUSE	Synaptophysin	LSVECANK_HexNAc-5_Hex-3_Fuc-1	Fuc1
596	LSVECANK	HexNAc-5_Hex-4_Fuc-1_NeuAc-1	0.008379888	-5.4262	SYPH_MOUSE	Synaptophysin	LSVECANK_HexNAc-5_Hex-4_Fuc-1_NeuAc-1	character(0)
601	LSVECANK	HexNAc-6_Hex-5_Fuc-1_NeuAc-3	0.01010101	-7.0081	SYPH_MOUSE	Synaptophysin	LSVECANK_HexNAc-6_Hex-5_Fuc-1_NeuAc-3	character(0)
741	LSVDCVNK	HexNAc-5_Hex-5_Fuc-3	0.008379888	-5.3214	SYNPR_MOUSE	Isoform 2 of Synaptoporin	LSVDCVNK_HexNAc-5_Hex-5_Fuc-3	Fuc3
767	LSVDCVNK	HexNAc-5_Hex-4_Fuc-2	0.008379888	-5.4507	SYNPR_MOUSE	Isoform 2 of Synaptoporin	LSVDCVNK_HexNAc-5_Hex-4_Fuc-2	Fuc2
806	LSVDCVNK	HexNAc-5_Hex-3_Fuc-1	0.006578947	-4.6966	SYNPR_MOUSE	Isoform 2 of Synaptoporin	LSVDCVNK_HexNAc-5_Hex-3_Fuc-1	Fuc1
1409	LVNSTFLHNK	HexNAc-6_Hex-7_NeuAc-4	0.008379888	-5.0766	SV2A_MOUSE	Synaptic vesicle glycoprotein 2A	LVNSTFLHNK_HexNAc-6_Hex-7_NeuAc-4	character(0)
1410	HENNTKDNSIQHEFSLTR	HexNAc-2_Hex-7	0	-0.1117	THY1_MOUSE	Thy-1 membrane glycoprotein	HENNTKDNSIQHEFSLTR_HexNAc-2_Hex-7	Man7
1416	HENNTKDNSIQHEFSLTR	HexNAc-2_Hex-4	0	-1.5706	THY1_MOUSE	Thy-1 membrane glycoprotein	HENNTKDNSIQHEFSLTR_HexNAc-2_Hex-4	Man4
1428	HENNTKDNSIQHEFSLTR	HexNAc-2_Hex-6	0.006578947	-4.2426	THY1_MOUSE	Thy-1 membrane glycoprotein	HENNTKDNSIQHEFSLTR_HexNAc-2_Hex-6	Man6
1916	FINSTFLEQK	HexNAc-5_Hex-4_Fuc-2	0.008379888	-5.6208	SV2B_MOUSE	Synaptic vesicle glycoprotein 2B	FINSTFLEQK_HexNAc-5_Hex-4_Fuc-2	Fuc2
1955	FINSTFLEQK	HexNAc-5_Hex-3_Fuc-1	0.003984064	-2.7696	SV2B_MOUSE	Synaptic vesicle glycoprotein 2B	FINSTFLEQK_HexNAc-5_Hex-3_Fuc-1	Fuc1
1994	FINSTFLEQK	HexNAc-7_Hex-7_Fuc-1_NeuAc-3	0.012406948	-11.7235	SV2B_MOUSE	Synaptic vesicle glycoprotein 2B	FINSTFLEQK_HexNAc-7_Hex-7_Fuc-1_NeuAc-3	character(0)
2261	VLTLANFTTK	HexNAc-5_Hex-4_Fuc-2	0.01010101	-7.0018	THY1_MOUSE	Thy-1 membrane glycoprotein	VLTLANFTTK_HexNAc-5_Hex-4_Fuc-2	Fuc2
2286	VLTLANFTTK	HexNAc-5_Hex-4_Fuc-1	0.01010101	-6.9062	THY1_MOUSE	Thy-1 membrane glycoprotein	VLTLANFTTK_HexNAc-5_Hex-4_Fuc-1	Fuc1
2299	VLTLANFTTK	HexNAc-4_Hex-6_Fuc-1	0.003984064	-2.851	THY1_MOUSE	Thy-1 membrane glycoprotein	VLTLANFTTK_HexNAc-4_Hex-6_Fuc-1	Fuc1
2300	VLTLANFTTK	HexNAc-4_Hex-5_Fuc-1	0.003984064	-3.3453	THY1_MOUSE	Thy-1 membrane glycoprotein	VLTLANFTTK_HexNAc-4_Hex-5_Fuc-1	Fuc1
2301	VLTLANFTTK	HexNAc-5_Hex-3_Fuc-1	0.006578947	-4.0881	THY1_MOUSE	Thy-1 membrane glycoprotein	VLTLANFTTK_HexNAc-5_Hex-3_Fuc-1	Fuc1
2302	VLTLANFTTK	HexNAc-4_Hex-5_Fuc-2	0.008379888	-5.3044	THY1_MOUSE	Thy-1 membrane glycoprotein	VLTLANFTTK_HexNAc-4_Hex-5_Fuc-2	Fuc2
2479	VLTLANFTTK	HexNAc-4_Hex-5_Fuc-1_NeuAc-1	0.006578947	-4.2828	THY1_MOUSE	Thy-1 membrane glycoprotein	VLTLANFTTK_HexNAc-4_Hex-5_Fuc-1_NeuAc-1	character(0)
4306	LSVECANK	HexNAc-5_Hex-5_Fuc-2	0.006578947	-4.3282	SYPH_MOUSE	Synaptophysin	LSVECANK_HexNAc-5_Hex-5_Fuc-2	Fuc2
4330	LSVECANK	HexNAc-6_Hex-5_NeuAc-2	0.008379888	-6.0433	SYPH_MOUSE	Synaptophysin	LSVECANK_HexNAc-6_Hex-5_NeuAc-2	character(0)
4333	LSVECANK	HexNAc-5_Hex-4_Fuc-1	0.003984064	-3.868	SYPH_MOUSE	Synaptophysin	LSVECANK_HexNAc-5_Hex-4_Fuc-1	Fuc1
4907	LVNSTFLHNK	HexNAc-5_Hex-4_Fuc-2	0.008379888	-6.5726	SV2A_MOUSE	Synaptic vesicle glycoprotein 2A	LVNSTFLHNK_HexNAc-5_Hex-4_Fuc-2	Fuc2
5089	HENNTKDNSIQHEFSLTR	HexNAc-2_Hex-3	0	1.005	THY1_MOUSE	Thy-1 membrane glycoprotein	HENNTKDNSIQHEFSLTR_HexNAc-2_Hex-3	Man3
5744	FINSTFLEQK	HexNAc-5_Hex-5_Fuc-3	0.008379888	-6.4218	SV2B_MOUSE	Synaptic vesicle glycoprotein 2B	FINSTFLEQK_HexNAc-5_Hex-5_Fuc-3	Fuc3
6040	NCTIESTTFYNTDLYK	HexNAc-2_Hex-5	0	-2.1441	SV2B_MOUSE	Synaptic vesicle glycoprotein 2B	NCTIESTTFYNTDLYK_HexNAc-2_Hex-5	Man5
6174	VLTLANFTTK	HexNAc-5_Hex-5_Fuc-3	0.01010101	-6.9961	THY1_MOUSE	Thy-1 membrane glycoprotein	VLTLANFTTK_HexNAc-5_Hex-5_Fuc-3	Fuc3
6227	VLTLANFTTK	HexNAc-4_Hex-6_Fuc-2	0.003984064	-3.0871	THY1_MOUSE	Thy-1 membrane glycoprotein	VLTLANFTTK_HexNAc-4_Hex-6_Fuc-2	Fuc2
8617	LSVECANK	HexNAc-6_Hex-6_Fuc-4	0.01010101	-9.6435	SYPH_MOUSE	Synaptophysin	LSVECANK_HexNAc-6_Hex-6_Fuc-4	character(0)
8653	LSVECANK	HexNAc-5_Hex-5_Fuc-1	0.003984064	-3.162	SYPH_MOUSE	Synaptophysin	LSVECANK_HexNAc-5_Hex-5_Fuc-1	Fuc1
9669	HENNTKDNSIQHEFSLTR	HexNAc-2_Hex-5	0	0.0289	THY1_MOUSE	Thy-1 membrane glycoprotein	HENNTKDNSIQHEFSLTR_HexNAc-2_Hex-5	Man5
10584	FINSTFLEQK	HexNAc-6_Hex-5_NeuAc-2	0.008379888	-6.1579	SV2B_MOUSE	Synaptic vesicle glycoprotein 2B	FINSTFLEQK_HexNAc-6_Hex-5_NeuAc-2	character(0)
11053	VLTLANFTTK	HexNAc-4_Hex-4_Fuc-2	0.006578947	-4.1585	THY1_MOUSE	Thy-1 membrane glycoprotein	VLTLANFTTK_HexNAc-4_Hex-4_Fuc-2	Fuc2
12254	LSVECANKTESALNIEVEFEYPFR	HexNAc-5_Hex-5_Fuc-3	0.01010101	-8.4583	SYPH_MOUSE	Synaptophysin	LSVECANKTESALNIEVEFEYPFR_HexNAc-5_Hex-5_Fuc-3	Fuc3
12268	LSVECANKTESALNIEVEFEYPFR	HexNAc-5_Hex-4_Fuc-2	0.01010101	-7.6447	SYPH_MOUSE	Synaptophysin	LSVECANKTESALNIEVEFEYPFR_HexNAc-5_Hex-4_Fuc-2	Fuc2
4468	FIDSEFQNCSFLHNK	HexNAc-2_Hex-5	0	-0.0469	SV2C_MOUSE	Synaptic vesicle glycoprotein 2C	FIDSEFQNCSFLHNK_HexNAc-2_Hex-5	Man5
5745	DEGDYFCELQVSGANPMSSNK	HexNAc-2_Hex-5	0	2.4153	THY1_MOUSE	Thy-1 membrane glycoprotein	DEGDYFCELQVSGANPMSSNK_HexNAc-2_Hex-5	Man5
9436	TESNLSIDIAFAYPFR	HexNAc-2_Hex-8	0.004115226	-1.9068	SYNPR_MOUSE	Isoform 2 of Synaptoporin	TESNLSIDIAFAYPFR_HexNAc-2_Hex-8	Man8
9495	TESNLSIDIAFAYPFR	HexNAc-2_Hex-5	0.004115226	-1.8535	SYNPR_MOUSE	Isoform 2 of Synaptoporin	TESNLSIDIAFAYPFR_HexNAc-2_Hex-5	Man5
35042	LSVECANKTESALNIEVEFEYPFR	HexNAc-4_Hex-4_Fuc-2	0	1.4758	SYPH_MOUSE	Synaptophysin	LSVECANKTESALNIEVEFEYPFR_HexNAc-4_Hex-4_Fuc-2	Fuc2
35079	LSVECANKTESALNIEVEFEYPFR	HexNAc-5_Hex-3_Fuc-1	0.006578947	-2.9411	SYPH_MOUSE	Synaptophysin	LSVECANKTESALNIEVEFEYPFR_HexNAc-5_Hex-3_Fuc-1	Fuc1
1243	LSVECANK	HexNAc-5_Hex-6_Fuc-4	0.009149511	-8.1542	SYPH_MOUSE	Synaptophysin	LSVECANK_HexNAc-5_Hex-6_Fuc-4	Fuc4
3678	LVNSTFLHNK	HexNAc-2_Hex-6	0	1.8608	SV2A_MOUSE	Synaptic vesicle glycoprotein 2A	LVNSTFLHNK_HexNAc-2_Hex-6	Man6
3724	LVNSTFLHNK	HexNAc-2_Hex-5	0	0.4735	SV2A_MOUSE	Synaptic vesicle glycoprotein 2A	LVNSTFLHNK_HexNAc-2_Hex-5	Man5
4240	LDCRHENNTKDNSIQHEFSLTR	HexNAc-1_Fuc-1	0.006180788	-4.8908	THY1_MOUSE	Thy-1 membrane glycoprotein	LDCRHENNTKDNSIQHEFSLTR_HexNAc-1_Fuc-1	character(0)
4275	HENNTKDNSIQHEFSLTR	HexNAc-3_Hex-6	0	-0.3002	THY1_MOUSE	Thy-1 membrane glycoprotein	HENNTKDNSIQHEFSLTR_HexNAc-3_Hex-6	Fuc0
4279	HENNTKDNSIQHEFSLTR	HexNAc-2_Hex-2	0	1.2882	THY1_MOUSE	Thy-1 membrane glycoprotein	HENNTKDNSIQHEFSLTR_HexNAc-2_Hex-2	character(0)
4283	HENNTKDNSIQHEFSLTR	HexNAc-3_Hex-4_Fuc-3	0.00850971	-7.1246	THY1_MOUSE	Thy-1 membrane glycoprotein	HENNTKDNSIQHEFSLTR_HexNAc-3_Hex-4_Fuc-3	Fuc3
43051	LDCRHENNTKDNSIQHEFSLTR	HexNAc-2_Hex-6	0	-0.3121	THY1_MOUSE	Thy-1 membrane glycoprotein	LDCRHENNTKDNSIQHEFSLTR_HexNAc-2_Hex-6	Man6
43061	HENNTKDNSIQHEFSLTR	HexNAc-3_Hex-5	0.00359125	-2.8786	THY1_MOUSE	Thy-1 membrane glycoprotein	HENNTKDNSIQHEFSLTR_HexNAc-3_Hex-5	Fuc0
8394	DEGDYFCELQVSGANPMSSNK	HexNAc-5_Hex-4_Fuc-1	0.005904455	-4.6864	THY1_MOUSE	Thy-1 membrane glycoprotein	DEGDYFCELQVSGANPMSSNK_HexNAc-5_Hex-4_Fuc-1	Fuc1
8412	DEGDYFCELQVSGANPMSSNK	HexNAc-5_Hex-4_Fuc-2	0.00727358	-5.8864	THY1_MOUSE	Thy-1 membrane glycoprotein	DEGDYFCELQVSGANPMSSNK_HexNAc-5_Hex-4_Fuc-2	Fuc2
9129	VEHVTFNFTLENQIHR	HexNAc-2_Hex-8	0	0.0602	SV2A_MOUSE	Synaptic vesicle glycoprotein 2A	VEHVTFNFTLENQIHR_HexNAc-2_Hex-8	Man8
9461	VLTLANFTTK	HexNAc-3_Hex-5_Fuc-2	0.006633907	-5.3478	THY1_MOUSE	Thy-1 membrane glycoprotein	VLTLANFTTK_HexNAc-3_Hex-5_Fuc-2	Fuc2
9724	DEGDYFCELQVSGANPMSSNK	HexNAc-5_Hex-5_Fuc-3	0.009149511	-8.2109	THY1_MOUSE	Thy-1 membrane glycoprotein	DEGDYFCELQVSGANPMSSNK_HexNAc-5_Hex-5_Fuc-3	Fuc3
9748	DEGDYFCELQVSGANPMSSNK	HexNAc-5_Hex-5_Fuc-2	0.005689515	-4.1912	THY1_MOUSE	Thy-1 membrane glycoprotein	DEGDYFCELQVSGANPMSSNK_HexNAc-5_Hex-5_Fuc-2	Fuc2
9806	DEGDYFCELQVSGANPMSSNK	HexNAc-4_Hex-6_Fuc-1	0.007625028	-6.5453	THY1_MOUSE	Thy-1 membrane glycoprotein	DEGDYFCELQVSGANPMSSNK_HexNAc-4_Hex-6_Fuc-1	Fuc1
9817	DEGDYFCELQVSGANPMSSNK	HexNAc-3_Hex-6_Fuc-1	0.00129199	-0.8724	THY1_MOUSE	Thy-1 membrane glycoprotein	DEGDYFCELQVSGANPMSSNK_HexNAc-3_Hex-6_Fuc-1	Fuc1
9860	DEGDYFCELQVSGANPMSSNK	HexNAc-4_Hex-5_Fuc-2	0.00748469	-6.372	THY1_MOUSE	Thy-1 membrane glycoprotein	DEGDYFCELQVSGANPMSSNK_HexNAc-4_Hex-5_Fuc-2	Fuc2
9894	VLTLANFTTK	HexNAc-6_Hex-5_NeuAc-2	0.006180788	-4.854	THY1_MOUSE	Thy-1 membrane glycoprotein	VLTLANFTTK_HexNAc-6_Hex-5_NeuAc-2	character(0)
9971	DEGDYFCELQVSGANPMSSNK	HexNAc-5_Hex-3	0	0.554	THY1_MOUSE	Thy-1 membrane glycoprotein	DEGDYFCELQVSGANPMSSNK_HexNAc-5_Hex-3	Fuc0
10175	VLTLANFTTK	HexNAc-3_Hex-5_Fuc-1_NeuAc-1	0.00779163	-6.6529	THY1_MOUSE	Thy-1 membrane glycoprotein	VLTLANFTTK_HexNAc-3_Hex-5_Fuc-1_NeuAc-1	character(0)
22693	HENNTKDNSIQHEFSLTR	HexNAc-2_Hex-9	0.001960784	-1.3903	THY1_MOUSE	Thy-1 membrane glycoprotein	HENNTKDNSIQHEFSLTR_HexNAc-2_Hex-9	Man9
22703	HENNTKDNSIQHEFSLTR	HexNAc-2_Hex-8	0	1.952	THY1_MOUSE	Thy-1 membrane glycoprotein	HENNTKDNSIQHEFSLTR_HexNAc-2_Hex-8	Man8
22764	LDCRHENNTKDNSIQHEFSLTR	HexNAc-2_Hex-7	0.000492611	-0.5592	THY1_MOUSE	Thy-1 membrane glycoprotein	LDCRHENNTKDNSIQHEFSLTR_HexNAc-2_Hex-7	Man7
22769	LDCRHENNTKDNSIQHEFSLTR	HexNAc-3_Hex-5_Fuc-1_NeuAc-2	0.011625576	-10.6078	THY1_MOUSE	Thy-1 membrane glycoprotein	LDCRHENNTKDNSIQHEFSLTR_HexNAc-3_Hex-5_Fuc-1_NeuAc-2	character(0)
22779	HENNTKDNSIQHEFSLTR	HexNAc-2_Hex-1	0	5.9423	THY1_MOUSE	Thy-1 membrane glycoprotein	HENNTKDNSIQHEFSLTR_HexNAc-2_Hex-1	character(0)
25950	FINSTFLEQK	HexNAc-8_Hex-8	0.006850991	-5.5028	SV2B_MOUSE	Synaptic vesicle glycoprotein 2B	FINSTFLEQK_HexNAc-8_Hex-8	character(0)
27067	VFFGEHVHGATINFTMENQIHQHGK	HexNAc-8_Hex-8	0.006180788	-4.9329	SV2B_MOUSE	Synaptic vesicle glycoprotein 2B	VFFGEHVHGATINFTMENQIHQHGK_HexNAc-8_Hex-8	character(0)
27087	VFFGEHVHGATINFTMENQIHQHGK	HexNAc-6_Hex-5_NeuAc-2	0.007985803	-6.8197	SV2B_MOUSE	Synaptic vesicle glycoprotein 2B	VFFGEHVHGATINFTMENQIHQHGK_HexNAc-6_Hex-5_NeuAc-2	character(0)
27632	VLTLANFTTK	HexNAc-4_Hex-6_Fuc-3	0.007625028	-6.5018	THY1_MOUSE	Thy-1 membrane glycoprotein	VLTLANFTTK_HexNAc-4_Hex-6_Fuc-3	Fuc3
27776	VLTLANFTTKDEGDYFCELQVSGANPMSSNK	HexNAc-8_Hex-8	0.009149511	-8.1724	THY1_MOUSE	Thy-1 membrane glycoprotein	VLTLANFTTKDEGDYFCELQVSGANPMSSNK_HexNAc-8_Hex-8	character(0)
28041	DEGDYFCELQVSGANPMSSNK	HexNAc-4_Hex-5_Fuc-1	0.007141157	-5.564	THY1_MOUSE	Thy-1 membrane glycoprotein	DEGDYFCELQVSGANPMSSNK_HexNAc-4_Hex-5_Fuc-1	Fuc1
28342	VLTLANFTTK	HexNAc-3_Hex-6_Fuc-1_NeuAc-1	0.00850971	-7.1119	THY1_MOUSE	Thy-1 membrane glycoprotein	VLTLANFTTK_HexNAc-3_Hex-6_Fuc-1_NeuAc-1	character(0)
28406	DEGDYFCELQVSGANPMSSNK	HexNAc-3_Hex-6_NeuAc-1	0.005689515	-4.1584	THY1_MOUSE	Thy-1 membrane glycoprotein	DEGDYFCELQVSGANPMSSNK_HexNAc-3_Hex-6_NeuAc-1	character(0)
38633	LSVECANK	HexNAc-5_Hex-4_Fuc-1_NeuAc-2	0.009149511	-8.3141	SYPH_MOUSE	Synaptophysin	LSVECANK_HexNAc-5_Hex-4_Fuc-1_NeuAc-2	character(0)
40723	LVNSTFLHNK	HexNAc-7_Hex-7_Fuc-1_NeuAc-3	0.013590703	-15.2037	SV2A_MOUSE	Synaptic vesicle glycoprotein 2A	LVNSTFLHNK_HexNAc-7_Hex-7_Fuc-1_NeuAc-3	character(0)
41078	HENNTKDNSIQHEFSLTR	HexNAc-1	0	0.9236	THY1_MOUSE	Thy-1 membrane glycoprotein	HENNTKDNSIQHEFSLTR_HexNAc-1	character(0)
44755	DEGDYFCELQVSGANPMSSNK	HexNAc-4_Hex-5_NeuAc-1	0.009149511	-8.0646	THY1_MOUSE	Thy-1 membrane glycoprotein	DEGDYFCELQVSGANPMSSNK_HexNAc-4_Hex-5_NeuAc-1	character(0)
44844	DEGDYFCELQVSGANPMSSNK	HexNAc-5_Hex-3_Fuc-1	0.005904455	-4.631	THY1_MOUSE	Thy-1 membrane glycoprotein	DEGDYFCELQVSGANPMSSNK_HexNAc-5_Hex-3_Fuc-1	Fuc1
46282	VLTLANFTTK	HexNAc-5_Hex-5_NeuAc-2	0.006633907	-5.0429	THY1_MOUSE	Thy-1 membrane glycoprotein	VLTLANFTTK_HexNAc-5_Hex-5_NeuAc-2	character(0)
46565	DEGDYFCELQVSGANPMSSNK	HexNAc-3_Hex-6_Fuc-1_NeuAc-1	0.008794509	-7.4627	THY1_MOUSE	Thy-1 membrane glycoprotein	DEGDYFCELQVSGANPMSSNK_HexNAc-3_Hex-6_Fuc-1_NeuAc-1	character(0)
46861	VSASRPEALAAPVTTVATLVPHNATEPASPGEGKEDAFSK	HexNAc-2_Hex-8	0.005082592	-3.3604	SYT1_MOUSE	Synaptotagmin-1	VSASRPEALAAPVTTVATLVPHNATEPASPGEGKEDAFSK_HexNAc-2_Hex-8	Man8
56676	LSVECANK	HexNAc-6_Hex-6_Fuc-1_NeuAc-1	0.003461645	-6.8757	SYPH_MOUSE	Synaptophysin	LSVECANK_HexNAc-6_Hex-6_Fuc-1_NeuAc-1	character(0)
56777	LSVECANK	HexNAc-5_Hex-6_Fuc-3	0.004055698	-8.6904	SYPH_MOUSE	Synaptophysin	LSVECANK_HexNAc-5_Hex-6_Fuc-3	Fuc3
57025	LSVECANK	HexNAc-5_Hex-6_Fuc-1_NeuAc-2	0.003188454	-3.7065	SYPH_MOUSE	Synaptophysin	LSVECANK_HexNAc-5_Hex-6_Fuc-1_NeuAc-2	character(0)
60269	LVNSTFLHNK	HexNAc-2_Hex-9	0.000269542	-0.1887	SV2A_MOUSE	Synaptic vesicle glycoprotein 2A	LVNSTFLHNK_HexNAc-2_Hex-9	Man9
60303	LVNSTFLHNK	HexNAc-2_Hex-8	0	1.5976	SV2A_MOUSE	Synaptic vesicle glycoprotein 2A	LVNSTFLHNK_HexNAc-2_Hex-8	Man8
61551	HENNTKDNSIQHEFSLTR	HexNAc-2_Hex-12	0.003461645	-5.6344	THY1_MOUSE	Thy-1 membrane glycoprotein	HENNTKDNSIQHEFSLTR_HexNAc-2_Hex-12	Prec
66362	FINSTFLEQK	HexNAc-6_Hex-6_Fuc-1_NeuAc-2	0.003461645	-5.2948	SV2B_MOUSE	Synaptic vesicle glycoprotein 2B	FINSTFLEQK_HexNAc-6_Hex-6_Fuc-1_NeuAc-2	character(0)
68787	VLTLANFTTK	HexNAc-5_Hex-5_Fuc-2	0.003461645	-4.8306	THY1_MOUSE	Thy-1 membrane glycoprotein	VLTLANFTTK_HexNAc-5_Hex-5_Fuc-2	Fuc2
68898	VLTLANFTTK	HexNAc-3_Hex-6_Fuc-2	0.003100241	-3.526	THY1_MOUSE	Thy-1 membrane glycoprotein	VLTLANFTTK_HexNAc-3_Hex-6_Fuc-2	Fuc2
69304	DEGDYFCELQVSGANPMSSNK	HexNAc-5_Hex-5_Fuc-1_NeuAc-1	0.003461645	-5.4476	THY1_MOUSE	Thy-1 membrane glycoprotein	DEGDYFCELQVSGANPMSSNK_HexNAc-5_Hex-5_Fuc-1_NeuAc-1	character(0)
69314	DEGDYFCELQVSGANPMSSNK	HexNAc-5_Hex-5_NeuAc-1	0.000438116	-0.9163	THY1_MOUSE	Thy-1 membrane glycoprotein	DEGDYFCELQVSGANPMSSNK_HexNAc-5_Hex-5_NeuAc-1	character(0)
69462	DEGDYFCELQVSGANPMSSNK	HexNAc-4_Hex-4_NeuAc-1	0.00359563	-7.6532	THY1_MOUSE	Thy-1 membrane glycoprotein	DEGDYFCELQVSGANPMSSNK_HexNAc-4_Hex-4_NeuAc-1	character(0)
69483	DEGDYFCELQVSGANPMSSNK	HexNAc-3_Hex-5_Fuc-1	0.003461645	-4.4802	THY1_MOUSE	Thy-1 membrane glycoprotein	DEGDYFCELQVSGANPMSSNK_HexNAc-3_Hex-5_Fuc-1	Fuc1
69491	DEGDYFCELQVSGANPMSSNK	HexNAc-4_Hex-6	0.003188454	-3.6839	THY1_MOUSE	Thy-1 membrane glycoprotein	DEGDYFCELQVSGANPMSSNK_HexNAc-4_Hex-6	Fuc0
69502	DEGDYFCELQVSGANPMSSNK	HexNAc-4_Hex-5	0.000438116	-1.2484	THY1_MOUSE	Thy-1 membrane glycoprotein	DEGDYFCELQVSGANPMSSNK_HexNAc-4_Hex-5	Fuc0
70016	VLTLANFTTK	HexNAc-4_Hex-6_Fuc-1_NeuAc-1	0.003461645	-6.4396	THY1_MOUSE	Thy-1 membrane glycoprotein	VLTLANFTTK_HexNAc-4_Hex-6_Fuc-1_NeuAc-1	character(0)
74245	LSVECANKTESALNIEVEFEYPFR	HexNAc-5_Hex-5_Fuc-1_NeuAc-1	0.004947185	-9.3832	SYPH_MOUSE	Synaptophysin	LSVECANKTESALNIEVEFEYPFR_HexNAc-5_Hex-5_Fuc-1_NeuAc-1	character(0)
74302	LSVECANKTESALNIEVEFEYPFR	HexNAc-5_Hex-4_NeuAc-1	0.0045853	-9.0586	SYPH_MOUSE	Synaptophysin	LSVECANKTESALNIEVEFEYPFR_HexNAc-5_Hex-4_NeuAc-1	character(0)
87806	LDCRHENNTKDNSIQHEFSLTR	HexNAc-2_Hex-5	0	1.0823	THY1_MOUSE	Thy-1 membrane glycoprotein	LDCRHENNTKDNSIQHEFSLTR_HexNAc-2_Hex-5	Man5
95695	DEGDYFCELQVSGANPMSSNK	HexNAc-5_Hex-4_NeuAc-1	0.00367247	-7.7211	THY1_MOUSE	Thy-1 membrane glycoprotein	DEGDYFCELQVSGANPMSSNK_HexNAc-5_Hex-4_NeuAc-1	character(0)
95763	DEGDYFCELQVSGANPMSSNK	HexNAc-4_Hex-4_Fuc-1	0.003461645	-6.894	THY1_MOUSE	Thy-1 membrane glycoprotein	DEGDYFCELQVSGANPMSSNK_HexNAc-4_Hex-4_Fuc-1	Fuc1
96358	DEGDYFCELQVSGANPMSSNK	HexNAc-4_Hex-5_Fuc-1_NeuAc-1	0.003461645	-6.1561	THY1_MOUSE	Thy-1 membrane glycoprotein	DEGDYFCELQVSGANPMSSNK_HexNAc-4_Hex-5_Fuc-1_NeuAc-1	character(0)
113786	LDCRHENNTKDNSIQHEFSLTR	HexNAc-5_Hex-7	0.001311598	-2.5678	THY1_MOUSE	Thy-1 membrane glycoprotein	LDCRHENNTKDNSIQHEFSLTR_HexNAc-5_Hex-7	character(0)
120527	VLTLANFTTK	HexNAc-5_Hex-5_NeuAc-1	0.004947185	-9.6702	THY1_MOUSE	Thy-1 membrane glycoprotein	VLTLANFTTK_HexNAc-5_Hex-5_NeuAc-1	character(0)
121017	VLTLANFTTK	HexNAc-4_Hex-3_Fuc-1	0.000438116	-0.5543	THY1_MOUSE	Thy-1 membrane glycoprotein	VLTLANFTTK_HexNAc-4_Hex-3_Fuc-1	Fuc1
121751	DEGDYFCELQVSGANPMSSNK	HexNAc-3_Hex-5_Fuc-1_NeuAc-1	0.001010101	-2.0152	THY1_MOUSE	Thy-1 membrane glycoprotein	DEGDYFCELQVSGANPMSSNK_HexNAc-3_Hex-5_Fuc-1_NeuAc-1	character(0)
6855	LVNSTFLHNK	HexNAc-2_Hex-10	0	-1.5385	SV2A_MOUSE	Synaptic vesicle glycoprotein 2A	LVNSTFLHNK_HexNAc-2_Hex-10	Prec
705	LVNSTFLHNK	HexNAc-2_Hex-7	0	0.4021	SV2A_MOUSE	Synaptic vesicle glycoprotein 2A	LVNSTFLHNK_HexNAc-2_Hex-7	Man7
852	LVNSTFLHNK	HexNAc-6_Hex-5_Fuc-1_NeuAc-2	0.003623188	-10.1397	SV2A_MOUSE	Synaptic vesicle glycoprotein 2A	LVNSTFLHNK_HexNAc-6_Hex-5_Fuc-1_NeuAc-2	character(0)
1998	FINSTFLEQK	HexNAc-2_Hex-9	0	0.6181	SV2B_MOUSE	Synaptic vesicle glycoprotein 2B	FINSTFLEQK_HexNAc-2_Hex-9	Man9
2027	FINSTFLEQK	HexNAc-2_Hex-8	0	0.8126	SV2B_MOUSE	Synaptic vesicle glycoprotein 2B	FINSTFLEQK_HexNAc-2_Hex-8	Man8
2283	VFFGEHVHGATINFTMENQIHQHGK	HexNAc-2_Hex-9	0	-1.0277	SV2B_MOUSE	Synaptic vesicle glycoprotein 2B	VFFGEHVHGATINFTMENQIHQHGK_HexNAc-2_Hex-9	Man9
22861	VFFGEHVHGATINFTMENQIHQHGK	HexNAc-2_Hex-8	0	-0.7645	SV2B_MOUSE	Synaptic vesicle glycoprotein 2B	VFFGEHVHGATINFTMENQIHQHGK_HexNAc-2_Hex-8	Man8
2293	NCTIESTTFYNTDLYK	HexNAc-2_Hex-6	0	-1.8402	SV2B_MOUSE	Synaptic vesicle glycoprotein 2B	NCTIESTTFYNTDLYK_HexNAc-2_Hex-6	Man6
2298	VFFGEHVHGATINFTMENQIHQHGK	HexNAc-2_Hex-6	0	0.3946	SV2B_MOUSE	Synaptic vesicle glycoprotein 2B	VFFGEHVHGATINFTMENQIHQHGK_HexNAc-2_Hex-6	Man6
2402	VFFGEHVHGATINFTMENQIHQHGK	HexNAc-8_Hex-7	0.003623188	-8.3503	SV2B_MOUSE	Synaptic vesicle glycoprotein 2B	VFFGEHVHGATINFTMENQIHQHGK_HexNAc-8_Hex-7	character(0)
2522	VEHVTFNFTLENQIHR	HexNAc-2_Hex-9	0	-0.8097	SV2A_MOUSE	Synaptic vesicle glycoprotein 2A	VEHVTFNFTLENQIHR_HexNAc-2_Hex-9	Man9
2532	VEHVTFNFTLENQIHR	HexNAc-2_Hex-7	0	1.2374	SV2A_MOUSE	Synaptic vesicle glycoprotein 2A	VEHVTFNFTLENQIHR_HexNAc-2_Hex-7	Man7
2546	VEHVTFNFTLENQIHR	HexNAc-2_Hex-6	0	4.1329	SV2A_MOUSE	Synaptic vesicle glycoprotein 2A	VEHVTFNFTLENQIHR_HexNAc-2_Hex-6	Man6
2551	VFFGEHVHGATINFTMENQIHQHGK	HexNAc-5_Hex-6_NeuAc-3	0.003623188	-7.8907	SV2B_MOUSE	Synaptic vesicle glycoprotein 2B	VFFGEHVHGATINFTMENQIHQHGK_HexNAc-5_Hex-6_NeuAc-3	character(0)
25641	VEHVTFNFTLENQIHR	HexNAc-2_Hex-5	0	2.7921	SV2A_MOUSE	Synaptic vesicle glycoprotein 2A	VEHVTFNFTLENQIHR_HexNAc-2_Hex-5	Man5
2611	VFFGEHVHGATINFTMENQIHQHGK	HexNAc-6_Hex-5_Fuc-1_NeuAc-2	0.003623188	-9.4796	SV2B_MOUSE	Synaptic vesicle glycoprotein 2B	VFFGEHVHGATINFTMENQIHQHGK_HexNAc-6_Hex-5_Fuc-1_NeuAc-2	character(0)
2934	VEHVTFNFTLENQIHR	HexNAc-6_Hex-5_Fuc-1_NeuAc-3	0.003623188	-8.754	SV2A_MOUSE	Synaptic vesicle glycoprotein 2A	VEHVTFNFTLENQIHR_HexNAc-6_Hex-5_Fuc-1_NeuAc-3	character(0)
10779	VSASRPEALAAPVTTVATLVPHNATEPASPGEGKEDAFSK	HexNAc-2_Hex-7	0	-5.5002	SYT1_MOUSE	Synaptotagmin-1	VSASRPEALAAPVTTVATLVPHNATEPASPGEGKEDAFSK_HexNAc-2_Hex-7	Man7
107863	VSASRPEALAAPVTTVATLVPHNATEPASPGEGK	HexNAc-2_Hex-6	0	-1.3203	SYT1_MOUSE	Synaptotagmin-1	VSASRPEALAAPVTTVATLVPHNATEPASPGEGK_HexNAc-2_Hex-6	Man6
143171	LVNSTFLHNK	HexNAc-2_Hex-5_Fuc-1	0	-4.293	SV2A_MOUSE	Synaptic vesicle glycoprotein 2A	LVNSTFLHNK_HexNAc-2_Hex-5_Fuc-1	Man5F
15014	FINSTFLEQK	HexNAc-2_Hex-10	0	0.1203	SV2B_MOUSE	Synaptic vesicle glycoprotein 2B	FINSTFLEQK_HexNAc-2_Hex-10	Prec
15231	NCTIESTTFYNTDLYK	HexNAc-2_Hex-10	0	-4.0403	SV2B_MOUSE	Synaptic vesicle glycoprotein 2B	NCTIESTTFYNTDLYK_HexNAc-2_Hex-10	Prec
15236	NCTIESTTFYNTDLYK	HexNAc-2_Hex-9	0	-3.5813	SV2B_MOUSE	Synaptic vesicle glycoprotein 2B	NCTIESTTFYNTDLYK_HexNAc-2_Hex-9	Man9
15241	NCTIESTTFYNTDLYK	HexNAc-2_Hex-8	0	-2.8238	SV2B_MOUSE	Synaptic vesicle glycoprotein 2B	NCTIESTTFYNTDLYK_HexNAc-2_Hex-8	Man8
23868	HKFINCRFINSTFLEQK	HexNAc-4_Hex-7	0	-5.6896	SV2B_MOUSE	Synaptic vesicle glycoprotein 2B	HKFINCRFINSTFLEQK_HexNAc-4_Hex-7	character(0)
25125	VSASRPEALAAPVTTVATLVPHNATEPASPGEGKEDAFSK	HexNAc-2_Hex-6	0	-0.0551	SYT1_MOUSE	Synaptotagmin-1	VSASRPEALAAPVTTVATLVPHNATEPASPGEGKEDAFSK_HexNAc-2_Hex-6	Man6
