# Supplementary material for: N-glycoproteomics of brain synapses and synaptic vesicles
Source: Cell Rep. Author manuscript; Available in PMC 2023 Oct 23. (PMC10560701; doi:10.1016/j.celrep.2023.112368)
Supplement: 9 [file NIHMS1895595-supplement-9.xlsx]

## Sheet: Glycoproteins
Mannosylated, non-fucosylated	Singly fucosylated	Highly fucosylated
LAMP2_MOUSE	AGRF2_MOUSE	NPTX1_MOUSE
MPRI_MOUSE	NPTX1_MOUSE	SYPH_MOUSE
SEM7A_MOUSE	SYPH_MOUSE	SYNPR_MOUSE
VA0E2_MOUSE	LRP1_MOUSE	MYPN_MOUSE
NICA_MOUSE	SYNPR_MOUSE	CNTN1_MOUSE
HB2D_MOUSE	BCAS3_MOUSE	SV2B_MOUSE
SUSD2_MOUSE	CNTN1_MOUSE	THY1_MOUSE
RRAGD_MOUSE	DPP6_MOUSE	POMP_MOUSE
NEGR1_MOUSE	SV2B_MOUSE	SV2A_MOUSE
SIDT1_MOUSE	THY1_MOUSE	AT1A1_MOUSE
TMX3_MOUSE	VAMP2_MOUSE	NPTN_MOUSE
NEC2_MOUSE	CBPE_MOUSE	NCAM1_MOUSE
SORT_MOUSE	EDC4_MOUSE	L1CAM_MOUSE
SV2C_MOUSE	L1CAM_MOUSE	S1PR1_MOUSE
CD1D1_MOUSE	NPTN_MOUSE	NTRK2_MOUSE
ENPL_MOUSE	CGT_MOUSE	CBLN1_MOUSE
TPBG_MOUSE	NCAM1_MOUSE	IGLO5_MOUSE
VGLU2_MOUSE	ENV1_MOUSE	ADA22_MOUSE
UBR5_MOUSE	SHPS1_MOUSE	ITAV_MOUSE
VAS1_MOUSE	NTRK2_MOUSE	GRM3_MOUSE
CNTP1_MOUSE	CBLN1_MOUSE	EPHA4_MOUSE
RPN2_MOUSE	IGLO5_MOUSE	HECAM_MOUSE
CC50A_MOUSE	ADA22_MOUSE	VTM2A_MOUSE
RPN1_MOUSE	ACE_MOUSE	CSPG5_MOUSE
MMRN2_MOUSE	LRRN1_MOUSE	VCAM1_MOUSE
OS9_MOUSE	NCAM2_MOUSE	TEFF1_MOUSE
SEM4D_MOUSE	HECAM_MOUSE	C1QA_MOUSE
GBRA1_MOUSE	INSR_MOUSE	4F2_MOUSE
GBRA4_MOUSE	VTM2A_MOUSE	G37L1_MOUSE
HYOU1_MOUSE	NMDE1_MOUSE	LRP1_MOUSE
CEIP2_MOUSE	CSPG5_MOUSE	NRCAM_MOUSE
TM2D3_MOUSE	NEU2_MOUSE	EFNB3_MOUSE
NTNG1_MOUSE	VCAM1_MOUSE	GRM4_MOUSE
ITB2_MOUSE	4F2_MOUSE	AGRG1_MOUSE
CREL2_MOUSE	ISLR2_MOUSE	CXAR_MOUSE
PBIP1_MOUSE	SORL_MOUSE	HS2ST_MOUSE
MEGF8_MOUSE	NRCAM_MOUSE	NCHL1_MOUSE
ITPR1_MOUSE	CADM4_MOUSE	EAA2_MOUSE
STT3B_MOUSE	NCHL1_MOUSE	GSLG1_MOUSE
PGLT1_MOUSE	NMDE2_MOUSE	NMDE2_MOUSE
GBRA6_MOUSE	AGRG1_MOUSE	NCAM2_MOUSE
NTNG2_MOUSE	HPLN1_MOUSE	AGRB3_MOUSE
PLXA2_MOUSE	NFASC_MOUSE	DPP6_MOUSE
THS7A_MOUSE	HS2ST_MOUSE	CTL2_MOUSE
PCYOX_MOUSE	NECT1_MOUSE	PTPRZ_MOUSE
NMDZ1_MOUSE	GSLG1_MOUSE	TF_MOUSE
TSN3_MOUSE	CNTN3_MOUSE	GABR2_MOUSE
RHDF1_MOUSE	GBRG2_MOUSE	CYTC_MOUSE
KCC2D_MOUSE	PPAL_MOUSE	NOE1_MOUSE
P2RX7_MOUSE	PCD19_MOUSE	LRFN5_MOUSE
LRP1B_MOUSE	CNTN2_MOUSE	CA2D1_MOUSE
PLXA4_MOUSE	TMED9_MOUSE	GFRA2_MOUSE
T132A_MOUSE	TF_MOUSE	TENR_MOUSE
ERO1A_MOUSE	GABR2_MOUSE	PLXB1_MOUSE
ITA6_MOUSE	KIF5C_MOUSE	AGAP3_MOUSE
ADA10_MOUSE	CBPM_MOUSE	SHPS1_MOUSE
ENTP2_MOUSE	GABR1_MOUSE	NFASC_MOUSE
ABCA2_MOUSE	CD166_MOUSE	PPIA_MOUSE
SE1L1_MOUSE	SSRB_MOUSE	GBRA3_MOUSE
TM245_MOUSE	NOE1_MOUSE	CD47_MOUSE
CREL1_MOUSE	PLXA1_MOUSE	CADM2_MOUSE
TPP1_MOUSE	SPRL1_MOUSE	AT1B2_MOUSE
FKB10_MOUSE	TENR_MOUSE	AT1B1_MOUSE
ABCA7_MOUSE	CSPG2_MOUSE	HXK1_MOUSE
NOMO1_MOUSE	DNER_MOUSE	PLPP3_MOUSE
PGAP1_MOUSE	LAMP1_MOUSE	LGI1_MOUSE
CH60_MOUSE	NEO1_MOUSE	TRFE_MOUSE
SCAP_MOUSE	TSN2_MOUSE	CADM3_MOUSE
CAH10_MOUSE	AT1B2_MOUSE	LDHB_MOUSE
SCRB2_MOUSE	IGSF8_MOUSE	ICAM5_MOUSE
HSP13_MOUSE	CD47_MOUSE	S39A6_MOUSE
FAT2_MOUSE	CADH9_MOUSE	DKK3_MOUSE
STT3A_MOUSE	PRIO_MOUSE	NPTX2_MOUSE
CAD10_MOUSE	ICAM5_MOUSE	GRM2_MOUSE
CATD_MOUSE	PLD3_MOUSE	LRC4B_MOUSE
AGRL1_MOUSE	CADM1_MOUSE	CD38_MOUSE
RCN1_MOUSE	AT1A3_MOUSE	GBRG2_MOUSE
PLXD1_MOUSE	AT1B1_MOUSE	EMC1_MOUSE
SCN2A_MOUSE	CADM2_MOUSE	CD166_MOUSE
IDS_MOUSE	PGCB_MOUSE	PYC_MOUSE
MDGA2_MOUSE	CBPD_MOUSE	GPC1_MOUSE
PPGB_MOUSE	TTYH1_MOUSE	BASI_MOUSE
SCOT1_MOUSE	BRNP2_MOUSE	CSPG2_MOUSE
ITB8_MOUSE	ROBO2_MOUSE	SDK2_MOUSE
SCN1B_MOUSE	EFR3B_MOUSE	LRC47_MOUSE
TEN3_MOUSE	CNTN4_MOUSE	PRIO_MOUSE
SPP2A_MOUSE	S1PR1_MOUSE	GNAI1_MOUSE
CLPT1_MOUSE	CBLN4_MOUSE	MOES_MOUSE
GRIA3_MOUSE	CSMD1_MOUSE	TBA1A_MOUSE
CNTFR_MOUSE	CELR2_MOUSE	TTYH1_MOUSE
PMGT2_MOUSE	SEM4G_MOUSE	ENV1_MOUSE
GRIA2_MOUSE	RELN_MOUSE	OFUT2_MOUSE
GBRB2_MOUSE	DIP2B_MOUSE	TEN2_MOUSE
ARSB_MOUSE	DCLK2_MOUSE	NU5M_MOUSE
SCN4B_MOUSE	CD38_MOUSE	ISLR2_MOUSE
TUSC3_MOUSE	PTPR2_MOUSE	SORL_MOUSE
S12A5_MOUSE	EMB_MOUSE	FFAR2_MOUSE
TIP_MOUSE	PTPRZ_MOUSE	GABR1_MOUSE
SSRA_MOUSE	CXA1_MOUSE	NEO1_MOUSE
HEXB_MOUSE	GRID2_MOUSE	VATG2_MOUSE
ELOV4_MOUSE	CYTC_MOUSE	SYPL1_MOUSE
LIGO1_MOUSE	GGT7_MOUSE	CADM1_MOUSE
PPT1_MOUSE	OMGP_MOUSE	ADA23_MOUSE
GNS_MOUSE	MOG_MOUSE	AT1B3_MOUSE
D19L4_MOUSE	TEN4_MOUSE	TBB5_MOUSE
PLOD3_MOUSE	BTBDH_MOUSE	LACTB_MOUSE
CADH2_MOUSE	PLXB1_MOUSE	PRPS1_MOUSE
CADH4_MOUSE	DPP10_MOUSE	NELL2_MOUSE
SULF2_MOUSE	LRC47_MOUSE	TICN2_MOUSE
EFNA3_MOUSE	CXAR_MOUSE	CNTP2_MOUSE
PPR29_MOUSE	CAD13_MOUSE	NEUS_MOUSE
CADH6_MOUSE	LMAN2_MOUSE	CADM4_MOUSE
SI1L3_MOUSE	AT1B3_MOUSE	CNTP4_MOUSE
STIM1_MOUSE	RAB3B_MOUSE	MPRD_MOUSE
K319L_MOUSE	MAG_MOUSE	EMB_MOUSE
MA2B1_MOUSE	ZIC5_MOUSE	SLIK2_MOUSE
VAT1L_MOUSE	S39A6_MOUSE	PLXA1_MOUSE
MINP1_MOUSE	HSP7C_MOUSE	IGSF8_MOUSE
AGRL3_MOUSE	ITAV_MOUSE	NMDE1_MOUSE
NCAN_MOUSE	ITB1_MOUSE	GRM5_MOUSE
ELAP2_MOUSE	PLXC1_MOUSE	YETS2_MOUSE
CTL1_MOUSE	TMED4_MOUSE	TBB6_MOUSE
SEM4F_MOUSE	RL21_MOUSE	WDR7_MOUSE
GBRB3_MOUSE	SDK2_MOUSE	COX2_MOUSE
PON2_MOUSE	GRM3_MOUSE	NECT1_MOUSE
EMC10_MOUSE	LMA2L_MOUSE	PTC1_MOUSE
STK33_MOUSE	THIL_MOUSE	FMR1_MOUSE
CAD11_MOUSE	ATPG_MOUSE	TOR1B_MOUSE
ABD12_MOUSE	NEP_MOUSE
UGGG1_MOUSE	ABCA1_MOUSE
LIGO3_MOUSE	GLRB_MOUSE
ARSA_MOUSE	CA2D1_MOUSE
ERLN2_MOUSE	TICN2_MOUSE
PTPRD_MOUSE	CNTP2_MOUSE
NRX1A_MOUSE	TEN2_MOUSE
ASAH2_MOUSE	NEUS_MOUSE
AGRL2_MOUSE	GP158_MOUSE
IGSF1_MOUSE	F234B_MOUSE
DISP2_MOUSE	NPTXR_MOUSE
CATL1_MOUSE	PLXB2_MOUSE
SYT1_MOUSE	LCAP_MOUSE
NCEH1_MOUSE	GFRA2_MOUSE
PTGDS_MOUSE	RHG06_MOUSE
CDS2_MOUSE	PLPP3_MOUSE
GRIA4_MOUSE	YETS2_MOUSE
TCPH_MOUSE	TTYH3_MOUSE
SERPH_MOUSE	ACTY_MOUSE
MAN1_MOUSE	F171B_MOUSE
PTPRJ_MOUSE	TEFF1_MOUSE
PLOD1_MOUSE	NRX3A_MOUSE
JMJD8_MOUSE	PLCB1_MOUSE
TM131_MOUSE	IKKB_MOUSE
PLD4_MOUSE	TEN1_MOUSE
ITA2_MOUSE	ATRN_MOUSE
CSMD3_MOUSE	GRM5_MOUSE
SORC3_MOUSE	GRIK2_MOUSE
RFTN2_MOUSE	RM44_MOUSE
MDGA1_MOUSE	GRM1_MOUSE
GRID1_MOUSE	GRIA1_MOUSE
ASAH1_MOUSE	PPBT_MOUSE
ITAM_MOUSE	NTRK3_MOUSE
DCC_MOUSE	GNPTA_MOUSE
NMD3A_MOUSE	CNTN6_MOUSE
F1712_MOUSE	DPYL1_MOUSE
ITPR2_MOUSE	1433F_MOUSE
CLP1L_MOUSE	DCNL3_MOUSE
PTPRS_MOUSE	NP1L4_MOUSE
IGS21_MOUSE	HVM37_MOUSE
IRPL1_MOUSE	C1QA_MOUSE
PIGS_MOUSE	AGRA2_MOUSE
NPC1_MOUSE
VP26B_MOUSE
SEM4A_MOUSE
DHI1_MOUSE
SEM6A_MOUSE
SIA8C_MOUSE
SAP_MOUSE
APMAP_MOUSE
BSCL2_MOUSE
TENA_MOUSE
PTK7_MOUSE
SEM4B_MOUSE
ITB5_MOUSE
LIGO2_MOUSE
MYH10_MOUSE
NOCT_MOUSE
TMC5_MOUSE
GLHA_MOUSE
SATB2_MOUSE
AF10_MOUSE
PANX1_MOUSE
ARP2_MOUSE
FABD_MOUSE
WFS1_MOUSE
PDXL2_MOUSE
OX2G_MOUSE
PLBL2_MOUSE
MPZL1_MOUSE
CNTN5_MOUSE
BRNP1_MOUSE
CHADL_MOUSE
TBB2A_MOUSE
ERGI3_MOUSE
TGO1_MOUSE
CO1A2_MOUSE
ROCK1_MOUSE
LUZP2_MOUSE
CSTN2_MOUSE
EPS8_MOUSE
UBP24_MOUSE
RASL1_MOUSE
CTP5A_MOUSE
DOPO_MOUSE
S39AA_MOUSE
LYAG_MOUSE
MBRL_MOUSE
GDE1_MOUSE
FHAD1_MOUSE
S12A6_MOUSE
FKBP9_MOUSE
PCYXL_MOUSE
TKT_MOUSE
PZP_MOUSE
PREX1_MOUSE

## Sheet: Nonfuc_process
Analysis Type:	PANTHER Overrepresentation Test (Released 20221013)
Annotation Version and Release Date:	GO Ontology database DOI: 10.5281/zenodo.6799722 Released 2022-07-01
Analyzed List:	upload_1 (Mus musculus)
Reference List:	Mus musculus (all genes in database)
Test Type:	FISHER
Correction:	FDR
GO biological process complete	Mus musculus - REFLIST (21997)	upload_1 (224)	upload_1 (expected)	upload_1 (over/under)	upload_1 (fold Enrichment)	upload_1 (raw P-value)	upload_1 (FDR)	Rank	1/rank
system development (GO:0048731)	3813	97	38.83	+	2.5	3.31e-19	5.22e-15	1	1
multicellular organism development (GO:0007275)	4559	105	46.43	+	2.26	3.93e-18	3.1e-14	2	0.5
nervous system development (GO:0007399)	2038	66	20.75	+	3.18	1.76e-17	9.25e-14	3	0.333333
cell migration (GO:0016477)	945	42	9.62	+	4.36	1.75e-15	5.53e-12	4	0.25
anatomical structure development (GO:0048856)	5341	110	54.39	+	2.02	1.58e-15	6.24e-12	5	0.2
developmental process (GO:0032502)	5724	114	58.29	+	1.96	3.95e-15	1.04e-11	6	0.166667
regulation of neuron projection development (GO:0010975)	549	32	5.59	+	5.72	5.47e-15	1.23e-11	7	0.142857
cell-cell adhesion (GO:0098609)	453	29	4.61	+	6.29	1.21e-14	2.39e-11	8	0.125
regulation of synapse structure or activity (GO:0050803)	271	23	2.76	+	8.33	3.34e-14	5.85e-11	9	0.111111
neurogenesis (GO:0022008)	1396	49	14.22	+	3.45	3.75e-14	5.92e-11	10	0.1
regulation of synapse assembly (GO:0051963)	122	17	1.24	+	13.68	5.75e-14	8.24e-11	11	0.0909091
cell adhesion (GO:0007155)	887	38	9.03	+	4.21	1.4e-13	1.7e-10	12	0.0833333
response to chemical (GO:0042221)	3602	83	36.68	+	2.26	1.36e-13	1.79e-10	13	0.0769231
regulation of cell projection organization (GO:0031344)	756	35	7.7	+	4.55	1.73e-13	1.81e-10	14	0.0714286
regulation of synapse organization (GO:0050807)	263	22	2.68	+	8.21	1.63e-13	1.83e-10	15	0.0666667
cell motility (GO:0048870)	1109	42	11.29	+	3.72	3.21e-13	3.16e-10	16	0.0625
regulation of plasma membrane bounded cell projection organization (GO:0120035)	740	34	7.54	+	4.51	4.89e-13	4.54e-10	17	0.0588235
regulation of cell junction assembly (GO:1901888)	222	19	2.26	+	8.4	5.42e-12	4.75e-09	18	0.0555556
generation of neurons (GO:0048699)	1226	42	12.48	+	3.36	7.5e-12	5.91e-09	19	0.0526316
cell-cell adhesion via plasma-membrane adhesion molecules (GO:0098742)	197	18	2.01	+	8.97	7.31e-12	6.07e-09	20	0.05
positive regulation of cell projection organization (GO:0031346)	438	25	4.46	+	5.61	9.86e-12	7.4e-09	21	0.047619
multicellular organismal process (GO:0032501)	7442	126	75.78	+	1.66	1.16e-11	8.3e-09	22	0.0454545
regulation of biological quality (GO:0065008)	3833	81	39.03	+	2.08	3.78e-11	2.59e-08	23	0.0434783
regulation of anatomical structure morphogenesis (GO:0022603)	989	36	10.07	+	3.57	5.88e-11	3.86e-08	24	0.0416667
synapse organization (GO:0050808)	315	20	3.21	+	6.23	2.24e-10	1.31e-07	25	0.04
regulation of nervous system development (GO:0051960)	554	26	5.64	+	4.61	2.21e-10	1.34e-07	26	0.0384615
cell differentiation (GO:0030154)	3675	77	37.42	+	2.06	2.19e-10	1.38e-07	27	0.037037
cellular developmental process (GO:0048869)	3702	77	37.7	+	2.04	2.61e-10	1.47e-07	28	0.0357143
positive regulation of cellular component organization (GO:0051130)	1180	38	12.02	+	3.16	4.82e-10	2.53e-07	29	0.0344828
ameboidal-type cell migration (GO:0001667)	226	17	2.3	+	7.39	4.76e-10	2.59e-07	30	0.0333333
neuron projection development (GO:0031175)	747	29	7.61	+	3.81	1.3e-09	6.61e-07	31	0.0322581
positive regulation of cell junction assembly (GO:1901890)	125	13	1.27	+	10.21	1.52e-09	7.5e-07	32	0.03125
cell junction organization (GO:0034330)	524	24	5.34	+	4.5	1.82e-09	8.67e-07	33	0.030303
semaphorin-plexin signaling pathway (GO:0071526)	42	9	0.43	+	21.04	1.93e-09	8.94e-07	34	0.0294118
positive regulation of synapse assembly (GO:0051965)	80	11	0.81	+	13.5	1.99e-09	8.98e-07	35	0.0285714
neuron development (GO:0048666)	921	32	9.38	+	3.41	2.34e-09	9.95e-07	36	0.0277778
regulation of multicellular organismal development (GO:2000026)	1545	43	15.73	+	2.73	2.29e-09	1e-06	37	0.027027
anatomical structure morphogenesis (GO:0009653)	2337	55	23.8	+	2.31	3.45e-09	1.43e-06	38	0.0263158
regulation of cellular component organization (GO:0051128)	2474	57	25.19	+	2.26	3.95e-09	1.6e-06	39	0.025641
axon development (GO:0061564)	419	21	4.27	+	4.92	4.44e-09	1.75e-06	40	0.025
trans-synaptic signaling (GO:0099537)	385	20	3.92	+	5.1	5.95e-09	2.29e-06	41	0.0243902
regulation of axon extension involved in axon guidance (GO:0048841)	33	8	0.34	+	23.81	6.75e-09	2.53e-06	42	0.0238095
cell development (GO:0048468)	1915	48	19.5	+	2.46	7.07e-09	2.59e-06	43	0.0232558
synapse assembly (GO:0007416)	93	11	0.95	+	11.62	8.38e-09	3e-06	44	0.0227273
neuron differentiation (GO:0030182)	1147	35	11.68	+	3	9.81e-09	3.44e-06	45	0.0222222
regulation of axonogenesis (GO:0050770)	181	14	1.84	+	7.6	1.22e-08	4.18e-06	46	0.0217391
cell morphogenesis (GO:0000902)	785	28	7.99	+	3.5	1.51e-08	5.06e-06	47	0.0212766
animal organ development (GO:0048513)	3306	67	33.67	+	1.99	1.82e-08	5.98e-06	48	0.0208333
cell junction assembly (GO:0034329)	262	16	2.67	+	6	2.54e-08	8.16e-06	49	0.0204082
synaptic signaling (GO:0099536)	425	20	4.33	+	4.62	2.87e-08	9.04e-06	50	0.02
axonogenesis (GO:0007409)	384	19	3.91	+	4.86	3.04e-08	9.39e-06	51	0.0196078
neuron projection morphogenesis (GO:0048812)	517	22	5.26	+	4.18	3.15e-08	9.56e-06	52	0.0192308
plasma membrane bounded cell projection morphogenesis (GO:0120039)	523	22	5.33	+	4.13	3.83e-08	1.14e-05	53	0.0188679
regulation of multicellular organismal process (GO:0051239)	2989	62	30.44	+	2.04	4.03e-08	1.18e-05	54	0.0185185
cell projection morphogenesis (GO:0048858)	529	22	5.39	+	4.08	4.65e-08	1.31e-05	55	0.0181818
regulation of developmental process (GO:0050793)	2652	57	27.01	+	2.11	4.63e-08	1.33e-05	56	0.0178571
glycoprotein metabolic process (GO:0009100)	314	17	3.2	+	5.32	4.87e-08	1.35e-05	57	0.0175439
positive regulation of nervous system development (GO:0051962)	359	18	3.66	+	4.92	5.88e-08	1.57e-05	58	0.0172414
axon guidance (GO:0007411)	242	15	2.46	+	6.09	5.83e-08	1.59e-05	59	0.0169492
neuron projection guidance (GO:0097485)	243	15	2.47	+	6.06	6.14e-08	1.61e-05	60	0.0166667
localization (GO:0051179)	4500	81	45.82	+	1.77	6.98e-08	1.8e-05	61	0.0163934
anterograde trans-synaptic signaling (GO:0098916)	366	18	3.73	+	4.83	7.76e-08	1.94e-05	62	0.016129
chemical synaptic transmission (GO:0007268)	366	18	3.73	+	4.83	7.76e-08	1.97e-05	63	0.015873
central nervous system development (GO:0007417)	913	29	9.3	+	3.12	9.23e-08	2.27e-05	64	0.015625
cellular component morphogenesis (GO:0032989)	653	24	6.65	+	3.61	1.03e-07	2.49e-05	65	0.0153846
cell part morphogenesis (GO:0032990)	556	22	5.66	+	3.89	1.07e-07	2.55e-05	66	0.0151515
heterophilic cell-cell adhesion via plasma membrane cell adhesion molecules (GO:0007157)	50	8	0.51	+	15.71	1.17e-07	2.75e-05	67	0.0149254
cell morphogenesis involved in differentiation (GO:0000904)	615	23	6.26	+	3.67	1.43e-07	3.31e-05	68	0.0147059
ion transport (GO:0006811)	1117	32	11.37	+	2.81	1.84e-07	4.2e-05	69	0.0144928
chloride transmembrane transport (GO:1902476)	54	8	0.55	+	14.55	1.99e-07	4.49e-05	70	0.0142857
cell morphogenesis involved in neuron differentiation (GO:0048667)	482	20	4.91	+	4.07	2.03e-07	4.5e-05	71	0.0140845
cell-cell signaling (GO:0007267)	894	28	9.1	+	3.08	2.07e-07	4.54e-05	72	0.0138889
locomotion (GO:0040011)	532	21	5.42	+	3.88	2.2e-07	4.74e-05	73	0.0136986
response to organic substance (GO:0010033)	2641	55	26.89	+	2.05	2.61e-07	5.56e-05	74	0.0135135
response to organonitrogen compound (GO:0010243)	802	26	8.17	+	3.18	3.1e-07	6.52e-05	75	0.0133333
regulation of presynapse assembly (GO:1905606)	38	7	0.39	+	18.09	3.16e-07	6.55e-05	76	0.0131579
transmembrane transport (GO:0055085)	972	29	9.9	+	2.93	3.29e-07	6.73e-05	77	0.012987
regulation of axon extension (GO:0030516)	109	10	1.11	+	9.01	3.62e-07	7.31e-05	78	0.0128205
chemotaxis (GO:0006935)	506	20	5.15	+	3.88	4.24e-07	8.35e-05	79	0.0126582
homophilic cell adhesion via plasma membrane adhesion molecules (GO:0007156)	111	10	1.13	+	8.85	4.23e-07	8.44e-05	80	0.0125
regulation of cell size (GO:0008361)	209	13	2.13	+	6.11	4.38e-07	8.53e-05	81	0.0123457
taxis (GO:0042330)	508	20	5.17	+	3.87	4.5e-07	8.65e-05	82	0.0121951
plasma membrane bounded cell projection organization (GO:0120036)	1174	32	11.96	+	2.68	5.37e-07	0.000102	83	0.0120482
mesenchymal cell migration (GO:0090497)	63	8	0.64	+	12.47	5.8e-07	0.000104	84	0.0119048
regulation of presynapse organization (GO:0099174)	42	7	0.43	+	16.37	5.77e-07	0.000105	85	0.0117647
glycosylation (GO:0070085)	215	13	2.19	+	5.94	5.94e-07	0.000105	86	0.0116279
inorganic ion transmembrane transport (GO:0098660)	516	20	5.25	+	3.81	5.69e-07	0.000106	87	0.0114943
negative chemotaxis (GO:0050919)	42	7	0.43	+	16.37	5.77e-07	0.000106	88	0.0113636
behavior (GO:0007610)	720	24	7.33	+	3.27	5.67e-07	0.000106	89	0.011236
regulation of cell morphogenesis (GO:0022604)	336	16	3.42	+	4.68	6.31e-07	0.00011	90	0.0111111
synaptic transmission, GABAergic (GO:0051932)	26	6	0.26	+	22.66	7.14e-07	0.000124	91	0.010989
heterocycle metabolic process (GO:0046483)	2655	6	27.04	-	0.22	7.72e-07	0.000132	92	0.0108696
negative regulation of axon extension involved in axon guidance (GO:0048843)	27	6	0.27	+	21.82	8.66e-07	0.000147	93	0.0107527
negative regulation of axon extension (GO:0030517)	46	7	0.47	+	14.94	1e-06	0.000168	94	0.0106383
macromolecule glycosylation (GO:0043413)	190	12	1.93	+	6.2	1.05e-06	0.000173	95	0.0105263
protein glycosylation (GO:0006486)	190	12	1.93	+	6.2	1.05e-06	0.000175	96	0.0104167
regulation of extent of cell growth (GO:0061387)	124	10	1.26	+	7.92	1.09e-06	0.000177	97	0.0103093
response to nitrogen compound (GO:1901698)	922	27	9.39	+	2.88	1.23e-06	0.000197	98	0.0102041
cell projection organization (GO:0030030)	1225	32	12.47	+	2.57	1.31e-06	0.000209	99	0.010101
inorganic anion transmembrane transport (GO:0098661)	72	8	0.73	+	10.91	1.46e-06	0.00023	100	0.01
cellular component organization (GO:0016043)	5412	88	55.11	+	1.6	1.61e-06	0.000251	101	0.00990099
positive regulation of multicellular organismal process (GO:0051240)	1699	39	17.3	+	2.25	2.07e-06	0.00032	102	0.00980392
protein N-linked glycosylation via asparagine (GO:0018279)	17	5	0.17	+	28.88	2.28e-06	0.000349	103	0.00970874
establishment of localization (GO:0051234)	3923	69	39.95	+	1.73	2.71e-06	0.000411	104	0.00961538
transport (GO:0006810)	3760	67	38.29	+	1.75	2.79e-06	0.000418	105	0.00952381
peptidyl-asparagine modification (GO:0018196)	18	5	0.18	+	27.28	2.89e-06	0.00043	106	0.00943396
nucleobase-containing compound metabolic process (GO:0006139)	2510	6	25.56	-	0.23	3.48e-06	0.000513	107	0.00934579
membrane lipid metabolic process (GO:0006643)	184	11	1.87	+	5.87	4.92e-06	0.000718	108	0.00925926
positive regulation of neuron projection development (GO:0010976)	223	12	2.27	+	5.28	5.08e-06	0.000735	109	0.00917431
sensory perception of chemical stimulus (GO:0007606)	1235	0	12.58	-	< 0.01	5.18e-06	0.000743	110	0.00909091
regulation of neurogenesis (GO:0050767)	456	17	4.64	+	3.66	6.78e-06	0.000963	111	0.00900901
cellular component organization or biogenesis (GO:0071840)	5606	88	57.09	+	1.54	6.86e-06	0.000965	112	0.00892857
regulation of chemotaxis (GO:0050920)	232	12	2.36	+	5.08	7.44e-06	0.00104	113	0.00884956
neuron migration (GO:0001764)	157	10	1.6	+	6.25	7.89e-06	0.00109	114	0.00877193
cell adhesion mediated by integrin (GO:0033627)	42	6	0.43	+	14.03	8.46e-06	0.00116	115	0.00869565
ceramide metabolic process (GO:0006672)	94	8	0.96	+	8.36	9.15e-06	0.00124	116	0.00862069
negative regulation of axonogenesis (GO:0050771)	68	7	0.69	+	10.11	1.07e-05	0.00144	117	0.00854701
modulation of chemical synaptic transmission (GO:0050804)	526	18	5.36	+	3.36	1.12e-05	0.00149	118	0.00847458
chloride transport (GO:0006821)	97	8	0.99	+	8.1	1.13e-05	0.0015	119	0.00840336
regulation of trans-synaptic signaling (GO:0099177)	527	18	5.37	+	3.35	1.14e-05	0.0015	120	0.00833333
neuromuscular process controlling balance (GO:0050885)	69	7	0.7	+	9.96	1.17e-05	0.00152	121	0.00826446
ion transmembrane transport (GO:0034220)	640	20	6.52	+	3.07	1.3e-05	0.00168	122	0.00819672
carbohydrate derivative metabolic process (GO:1901135)	931	25	9.48	+	2.64	1.34e-05	0.00172	123	0.00813008
glycoprotein biosynthetic process (GO:0009101)	248	12	2.53	+	4.75	1.41e-05	0.00179	124	0.00806452
regulation of cell development (GO:0060284)	596	19	6.07	+	3.13	1.65e-05	0.00207	125	0.008
negative regulation of nervous system development (GO:0051961)	172	10	1.75	+	5.71	1.67e-05	0.00208	126	0.00793651
nucleic acid metabolic process (GO:0090304)	1999	4	20.36	-	0.2	1.65e-05	0.00208	127	0.00787402
locomotory behavior (GO:0007626)	253	12	2.58	+	4.66	1.7e-05	0.0021	128	0.0078125
cellular process (GO:0009987)	15352	185	156.33	+	1.18	1.88e-05	0.00225	129	0.00775194
cellular response to chemical stimulus (GO:0070887)	2500	48	25.46	+	1.89	1.85e-05	0.00226	130	0.00769231
sensory perception of smell (GO:0007608)	1133	0	11.54	-	< 0.01	1.88e-05	0.00226	131	0.00763359
synaptic membrane adhesion (GO:0099560)	28	5	0.29	+	17.54	1.88e-05	0.00228	132	0.00757576
regulation of cell growth (GO:0001558)	445	16	4.53	+	3.53	1.95e-05	0.00231	133	0.0075188
tissue development (GO:0009888)	1785	38	18.18	+	2.09	2.08e-05	0.00245	134	0.00746269
catabolic process (GO:0009056)	1885	39	19.2	+	2.03	2.27e-05	0.00265	135	0.00740741
neuromuscular process (GO:0050905)	179	10	1.82	+	5.49	2.32e-05	0.00269	136	0.00735294
sphingolipid metabolic process (GO:0006665)	142	9	1.45	+	6.22	2.34e-05	0.00269	137	0.00729927
cognition (GO:0050890)	356	14	3.63	+	3.86	2.55e-05	0.00287	138	0.00724638
organic substance catabolic process (GO:1901575)	1604	35	16.33	+	2.14	2.53e-05	0.00287	139	0.00719424
gamma-aminobutyric acid signaling pathway (GO:0007214)	30	5	0.31	+	16.37	2.53e-05	0.00288	140	0.00714286
negative regulation of neuron death (GO:1901215)	266	12	2.71	+	4.43	2.73e-05	0.00305	141	0.0070922
regulation of postsynapse organization (GO:0099175)	111	8	1.13	+	7.08	2.83e-05	0.00314	142	0.00704225
glycosaminoglycan catabolic process (GO:0006027)	31	5	0.32	+	15.84	2.91e-05	0.00321	143	0.00699301
regulation of hydrolase activity (GO:0051336)	986	25	10.04	+	2.49	3.39e-05	0.00371	144	0.00694444
macromolecule catabolic process (GO:0009057)	987	25	10.05	+	2.49	3.44e-05	0.00374	145	0.00689655
learning or memory (GO:0007611)	319	13	3.25	+	4	3.5e-05	0.00378	146	0.00684932
epithelial cell migration (GO:0010631)	115	8	1.17	+	6.83	3.59e-05	0.00385	147	0.00680272
calcium-dependent cell-cell adhesion via plasma membrane cell adhesion molecules (GO:0016339)	33	5	0.34	+	14.88	3.81e-05	0.00403	148	0.00675676
integrin-mediated signaling pathway (GO:0007229)	84	7	0.86	+	8.18	3.8e-05	0.00405	149	0.00671141
regulation of DNA-templated transcription (GO:0006355)	3261	13	33.21	-	0.39	3.91e-05	0.00411	150	0.00666667
epithelium migration (GO:0090132)	117	8	1.19	+	6.71	4.03e-05	0.0042	151	0.00662252
cell communication (GO:0007154)	5597	85	57	+	1.49	4.08e-05	0.00423	152	0.00657895
extracellular matrix assembly (GO:0085029)	34	5	0.35	+	14.44	4.33e-05	0.00447	153	0.00653595
neural crest cell development (GO:0014032)	86	7	0.88	+	7.99	4.38e-05	0.00448	154	0.00649351
mesenchyme development (GO:0060485)	236	11	2.4	+	4.58	4.46e-05	0.00454	155	0.00645161
positive regulation of developmental process (GO:0051094)	1505	33	15.33	+	2.15	4.71e-05	0.00476	156	0.00641026
tissue migration (GO:0090130)	120	8	1.22	+	6.55	4.77e-05	0.00479	157	0.00636943
organonitrogen compound catabolic process (GO:1901565)	1052	26	10.71	+	2.43	4.93e-05	0.00492	158	0.00632911
regulation of excitatory synapse assembly (GO:1904889)	17	4	0.17	+	23.11	5.26e-05	0.00521	159	0.00628931
negative regulation of chemotaxis (GO:0050922)	60	6	0.61	+	9.82	5.38e-05	0.0053	160	0.00625
neural crest cell migration (GO:0001755)	61	6	0.62	+	9.66	5.86e-05	0.00574	161	0.00621118
negative regulation of developmental growth (GO:0048640)	124	8	1.26	+	6.34	5.93e-05	0.00577	162	0.00617284
glycolipid metabolic process (GO:0006664)	91	7	0.93	+	7.55	6.12e-05	0.00592	163	0.00613497
liposaccharide metabolic process (GO:1903509)	92	7	0.94	+	7.47	6.53e-05	0.00628	164	0.00609756
stem cell development (GO:0048864)	93	7	0.95	+	7.39	6.97e-05	0.00654	165	0.00606061
membrane lipid biosynthetic process (GO:0046467)	127	8	1.29	+	6.19	6.96e-05	0.00657	166	0.0060241
blood vessel development (GO:0001568)	551	17	5.61	+	3.03	6.88e-05	0.00657	167	0.00598802
protein N-linked glycosylation (GO:0006487)	63	6	0.64	+	9.35	6.93e-05	0.00658	168	0.00595238
regulation of locomotion (GO:0040012)	1092	26	11.12	+	2.34	7.4e-05	0.00691	169	0.00591716
regulation of postsynaptic density organization (GO:1905874)	19	4	0.19	+	20.67	7.66e-05	0.0071	170	0.00588235
regulation of RNA metabolic process (GO:0051252)	3576	16	36.42	-	0.44	7.71e-05	0.00711	171	0.00584795
regulation of neuron death (GO:1901214)	397	14	4.04	+	3.46	7.93e-05	0.00723	172	0.00581395
regulation of cellular component size (GO:0032535)	397	14	4.04	+	3.46	7.93e-05	0.00727	173	0.00578035
response to ethanol (GO:0045471)	65	6	0.66	+	9.06	8.14e-05	0.00733	174	0.00574713
negative regulation of neurogenesis (GO:0050768)	168	9	1.71	+	5.26	8.09e-05	0.00733	175	0.00571429
ERAD pathway (GO:0036503)	96	7	0.98	+	7.16	8.4e-05	0.00753	176	0.00568182
regulation of anatomical structure size (GO:0090066)	561	17	5.71	+	2.98	8.51e-05	0.00758	177	0.00564972
cellular aromatic compound metabolic process (GO:0006725)	2729	10	27.79	-	0.36	8.77e-05	0.00768	178	0.00561798
RNA metabolic process (GO:0016070)	1405	2	14.31	-	0.14	8.77e-05	0.00772	179	0.00558659
aminoglycan catabolic process (GO:0006026)	40	5	0.41	+	12.28	8.76e-05	0.00775	180	0.00555556
inorganic anion transport (GO:0015698)	132	8	1.34	+	5.95	8.98e-05	0.00782	181	0.00552486
ceramide catabolic process (GO:0046514)	20	4	0.2	+	19.64	9.12e-05	0.00785	182	0.00549451
presynapse assembly (GO:0099054)	20	4	0.2	+	19.64	9.12e-05	0.0079	183	0.00546448
regulation of RNA biosynthetic process (GO:2001141)	3273	14	33.33	-	0.42	9.36e-05	0.00802	184	0.00543478
positive regulation of axonogenesis (GO:0050772)	98	7	1	+	7.01	9.49e-05	0.00809	185	0.00540541
neural crest cell differentiation (GO:0014033)	99	7	1.01	+	6.94	0.000101	0.00854	186	0.00537634
cellular catabolic process (GO:0044248)	1530	32	15.58	+	2.05	0.000113	0.00957	187	0.00534759
regulation of cellular component biogenesis (GO:0044087)	983	24	10.01	+	2.4	0.000116	0.00973	188	0.00531915
regulation of cell migration (GO:0030334)	987	24	10.05	+	2.39	0.00012	0.01	189	0.00529101
vasculature development (GO:0001944)	582	17	5.93	+	2.87	0.000131	0.0107	190	0.00526316
regulation of nucleic acid-templated transcription (GO:1903506)	3265	14	33.25	-	0.42	0.00013	0.0107	191	0.0052356
response to endoplasmic reticulum stress (GO:0034976)	222	10	2.26	+	4.42	0.00013	0.0108	192	0.00520833
signaling (GO:0023052)	5487	82	55.88	+	1.47	0.000132	0.0108	193	0.00518135
cation transport (GO:0006812)	765	20	7.79	+	2.57	0.000144	0.0117	194	0.00515464
positive regulation of cellular component biogenesis (GO:0044089)	535	16	5.45	+	2.94	0.000159	0.0129	195	0.00512821
positive regulation of biological process (GO:0048518)	6514	93	66.33	+	1.4	0.000168	0.0135	196	0.00510204
regulation of growth (GO:0040008)	714	19	7.27	+	2.61	0.00017	0.0135	197	0.00507614
learning (GO:0007612)	186	9	1.89	+	4.75	0.000169	0.0135	198	0.00505051
regulation of signaling (GO:0023051)	3356	56	34.17	+	1.64	0.00017	0.0135	199	0.00502513
regulation of transcription by RNA polymerase II (GO:0006357)	2484	9	25.3	-	0.36	0.000173	0.0136	200	0.005
lipid metabolic process (GO:0006629)	1223	27	12.45	+	2.17	0.000191	0.015	201	0.00497512
cellular component assembly (GO:0022607)	2204	41	22.44	+	1.83	0.000192	0.015	202	0.0049505
presynapse organization (GO:0099172)	25	4	0.25	+	15.71	0.000196	0.0151	203	0.00492611
membrane protein ectodomain proteolysis (GO:0006509)	25	4	0.25	+	15.71	0.000196	0.0152	204	0.00490196
presynaptic membrane assembly (GO:0097105)	9	3	0.09	+	32.73	0.000208	0.0158	205	0.00487805
peptidyl-lysine hydroxylation (GO:0017185)	9	3	0.09	+	32.73	0.000208	0.0159	206	0.00485437
basement membrane assembly (GO:0070831)	9	3	0.09	+	32.73	0.000208	0.016	207	0.00483092
cell-substrate adhesion (GO:0031589)	192	9	1.96	+	4.6	0.000212	0.016	208	0.00480769
metal ion transport (GO:0030001)	608	17	6.19	+	2.75	0.000216	0.0161	209	0.00478469
biological regulation (GO:0065007)	12948	159	131.85	+	1.21	0.000215	0.0161	210	0.0047619
lipid catabolic process (GO:0016042)	284	11	2.89	+	3.8	0.000215	0.0162	211	0.00473934
regulation of cell motility (GO:2000145)	1044	24	10.63	+	2.26	0.000226	0.0168	212	0.00471698
negative regulation of neuron apoptotic process (GO:0043524)	194	9	1.98	+	4.56	0.000228	0.0169	213	0.00469484
cochlea development (GO:0090102)	50	5	0.51	+	9.82	0.00023	0.0169	214	0.0046729
carbohydrate derivative catabolic process (GO:1901136)	153	8	1.56	+	5.13	0.000236	0.0173	215	0.00465116
ganglioside metabolic process (GO:0001573)	27	4	0.27	+	14.55	0.000255	0.0186	216	0.00462963
regulation of cell communication (GO:0010646)	3348	55	34.09	+	1.61	0.000258	0.0187	217	0.00460829
presynaptic membrane organization (GO:0097090)	10	3	0.1	+	29.46	0.000268	0.0193	218	0.00458716
regulation of developmental growth (GO:0048638)	395	13	4.02	+	3.23	0.000273	0.0193	219	0.00456621
negative regulation of cell growth (GO:0030308)	199	9	2.03	+	4.44	0.000273	0.0194	220	0.00454545
hypotonic response (GO:0006971)	10	3	0.1	+	29.46	0.000268	0.0194	221	0.00452489
sensory perception of mechanical stimulus (GO:0050954)	199	9	2.03	+	4.44	0.000273	0.0195	222	0.0045045
glycosphingolipid metabolic process (GO:0006687)	52	5	0.53	+	9.44	0.000272	0.0195	223	0.0044843
regulation of cell shape (GO:0008360)	157	8	1.6	+	5	0.000278	0.0196	224	0.00446429
protein hydroxylation (GO:0018126)	28	4	0.29	+	14.03	0.00029	0.0203	225	0.00444444
membrane assembly (GO:0071709)	53	5	0.54	+	9.26	0.000295	0.0206	226	0.00442478
cell surface receptor signaling pathway (GO:0007166)	2050	38	20.88	+	1.82	0.000315	0.0219	227	0.00440529
protein catabolic process (GO:0030163)	751	19	7.65	+	2.48	0.000316	0.0219	228	0.00438596
regulation of synaptic transmission, glutamatergic (GO:0051966)	85	6	0.87	+	6.93	0.00032	0.022	229	0.00436681
collagen fibril organization (GO:0030199)	54	5	0.55	+	9.09	0.00032	0.022	230	0.00434783
lysosomal protein catabolic process (GO:1905146)	11	3	0.11	+	26.78	0.000339	0.0229	231	0.004329
cellular response to histamine (GO:0071420)	11	3	0.11	+	26.78	0.000339	0.023	232	0.00431034
amyloid-beta formation (GO:0034205)	11	3	0.11	+	26.78	0.000339	0.0231	233	0.00429185
inorganic cation transmembrane transport (GO:0098662)	460	14	4.68	+	2.99	0.000345	0.0233	234	0.0042735
sphingolipid catabolic process (GO:0030149)	30	4	0.31	+	13.09	0.000368	0.0247	235	0.00425532
negative regulation of cell development (GO:0010721)	208	9	2.12	+	4.25	0.000372	0.0249	236	0.00423729
regulation of vasculature development (GO:1901342)	305	11	3.11	+	3.54	0.000385	0.0256	237	0.00421941
reproductive behavior (GO:0019098)	57	5	0.58	+	8.61	0.000404	0.0267	238	0.00420168
negative regulation of growth (GO:0045926)	258	10	2.63	+	3.81	0.000412	0.0272	239	0.0041841
protein catabolic process in the vacuole (GO:0007039)	12	3	0.12	+	24.55	0.00042	0.0276	240	0.00416667
sensory perception of sound (GO:0007605)	169	8	1.72	+	4.65	0.000446	0.029	241	0.00414938
RNA processing (GO:0006396)	792	0	8.07	-	< 0.01	0.000445	0.0291	242	0.00413223
sphingolipid biosynthetic process (GO:0030148)	92	6	0.94	+	6.4	0.000477	0.031	243	0.00411523
anion transmembrane transport (GO:0098656)	171	8	1.74	+	4.59	0.00048	0.031	244	0.00409836
membrane biogenesis (GO:0044091)	60	5	0.61	+	8.18	0.000503	0.0321	245	0.00408163
regulation of cell adhesion (GO:0030155)	814	20	8.29	+	2.41	0.0005	0.0321	246	0.00406504
leukocyte cell-cell adhesion (GO:0007159)	60	5	0.61	+	8.18	0.000503	0.0322	247	0.00404858
inhibitory synapse assembly (GO:1904862)	13	3	0.13	+	22.66	0.000514	0.0324	248	0.00403226
mesenchymal cell differentiation (GO:0048762)	173	8	1.76	+	4.54	0.000517	0.0325	249	0.00401606
central nervous system projection neuron axonogenesis (GO:0021952)	33	4	0.34	+	11.9	0.000511	0.0325	250	0.004
skin morphogenesis (GO:0043589)	13	3	0.13	+	22.66	0.000514	0.0325	251	0.00398406
carbohydrate derivative biosynthetic process (GO:1901137)	538	15	5.48	+	2.74	0.000521	0.0326	252	0.00396825
social behavior (GO:0035176)	61	5	0.62	+	8.05	0.00054	0.0335	253	0.00395257
biological process involved in intraspecies interaction between organisms (GO:0051703)	61	5	0.62	+	8.05	0.00054	0.0336	254	0.00393701
regulation of biological process (GO:0050789)	12315	151	125.41	+	1.2	0.000546	0.0337	255	0.00392157
membrane lipid catabolic process (GO:0046466)	34	4	0.35	+	11.55	0.000567	0.0349	256	0.00390625
prenylcysteine catabolic process (GO:0030328)	2	2	0.02	+	98.2	0.000599	0.0363	257	0.00389105
prenylcysteine metabolic process (GO:0030329)	2	2	0.02	+	98.2	0.000599	0.0365	258	0.00387597
positive regulation of inhibitory synapse assembly (GO:1905704)	2	2	0.02	+	98.2	0.000599	0.0366	259	0.003861
response to methylmercury (GO:0051597)	2	2	0.02	+	98.2	0.000599	0.0367	260	0.00384615
sphingosine biosynthetic process (GO:0046512)	14	3	0.14	+	21.04	0.000619	0.037	261	0.00383142
sphingoid biosynthetic process (GO:0046520)	14	3	0.14	+	21.04	0.000619	0.0371	262	0.00381679
cellular lipid metabolic process (GO:0044255)	918	21	9.35	+	2.25	0.000624	0.0371	263	0.00380228
regulation of amyloid precursor protein biosynthetic process (GO:0042984)	14	3	0.14	+	21.04	0.000619	0.0373	264	0.00378788
regulation of postsynaptic density assembly (GO:0099151)	14	3	0.14	+	21.04	0.000619	0.0374	265	0.00377358
regulation of postsynaptic membrane potential (GO:0060078)	65	5	0.66	+	7.55	0.000707	0.0419	266	0.0037594
extracellular matrix organization (GO:0030198)	279	10	2.84	+	3.52	0.000739	0.0433	267	0.00374532
cellular homeostasis (GO:0019725)	618	16	6.29	+	2.54	0.000742	0.0433	268	0.00373134
response to histamine (GO:0034776)	15	3	0.15	+	19.64	0.000737	0.0434	269	0.00371747
cellular response to organic substance (GO:0071310)	1903	35	19.38	+	1.81	0.000737	0.0435	270	0.0037037
organic cyclic compound metabolic process (GO:1901360)	2966	14	30.2	-	0.46	0.00076	0.044	271	0.00369004
extracellular structure organization (GO:0043062)	280	10	2.85	+	3.51	0.000759	0.0441	272	0.00367647
external encapsulating structure organization (GO:0045229)	281	10	2.86	+	3.49	0.000779	0.045	273	0.003663
postsynapse organization (GO:0099173)	102	6	1.04	+	5.78	0.000799	0.0456	274	0.00364964
positive regulation of locomotion (GO:0040017)	622	16	6.33	+	2.53	0.000793	0.0456	275	0.00363636
negative regulation of biological process (GO:0048519)	5444	78	55.44	+	1.41	0.000797	0.0457	276	0.00362319
adult behavior (GO:0030534)	186	8	1.89	+	4.22	0.000814	0.0463	277	0.00361011
cation transmembrane transport (GO:0098655)	504	14	5.13	+	2.73	0.000825	0.0468	278	0.00359712
membrane protein proteolysis (GO:0033619)	38	4	0.39	+	10.34	0.000833	0.0471	279	0.00358423
blood vessel morphogenesis (GO:0048514)	447	13	4.55	+	2.86	0.000841	0.0473	280	0.00357143
lipoprotein catabolic process (GO:0042159)	16	3	0.16	+	18.41	0.000869	0.0482	281	0.00355872
postsynapse assembly (GO:0099068)	16	3	0.16	+	18.41	0.000869	0.0484	282	0.0035461
calcium ion transport (GO:0006816)	235	9	2.39	+	3.76	0.000864	0.0485	283	0.00353357
semaphorin-plexin signaling pathway involved in axon guidance (GO:1902287)	16	3	0.16	+	18.41	0.000869	0.0486	284	0.00352113

## Sheet: Nonfuc_component
Analysis Type:	PANTHER Overrepresentation Test (Released 20221013)
Annotation Version and Release Date:	GO Ontology database DOI: 10.5281/zenodo.6799722 Released 2022-07-01
Analyzed List:	upload_1 (Mus musculus)
Reference List:	Mus musculus (all genes in database)
Test Type:	FISHER
Correction:	FDR
GO cellular component complete	Mus musculus - REFLIST (21997)	upload_1 (224)	upload_1 (expected)	upload_1 (over/under)	upload_1 (fold Enrichment)	upload_1 (raw P-value)	upload_1 (FDR)	Rank	1/rank
intrinsic component of membrane (GO:0031224)	6143	153	62.56	+	2.45	1.39e-35	2.84e-32	1	1
integral component of membrane (GO:0016021)	5964	145	60.73	+	2.39	2.35e-31	2.4e-28	2	0.5
membrane (GO:0016020)	9798	183	99.78	+	1.83	6.48e-30	4.41e-27	3	0.333333
endoplasmic reticulum (GO:0005783)	1876	72	19.1	+	3.77	2.69e-23	1.37e-20	4	0.25
cell periphery (GO:0071944)	6392	133	65.09	+	2.04	8.48e-21	3.46e-18	5	0.2
intrinsic component of synaptic membrane (GO:0099240)	247	28	2.52	+	11.13	4.14e-20	1.41e-17	6	0.166667
synaptic membrane (GO:0097060)	468	35	4.77	+	7.34	1.68e-19	4.9e-17	7	0.142857
intrinsic component of plasma membrane (GO:0031226)	1822	63	18.55	+	3.4	5.51e-18	1.4e-15	8	0.125
integral component of synaptic membrane (GO:0099699)	227	25	2.31	+	10.82	8.75e-18	1.98e-15	9	0.111111
endomembrane system (GO:0012505)	4173	98	42.49	+	2.31	3.3e-17	6.73e-15	10	0.1
cell junction (GO:0030054)	2081	66	21.19	+	3.11	4.9e-17	9.09e-15	11	0.0909091
plasma membrane (GO:0005886)	5907	120	60.15	+	1.99	6.67e-17	1.13e-14	12	0.0833333
synapse (GO:0045202)	1434	54	14.6	+	3.7	7.45e-17	1.17e-14	13	0.0769231
plasma membrane region (GO:0098590)	1297	50	13.21	+	3.79	5.51e-16	8.03e-14	14	0.0714286
integral component of postsynaptic specialization membrane (GO:0099060)	108	18	1.1	+	16.37	6.21e-16	8.45e-14	15	0.0666667
integral component of plasma membrane (GO:0005887)	1733	58	17.65	+	3.29	6.96e-16	8.87e-14	16	0.0625
intrinsic component of postsynaptic specialization membrane (GO:0098948)	114	18	1.16	+	15.51	1.45e-15	1.74e-13	17	0.0588235
postsynaptic specialization membrane (GO:0099634)	138	18	1.41	+	12.81	2.87e-14	3.26e-12	18	0.0555556
integral component of postsynaptic membrane (GO:0099055)	170	19	1.73	+	10.98	6.89e-14	7.4e-12	19	0.0526316
membrane protein complex (GO:0098796)	1217	45	12.39	+	3.63	8.82e-14	9e-12	20	0.05
intrinsic component of postsynaptic membrane (GO:0098936)	180	19	1.83	+	10.37	1.76e-13	1.71e-11	21	0.047619
endoplasmic reticulum membrane (GO:0005789)	658	32	6.7	+	4.78	6.04e-13	5.36e-11	22	0.0454545
neuron projection (GO:0043005)	1563	50	15.92	+	3.14	5.95e-13	5.52e-11	23	0.0434783
endoplasmic reticulum subcompartment (GO:0098827)	669	32	6.81	+	4.7	9.22e-13	7.83e-11	24	0.0416667
organelle subcompartment (GO:0031984)	952	38	9.69	+	3.92	1.12e-12	9.14e-11	25	0.04
postsynaptic membrane (GO:0045211)	326	23	3.32	+	6.93	1.23e-12	9.27e-11	26	0.0384615
presynapse (GO:0098793)	591	30	6.02	+	4.98	1.22e-12	9.59e-11	27	0.037037
nuclear outer membrane-endoplasmic reticulum membrane network (GO:0042175)	685	32	6.98	+	4.59	1.68e-12	1.22e-10	28	0.0357143
receptor complex (GO:0043235)	428	25	4.36	+	5.74	6.14e-12	4.32e-10	29	0.0344828
presynaptic membrane (GO:0042734)	201	18	2.05	+	8.79	9.97e-12	6.56e-10	30	0.0333333
glutamatergic synapse (GO:0098978)	517	27	5.26	+	5.13	9.67e-12	6.58e-10	31	0.0322581
lysosome (GO:0005764)	556	27	5.66	+	4.77	4.66e-11	2.88e-09	32	0.03125
lytic vacuole (GO:0000323)	556	27	5.66	+	4.77	4.66e-11	2.97e-09	33	0.030303
plasma membrane bounded cell projection (GO:0120025)	2392	59	24.36	+	2.42	1.21e-10	7.27e-09	34	0.0294118
intrinsic component of presynaptic membrane (GO:0098889)	129	14	1.31	+	10.66	2.1e-10	1.23e-08	35	0.0285714
vacuole (GO:0005773)	645	28	6.57	+	4.26	2.34e-10	1.33e-08	36	0.0277778
postsynaptic specialization (GO:0099572)	434	23	4.42	+	5.2	2.79e-10	1.54e-08	37	0.027027
cell projection (GO:0042995)	2635	61	26.83	+	2.27	7.38e-10	3.96e-08	38	0.0263158
cellular anatomical entity (GO:0110165)	19206	221	195.58	+	1.13	7.84e-10	4.1e-08	39	0.025641
integral component of postsynaptic density membrane (GO:0099061)	74	11	0.75	+	14.6	9.48e-10	4.83e-08	40	0.025
intrinsic component of postsynaptic density membrane (GO:0099146)	80	11	0.81	+	13.5	1.99e-09	9.92e-08	41	0.0243902
axon (GO:0030424)	732	28	7.45	+	3.76	3.51e-09	1.71e-07	42	0.0238095
postsynapse (GO:0098794)	741	28	7.55	+	3.71	4.54e-09	2.16e-07	43	0.0232558
neuron to neuron synapse (GO:0098984)	433	21	4.41	+	4.76	7.7e-09	3.57e-07	44	0.0227273
postsynaptic density membrane (GO:0098839)	99	11	1.01	+	10.91	1.52e-08	6.89e-07	45	0.0222222
plasma membrane protein complex (GO:0098797)	599	24	6.1	+	3.93	2.17e-08	9.61e-07	46	0.0217391
plasma membrane signaling receptor complex (GO:0098802)	197	14	2.01	+	6.98	3.31e-08	1.44e-06	47	0.0212766
GABA-ergic synapse (GO:0098982)	108	11	1.1	+	10	3.47e-08	1.47e-06	48	0.0208333
integral component of presynaptic membrane (GO:0099056)	116	11	1.18	+	9.31	6.82e-08	2.78e-06	49	0.0204082
cell surface (GO:0009986)	1242	35	12.65	+	2.77	6.69e-08	2.79e-06	50	0.02
integral component of organelle membrane (GO:0031301)	378	18	3.85	+	4.68	1.23e-07	4.91e-06	51	0.0196078
extracellular matrix (GO:0031012)	526	21	5.36	+	3.92	1.83e-07	7.19e-06	52	0.0192308
external encapsulating structure (GO:0030312)	528	21	5.38	+	3.91	1.95e-07	7.5e-06	53	0.0188679
protein complex involved in cell adhesion (GO:0098636)	55	8	0.56	+	14.28	2.26e-07	8.55e-06	54	0.0185185
intrinsic component of organelle membrane (GO:0031300)	408	18	4.15	+	4.33	3.6e-07	1.31e-05	55	0.0181818
organelle membrane (GO:0031090)	2459	52	25.04	+	2.08	3.57e-07	1.33e-05	56	0.0178571
vacuolar lumen (GO:0005775)	24	6	0.24	+	24.55	4.76e-07	1.7e-05	57	0.0175439
anchoring junction (GO:0070161)	664	23	6.76	+	3.4	5.23e-07	1.84e-05	58	0.0172414
ion channel complex (GO:0034702)	294	15	2.99	+	5.01	6.27e-07	2.17e-05	59	0.0169492
extracellular region (GO:0005576)	2875	57	29.28	+	1.95	7.4e-07	2.51e-05	60	0.0166667
ionotropic glutamate receptor complex (GO:0008328)	44	7	0.45	+	15.62	7.65e-07	2.56e-05	61	0.0163934
nucleus (GO:0005634)	7212	40	73.44	-	0.54	8.86e-07	2.91e-05	62	0.016129
oligosaccharyltransferase complex (GO:0008250)	14	5	0.14	+	35.07	1.03e-06	3.14e-05	63	0.015873
postsynaptic density (GO:0014069)	394	17	4.01	+	4.24	1.03e-06	3.19e-05	64	0.015625
neurotransmitter receptor complex (GO:0098878)	46	7	0.47	+	14.94	1e-06	3.19e-05	65	0.0153846
membrane raft (GO:0045121)	393	17	4	+	4.25	9.98e-07	3.23e-05	66	0.0151515
membrane microdomain (GO:0098857)	394	17	4.01	+	4.24	1.03e-06	3.24e-05	67	0.0149254
collagen-containing extracellular matrix (GO:0062023)	396	17	4.03	+	4.22	1.1e-06	3.31e-05	68	0.0147059
integral component of endoplasmic reticulum membrane (GO:0030176)	158	11	1.61	+	6.84	1.22e-06	3.62e-05	69	0.0144928
asymmetric synapse (GO:0032279)	402	17	4.09	+	4.15	1.34e-06	3.91e-05	70	0.0142857
endoplasmic reticulum protein-containing complex (GO:0140534)	131	10	1.33	+	7.5	1.73e-06	4.98e-05	71	0.0140845
intrinsic component of endoplasmic reticulum membrane (GO:0031227)	166	11	1.69	+	6.51	1.93e-06	5.46e-05	72	0.0138889
integrin complex (GO:0008305)	33	6	0.34	+	17.85	2.42e-06	6.78e-05	73	0.0136986
nucleoplasm (GO:0005654)	3634	13	37.01	-	0.35	2.75e-06	7.59e-05	74	0.0135135
cytoplasmic vesicle (GO:0031410)	2078	44	21.16	+	2.08	3.33e-06	9.06e-05	75	0.0133333
intracellular vesicle (GO:0097708)	2082	44	21.2	+	2.08	3.46e-06	9.29e-05	76	0.0131579
GABA-A receptor complex (GO:1902711)	19	5	0.19	+	25.84	3.62e-06	9.59e-05	77	0.012987
lysosomal lumen (GO:0043202)	20	5	0.2	+	24.55	4.49e-06	0.000117	78	0.0128205
transporter complex (GO:1990351)	394	16	4.01	+	3.99	4.55e-06	0.000117	79	0.0126582
Schaffer collateral - CA1 synapse (GO:0098685)	115	9	1.17	+	7.69	4.76e-06	0.000121	80	0.0125
non-membrane-bounded organelle (GO:0043228)	4499	20	45.81	-	0.44	5.28e-06	0.000131	81	0.0123457
intracellular non-membrane-bounded organelle (GO:0043232)	4498	20	45.8	-	0.44	5.28e-06	0.000133	82	0.0121951
GABA receptor complex (GO:1902710)	21	5	0.21	+	23.38	5.51e-06	0.000135	83	0.0120482
transmembrane transporter complex (GO:1902495)	372	15	3.79	+	3.96	9.85e-06	0.000239	84	0.0119048
vesicle (GO:0031982)	2225	45	22.66	+	1.99	1.04e-05	0.00025	85	0.0117647
cell-cell junction (GO:0005911)	528	18	5.38	+	3.35	1.17e-05	0.000278	86	0.0116279
nuclear lumen (GO:0031981)	4087	18	41.62	-	0.43	1.29e-05	0.000303	87	0.0114943
somatodendritic compartment (GO:0036477)	1064	27	10.83	+	2.49	1.59e-05	0.000368	88	0.0113636
cell body (GO:0044297)	822	23	8.37	+	2.75	1.62e-05	0.000371	89	0.011236
presynaptic active zone membrane (GO:0048787)	49	6	0.5	+	12.02	1.88e-05	0.000427	90	0.0111111
neuronal cell body (GO:0043025)	734	21	7.47	+	2.81	2.81e-05	0.000629	91	0.010989
catenin complex (GO:0016342)	31	5	0.32	+	15.84	2.91e-05	0.000645	92	0.0108696
dendrite (GO:0030425)	740	21	7.54	+	2.79	3.15e-05	0.000691	93	0.0107527
dendritic tree (GO:0097447)	743	21	7.57	+	2.78	3.33e-05	0.000723	94	0.0106383
nuclear protein-containing complex (GO:0140513)	1287	1	13.11	-	0.08	3.82e-05	0.000811	95	0.0105263
intrinsic component of presynaptic active zone membrane (GO:0098945)	33	5	0.34	+	14.88	3.81e-05	0.000818	96	0.0104167
secretory vesicle (GO:0099503)	640	19	6.52	+	2.92	4.24e-05	0.000892	97	0.0103093
distal axon (GO:0150034)	376	14	3.83	+	3.66	4.53e-05	0.000943	98	0.0102041
anchored component of membrane (GO:0031225)	196	10	2	+	5.01	4.83e-05	0.000995	99	0.010101
terminal bouton (GO:0043195)	88	7	0.9	+	7.81	5.02e-05	0.00102	100	0.01
cytoplasmic vesicle membrane (GO:0030659)	607	18	6.18	+	2.91	6.87e-05	0.00139	101	0.00990099
cell leading edge (GO:0031252)	408	14	4.15	+	3.37	0.000105	0.00208	102	0.00980392
neuron projection terminus (GO:0044306)	216	10	2.2	+	4.55	0.000105	0.00209	103	0.00970874
vesicle membrane (GO:0012506)	632	18	6.44	+	2.8	0.000113	0.00221	104	0.00961538
cytosol (GO:0005829)	3881	19	39.52	-	0.48	0.000135	0.00259	105	0.00952381
cation channel complex (GO:0034703)	223	10	2.27	+	4.4	0.000134	0.00261	106	0.00943396
extracellular space (GO:0005615)	2135	40	21.74	+	1.84	0.000166	0.00316	107	0.00934579
Golgi apparatus (GO:0005794)	1551	32	15.79	+	2.03	0.00019	0.0036	108	0.00925926
chloride channel complex (GO:0034707)	48	5	0.49	+	10.23	0.000193	0.00361	109	0.00917431
synaptic vesicle membrane (GO:0030672)	111	7	1.13	+	6.19	0.000197	0.00362	110	0.00909091
exocytic vesicle membrane (GO:0099501)	111	7	1.13	+	6.19	0.000197	0.00365	111	0.00900901
synaptic vesicle (GO:0008021)	235	10	2.39	+	4.18	0.000202	0.00367	112	0.00892857
semaphorin receptor complex (GO:0002116)	9	3	0.09	+	32.73	0.000208	0.00372	113	0.00884956
NMDA selective glutamate receptor complex (GO:0017146)	9	3	0.09	+	32.73	0.000208	0.00375	114	0.00877193
dendrite membrane (GO:0032590)	50	5	0.51	+	9.82	0.00023	0.00404	115	0.00869565
axon terminus (GO:0043679)	194	9	1.98	+	4.56	0.000228	0.00404	116	0.00862069
leading edge membrane (GO:0031256)	156	8	1.59	+	5.04	0.000267	0.00466	117	0.00854701
sodium channel complex (GO:0034706)	28	4	0.29	+	14.03	0.00029	0.00501	118	0.00847458
transport vesicle (GO:0030133)	347	12	3.53	+	3.4	0.000305	0.00522	119	0.00840336
endoplasmic reticulum lumen (GO:0005788)	85	6	0.87	+	6.93	0.00032	0.00545	120	0.00833333
AMPA glutamate receptor complex (GO:0032281)	29	4	0.3	+	13.54	0.000327	0.00551	121	0.00826446
rough endoplasmic reticulum (GO:0005791)	89	6	0.91	+	6.62	0.000404	0.00676	122	0.00819672
exocytic vesicle (GO:0070382)	258	10	2.63	+	3.81	0.000412	0.00683	123	0.00813008
anchored component of presynaptic membrane (GO:0099026)	13	3	0.13	+	22.66	0.000514	0.00845	124	0.00806452
integrin alphaM-beta2 complex (GO:0034688)	2	2	0.02	+	98.2	0.000599	0.00977	125	0.008
bounding membrane of organelle (GO:0098588)	1231	26	12.54	+	2.07	0.000627	0.0101	126	0.00793651
presynaptic active zone (GO:0048786)	99	6	1.01	+	5.95	0.000689	0.0111	127	0.00787402
intercalated disc (GO:0014704)	67	5	0.68	+	7.33	0.000805	0.0128	128	0.0078125
cellular_component (GO:0005575)	21007	223	213.92	+	1.04	0.00086	0.0135	129	0.00775194
Unclassified (UNCLASSIFIED)	990	1	10.08	-	0.1	0.00086	0.0136	130	0.00769231
platelet dense granule membrane (GO:0031088)	3	2	0.03	+	65.47	0.000992	0.0154	131	0.00763359
voltage-gated sodium channel complex (GO:0001518)	17	3	0.17	+	17.33	0.00102	0.0157	132	0.00757576
neuron projection membrane (GO:0032589)	71	5	0.72	+	6.92	0.00103	0.0158	133	0.0075188
transport vesicle membrane (GO:0030658)	151	7	1.54	+	4.55	0.00114	0.0173	134	0.00746269
integral component of synaptic vesicle membrane (GO:0030285)	42	4	0.43	+	9.35	0.00118	0.0178	135	0.00740741
late endosome (GO:0005770)	249	9	2.54	+	3.55	0.00128	0.0191	136	0.00735294
platelet dense granule (GO:0042827)	4	2	0.04	+	49.1	0.00148	0.022	137	0.00729927
anchored component of synaptic membrane (GO:0099144)	20	3	0.2	+	14.73	0.00154	0.0228	138	0.00724638
anchored component of plasma membrane (GO:0046658)	79	5	0.8	+	6.22	0.00161	0.0233	139	0.00719424
excitatory synapse (GO:0060076)	79	5	0.8	+	6.22	0.00161	0.0235	140	0.00714286
nuclear inner membrane (GO:0005637)	46	4	0.47	+	8.54	0.00161	0.0236	141	0.0070922
protein-containing complex (GO:0032991)	5761	80	58.67	+	1.36	0.00172	0.0247	142	0.00704225
basement membrane (GO:0005604)	120	6	1.22	+	4.91	0.00177	0.0253	143	0.00699301
hippocampal mossy fiber to CA3 synapse (GO:0098686)	49	4	0.5	+	8.02	0.002	0.0281	144	0.00694444
chromosome (GO:0005694)	1257	3	12.8	-	0.23	0.00199	0.0281	145	0.00689655
anchored component of presynaptic active zone membrane (GO:0099029)	5	2	0.05	+	39.28	0.00205	0.0287	146	0.00684932
main axon (GO:0044304)	84	5	0.86	+	5.85	0.00208	0.0289	147	0.00680272
bleb (GO:0032059)	6	2	0.06	+	32.73	0.00272	0.0375	148	0.00675676
cell-cell contact zone (GO:0044291)	90	5	0.92	+	5.46	0.00277	0.0379	149	0.00671141
intrinsic component of synaptic vesicle membrane (GO:0098563)	56	4	0.57	+	7.01	0.00315	0.0429	150	0.00666667
endosome (GO:0005768)	984	20	10.02	+	2	0.00334	0.0451	151	0.00662252
perisynaptic extracellular matrix (GO:0098966)	7	2	0.07	+	28.06	0.00348	0.0467	152	0.00657895
early endosome (GO:0005769)	348	10	3.54	+	2.82	0.00357	0.0476	153	0.00653595
integral component of presynaptic active zone membrane (GO:0099059)	28	3	0.29	+	10.52	0.00369	0.0486	154	0.00649351
inhibitory synapse (GO:0060077)	28	3	0.29	+	10.52	0.00369	0.0489	155	0.00645161
sarcoplasm (GO:0016528)	97	5	0.99	+	5.06	0.00376	0.0491	156	0.00641026

## Sheet: Onefuc_process
Analysis Type:	PANTHER Overrepresentation Test (Released 20220202)
Annotation Version and Release Date:	GO Ontology database DOI: 10.5281/zenodo.6399963 Released 2022-03-22
Analyzed List:	upload_1 (Mus musculus)
Reference List:	Mus musculus (all genes in database)
Test Type:	FISHER
Correction:	FDR
GO biological process complete	Mus musculus - REFLIST (21997)	upload_1 (169)	upload_1 (expected)	upload_1 (over/under)	upload_1 (fold Enrichment)	upload_1 (raw P-value)	upload_1 (FDR)	Rank	1/rank
cell adhesion (GO:0007155)	874	58	6.71	+	8.64	3.32e-37	5.23e-33	1	1
nervous system development (GO:0007399)	1986	75	15.26	+	4.92	3.12e-33	2.46e-29	2	0.5
cell-cell adhesion (GO:0098609)	444	37	3.41	+	10.85	1.43e-26	7.5e-23	3	0.333333
neurogenesis (GO:0022008)	1342	55	10.31	+	5.33	4.06e-25	1.6e-21	4	0.25
system development (GO:0048731)	3785	88	29.08	+	3.03	1.07e-24	3.38e-21	5	0.2
multicellular organism development (GO:0007275)	4508	93	34.63	+	2.69	1.03e-22	2.7e-19	6	0.166667
neuron differentiation (GO:0030182)	1112	48	8.54	+	5.62	1.16e-22	2.62e-19	7	0.142857
neuron development (GO:0048666)	905	43	6.95	+	6.18	9.43e-22	1.86e-18	8	0.125
generation of neurons (GO:0048699)	1183	48	9.09	+	5.28	1.43e-21	2.5e-18	9	0.111111
cell junction organization (GO:0034330)	522	34	4.01	+	8.48	3.25e-21	5.13e-18	10	0.1
cell projection morphogenesis (GO:0048858)	513	33	3.94	+	8.37	1.92e-20	2.75e-17	11	0.0909091
axon development (GO:0061564)	403	30	3.1	+	9.69	2.72e-20	3.58e-17	12	0.0833333
cell part morphogenesis (GO:0032990)	540	33	4.15	+	7.95	8.4e-20	1.02e-16	13	0.0769231
cell-cell adhesion via plasma-membrane adhesion molecules (GO:0098742)	195	23	1.5	+	15.35	8.43e-20	9.49e-17	14	0.0714286
neuron projection morphogenesis (GO:0048812)	501	32	3.85	+	8.31	9.51e-20	1e-16	15	0.0666667
plasma membrane bounded cell projection morphogenesis (GO:0120039)	507	32	3.9	+	8.22	1.33e-19	1.31e-16	16	0.0625
cellular component morphogenesis (GO:0032989)	637	35	4.89	+	7.15	1.39e-19	1.29e-16	17	0.0588235
cell projection organization (GO:0030030)	1208	46	9.28	+	4.96	1.4e-19	1.22e-16	18	0.0555556
neuron projection development (GO:0031175)	731	37	5.62	+	6.59	1.46e-19	1.21e-16	19	0.0526316
plasma membrane bounded cell projection organization (GO:0120036)	1154	45	8.87	+	5.08	1.58e-19	1.24e-16	20	0.05
axonogenesis (GO:0007409)	367	28	2.82	+	9.93	3.06e-19	2.3e-16	21	0.047619
axon guidance (GO:0007411)	242	24	1.86	+	12.91	5.11e-19	3.66e-16	22	0.0454545
neuron projection guidance (GO:0097485)	243	24	1.87	+	12.86	5.57e-19	3.82e-16	23	0.0434783
cell morphogenesis (GO:0000902)	764	37	5.87	+	6.3	5.9e-19	3.88e-16	24	0.0416667
anatomical structure development (GO:0048856)	5263	95	40.43	+	2.35	6.05e-19	3.81e-16	25	0.04
synapse organization (GO:0050808)	313	26	2.4	+	10.81	9.17e-19	5.56e-16	26	0.0384615
developmental process (GO:0032502)	5649	98	43.4	+	2.26	1.12e-18	6.57e-16	27	0.037037
anatomical structure morphogenesis (GO:0009653)	2310	61	17.75	+	3.44	1.56e-18	8.78e-16	28	0.0357143
cell morphogenesis involved in neuron differentiation (GO:0048667)	464	29	3.56	+	8.13	1.05e-17	5.68e-15	29	0.0344828
locomotion (GO:0040011)	1296	44	9.96	+	4.42	6.57e-17	3.45e-14	30	0.0333333
regulation of neuron projection development (GO:0010975)	546	30	4.19	+	7.15	7.59e-17	3.86e-14	31	0.0322581
multicellular organismal process (GO:0032501)	7349	110	56.46	+	1.95	8.09e-17	3.99e-14	32	0.03125
regulation of plasma membrane bounded cell projection organization (GO:0120035)	738	34	5.67	+	6	8.21e-17	3.92e-14	33	0.030303
cell morphogenesis involved in differentiation (GO:0000904)	595	31	4.57	+	6.78	8.93e-17	4.14e-14	34	0.0294118
regulation of biological quality (GO:0065008)	3909	77	30.03	+	2.56	1.15e-16	5.18e-14	35	0.0285714
regulation of cell projection organization (GO:0031344)	754	34	5.79	+	5.87	1.52e-16	6.65e-14	36	0.0277778
chemotaxis (GO:0006935)	505	28	3.88	+	7.22	7.34e-16	3.13e-13	37	0.027027
taxis (GO:0042330)	507	28	3.9	+	7.19	8.07e-16	3.35e-13	38	0.0263158
cell development (GO:0048468)	1882	51	14.46	+	3.53	1.01e-15	4.09e-13	39	0.025641
cellular component organization (GO:0016043)	5378	90	41.32	+	2.18	1.82e-15	7.16e-13	40	0.025
modulation of chemical synaptic transmission (GO:0050804)	528	28	4.06	+	6.9	2.14e-15	8.22e-13	41	0.0243902
regulation of trans-synaptic signaling (GO:0099177)	529	28	4.06	+	6.89	2.24e-15	8.4e-13	42	0.0238095
central nervous system development (GO:0007417)	888	35	6.82	+	5.13	2.57e-15	9.44e-13	43	0.0232558
regulation of cellular component organization (GO:0051128)	2478	58	19.04	+	3.05	3.33e-15	1.19e-12	44	0.0227273
movement of cell or subcellular component (GO:0006928)	1527	45	11.73	+	3.84	4.33e-15	1.52e-12	45	0.0222222
cellular component organization or biogenesis (GO:0071840)	5572	90	42.81	+	2.1	1.31e-14	4.5e-12	46	0.0217391
regulation of multicellular organismal process (GO:0051239)	2979	63	22.89	+	2.75	1.38e-14	4.63e-12	47	0.0212766
localization (GO:0051179)	5134	85	39.44	+	2.15	3.85e-14	1.26e-11	48	0.0208333
regulation of localization (GO:0032879)	2986	61	22.94	+	2.66	2.08e-13	6.69e-11	49	0.0204082
regulation of cell development (GO:0060284)	591	27	4.54	+	5.95	2.15e-13	6.8e-11	50	0.02
gliogenesis (GO:0042063)	250	19	1.92	+	9.89	2.53e-13	7.82e-11	51	0.0196078
regulation of nervous system development (GO:0051960)	548	26	4.21	+	6.18	2.76e-13	8.36e-11	52	0.0192308
regulation of axonogenesis (GO:0050770)	185	17	1.42	+	11.96	2.85e-13	8.47e-11	53	0.0188679
glial cell differentiation (GO:0010001)	196	17	1.51	+	11.29	6.77e-13	1.98e-10	54	0.0185185
heterophilic cell-cell adhesion via plasma membrane cell adhesion molecules (GO:0007157)	50	11	0.38	+	28.64	1.1e-12	3.14e-10	55	0.0181818
response to chemical (GO:0042221)	3585	66	27.54	+	2.4	1.65e-12	4.65e-10	56	0.0178571
regulation of neurogenesis (GO:0050767)	450	23	3.46	+	6.65	1.74e-12	4.81e-10	57	0.0175439
behavior (GO:0007610)	720	28	5.53	+	5.06	3.08e-12	8.39e-10	58	0.0172414
synaptic signaling (GO:0099536)	420	22	3.23	+	6.82	3.47e-12	9.28e-10	59	0.0169492
trans-synaptic signaling (GO:0099537)	380	21	2.92	+	7.19	4.28e-12	1.13e-09	60	0.0166667
cell-cell signaling (GO:0007267)	852	30	6.55	+	4.58	5.22e-12	1.35e-09	61	0.0163934
cell differentiation (GO:0030154)	3597	65	27.64	+	2.35	7.73e-12	1.97e-09	62	0.016129
positive regulation of nervous system development (GO:0051962)	353	20	2.71	+	7.37	9.38e-12	2.35e-09	63	0.015873
cellular developmental process (GO:0048869)	3624	65	27.84	+	2.33	9.75e-12	2.4e-09	64	0.015625
homophilic cell adhesion via plasma membrane adhesion molecules (GO:0007156)	110	13	0.85	+	15.38	1.1e-11	2.66e-09	65	0.0153846
regulation of membrane potential (GO:0042391)	468	22	3.6	+	6.12	2.6e-11	6.2e-09	66	0.0151515
glial cell development (GO:0021782)	119	13	0.91	+	14.22	2.71e-11	6.38e-09	67	0.0149254
myelination (GO:0042552)	119	13	0.91	+	14.22	2.71e-11	6.29e-09	68	0.0147059
protein localization (GO:0008104)	1898	44	14.58	+	3.02	2.86e-11	6.52e-09	69	0.0144928
ensheathment of neurons (GO:0007272)	122	13	0.94	+	13.87	3.61e-11	8.14e-09	70	0.0142857
axon ensheathment (GO:0008366)	122	13	0.94	+	13.87	3.61e-11	8.02e-09	71	0.0140845
cell junction assembly (GO:0034329)	258	17	1.98	+	8.58	4.04e-11	8.85e-09	72	0.0138889
cellular process (GO:0009987)	15373	154	118.11	+	1.3	5.13e-11	1.11e-08	73	0.0136986
cognition (GO:0050890)	357	19	2.74	+	6.93	8.83e-11	1.88e-08	74	0.0135135
cellular protein localization (GO:0034613)	1369	36	10.52	+	3.42	9.82e-11	2.06e-08	75	0.0133333
regulation of synaptic plasticity (GO:0048167)	235	16	1.81	+	8.86	9.87e-11	2.05e-08	76	0.0131579
regulation of locomotion (GO:0040012)	1096	32	8.42	+	3.8	1.03e-10	2.11e-08	77	0.012987
cellular macromolecule localization (GO:0070727)	1374	36	10.56	+	3.41	1.08e-10	2.19e-08	78	0.0128205
learning or memory (GO:0007611)	320	18	2.46	+	7.32	1.22e-10	2.43e-08	79	0.0126582
regulation of multicellular organismal development (GO:2000026)	1537	38	11.81	+	3.22	1.51e-10	2.98e-08	80	0.0125
protein localization to membrane (GO:0072657)	465	21	3.57	+	5.88	1.54e-10	2.99e-08	81	0.0123457
positive regulation of neurogenesis (GO:0050769)	292	17	2.24	+	7.58	2.48e-10	4.78e-08	82	0.0121951
localization within membrane (GO:0051668)	530	22	4.07	+	5.4	2.52e-10	4.8e-08	83	0.0120482
synapse assembly (GO:0007416)	89	11	0.68	+	16.09	2.87e-10	5.4e-08	84	0.0119048
signaling (GO:0023052)	5349	79	41.1	+	1.92	3.73e-10	6.91e-08	85	0.0117647
regulation of cell junction assembly (GO:1901888)	221	15	1.7	+	8.83	4.06e-10	7.44e-08	86	0.0116279
multicellular organismal signaling (GO:0035637)	124	12	0.95	+	12.6	5.83e-10	1.06e-07	87	0.0114943
action potential (GO:0001508)	96	11	0.74	+	14.91	6.01e-10	1.08e-07	88	0.0113636
regulation of nervous system process (GO:0031644)	192	14	1.48	+	9.49	6.65e-10	1.18e-07	89	0.011236
regulation of cell motility (GO:2000145)	1048	30	8.05	+	3.73	6.84e-10	1.2e-07	90	0.0111111
neuron recognition (GO:0008038)	51	9	0.39	+	22.97	7.44e-10	1.29e-07	91	0.010989
cell communication (GO:0007154)	5461	79	41.96	+	1.88	9.48e-10	1.62e-07	92	0.0108696
regulation of cellular component movement (GO:0051270)	1133	31	8.7	+	3.56	9.84e-10	1.67e-07	93	0.0107527
positive regulation of cell development (GO:0010720)	372	18	2.86	+	6.3	1.21e-09	2.03e-07	94	0.0106383
cell surface receptor signaling pathway (GO:0007166)	1977	42	15.19	+	2.77	1.26e-09	2.09e-07	95	0.0105263
regulation of transport (GO:0051049)	1934	41	14.86	+	2.76	2.23e-09	3.66e-07	96	0.0104167
brain development (GO:0007420)	659	23	5.06	+	4.54	2.42e-09	3.93e-07	97	0.0103093
positive regulation of cell projection organization (GO:0031346)	441	19	3.39	+	5.61	2.57e-09	4.13e-07	98	0.0102041
negative regulation of cellular component organization (GO:0051129)	721	24	5.54	+	4.33	2.58e-09	4.12e-07	99	0.010101
negative regulation of cell projection organization (GO:0031345)	215	14	1.65	+	8.48	2.64e-09	4.16e-07	100	0.01
macromolecule localization (GO:0033036)	2297	45	17.65	+	2.55	3.35e-09	5.22e-07	101	0.00990099
regulation of developmental process (GO:0050793)	2645	49	20.32	+	2.41	3.57e-09	5.52e-07	102	0.00980392
regulation of cell migration (GO:0030334)	991	28	7.61	+	3.68	3.63e-09	5.56e-07	103	0.00970874
response to stimulus (GO:0050896)	8690	105	66.76	+	1.57	4.61e-09	6.99e-07	104	0.00961538
response to external stimulus (GO:0009605)	2471	47	18.98	+	2.48	4.69e-09	7.04e-07	105	0.00952381
chemical synaptic transmission (GO:0007268)	360	17	2.77	+	6.15	5.08e-09	7.56e-07	106	0.00943396
anterograde trans-synaptic signaling (GO:0098916)	360	17	2.77	+	6.15	5.08e-09	7.49e-07	107	0.00934579
regulation of cell adhesion (GO:0030155)	810	25	6.22	+	4.02	5.09e-09	7.44e-07	108	0.00925926
positive regulation of transport (GO:0051050)	1077	29	8.27	+	3.5	5.26e-09	7.61e-07	109	0.00917431
positive regulation of cellular process (GO:0048522)	5982	82	45.96	+	1.78	5.41e-09	7.75e-07	110	0.00909091
cellular localization (GO:0051641)	2263	44	17.39	+	2.53	6.64e-09	9.43e-07	111	0.00900901
positive regulation of biological process (GO:0048518)	6522	86	50.11	+	1.72	9.06e-09	1.28e-06	112	0.00892857
head development (GO:0060322)	717	23	5.51	+	4.18	1.12e-08	1.56e-06	113	0.00884956
transmission of nerve impulse (GO:0019226)	72	9	0.55	+	16.27	1.15e-08	1.58e-06	114	0.00877193
positive regulation of axonogenesis (GO:0050772)	101	10	0.78	+	12.89	1.35e-08	1.85e-06	115	0.00869565
regulation of anatomical structure morphogenesis (GO:0022603)	993	27	7.63	+	3.54	1.57e-08	2.13e-06	116	0.00862069
oligodendrocyte differentiation (GO:0048709)	75	9	0.58	+	15.62	1.59e-08	2.14e-06	117	0.00854701
cellular response to amyloid-beta (GO:1904646)	33	7	0.25	+	27.61	1.99e-08	2.66e-06	118	0.00847458
protein localization to cell periphery (GO:1990778)	258	14	1.98	+	7.06	2.36e-08	3.13e-06	119	0.00840336
regulation of ion transport (GO:0043269)	754	23	5.79	+	3.97	2.75e-08	3.61e-06	120	0.00833333
regulation of transporter activity (GO:0032409)	309	15	2.37	+	6.32	3e-08	3.9e-06	121	0.00826446
positive regulation of cellular component organization (GO:0051130)	1184	29	9.1	+	3.19	4e-08	5.17e-06	122	0.00819672
learning (GO:0007612)	186	12	1.43	+	8.4	4.13e-08	5.29e-06	123	0.00813008
cell-substrate adhesion (GO:0031589)	188	12	1.44	+	8.31	4.61e-08	5.87e-06	124	0.00806452
regulation of synaptic transmission, glutamatergic (GO:0051966)	86	9	0.66	+	13.62	4.71e-08	5.94e-06	125	0.008
cell migration (GO:0016477)	916	25	7.04	+	3.55	5.32e-08	6.65e-06	126	0.00793651
response to amyloid-beta (GO:1904645)	39	7	0.3	+	23.36	5.51e-08	6.84e-06	127	0.00787402
glutamate receptor signaling pathway (GO:0007215)	41	7	0.31	+	22.22	7.48e-08	9.22e-06	128	0.0078125
positive regulation of ion transport (GO:0043270)	335	15	2.57	+	5.83	8.24e-08	1.01e-05	129	0.00775194
regulation of extent of cell growth (GO:0061387)	128	10	0.98	+	10.17	1.09e-07	1.32e-05	130	0.00769231
regulation of transmembrane transporter activity (GO:0022898)	295	14	2.27	+	6.18	1.15e-07	1.38e-05	131	0.00763359
regulation of developmental growth (GO:0048638)	397	16	3.05	+	5.25	1.2e-07	1.43e-05	132	0.00757576
locomotory behavior (GO:0007626)	253	13	1.94	+	6.69	1.39e-07	1.65e-05	133	0.0075188
regulation of cell communication (GO:0010646)	3352	53	25.75	+	2.06	1.48e-07	1.74e-05	134	0.00746269
anatomical structure formation involved in morphogenesis (GO:0048646)	971	25	7.46	+	3.35	1.57e-07	1.83e-05	135	0.00740741
regulation of cell differentiation (GO:0045595)	1675	34	12.87	+	2.64	1.96e-07	2.27e-05	136	0.00735294
response to nitrogen compound (GO:1901698)	913	24	7.01	+	3.42	1.98e-07	2.28e-05	137	0.00729927
central nervous system myelination (GO:0022010)	28	6	0.22	+	27.89	2.02e-07	2.31e-05	138	0.00724638
axon ensheathment in central nervous system (GO:0032291)	28	6	0.22	+	27.89	2.02e-07	2.3e-05	139	0.00719424
regulation of synapse organization (GO:0050807)	262	13	2.01	+	6.46	2.04e-07	2.3e-05	140	0.00714286
regulation of system process (GO:0044057)	650	20	4.99	+	4	2.09e-07	2.34e-05	141	0.0070922
regulation of growth (GO:0040008)	717	21	5.51	+	3.81	2.24e-07	2.49e-05	142	0.00704225
transport (GO:0006810)	3697	56	28.4	+	1.97	2.57e-07	2.84e-05	143	0.00699301
positive regulation of multicellular organismal process (GO:0051240)	1696	34	13.03	+	2.61	2.61e-07	2.86e-05	144	0.00694444
regulation of synapse structure or activity (GO:0050803)	270	13	2.07	+	6.27	2.83e-07	3.08e-05	145	0.00689655
positive regulation of cell communication (GO:0010647)	1787	35	13.73	+	2.55	2.89e-07	3.12e-05	146	0.00684932
positive regulation of signaling (GO:0023056)	1794	35	13.78	+	2.54	3.16e-07	3.39e-05	147	0.00680272
negative regulation of cell junction assembly (GO:1901889)	31	6	0.24	+	25.19	3.43e-07	3.66e-05	148	0.00675676
regulation of postsynapse organization (GO:0099175)	111	9	0.85	+	10.55	3.56e-07	3.77e-05	149	0.00671141
animal organ development (GO:0048513)	3260	51	25.05	+	2.04	3.84e-07	4.04e-05	150	0.00666667
regulation of axon extension (GO:0030516)	113	9	0.87	+	10.37	4.1e-07	4.28e-05	151	0.00662252
regulation of molecular function (GO:0065009)	2573	44	19.77	+	2.23	4.23e-07	4.39e-05	152	0.00657895
regulation of transmembrane transport (GO:0034762)	620	19	4.76	+	3.99	4.57e-07	4.71e-05	153	0.00653595
regulation of signaling (GO:0023051)	3360	52	25.81	+	2.01	4.75e-07	4.86e-05	154	0.00649351
regulation of ion transmembrane transporter activity (GO:0032412)	285	13	2.19	+	5.94	5.1e-07	5.18e-05	155	0.00645161
regulation of metal ion transport (GO:0010959)	451	16	3.46	+	4.62	6.2e-07	6.27e-05	156	0.00641026
regulation of postsynaptic specialization assembly (GO:0099150)	18	5	0.14	+	36.16	7.31e-07	7.34e-05	157	0.00636943
negative regulation of neuron projection development (GO:0010977)	162	10	1.24	+	8.03	8.41e-07	8.39e-05	158	0.00632911
regulation of cation transmembrane transport (GO:1904062)	406	15	3.12	+	4.81	8.69e-07	8.62e-05	159	0.00628931
cellular response to stimulus (GO:0051716)	6795	83	52.21	+	1.59	9.58e-07	9.44e-05	160	0.00625
regulation of potassium ion transmembrane transport (GO:1901379)	92	8	0.71	+	11.32	9.92e-07	9.71e-05	161	0.00621118
regulation of postsynaptic membrane potential (GO:0060078)	63	7	0.48	+	14.46	1.06e-06	0.000103	162	0.00617284
response to organonitrogen compound (GO:0010243)	793	21	6.09	+	3.45	1.1e-06	0.000106	163	0.00613497
regulation of neuron projection regeneration (GO:0070570)	39	6	0.3	+	20.02	1.14e-06	0.00011	164	0.00609756
cell-matrix adhesion (GO:0007160)	129	9	0.99	+	9.08	1.16e-06	0.000111	165	0.00606061
localization of cell (GO:0051674)	1085	25	8.34	+	3	1.16e-06	0.00011	166	0.0060241
cell motility (GO:0048870)	1085	25	8.34	+	3	1.16e-06	0.00011	167	0.00598802
establishment of localization (GO:0051234)	3861	56	29.66	+	1.89	1.24e-06	0.000116	168	0.00595238
maintenance of synapse structure (GO:0099558)	21	5	0.16	+	30.99	1.4e-06	0.000131	169	0.00591716
calcium-mediated signaling using intracellular calcium source (GO:0035584)	21	5	0.16	+	30.99	1.4e-06	0.00013	170	0.00588235
protein localization to synapse (GO:0035418)	66	7	0.51	+	13.8	1.41e-06	0.00013	171	0.00584795
ion transport (GO:0006811)	1098	25	8.44	+	2.96	1.43e-06	0.000131	172	0.00581395
protein localization to cell junction (GO:1902414)	97	8	0.75	+	10.73	1.44e-06	0.000131	173	0.00578035
positive regulation of developmental process (GO:0051094)	1505	30	11.56	+	2.59	1.68e-06	0.000153	174	0.00574713
semaphorin-plexin signaling pathway (GO:0071526)	42	6	0.32	+	18.59	1.69e-06	0.000152	175	0.00571429
regulation of response to wounding (GO:1903034)	178	10	1.37	+	7.31	1.89e-06	0.000169	176	0.00568182
positive regulation of sodium ion transport (GO:0010765)	43	6	0.33	+	18.16	1.92e-06	0.000171	177	0.00564972
positive regulation of neuron projection development (GO:0010976)	223	11	1.71	+	6.42	1.92e-06	0.00017	178	0.00561798
regulation of anatomical structure size (GO:0090066)	564	17	4.33	+	3.92	2.37e-06	0.000209	179	0.00558659
negative regulation of synaptic transmission (GO:0050805)	73	7	0.56	+	12.48	2.63e-06	0.00023	180	0.00555556
myelin assembly (GO:0032288)	25	5	0.19	+	26.03	2.97e-06	0.000258	181	0.00552486
oligodendrocyte development (GO:0014003)	47	6	0.36	+	16.62	3.07e-06	0.000266	182	0.00549451
export from cell (GO:0140352)	452	15	3.47	+	4.32	3.12e-06	0.000269	183	0.00546448
regulation of ion transmembrane transport (GO:0034765)	519	16	3.99	+	4.01	3.61e-06	0.000309	184	0.00543478
protein localization to axon (GO:0099612)	11	4	0.08	+	47.33	4.17e-06	0.000355	185	0.00540541
circulatory system development (GO:0072359)	939	22	7.21	+	3.05	4.2e-06	0.000356	186	0.00537634
regulation of potassium ion transport (GO:0043266)	114	8	0.88	+	9.13	4.45e-06	0.000375	187	0.00534759
receptor localization to synapse (GO:0097120)	53	6	0.41	+	14.74	5.8e-06	0.000486	188	0.00531915
associative learning (GO:0008306)	119	8	0.91	+	8.75	6e-06	0.000501	189	0.00529101
regulation of neuron migration (GO:2001222)	55	6	0.42	+	14.2	7.05e-06	0.000585	190	0.00526316
export across plasma membrane (GO:0140115)	55	6	0.42	+	14.2	7.05e-06	0.000582	191	0.0052356
sodium ion export across plasma membrane (GO:0036376)	13	4	0.1	+	40.05	7.18e-06	0.00059	192	0.00520833
inhibitory synapse assembly (GO:1904862)	13	4	0.1	+	40.05	7.18e-06	0.000587	193	0.00518135
protein localization to plasma membrane (GO:0072659)	209	10	1.61	+	6.23	7.35e-06	0.000597	194	0.00515464
response to endogenous stimulus (GO:0009719)	1130	24	8.68	+	2.76	7.57e-06	0.000612	195	0.00512821
positive regulation of ion transmembrane transport (GO:0034767)	210	10	1.61	+	6.2	7.65e-06	0.000615	196	0.00510204
regulation of biological process (GO:0050789)	12262	123	94.21	+	1.31	7.67e-06	0.000614	197	0.00507614
regulation of cell size (GO:0008361)	212	10	1.63	+	6.14	8.28e-06	0.000659	198	0.00505051
negative regulation of nervous system development (GO:0051961)	167	9	1.28	+	7.01	8.59e-06	0.000681	199	0.00502513
neuronal ion channel clustering (GO:0045161)	14	4	0.11	+	37.19	9.18e-06	0.000724	200	0.005
regulation of postsynaptic density assembly (GO:0099151)	14	4	0.11	+	37.19	9.18e-06	0.00072	201	0.00497512
positive regulation of cell differentiation (GO:0045597)	988	22	7.59	+	2.9	9.21e-06	0.000719	202	0.0049505
positive regulation of synaptic transmission (GO:0050806)	169	9	1.3	+	6.93	9.41e-06	0.000731	203	0.00492611
negative regulation of biological process (GO:0048519)	5446	68	41.84	+	1.63	1e-05	0.000774	204	0.00490196
positive regulation of response to stimulus (GO:0048584)	2414	39	18.55	+	2.1	1.02e-05	0.000783	205	0.00487805
positive regulation of transmembrane transport (GO:0034764)	270	11	2.07	+	5.3	1.1e-05	0.000842	206	0.00485437
regulation of cellular component biogenesis (GO:0044087)	1002	22	7.7	+	2.86	1.14e-05	0.00087	207	0.00483092
excitatory synapse assembly (GO:1904861)	15	4	0.12	+	34.71	1.16e-05	0.000876	208	0.00480769
cellular potassium ion homeostasis (GO:0030007)	15	4	0.12	+	34.71	1.16e-05	0.000872	209	0.00478469
long-term synaptic potentiation (GO:0060291)	61	6	0.47	+	12.8	1.22e-05	0.000916	210	0.0047619
cellular component maintenance (GO:0043954)	61	6	0.47	+	12.8	1.22e-05	0.000912	211	0.00473934
signal transduction (GO:0007165)	5021	64	38.58	+	1.66	1.26e-05	0.000935	212	0.00471698
cell recognition (GO:0008037)	330	12	2.54	+	4.73	1.31e-05	0.000969	213	0.00469484
regulation of cell growth (GO:0001558)	449	14	3.45	+	4.06	1.33e-05	0.000979	214	0.0046729
receptor clustering (GO:0043113)	62	6	0.48	+	12.6	1.33e-05	0.000976	215	0.00465116
forebrain development (GO:0030900)	389	13	2.99	+	4.35	1.35e-05	0.000987	216	0.00462963
positive regulation of cell migration (GO:0030335)	579	16	4.45	+	3.6	1.36e-05	0.000991	217	0.00460829
semaphorin-plexin signaling pathway involved in axon guidance (GO:1902287)	16	4	0.12	+	32.54	1.44e-05	0.00104	218	0.00458716
regulation of axon regeneration (GO:0048679)	36	5	0.28	+	18.08	1.46e-05	0.00105	219	0.00456621
regulation of long-term neuronal synaptic plasticity (GO:0048169)	36	5	0.28	+	18.08	1.46e-05	0.00104	220	0.00454545
positive regulation of sodium ion export across plasma membrane (GO:1903278)	4	3	0.03	+	97.62	1.49e-05	0.00106	221	0.00452489
regulation of cell-substrate adhesion (GO:0010810)	228	10	1.75	+	5.71	1.52e-05	0.00108	222	0.0045045
regulation of neuron death (GO:1901214)	394	13	3.03	+	4.29	1.54e-05	0.00109	223	0.0044843
regulation of sodium ion transport (GO:0002028)	98	7	0.75	+	9.3	1.61e-05	0.00113	224	0.00446429
startle response (GO:0001964)	37	5	0.28	+	17.59	1.64e-05	0.00115	225	0.00444444
semaphorin-plexin signaling pathway involved in neuron projection guidance (GO:1902285)	17	4	0.13	+	30.63	1.76e-05	0.00123	226	0.00442478
regulation of excitatory synapse assembly (GO:1904889)	17	4	0.13	+	30.63	1.76e-05	0.00123	227	0.00440529
regulation of cellular component size (GO:0032535)	400	13	3.07	+	4.23	1.8e-05	0.00124	228	0.00438596
postsynapse organization (GO:0099173)	101	7	0.78	+	9.02	1.93e-05	0.00133	229	0.00436681
biological regulation (GO:0065007)	12879	126	98.95	+	1.27	1.97e-05	0.00135	230	0.00434783
regulation of GTPase activity (GO:0043087)	345	12	2.65	+	4.53	2e-05	0.00137	231	0.004329
excitatory postsynaptic potential (GO:0060079)	39	5	0.3	+	16.69	2.07e-05	0.00141	232	0.00431034
protein localization to postsynaptic membrane (GO:1903539)	39	5	0.3	+	16.69	2.07e-05	0.0014	233	0.00429185
positive regulation of cation transmembrane transport (GO:1904064)	188	9	1.44	+	6.23	2.12e-05	0.00143	234	0.0042735
response to organic substance (GO:0010033)	2610	40	20.05	+	1.99	2.12e-05	0.00142	235	0.00425532
protein localization to postsynapse (GO:0062237)	40	5	0.31	+	16.27	2.32e-05	0.00155	236	0.00423729
positive regulation of cell motility (GO:2000147)	606	16	4.66	+	3.44	2.34e-05	0.00156	237	0.00421941
regulation of sodium ion export across plasma membrane (GO:1903276)	5	3	0.04	+	78.1	2.37e-05	0.00157	238	0.00420168
protein localization to juxtaparanode region of axon (GO:0071205)	5	3	0.04	+	78.1	2.37e-05	0.00156	239	0.0041841
cellular response to peptide (GO:1901653)	242	10	1.86	+	5.38	2.48e-05	0.00163	240	0.00416667
regulation of hydrolase activity (GO:0051336)	979	21	7.52	+	2.79	2.57e-05	0.00168	241	0.00414938
regulation of postsynaptic density organization (GO:1905874)	19	4	0.15	+	27.4	2.58e-05	0.00168	242	0.00413223
positive regulation of synaptic transmission, glutamatergic (GO:0051968)	41	5	0.31	+	15.87	2.58e-05	0.00168	243	0.00411523
regulation of response to stimulus (GO:0048583)	4129	55	31.72	+	1.73	2.66e-05	0.00172	244	0.00409836
blood vessel development (GO:0001568)	548	15	4.21	+	3.56	2.85e-05	0.00183	245	0.00408163
regulation of vesicle-mediated transport (GO:0060627)	620	16	4.76	+	3.36	3.07e-05	0.00196	246	0.00406504
negative regulation of amyloid-beta formation (GO:1902430)	20	4	0.15	+	26.03	3.08e-05	0.00196	247	0.00404858
postsynaptic density organization (GO:0097106)	20	4	0.15	+	26.03	3.08e-05	0.00196	248	0.00403226
neuron migration (GO:0001764)	151	8	1.16	+	6.9	3.09e-05	0.00195	249	0.00401606
positive regulation of locomotion (GO:0040017)	623	16	4.79	+	3.34	3.24e-05	0.00205	250	0.004
positive regulation of cellular component movement (GO:0051272)	624	16	4.79	+	3.34	3.31e-05	0.00208	251	0.00398406
telencephalon development (GO:0021537)	251	10	1.93	+	5.19	3.34e-05	0.00209	252	0.00396825
regulation of neuronal synaptic plasticity (GO:0048168)	74	6	0.57	+	10.55	3.39e-05	0.00211	253	0.00395257
neuron maturation (GO:0042551)	44	5	0.34	+	14.79	3.53e-05	0.00219	254	0.00393701
regulation of axon extension involved in regeneration (GO:0048690)	6	3	0.05	+	65.08	3.54e-05	0.00219	255	0.00392157
cell junction maintenance (GO:0034331)	45	5	0.35	+	14.46	3.9e-05	0.0024	256	0.00390625
negative regulation of cell adhesion (GO:0007162)	312	11	2.4	+	4.59	3.97e-05	0.00244	257	0.00389105
positive regulation of molecular function (GO:0044093)	1499	27	11.52	+	2.34	4.1e-05	0.0025	258	0.00387597
postsynaptic specialization organization (GO:0099084)	22	4	0.17	+	23.67	4.28e-05	0.0026	259	0.003861
regulation of peptidyl-tyrosine phosphorylation (GO:0050730)	262	10	2.01	+	4.97	4.73e-05	0.00287	260	0.00384615
memory (GO:0007613)	161	8	1.24	+	6.47	4.77e-05	0.00288	261	0.00383142
positive regulation of sodium ion transmembrane transport (GO:1902307)	23	4	0.18	+	22.64	4.99e-05	0.003	262	0.00381679
negative regulation of amyloid precursor protein catabolic process (GO:1902992)	23	4	0.18	+	22.64	4.99e-05	0.00299	263	0.00380228
positive regulation of potassium ion import across plasma membrane (GO:1903288)	7	3	0.05	+	55.78	5.02e-05	0.003	264	0.00378788
regulation of sprouting of injured axon (GO:0048686)	7	3	0.05	+	55.78	5.02e-05	0.00299	265	0.00377358
central nervous system myelin formation (GO:0032289)	7	3	0.05	+	55.78	5.02e-05	0.00298	266	0.0037594
blood vessel morphogenesis (GO:0048514)	444	13	3.41	+	3.81	5.11e-05	0.00302	267	0.00374532
negative regulation of neurogenesis (GO:0050768)	163	8	1.25	+	6.39	5.18e-05	0.00305	268	0.00373134
chemical synaptic transmission, postsynaptic (GO:0099565)	48	5	0.37	+	13.56	5.18e-05	0.00304	269	0.00371747
neuron projection organization (GO:0106027)	48	5	0.37	+	13.56	5.18e-05	0.00303	270	0.0037037
vasculature development (GO:0001944)	579	15	4.45	+	3.37	5.25e-05	0.00305	271	0.00369004
regulation of synapse assembly (GO:0051963)	121	7	0.93	+	7.53	5.77e-05	0.00334	272	0.00367647
calcium-mediated signaling (GO:0019722)	121	7	0.93	+	7.53	5.77e-05	0.00333	273	0.003663
regulation of catalytic activity (GO:0050790)	1802	30	13.84	+	2.17	5.95e-05	0.00342	274	0.00364964
axonal fasciculation (GO:0007413)	25	4	0.19	+	20.83	6.67e-05	0.00383	275	0.00363636
neuron projection fasciculation (GO:0106030)	25	4	0.19	+	20.83	6.67e-05	0.00381	276	0.00362319
peptide catabolic process (GO:0043171)	25	4	0.19	+	20.83	6.67e-05	0.0038	277	0.00361011
regulation of potassium ion import (GO:1903286)	8	3	0.06	+	48.81	6.87e-05	0.0039	278	0.00359712
positive regulation of cell junction assembly (GO:1901890)	125	7	0.96	+	7.29	7.01e-05	0.00396	279	0.00358423
regulation of cellular process (GO:0050794)	11723	116	90.07	+	1.29	7.02e-05	0.00395	280	0.00357143
tube morphogenesis (GO:0035239)	743	17	5.71	+	2.98	7.42e-05	0.00417	281	0.00355872
cellular sodium ion homeostasis (GO:0006883)	26	4	0.2	+	20.02	7.65e-05	0.00428	282	0.0035461
positive regulation of amine transport (GO:0051954)	53	5	0.41	+	12.28	8.03e-05	0.00447	283	0.00353357
viral entry into host cell (GO:0046718)	53	5	0.41	+	12.28	8.03e-05	0.00446	284	0.00352113
cellular response to organonitrogen compound (GO:0071417)	466	13	3.58	+	3.63	8.22e-05	0.00455	285	0.00350877
entry into host (GO:0044409)	54	5	0.41	+	12.05	8.71e-05	0.0048	286	0.0034965
neuron projection maintenance (GO:1990535)	9	3	0.07	+	43.39	9.11e-05	0.005	287	0.00348432
positive regulation of ion transmembrane transporter activity (GO:0032414)	132	7	1.01	+	6.9	9.7e-05	0.00531	288	0.00347222
cellular response to nitrogen compound (GO:1901699)	545	14	4.19	+	3.34	0.000102	0.00559	289	0.00346021
response to peptide (GO:1901652)	355	11	2.73	+	4.03	0.000121	0.00658	290	0.00344828
developmental maturation (GO:0021700)	295	10	2.27	+	4.41	0.000122	0.00663	291	0.00343643
sensory perception of chemical stimulus (GO:0007606)	1226	0	9.42	-	< 0.01	0.000124	0.00669	292	0.00342466
adult behavior (GO:0030534)	186	8	1.43	+	5.6	0.000125	0.00673	293	0.00341297
heterotypic cell-cell adhesion (GO:0034113)	30	4	0.23	+	17.35	0.000127	0.00678	294	0.00340136
positive regulation of transporter activity (GO:0032411)	140	7	1.08	+	6.51	0.000138	0.00735	295	0.00338983
positive regulation of peptidyl-tyrosine phosphorylation (GO:0050731)	189	8	1.45	+	5.51	0.000139	0.00741	296	0.00337838
positive regulation of amino acid transport (GO:0051957)	31	4	0.24	+	16.79	0.000142	0.00754	297	0.003367
negative regulation of cellular process (GO:0048523)	4978	60	38.25	+	1.57	0.000144	0.00764	298	0.0033557
neuronal action potential propagation (GO:0019227)	11	3	0.08	+	35.5	0.000149	0.00786	299	0.00334448
action potential propagation (GO:0098870)	11	3	0.08	+	35.5	0.000149	0.00783	300	0.00333333
positive regulation of protein localization to plasma membrane (GO:1903078)	62	5	0.48	+	10.5	0.00016	0.00838	301	0.00332226
regulation of protein metabolic process (GO:0051246)	2570	37	19.74	+	1.87	0.000165	0.00861	302	0.00331126
response to oxygen-containing compound (GO:1901700)	1372	24	10.54	+	2.28	0.000173	0.00899	303	0.00330033
anatomical structure maturation (GO:0071695)	254	9	1.95	+	4.61	0.000195	0.0101	304	0.00328947
potassium ion homeostasis (GO:0055075)	34	4	0.26	+	15.31	0.000197	0.0102	305	0.00327869
sensory perception of pain (GO:0019233)	104	6	0.8	+	7.51	0.0002	0.0103	306	0.00326797
secretion (GO:0046903)	512	13	3.93	+	3.3	0.000203	0.0104	307	0.00325733
import across plasma membrane (GO:0098739)	150	7	1.15	+	6.07	0.000207	0.0106	308	0.00324675
tube development (GO:0035295)	972	19	7.47	+	2.54	0.000208	0.0106	309	0.00323625
regulation of potassium ion transmembrane transporter activity (GO:1901016)	66	5	0.51	+	9.86	0.000211	0.0107	310	0.00322581
negative regulation of cell development (GO:0010721)	203	8	1.56	+	5.13	0.000222	0.0113	311	0.00321543
system process (GO:0003008)	2707	38	20.8	+	1.83	0.00023	0.0116	312	0.00320513
negative regulation of protein metabolic process (GO:0051248)	1064	20	8.17	+	2.45	0.000233	0.0118	313	0.00319489
regulation of sodium ion transmembrane transport (GO:1902305)	68	5	0.52	+	9.57	0.00024	0.012	314	0.00318471
protein secretion (GO:0009306)	108	6	0.83	+	7.23	0.000243	0.0122	315	0.0031746
regulation of signal transduction (GO:0009966)	2928	40	22.5	+	1.78	0.000249	0.0124	316	0.00316456
positive regulation of signal transduction (GO:0009967)	1581	26	12.15	+	2.14	0.000255	0.0127	317	0.00315457
establishment of protein localization to extracellular region (GO:0035592)	109	6	0.84	+	7.16	0.000255	0.0126	318	0.00314465
positive regulation of protein localization to cell periphery (GO:1904377)	69	5	0.53	+	9.43	0.000256	0.0126	319	0.0031348
sodium ion homeostasis (GO:0055078)	37	4	0.28	+	14.07	0.000265	0.0131	320	0.003125
angiogenesis (GO:0001525)	326	10	2.5	+	3.99	0.000267	0.0131	321	0.00311526
negative regulation of axonogenesis (GO:0050771)	70	5	0.54	+	9.3	0.000272	0.0133	322	0.00310559
sensory perception of smell (GO:0007608)	1125	0	8.64	-	< 0.01	0.000283	0.0138	323	0.00309598
cellular response to organic substance (GO:0071310)	1876	29	14.41	+	2.01	0.000285	0.0139	324	0.00308642
neuronal action potential (GO:0019228)	38	4	0.29	+	13.7	0.000291	0.0141	325	0.00307692
regulation of amyloid-beta formation (GO:1902003)	38	4	0.29	+	13.7	0.000291	0.0141	326	0.00306748
cellular component assembly involved in morphogenesis (GO:0010927)	113	6	0.87	+	6.91	0.000306	0.0148	327	0.0030581
positive regulation of protein metabolic process (GO:0051247)	1498	25	11.51	+	2.17	0.000307	0.0148	328	0.00304878
positive regulation of glutamate secretion (GO:0014049)	15	3	0.12	+	26.03	0.000327	0.0157	329	0.00303951
neurotransmitter receptor localization to postsynaptic specialization membrane (GO:0099645)	15	3	0.12	+	26.03	0.000327	0.0156	330	0.0030303
protein localization to postsynaptic specialization membrane (GO:0099633)	15	3	0.12	+	26.03	0.000327	0.0156	331	0.00302115
trans-synaptic signaling, modulating synaptic transmission (GO:0099550)	15	3	0.12	+	26.03	0.000327	0.0155	332	0.00301205
secretion by cell (GO:0032940)	400	11	3.07	+	3.58	0.000329	0.0156	333	0.003003
anion transport (GO:0006820)	402	11	3.09	+	3.56	0.000342	0.0162	334	0.00299401
protein localization to extracellular region (GO:0071692)	116	6	0.89	+	6.73	0.00035	0.0165	335	0.00298507
regulation of anion transport (GO:0044070)	117	6	0.9	+	6.67	0.000366	0.0172	336	0.00297619
positive regulation of phosphatidylinositol 3-kinase signaling (GO:0014068)	75	5	0.58	+	8.68	0.000368	0.0172	337	0.00296736
regulation of protein tyrosine kinase activity (GO:0061097)	75	5	0.58	+	8.68	0.000368	0.0172	338	0.00295858
positive regulation of cell population proliferation (GO:0008284)	1020	19	7.84	+	2.42	0.000376	0.0175	339	0.00294985
G protein-coupled glutamate receptor signaling pathway (GO:0007216)	16	3	0.12	+	24.4	0.000386	0.0179	340	0.00294118
dendrite self-avoidance (GO:0070593)	16	3	0.12	+	24.4	0.000386	0.0178	341	0.00293255
movement in host environment (GO:0052126)	76	5	0.58	+	8.56	0.00039	0.018	342	0.00292398
cell adhesion mediated by integrin (GO:0033627)	42	4	0.32	+	12.4	0.000415	0.0191	343	0.00291545
positive regulation of potassium ion transmembrane transport (GO:1901381)	42	4	0.32	+	12.4	0.000415	0.019	344	0.00290698
negative regulation of protein phosphorylation (GO:0001933)	348	10	2.67	+	3.74	0.00044	0.0201	345	0.00289855
potassium ion import across plasma membrane (GO:1990573)	43	4	0.33	+	12.11	0.00045	0.0205	346	0.00289017
positive regulation of protein tyrosine kinase activity (GO:0061098)	43	4	0.33	+	12.11	0.00045	0.0205	347	0.00288184
negative regulation of focal adhesion assembly (GO:0051895)	17	3	0.13	+	22.97	0.000451	0.0204	348	0.00287356
negative regulation of neuron projection regeneration (GO:0070571)	17	3	0.13	+	22.97	0.000451	0.0204	349	0.00286533
negative regulation of cell-substrate junction organization (GO:0150118)	17	3	0.13	+	22.97	0.000451	0.0203	350	0.00285714
regulation of phagocytosis (GO:0050764)	122	6	0.94	+	6.4	0.000453	0.0203	351	0.002849
ion transmembrane transport (GO:0034220)	633	14	4.86	+	2.88	0.000455	0.0204	352	0.00284091
hindbrain development (GO:0030902)	172	7	1.32	+	5.3	0.000458	0.0204	353	0.00283286
positive regulation of response to wounding (GO:1903036)	80	5	0.61	+	8.13	0.000487	0.0217	354	0.00282486
positive regulation of synapse assembly (GO:0051965)	80	5	0.61	+	8.13	0.000487	0.0216	355	0.0028169
ligand-gated ion channel signaling pathway (GO:1990806)	18	3	0.14	+	21.69	0.000523	0.0232	356	0.00280899
ionotropic glutamate receptor signaling pathway (GO:0035235)	18	3	0.14	+	21.69	0.000523	0.0231	357	0.00280112
regulation of amyloid precursor protein catabolic process (GO:1902991)	45	4	0.35	+	11.57	0.000529	0.0233	358	0.0027933
negative regulation of developmental growth (GO:0048640)	126	6	0.97	+	6.2	0.000533	0.0234	359	0.00278552
regulation of transcription by RNA polymerase II (GO:0006357)	2490	6	19.13	-	0.31	0.000536	0.0235	360	0.00277778
cellular response to interleukin-12 (GO:0071349)	3	2	0.02	+	86.77	0.000569	0.0249	361	0.00277008
regulation of intracellular calcium activated chloride channel activity (GO:1902938)	3	2	0.02	+	86.77	0.000569	0.0248	362	0.00276243
regulation of cell death (GO:0010941)	1769	27	13.59	+	1.99	0.000588	0.0255	363	0.00275482
cell surface receptor signaling pathway involved in cell-cell signaling (GO:1905114)	297	9	2.28	+	3.94	0.000588	0.0255	364	0.00274725
heart development (GO:0007507)	575	13	4.42	+	2.94	0.000596	0.0257	365	0.00273973
homotypic cell-cell adhesion (GO:0034109)	47	4	0.36	+	11.08	0.000616	0.0266	366	0.00273224
second-messenger-mediated signaling (GO:0019932)	182	7	1.4	+	5.01	0.000633	0.0272	367	0.0027248
regulation of tissue remodeling (GO:0034103)	85	5	0.65	+	7.66	0.000633	0.0271	368	0.00271739
regulation of protein phosphorylation (GO:0001932)	1136	20	8.73	+	2.29	0.000645	0.0276	369	0.00271003
neuromuscular process (GO:0050905)	183	7	1.41	+	4.98	0.000653	0.0278	370	0.0027027
negative regulation of axon extension (GO:0030517)	48	4	0.37	+	10.85	0.000664	0.0282	371	0.00269542
positive regulation of neuron death (GO:1901216)	132	6	1.01	+	5.92	0.000674	0.0286	372	0.00268817
nervous system process (GO:0050877)	2165	31	16.63	+	1.86	0.00068	0.0288	373	0.00268097
cell-cell junction organization (GO:0045216)	185	7	1.42	+	4.92	0.000694	0.0293	374	0.0026738
positive regulation of cell adhesion (GO:0045785)	511	12	3.93	+	3.06	0.000701	0.0295	375	0.00266667
negative regulation of multicellular organismal process (GO:0051241)	1148	20	8.82	+	2.27	0.000708	0.0297	376	0.00265957
cellular response to endogenous stimulus (GO:0071495)	906	17	6.96	+	2.44	0.000713	0.0298	377	0.00265252
import into cell (GO:0098657)	186	7	1.43	+	4.9	0.000716	0.0299	378	0.0026455
cell maturation (GO:0048469)	188	7	1.44	+	4.85	0.000761	0.0316	379	0.00263852
regulation of glial cell migration (GO:1903975)	21	3	0.16	+	18.59	0.000783	0.0325	380	0.00263158
membrane repolarization (GO:0086009)	21	3	0.16	+	18.59	0.000783	0.0324	381	0.00262467
positive regulation of phagocytosis (GO:0050766)	90	5	0.69	+	7.23	0.000809	0.0334	382	0.0026178
regulation of protein modification process (GO:0031399)	1584	25	12.17	+	2.05	0.00081	0.0334	383	0.00261097
positive regulation of growth (GO:0045927)	313	9	2.4	+	3.74	0.000845	0.0347	384	0.00260417
regulation of glial cell differentiation (GO:0045685)	91	5	0.7	+	7.15	0.000848	0.0347	385	0.0025974
positive regulation of axon extension involved in regeneration (GO:0048691)	4	2	0.03	+	65.08	0.00085	0.0347	386	0.00259067
positive regulation of Schwann cell migration (GO:1900149)	4	2	0.03	+	65.08	0.00085	0.0346	387	0.00258398
regulation of neurotransmitter levels (GO:0001505)	251	8	1.93	+	4.15	0.000864	0.0351	388	0.00257732
regulation of neurotransmitter transport (GO:0051588)	139	6	1.07	+	5.62	0.000872	0.0354	389	0.00257069
positive regulation of potassium ion transport (GO:0043268)	52	4	0.4	+	10.01	0.00088	0.0356	390	0.0025641
negative regulation of phosphorus metabolic process (GO:0010563)	452	11	3.47	+	3.17	0.000882	0.0356	391	0.00255754
negative regulation of phosphate metabolic process (GO:0045936)	452	11	3.47	+	3.17	0.000882	0.0355	392	0.00255102
amyloid-beta clearance (GO:0097242)	22	3	0.17	+	17.75	0.000885	0.0355	393	0.00254453
regulation of secretion by cell (GO:1903530)	679	14	5.22	+	2.68	0.000888	0.0356	394	0.00253807
positive regulation of catalytic activity (GO:0043085)	1075	19	8.26	+	2.3	0.00089	0.0355	395	0.00253165
negative regulation of protein modification process (GO:0031400)	528	12	4.06	+	2.96	0.000925	0.0368	396	0.00252525
regulation of secretion (GO:0051046)	763	15	5.86	+	2.56	0.000936	0.0372	397	0.00251889
positive regulation of cell-substrate adhesion (GO:0010811)	141	6	1.08	+	5.54	0.000937	0.0371	398	0.00251256
regulation of amino acid transport (GO:0051955)	53	4	0.41	+	9.82	0.00094	0.0372	399	0.00250627
positive regulation of vasoconstriction (GO:0045907)	53	4	0.41	+	9.82	0.00094	0.0371	400	0.0025
positive regulation of axon extension (GO:0045773)	54	4	0.41	+	9.64	0.001	0.0395	401	0.00249377
biological process involved in interaction with host (GO:0051701)	95	5	0.73	+	6.85	0.00102	0.04	402	0.00248756
inorganic ion import across plasma membrane (GO:0099587)	95	5	0.73	+	6.85	0.00102	0.0399	403	0.00248139
inorganic cation import across plasma membrane (GO:0098659)	95	5	0.73	+	6.85	0.00102	0.0398	404	0.00247525
multicellular organismal response to stress (GO:0033555)	96	5	0.74	+	6.78	0.00107	0.0415	405	0.00246914
regulation of intracellular signal transduction (GO:1902531)	1643	25	12.62	+	1.98	0.00107	0.0415	406	0.00246305
positive regulation of organic acid transport (GO:0032892)	55	4	0.42	+	9.47	0.00107	0.0415	407	0.002457
positive regulation of nervous system process (GO:0031646)	55	4	0.42	+	9.47	0.00107	0.0414	408	0.00245098
negative regulation of developmental process (GO:0051093)	990	18	7.61	+	2.37	0.00108	0.0417	409	0.00244499
regulation of smooth muscle cell migration (GO:0014910)	97	5	0.75	+	6.71	0.00111	0.0429	410	0.00243902
positive regulation of intracellular signal transduction (GO:1902533)	999	18	7.68	+	2.35	0.00113	0.0435	411	0.00243309
negative regulation of phosphorylation (GO:0042326)	396	10	3.04	+	3.29	0.00115	0.0441	412	0.00242718
negative regulation of neuron death (GO:1901215)	263	8	2.02	+	3.96	0.00116	0.0441	413	0.00242131
Golgi vesicle transport (GO:0048193)	264	8	2.03	+	3.94	0.00118	0.0451	414	0.00241546
protein localization to paranode region of axon (GO:0002175)	5	2	0.04	+	52.06	0.00118	0.045	415	0.00240964
regulation of monocyte extravasation (GO:2000437)	5	2	0.04	+	52.06	0.00118	0.0449	416	0.00240385
positive regulation of neurotransmitter uptake (GO:0051582)	5	2	0.04	+	52.06	0.00118	0.0447	417	0.00239808
response to interleukin-12 (GO:0070671)	5	2	0.04	+	52.06	0.00118	0.0446	418	0.00239234
retrograde trans-synaptic signaling by trans-synaptic protein complex (GO:0098942)	5	2	0.04	+	52.06	0.00118	0.0445	419	0.00238663
positive regulation of sprouting of injured axon (GO:0048687)	5	2	0.04	+	52.06	0.00118	0.0444	420	0.00238095
neuron-glial cell signaling (GO:0150099)	5	2	0.04	+	52.06	0.00118	0.0443	421	0.0023753
astrocyte differentiation (GO:0048708)	57	4	0.44	+	9.13	0.00121	0.0453	422	0.00236967
protein targeting to lysosome (GO:0006622)	25	3	0.19	+	15.62	0.00124	0.0462	423	0.00236407
regulation of transmission of nerve impulse (GO:0051969)	25	3	0.19	+	15.62	0.00124	0.0461	424	0.00235849
synaptic transmission, GABAergic (GO:0051932)	25	3	0.19	+	15.62	0.00124	0.046	425	0.00235294
regulation of glutamate secretion (GO:0014048)	25	3	0.19	+	15.62	0.00124	0.0459	426	0.00234742
regulation of phosphorylation (GO:0042325)	1281	21	9.84	+	2.13	0.00135	0.0498	427	0.00234192

## Sheet: Onefuc_component
Analysis Type:	PANTHER Overrepresentation Test (Released 20221013)
Annotation Version and Release Date:	GO Ontology database DOI: 10.5281/zenodo.6799722 Released 2022-07-01
Analyzed List:	upload_1 (Mus musculus)
Reference List:	Mus musculus (all genes in database)
Test Type:	FISHER
Correction:	FDR
GO cellular component complete	Mus musculus - REFLIST (21997)	upload_1 (169)	upload_1 (expected)	upload_1 (over/under)	upload_1 (fold Enrichment)	upload_1 (raw P-value)	upload_1 (FDR)	Rank	1/rank
intrinsic component of membrane (GO:0031224)	6143	129	47.2	+	2.73	1.79e-38	3.65e-35	1	1
neuron projection (GO:0043005)	1563	73	12.01	+	6.08	4.76e-38	4.85e-35	2	0.5
cell periphery (GO:0071944)	6392	128	49.11	+	2.61	1.16e-35	7.88e-33	3	0.333333
synapse (GO:0045202)	1434	67	11.02	+	6.08	1.6e-34	8.17e-32	4	0.25
plasma membrane bounded cell projection (GO:0120025)	2392	81	18.38	+	4.41	4.06e-33	1.65e-30	5	0.2
axon (GO:0030424)	732	50	5.62	+	8.89	2.5e-32	8.5e-30	6	0.166667
cell projection (GO:0042995)	2635	83	20.24	+	4.1	6.72e-32	1.96e-29	7	0.142857
plasma membrane (GO:0005886)	5907	119	45.38	+	2.62	1.02e-31	2.59e-29	8	0.125
cell junction (GO:0030054)	2081	73	15.99	+	4.57	3.31e-30	7.51e-28	9	0.111111
intrinsic component of plasma membrane (GO:0031226)	1822	67	14	+	4.79	1.6e-28	3.26e-26	10	0.1
integral component of membrane (GO:0016021)	5964	115	45.82	+	2.51	3.32e-28	6.16e-26	11	0.0909091
membrane (GO:0016020)	9798	143	75.28	+	1.9	7.44e-27	1.26e-24	12	0.0833333
plasma membrane region (GO:0098590)	1297	55	9.96	+	5.52	8.24e-26	1.29e-23	13	0.0769231
somatodendritic compartment (GO:0036477)	1064	50	8.17	+	6.12	3.16e-25	4.6e-23	14	0.0714286
synaptic membrane (GO:0097060)	468	36	3.6	+	10.01	9.62e-25	1.31e-22	15	0.0666667
integral component of plasma membrane (GO:0005887)	1733	60	13.31	+	4.51	6.65e-24	8.47e-22	16	0.0625
dendrite (GO:0030425)	740	40	5.69	+	7.04	3.89e-22	4.67e-20	17	0.0588235
dendritic tree (GO:0097447)	743	40	5.71	+	7.01	4.48e-22	5.08e-20	18	0.0555556
glutamatergic synapse (GO:0098978)	517	34	3.97	+	8.56	2.44e-21	2.62e-19	19	0.0526316
intrinsic component of synaptic membrane (GO:0099240)	247	25	1.9	+	13.17	5.67e-20	5.78e-18	20	0.05
postsynaptic membrane (GO:0045211)	326	27	2.5	+	10.78	1.99e-19	1.94e-17	21	0.047619
intrinsic component of postsynaptic membrane (GO:0098936)	180	22	1.38	+	15.91	2.78e-19	2.58e-17	22	0.0454545
presynapse (GO:0098793)	591	32	4.54	+	7.05	9.27e-18	8.22e-16	23	0.0434783
cell body (GO:0044297)	822	36	6.32	+	5.7	4.06e-17	3.46e-15	24	0.0416667
neuronal cell body (GO:0043025)	734	34	5.64	+	6.03	7.02e-17	5.73e-15	25	0.04
integral component of synaptic membrane (GO:0099699)	227	21	1.74	+	12.04	3.4e-16	2.67e-14	26	0.0384615
integral component of postsynaptic membrane (GO:0099055)	170	19	1.31	+	14.55	3.91e-16	2.96e-14	27	0.037037
cell surface (GO:0009986)	1242	42	9.54	+	4.4	4.52e-16	3.29e-14	28	0.0357143
presynaptic membrane (GO:0042734)	201	20	1.54	+	12.95	4.94e-16	3.47e-14	29	0.0344828
postsynapse (GO:0098794)	741	33	5.69	+	5.8	6.4e-16	4.35e-14	30	0.0333333
plasma membrane protein complex (GO:0098797)	599	30	4.6	+	6.52	8.18e-16	5.38e-14	31	0.0322581
anchored component of membrane (GO:0031225)	196	18	1.51	+	11.95	5.55e-14	3.54e-12	32	0.03125
receptor complex (GO:0043235)	428	24	3.29	+	7.3	8.2e-14	5.07e-12	33	0.030303
intrinsic component of presynaptic membrane (GO:0098889)	129	14	0.99	+	14.13	4.94e-12	2.96e-10	34	0.0294118
neuron to neuron synapse (GO:0098984)	433	22	3.33	+	6.61	6.14e-12	3.58e-10	35	0.0285714
neuron spine (GO:0044309)	205	16	1.57	+	10.16	1.46e-11	8.3e-10	36	0.0277778
membrane protein complex (GO:0098796)	1217	35	9.35	+	3.74	1.74e-11	9.6e-10	37	0.027027
distal axon (GO:0150034)	376	20	2.89	+	6.92	2.76e-11	1.48e-09	38	0.0263158
myelin sheath (GO:0043209)	215	16	1.65	+	9.69	2.85e-11	1.49e-09	39	0.025641
membrane raft (GO:0045121)	393	20	3.02	+	6.62	5.84e-11	2.98e-09	40	0.025
membrane microdomain (GO:0098857)	394	20	3.03	+	6.61	6.1e-11	3.03e-09	41	0.0243902
intracellular vesicle (GO:0097708)	2082	44	16	+	2.75	5.28e-10	2.56e-08	42	0.0238095
synaptic vesicle (GO:0008021)	235	15	1.81	+	8.31	9.02e-10	4.28e-08	43	0.0232558
plasma membrane signaling receptor complex (GO:0098802)	197	14	1.51	+	9.25	9.1e-10	4.22e-08	44	0.0227273
dendritic spine (GO:0043197)	200	14	1.54	+	9.11	1.09e-09	4.96e-08	45	0.0222222
transmembrane transporter complex (GO:1902495)	372	18	2.86	+	6.3	1.21e-09	5.38e-08	46	0.0217391
vesicle (GO:0031982)	2225	45	17.09	+	2.63	1.25e-09	5.43e-08	47	0.0212766
cytoplasmic vesicle (GO:0031410)	2078	43	15.96	+	2.69	1.66e-09	7.06e-08	48	0.0208333
transporter complex (GO:1990351)	394	18	3.03	+	5.95	2.88e-09	1.2e-07	49	0.0204082
exocytic vesicle (GO:0070382)	258	15	1.98	+	7.57	3.01e-09	1.23e-07	50	0.02
integral component of presynaptic membrane (GO:0099056)	116	11	0.89	+	12.34	3.78e-09	1.51e-07	51	0.0196078
secretory vesicle (GO:0099503)	640	22	4.92	+	4.47	7.24e-09	2.84e-07	52	0.0192308
postsynaptic specialization membrane (GO:0099634)	138	11	1.06	+	10.38	2.03e-08	7.82e-07	53	0.0188679
excitatory synapse (GO:0060076)	79	9	0.61	+	14.83	2.4e-08	9.06e-07	54	0.0185185
asymmetric synapse (GO:0032279)	402	17	3.09	+	5.5	2.41e-08	8.95e-07	55	0.0181818
GABA-ergic synapse (GO:0098982)	108	10	0.83	+	12.05	2.44e-08	8.88e-07	56	0.0178571
synapse-associated extracellular matrix (GO:0099535)	8	5	0.06	+	81.35	2.97e-08	1.06e-06	57	0.0175439
main axon (GO:0044304)	84	9	0.65	+	13.95	3.91e-08	1.37e-06	58	0.0172414
terminal bouton (GO:0043195)	88	9	0.68	+	13.31	5.66e-08	1.96e-06	59	0.0169492
leading edge membrane (GO:0031256)	156	11	1.2	+	9.18	6.6e-08	2.24e-06	60	0.0166667
cellular anatomical entity (GO:0110165)	19206	167	147.56	+	1.13	6.99e-08	2.34e-06	61	0.0163934
postsynaptic specialization (GO:0099572)	434	17	3.33	+	5.1	7e-08	2.3e-06	62	0.016129
growth cone (GO:0030426)	199	12	1.53	+	7.85	8.31e-08	2.69e-06	63	0.015873
ion channel complex (GO:0034702)	294	14	2.26	+	6.2	1.11e-07	3.52e-06	64	0.015625
site of polarized growth (GO:0030427)	206	12	1.58	+	7.58	1.19e-07	3.72e-06	65	0.0153846
transport vesicle (GO:0030133)	347	15	2.67	+	5.63	1.28e-07	3.94e-06	66	0.0151515
postsynaptic density membrane (GO:0098839)	99	9	0.76	+	11.83	1.44e-07	4.39e-06	67	0.0149254
neuron projection terminus (GO:0044306)	216	12	1.66	+	7.23	1.93e-07	5.79e-06	68	0.0147059
integral component of postsynaptic density membrane (GO:0099061)	74	8	0.57	+	14.07	2.13e-07	6.31e-06	69	0.0144928
integral component of postsynaptic specialization membrane (GO:0099060)	108	9	0.83	+	10.85	2.87e-07	8.37e-06	70	0.0142857
cell projection membrane (GO:0031253)	320	14	2.46	+	5.69	2.97e-07	8.52e-06	71	0.0140845
intrinsic component of postsynaptic density membrane (GO:0099146)	80	8	0.61	+	13.02	3.7e-07	1.05e-05	72	0.0138889
intrinsic component of postsynaptic specialization membrane (GO:0098948)	114	9	0.88	+	10.28	4.4e-07	1.23e-05	73	0.0136986
Schaffer collateral - CA1 synapse (GO:0098685)	115	9	0.88	+	10.19	4.71e-07	1.3e-05	74	0.0135135
postsynaptic density (GO:0014069)	394	15	3.03	+	4.96	6.05e-07	1.65e-05	75	0.0133333
perineuronal net (GO:0072534)	6	4	0.05	+	86.77	6.61e-07	1.77e-05	76	0.0131579
extracellular region (GO:0005576)	2875	46	22.09	+	2.08	9.87e-07	2.61e-05	77	0.012987
perisynaptic extracellular matrix (GO:0098966)	7	4	0.05	+	74.38	1.03e-06	2.7e-05	78	0.0128205
endomembrane system (GO:0012505)	4173	59	32.06	+	1.84	1.05e-06	2.7e-05	79	0.0126582
glial cell projection (GO:0097386)	43	6	0.33	+	18.16	1.92e-06	4.88e-05	80	0.0125
ionotropic glutamate receptor complex (GO:0008328)	44	6	0.34	+	17.75	2.16e-06	5.45e-05	81	0.0123457
semaphorin receptor complex (GO:0002116)	9	4	0.07	+	57.85	2.21e-06	5.5e-05	82	0.0121951
neuron projection membrane (GO:0032589)	71	7	0.55	+	12.83	2.22e-06	5.45e-05	83	0.0120482
neurotransmitter receptor complex (GO:0098878)	46	6	0.35	+	16.98	2.74e-06	6.65e-05	84	0.0119048
external side of plasma membrane (GO:0009897)	713	19	5.48	+	3.47	3.4e-06	8.15e-05	85	0.0117647
exocytic vesicle membrane (GO:0099501)	111	8	0.85	+	9.38	3.7e-06	8.77e-05	86	0.0116279
synaptic vesicle membrane (GO:0030672)	111	8	0.85	+	9.38	3.7e-06	8.67e-05	87	0.0114943
axon terminus (GO:0043679)	194	10	1.49	+	6.71	3.92e-06	9.1e-05	88	0.0113636
transport vesicle membrane (GO:0030658)	151	9	1.16	+	7.76	3.96e-06	9.07e-05	89	0.011236
axon initial segment (GO:0043194)	27	5	0.21	+	24.1	4.14e-06	9.38e-05	90	0.0111111
sodium:potassium-exchanging ATPase complex (GO:0005890)	11	4	0.08	+	47.33	4.17e-06	9.35e-05	91	0.010989
extracellular matrix (GO:0031012)	526	16	4.04	+	3.96	4.26e-06	9.44e-05	92	0.0108696
external encapsulating structure (GO:0030312)	528	16	4.06	+	3.94	4.46e-06	9.78e-05	93	0.0107527
intrinsic component of synaptic vesicle membrane (GO:0098563)	56	6	0.43	+	13.95	7.76e-06	0.000168	94	0.0106383
parallel fiber to Purkinje cell synapse (GO:0098688)	32	5	0.25	+	20.34	8.69e-06	0.000187	95	0.0105263
cation-transporting ATPase complex (GO:0090533)	14	4	0.11	+	37.19	9.18e-06	0.000195	96	0.0104167
cell-cell contact zone (GO:0044291)	90	7	0.69	+	10.12	9.55e-06	0.000201	97	0.0103093
ATPase dependent transmembrane transport complex (GO:0098533)	16	4	0.12	+	32.54	1.44e-05	0.000299	98	0.0102041
collagen-containing extracellular matrix (GO:0062023)	396	13	3.04	+	4.27	1.62e-05	0.000334	99	0.010101
cell leading edge (GO:0031252)	408	13	3.13	+	4.15	2.19e-05	0.000448	100	0.01
endosome (GO:0005768)	984	21	7.56	+	2.78	2.77e-05	0.000559	101	0.00990099
axonal growth cone (GO:0044295)	42	5	0.32	+	15.5	2.87e-05	0.000575	102	0.00980392
integral component of synaptic vesicle membrane (GO:0030285)	42	5	0.32	+	15.5	2.87e-05	0.000569	103	0.00970874
anchored component of synaptic membrane (GO:0099144)	20	4	0.15	+	26.03	3.08e-05	0.000603	104	0.00961538
axolemma (GO:0030673)	20	4	0.15	+	26.03	3.08e-05	0.000598	105	0.00952381
node of Ranvier (GO:0033268)	20	4	0.15	+	26.03	3.08e-05	0.000592	106	0.00943396
side of membrane (GO:0098552)	922	20	7.08	+	2.82	3.48e-05	0.000664	107	0.00934579
astrocyte projection (GO:0097449)	22	4	0.17	+	23.67	4.28e-05	0.000808	108	0.00925926
G protein-coupled receptor dimeric complex (GO:0038037)	7	3	0.05	+	55.78	5.02e-05	0.00094	109	0.00917431
hippocampal mossy fiber to CA3 synapse (GO:0098686)	49	5	0.38	+	13.28	5.68e-05	0.00105	110	0.00909091
Golgi apparatus (GO:0005794)	1551	27	11.92	+	2.27	6.65e-05	0.00122	111	0.00900901
basal plasma membrane (GO:0009925)	275	10	2.11	+	4.73	6.99e-05	0.00127	112	0.00892857
cell-cell junction (GO:0005911)	528	14	4.06	+	3.45	7.39e-05	0.00133	113	0.00884956
cation channel complex (GO:0034703)	223	9	1.71	+	5.25	7.56e-05	0.00135	114	0.00877193
G protein-coupled receptor complex (GO:0097648)	9	3	0.07	+	43.39	9.11e-05	0.00162	115	0.00869565
perinuclear region of cytoplasm (GO:0048471)	691	16	5.31	+	3.01	0.000107	0.00187	116	0.00862069
anchored component of postsynaptic membrane (GO:0099025)	10	3	0.08	+	39.05	0.000118	0.00205	117	0.00854701
bounding membrane of organelle (GO:0098588)	1231	23	9.46	+	2.43	0.000135	0.00234	118	0.00847458
basal part of cell (GO:0045178)	300	10	2.3	+	4.34	0.00014	0.00239	119	0.00840336
endoplasmic reticulum (GO:0005783)	1876	30	14.41	+	2.08	0.000141	0.0024	120	0.00833333
filopodium (GO:0030175)	98	6	0.75	+	7.97	0.000147	0.00248	121	0.00826446
basolateral plasma membrane (GO:0016323)	246	9	1.89	+	4.76	0.000155	0.00259	122	0.00819672
presynaptic active zone (GO:0048786)	99	6	0.76	+	7.89	0.000155	0.00257	123	0.00813008
nucleus (GO:0005634)	7212	33	55.41	-	0.6	0.000191	0.00315	124	0.00806452
intercalated disc (GO:0014704)	67	5	0.51	+	9.71	0.000225	0.00367	125	0.008
anchored component of presynaptic membrane (GO:0099026)	13	3	0.1	+	30.04	0.000227	0.00367	126	0.00793651
anchoring junction (GO:0070161)	664	15	5.1	+	2.94	0.000228	0.00367	127	0.00787402
nuclear lumen (GO:0031981)	4087	14	31.4	-	0.45	0.000301	0.0048	128	0.0078125
cytoplasmic vesicle membrane (GO:0030659)	607	14	4.66	+	3	0.000302	0.00478	129	0.00775194
G protein-coupled GABA receptor complex (GO:1902712)	2	2	0.02	+	> 100	0.000343	0.00539	130	0.00769231
cell body membrane (GO:0044298)	41	4	0.31	+	12.7	0.000381	0.00593	131	0.00763359
endoplasmic reticulum-Golgi intermediate compartment (GO:0005793)	77	5	0.59	+	8.45	0.000413	0.00638	132	0.00757576
early endosome (GO:0005769)	348	10	2.67	+	3.74	0.00044	0.00675	133	0.0075188
vesicle membrane (GO:0012506)	632	14	4.86	+	2.88	0.000448	0.00682	134	0.00746269
anchored component of plasma membrane (GO:0046658)	79	5	0.61	+	8.24	0.000461	0.00697	135	0.00740741
nucleoplasm (GO:0005654)	3634	12	27.92	-	0.43	0.000519	0.00778	136	0.00735294
G protein-coupled receptor heterodimeric complex (GO:0038039)	3	2	0.02	+	86.77	0.000569	0.00848	137	0.00729927
extracellular space (GO:0005615)	2135	31	16.4	+	1.89	0.000593	0.00876	138	0.00724638
synaptic cleft (GO:0043083)	19	3	0.15	+	20.55	0.000603	0.00885	139	0.00719424
secretory granule (GO:0030141)	436	11	3.35	+	3.28	0.000662	0.00964	140	0.00714286
chloride channel complex (GO:0034707)	48	4	0.37	+	10.85	0.000664	0.0096	141	0.0070922
dendrite membrane (GO:0032590)	50	4	0.38	+	10.41	0.000766	0.011	142	0.00704225
GABA receptor complex (GO:1902710)	21	3	0.16	+	18.59	0.000783	0.0112	143	0.00699301
perikaryon (GO:0043204)	143	6	1.1	+	5.46	0.001	0.0142	144	0.00694444
COPII-coated ER to Golgi transport vesicle (GO:0030134)	55	4	0.42	+	9.47	0.00107	0.0151	145	0.00689655
coated vesicle (GO:0030135)	202	7	1.55	+	4.51	0.00114	0.0159	146	0.00684932
nucleolus (GO:0005730)	899	0	6.91	-	< 0.01	0.00142	0.0197	147	0.00680272
clathrin-sculpted glutamate transport vesicle membrane (GO:0060203)	7	2	0.05	+	37.19	0.00201	0.0277	148	0.00675676
clathrin-sculpted glutamate transport vesicle (GO:0060199)	7	2	0.05	+	37.19	0.00201	0.0275	149	0.00671141
multivesicular body (GO:0005771)	66	4	0.51	+	7.89	0.00202	0.0275	150	0.00666667
sarcolemma (GO:0042383)	166	6	1.28	+	4.7	0.00209	0.0282	151	0.00662252
dendritic shaft (GO:0043198)	67	4	0.51	+	7.77	0.00213	0.0286	152	0.00657895
actin-based cell projection (GO:0098858)	228	7	1.75	+	4	0.00222	0.0296	153	0.00653595
lamellipodium membrane (GO:0031258)	8	2	0.06	+	32.54	0.0025	0.0331	154	0.00649351
NMDA selective glutamate receptor complex (GO:0017146)	9	2	0.07	+	28.92	0.00304	0.04	155	0.00645161
clathrin-sculpted vesicle (GO:0060198)	9	2	0.07	+	28.92	0.00304	0.0397	156	0.00641026
astrocyte end-foot (GO:0097450)	9	2	0.07	+	28.92	0.00304	0.0395	157	0.00636943
organelle membrane (GO:0031090)	2459	32	18.89	+	1.69	0.00305	0.0393	158	0.00632911
late endosome (GO:0005770)	249	7	1.91	+	3.66	0.00357	0.0458	159	0.00628931
juxtaparanode region of axon (GO:0044224)	10	2	0.08	+	26.03	0.00363	0.0462	160	0.00625
neuronal cell body membrane (GO:0032809)	38	3	0.29	+	10.28	0.00375	0.0475	161	0.00621118
organelle lumen (GO:0043233)	4527	20	34.78	-	0.58	0.00397	0.0499	162	0.00617284
membrane-enclosed lumen (GO:0031974)	4527	20	34.78	-	0.58	0.00397	0.0496	163	0.00613497
intracellular organelle lumen (GO:0070013)	4526	20	34.77	-	0.58	0.00397	0.0493	164	0.00609756

## Sheet: Hifuc_process
Analysis Type:	PANTHER Overrepresentation Test (Released 20221013)
Annotation Version and Release Date:	GO Ontology database DOI: 10.5281/zenodo.6799722 Released 2022-07-01
Analyzed List:	upload_1 (Mus musculus)
Reference List:	Mus musculus (all genes in database)
Test Type:	FISHER
Correction:	FDR
GO biological process complete	Mus musculus - REFLIST (21997)	upload_1 (126)	upload_1 (expected)	upload_1 (over/under)	upload_1 (fold Enrichment)	upload_1 (raw P-value)	upload_1 (FDR)	Rank	1/rank
cell adhesion (GO:0007155)	887	43	5.08	+	8.46	9.1e-28	1.43e-23	1	1
cell-cell adhesion (GO:0098609)	453	32	2.59	+	12.33	3.65e-25	2.88e-21	2	0.5
nervous system development (GO:0007399)	2038	52	11.67	+	4.45	2.29e-21	1.2e-17	3	0.333333
neurogenesis (GO:0022008)	1396	42	8	+	5.25	1.9e-19	7.47e-16	4	0.25
axonogenesis (GO:0007409)	384	24	2.2	+	10.91	8.69e-18	2.74e-14	5	0.2
axon development (GO:0061564)	419	24	2.4	+	10	5.66e-17	1.49e-13	6	0.166667
locomotion (GO:0040011)	532	26	3.05	+	8.53	9.47e-17	2.13e-13	7	0.142857
taxis (GO:0042330)	508	25	2.91	+	8.59	3.42e-16	5.39e-13	8	0.125
cell-cell adhesion via plasma-membrane adhesion molecules (GO:0098742)	197	18	1.13	+	15.95	3.24e-16	5.67e-13	9	0.111111
chemotaxis (GO:0006935)	506	25	2.9	+	8.63	3.13e-16	6.18e-13	10	0.1
neuron projection guidance (GO:0097485)	243	19	1.39	+	13.65	6.63e-16	8.71e-13	11	0.0909091
axon guidance (GO:0007411)	242	19	1.39	+	13.71	6.18e-16	8.86e-13	12	0.0833333
cell projection morphogenesis (GO:0048858)	529	25	3.03	+	8.25	8.36e-16	1.01e-12	13	0.0769231
cell morphogenesis involved in neuron differentiation (GO:0048667)	482	24	2.76	+	8.69	1.12e-15	1.26e-12	14	0.0714286
neuron differentiation (GO:0030182)	1147	34	6.57	+	5.17	1.89e-15	1.99e-12	15	0.0666667
cell part morphogenesis (GO:0032990)	556	25	3.18	+	7.85	2.5e-15	2.46e-12	16	0.0625
neuron projection morphogenesis (GO:0048812)	517	24	2.96	+	8.1	4.94e-15	4.58e-12	17	0.0588235
plasma membrane bounded cell projection morphogenesis (GO:0120039)	523	24	3	+	8.01	6.31e-15	5.52e-12	18	0.0555556
regulation of trans-synaptic signaling (GO:0099177)	527	24	3.02	+	7.95	7.4e-15	5.84e-12	19	0.0526316
modulation of chemical synaptic transmission (GO:0050804)	526	24	3.01	+	7.97	7.11e-15	5.9e-12	20	0.05
regulation of biological quality (GO:0065008)	3833	60	21.96	+	2.73	8.21e-15	6.16e-12	21	0.047619
cellular component morphogenesis (GO:0032989)	653	26	3.74	+	6.95	1.01e-14	7.24e-12	22	0.0454545
generation of neurons (GO:0048699)	1226	34	7.02	+	4.84	1.26e-14	8.63e-12	23	0.0434783
cell morphogenesis involved in differentiation (GO:0000904)	615	25	3.52	+	7.1	2.26e-14	1.48e-11	24	0.0416667
multicellular organism development (GO:0007275)	4559	65	26.11	+	2.49	2.43e-14	1.53e-11	25	0.04
system development (GO:0048731)	3813	59	21.84	+	2.7	2.75e-14	1.67e-11	26	0.0384615
neuron development (GO:0048666)	921	29	5.28	+	5.5	7.72e-14	4.5e-11	27	0.037037
cell morphogenesis (GO:0000902)	785	27	4.5	+	6	8.59e-14	4.84e-11	28	0.0357143
trans-synaptic signaling (GO:0099537)	385	20	2.21	+	9.07	1.62e-13	8.78e-11	29	0.0344828
cell junction organization (GO:0034330)	524	22	3	+	7.33	5.32e-13	2.79e-10	30	0.0333333
synapse organization (GO:0050808)	315	18	1.8	+	9.98	6.39e-13	3.25e-10	31	0.0322581
synaptic signaling (GO:0099536)	425	20	2.43	+	8.22	9.22e-13	4.54e-10	32	0.03125
developmental process (GO:0032502)	5724	71	32.79	+	2.17	1.03e-12	4.93e-10	33	0.030303
neuron projection development (GO:0031175)	747	25	4.28	+	5.84	1.47e-12	6.8e-10	34	0.0294118
cell projection organization (GO:0030030)	1225	31	7.02	+	4.42	2.49e-12	1.12e-09	35	0.0285714
anatomical structure development (GO:0048856)	5341	67	30.59	+	2.19	4.07e-12	1.78e-09	36	0.0277778
plasma membrane bounded cell projection organization (GO:0120036)	1174	30	6.72	+	4.46	4.79e-12	2.04e-09	37	0.027027
regulation of synapse organization (GO:0050807)	263	16	1.51	+	10.62	5.49e-12	2.28e-09	38	0.0263158
regulation of synapse structure or activity (GO:0050803)	271	16	1.55	+	10.31	8.42e-12	3.32e-09	39	0.025641
anatomical structure morphogenesis (GO:0009653)	2337	42	13.39	+	3.14	8.23e-12	3.33e-09	40	0.025
cell differentiation (GO:0030154)	3675	53	21.05	+	2.52	2.1e-11	8.07e-09	41	0.0243902
cellular developmental process (GO:0048869)	3702	53	21.21	+	2.5	2.78e-11	1.04e-08	42	0.0238095
response to chemical (GO:0042221)	3602	52	20.63	+	2.52	3.54e-11	1.3e-08	43	0.0232558
heterophilic cell-cell adhesion via plasma membrane cell adhesion molecules (GO:0007157)	50	9	0.29	+	31.42	4.67e-11	1.67e-08	44	0.0227273
neuron recognition (GO:0008038)	51	9	0.29	+	30.81	5.46e-11	1.91e-08	45	0.0222222
regulation of localization (GO:0032879)	2297	40	13.16	+	3.04	8.15e-11	2.79e-08	46	0.0217391
regulation of nervous system development (GO:0051960)	554	20	3.17	+	6.3	9.08e-11	3.05e-08	47	0.0212766
regulation of multicellular organismal process (GO:0051239)	2989	46	17.12	+	2.69	1.09e-10	3.58e-08	48	0.0208333
multicellular organismal process (GO:0032501)	7442	78	42.63	+	1.83	1.6e-10	5.16e-08	49	0.0204082
regulation of transport (GO:0051049)	1940	36	11.11	+	3.24	1.79e-10	5.65e-08	50	0.02
regulation of cellular component organization (GO:0051128)	2474	41	14.17	+	2.89	1.95e-10	6.02e-08	51	0.0196078
behavior (GO:0007610)	720	22	4.12	+	5.33	2.06e-10	6.24e-08	52	0.0192308
cell-cell signaling (GO:0007267)	894	24	5.12	+	4.69	3.57e-10	1.06e-07	53	0.0188679
cellular process (GO:0009987)	15352	117	87.94	+	1.33	4.8e-10	1.4e-07	54	0.0185185
gliogenesis (GO:0042063)	274	14	1.57	+	8.92	1.1e-09	3.09e-07	55	0.0181818
cellular component organization (GO:0016043)	5412	63	31	+	2.03	1.08e-09	3.1e-07	56	0.0178571
homophilic cell adhesion via plasma membrane adhesion molecules (GO:0007156)	111	10	0.64	+	15.73	1.86e-09	5.13e-07	57	0.0175439
regulation of plasma membrane bounded cell projection organization (GO:0120035)	740	21	4.24	+	4.95	2.02e-09	5.48e-07	58	0.0172414
cell development (GO:0048468)	1915	34	10.97	+	3.1	2.07e-09	5.54e-07	59	0.0169492
regulation of cell projection organization (GO:0031344)	756	21	4.33	+	4.85	2.92e-09	7.66e-07	60	0.0166667
regulation of neuron projection development (GO:0010975)	549	18	3.14	+	5.72	3.75e-09	9.53e-07	61	0.0163934
positive regulation of nervous system development (GO:0051962)	359	15	2.06	+	7.29	3.74e-09	9.66e-07	62	0.016129
cellular component organization or biogenesis (GO:0071840)	5606	63	32.11	+	1.96	4.14e-09	1.04e-06	63	0.015873
anterograde trans-synaptic signaling (GO:0098916)	366	15	2.1	+	7.15	4.8e-09	1.16e-06	64	0.015625
chemical synaptic transmission (GO:0007268)	366	15	2.1	+	7.15	4.8e-09	1.18e-06	65	0.0153846
glutamate receptor signaling pathway (GO:0007215)	40	7	0.23	+	30.55	8.55e-09	2.04e-06	66	0.0151515
regulation of neurogenesis (GO:0050767)	456	16	2.61	+	6.13	1.19e-08	2.8e-06	67	0.0149254
localization (GO:0051179)	4500	54	25.78	+	2.09	1.34e-08	3.11e-06	68	0.0147059
central nervous system development (GO:0007417)	913	22	5.23	+	4.21	1.45e-08	3.32e-06	69	0.0144928
regulation of cell communication (GO:0010646)	3348	45	19.18	+	2.35	1.49e-08	3.34e-06	70	0.0142857
regulation of membrane potential (GO:0042391)	467	16	2.68	+	5.98	1.64e-08	3.64e-06	71	0.0140845
regulation of synaptic plasticity (GO:0048167)	235	12	1.35	+	8.91	1.82e-08	3.98e-06	72	0.0138889
negative regulation of synaptic transmission (GO:0050805)	74	8	0.42	+	18.87	2.22e-08	4.78e-06	73	0.0136986
regulation of nervous system process (GO:0031644)	191	11	1.09	+	10.05	2.28e-08	4.85e-06	74	0.0135135
ion transport (GO:0006811)	1117	24	6.4	+	3.75	2.51e-08	5.28e-06	75	0.0133333
response to external stimulus (GO:0009605)	2488	37	14.25	+	2.6	3.66e-08	7.58e-06	76	0.0131579
positive regulation of cellular process (GO:0048522)	5869	63	33.62	+	1.87	4.26e-08	8.72e-06	77	0.012987
regulation of cell adhesion (GO:0030155)	814	20	4.66	+	4.29	5.26e-08	1.06e-05	78	0.0128205
regulation of synaptic transmission, glutamatergic (GO:0051966)	85	8	0.49	+	16.43	6.01e-08	1.2e-05	79	0.0126582
regulation of signaling (GO:0023051)	3356	44	19.22	+	2.29	6.33e-08	1.23e-05	80	0.0125
glial cell differentiation (GO:0010001)	212	11	1.21	+	9.06	6.28e-08	1.24e-05	81	0.0123457
regulation of cell development (GO:0060284)	596	17	3.41	+	4.98	7.53e-08	1.45e-05	82	0.0121951
cellular response to amyloid-beta (GO:1904646)	33	6	0.19	+	31.74	8.47e-08	1.61e-05	83	0.0120482
regulation of cell junction assembly (GO:1901888)	222	11	1.27	+	8.65	9.8e-08	1.84e-05	84	0.0119048
positive regulation of biological process (GO:0048518)	6514	66	37.31	+	1.77	1.23e-07	2.28e-05	85	0.0117647
regulation of axonogenesis (GO:0050770)	181	10	1.04	+	9.65	1.47e-07	2.7e-05	86	0.0116279
regulation of multicellular organismal development (GO:2000026)	1545	27	8.85	+	3.05	1.9e-07	3.45e-05	87	0.0114943
cognition (GO:0050890)	356	13	2.04	+	6.38	1.96e-07	3.51e-05	88	0.0113636
ion transmembrane transport (GO:0034220)	640	17	3.67	+	4.64	2.02e-07	3.57e-05	89	0.011236
response to amyloid-beta (GO:1904645)	39	6	0.22	+	26.86	2.06e-07	3.6e-05	90	0.0111111
positive regulation of transport (GO:0051050)	1076	22	6.16	+	3.57	2.42e-07	4.2e-05	91	0.010989
calcium-mediated signaling using intracellular calcium source (GO:0035584)	21	5	0.12	+	41.57	3.31e-07	5.67e-05	92	0.0108696
learning or memory (GO:0007611)	319	12	1.83	+	6.57	4.37e-07	7.41e-05	93	0.0107527
cell surface receptor signaling pathway (GO:0007166)	2050	31	11.74	+	2.64	4.59e-07	7.7e-05	94	0.0106383
regulation of ion transport (GO:0043269)	769	18	4.4	+	4.09	5.23e-07	8.68e-05	95	0.0105263
cell migration (GO:0016477)	945	20	5.41	+	3.69	5.42e-07	8.9e-05	96	0.0104167
negative regulation of cell projection organization (GO:0031345)	212	10	1.21	+	8.23	5.91e-07	9.6e-05	97	0.0103093
cell recognition (GO:0008037)	331	12	1.9	+	6.33	6.38e-07	0.000103	98	0.0102041
protein localization to membrane (GO:0072657)	473	14	2.71	+	5.17	7.57e-07	0.00012	99	0.010101
regulation of synapse assembly (GO:0051963)	122	8	0.7	+	11.45	8.04e-07	0.000127	100	0.01
transmembrane transport (GO:0055085)	972	20	5.57	+	3.59	8.34e-07	0.00013	101	0.00990099
multicellular organismal signaling (GO:0035637)	129	8	0.74	+	10.83	1.2e-06	0.000185	102	0.00980392
regulation of system process (GO:0044057)	651	16	3.73	+	4.29	1.28e-06	0.000196	103	0.00970874
negative regulation of cell communication (GO:0010648)	1397	24	8	+	3	1.39e-06	0.000211	104	0.00961538
negative regulation of signaling (GO:0023057)	1401	24	8.03	+	2.99	1.46e-06	0.00022	105	0.00952381
positive regulation of neurogenesis (GO:0050769)	298	11	1.71	+	6.44	1.61e-06	0.00024	106	0.00943396
regulation of developmental process (GO:0050793)	2652	35	15.19	+	2.3	1.72e-06	0.000253	107	0.00934579
calcium-mediated signaling (GO:0019722)	136	8	0.78	+	10.27	1.74e-06	0.000254	108	0.00925926
learning (GO:0007612)	186	9	1.07	+	8.45	1.81e-06	0.000262	109	0.00917431
inorganic ion transmembrane transport (GO:0098660)	516	14	2.96	+	4.74	2.05e-06	0.000293	110	0.00909091
action potential (GO:0001508)	96	7	0.55	+	12.73	2.07e-06	0.000294	111	0.00900901
sodium ion export across plasma membrane (GO:0036376)	13	4	0.07	+	53.72	2.25e-06	0.000317	112	0.00892857
positive regulation of cell development (GO:0010720)	377	12	2.16	+	5.56	2.37e-06	0.000331	113	0.00884956
cellular potassium ion homeostasis (GO:0030007)	15	4	0.09	+	46.55	3.64e-06	0.000482	114	0.00877193
trans-synaptic signaling, modulating synaptic transmission (GO:0099550)	15	4	0.09	+	46.55	3.64e-06	0.000486	115	0.00869565
regulation of long-term neuronal synaptic plasticity (GO:0048169)	36	5	0.21	+	24.25	3.52e-06	0.000486	116	0.00862069
localization within membrane (GO:0051668)	544	14	3.12	+	4.49	3.71e-06	0.000487	117	0.00854701
protein localization to postsynaptic specialization membrane (GO:0099633)	15	4	0.09	+	46.55	3.64e-06	0.00049	118	0.00847458
neurotransmitter receptor localization to postsynaptic specialization membrane (GO:0099645)	15	4	0.09	+	46.55	3.64e-06	0.000494	119	0.00840336
G protein-coupled glutamate receptor signaling pathway (GO:0007216)	15	4	0.09	+	46.55	3.64e-06	0.000499	120	0.00833333
positive regulation of multicellular organismal process (GO:0051240)	1699	26	9.73	+	2.67	3.88e-06	0.000506	121	0.00826446
protein localization to cell periphery (GO:1990778)	265	10	1.52	+	6.59	4.06e-06	0.000525	122	0.00819672
positive regulation of cellular component organization (GO:0051130)	1180	21	6.76	+	3.11	4.12e-06	0.000528	123	0.00813008
regulation of locomotion (GO:0040012)	1092	20	6.26	+	3.2	4.74e-06	0.000603	124	0.00806452
protein localization to postsynaptic membrane (GO:1903539)	39	5	0.22	+	22.38	5.03e-06	0.000629	125	0.008
regulation of neuron projection regeneration (GO:0070570)	39	5	0.22	+	22.38	5.03e-06	0.000634	126	0.00793651
regulation of postsynapse organization (GO:0099175)	111	7	0.64	+	11.01	5.13e-06	0.000637	127	0.00787402
negative regulation of neuron projection development (GO:0010977)	159	8	0.91	+	8.78	5.26e-06	0.000648	128	0.0078125
negative regulation of neuron projection regeneration (GO:0070571)	17	4	0.1	+	41.08	5.57e-06	0.000681	129	0.00775194
protein localization to postsynapse (GO:0062237)	40	5	0.23	+	21.82	5.63e-06	0.000683	130	0.00769231
cell motility (GO:0048870)	1109	20	6.35	+	3.15	5.94e-06	0.000715	131	0.00763359
positive regulation of sodium ion export across plasma membrane (GO:1903278)	4	3	0.02	+	> 100	6.21e-06	0.000741	132	0.00757576
regulation of anion transport (GO:0044070)	117	7	0.67	+	10.44	7.13e-06	0.000845	133	0.0075188
glial cell development (GO:0021782)	119	7	0.68	+	10.27	7.92e-06	0.000931	134	0.00746269
cation transmembrane transport (GO:0098655)	504	13	2.89	+	4.5	8.22e-06	0.00096	135	0.00740741
transmission of nerve impulse (GO:0019226)	78	6	0.45	+	13.43	8.56e-06	0.000992	136	0.00735294
regulation of cell motility (GO:2000145)	1044	19	5.98	+	3.18	9.21e-06	0.00106	137	0.00729927
cation transport (GO:0006812)	765	16	4.38	+	3.65	9.55e-06	0.00109	138	0.00724638
regulation of sodium ion export across plasma membrane (GO:1903276)	5	3	0.03	+	> 100	9.89e-06	0.00111	139	0.00719424
regulation of secretion (GO:0051046)	767	16	4.39	+	3.64	9.86e-06	0.00112	140	0.00714286
positive regulation of cell projection organization (GO:0031346)	438	12	2.51	+	4.78	1.04e-05	0.00116	141	0.0070922
positive regulation of cell junction assembly (GO:1901890)	125	7	0.72	+	9.78	1.07e-05	0.00119	142	0.00704225
signaling (GO:0023052)	5487	54	31.43	+	1.72	1.17e-05	0.00125	143	0.00699301
neuron maturation (GO:0042551)	47	5	0.27	+	18.57	1.16e-05	0.00125	144	0.00694444
homotypic cell-cell adhesion (GO:0034109)	47	5	0.27	+	18.57	1.16e-05	0.00126	145	0.00689655
membrane repolarization (GO:0086009)	21	4	0.12	+	33.25	1.16e-05	0.00127	146	0.00684932
maintenance of synapse structure (GO:0099558)	21	4	0.12	+	33.25	1.16e-05	0.00127	147	0.00680272
cell communication (GO:0007154)	5597	55	32.06	+	1.72	1.23e-05	0.00131	148	0.00675676
adult behavior (GO:0030534)	186	8	1.07	+	7.51	1.57e-05	0.00166	149	0.00671141
inorganic cation transmembrane transport (GO:0098662)	460	12	2.63	+	4.55	1.67e-05	0.00176	150	0.00666667
negative regulation of cellular component organization (GO:0051129)	718	15	4.11	+	3.65	1.88e-05	0.00196	151	0.00662252
locomotory behavior (GO:0007626)	253	9	1.45	+	6.21	1.97e-05	0.00204	152	0.00657895
positive regulation of potassium ion import across plasma membrane (GO:1903288)	7	3	0.04	+	74.82	2.1e-05	0.00217	153	0.00653595
neuron projection fasciculation (GO:0106030)	25	4	0.14	+	27.93	2.13e-05	0.00217	154	0.00649351
axonal fasciculation (GO:0007413)	25	4	0.14	+	27.93	2.13e-05	0.00218	155	0.00645161
synapse assembly (GO:0007416)	93	6	0.53	+	11.26	2.2e-05	0.00222	156	0.00641026
regulation of cellular process (GO:0050794)	11607	90	66.49	+	1.35	2.25e-05	0.00226	157	0.00636943
synaptic transmission, GABAergic (GO:0051932)	26	4	0.15	+	26.86	2.45e-05	0.00241	158	0.00632911
response to nitrogen compound (GO:1901698)	922	17	5.28	+	3.22	2.43e-05	0.00242	159	0.00628931
cellular sodium ion homeostasis (GO:0006883)	26	4	0.15	+	26.86	2.45e-05	0.00243	160	0.00625
second-messenger-mediated signaling (GO:0019932)	199	8	1.14	+	7.02	2.51e-05	0.00245	161	0.00621118
cell junction assembly (GO:0034329)	262	9	1.5	+	6	2.57e-05	0.0025	162	0.00617284
regulation of potassium ion import (GO:1903286)	8	3	0.05	+	65.47	2.88e-05	0.00278	163	0.00613497
positive regulation of axonogenesis (GO:0050772)	98	6	0.56	+	10.69	2.91e-05	0.0028	164	0.00609756
protein localization to cell junction (GO:1902414)	99	6	0.57	+	10.58	3.07e-05	0.00294	165	0.00606061
synaptic membrane adhesion (GO:0099560)	28	4	0.16	+	24.94	3.19e-05	0.00301	166	0.0060241
import across plasma membrane (GO:0098739)	149	7	0.85	+	8.2	3.17e-05	0.00301	167	0.00598802
adenylate cyclase-modulating G protein-coupled receptor signaling pathway (GO:0007188)	213	8	1.22	+	6.56	4e-05	0.00375	168	0.00595238
gamma-aminobutyric acid signaling pathway (GO:0007214)	30	4	0.17	+	23.28	4.08e-05	0.0038	169	0.00591716
regulation of secretion by cell (GO:1903530)	681	14	3.9	+	3.59	4.3e-05	0.00399	170	0.00588235
protein localization (GO:0008104)	1931	26	11.06	+	2.35	4.41e-05	0.00406	171	0.00584795
cellular macromolecule localization (GO:0070727)	1935	26	11.08	+	2.35	4.51e-05	0.00414	172	0.00581395
positive regulation of cell adhesion (GO:0045785)	512	12	2.93	+	4.09	4.63e-05	0.00422	173	0.00578035
positive regulation of developmental process (GO:0051094)	1505	22	8.62	+	2.55	4.84e-05	0.00439	174	0.00574713
regulation of postsynaptic membrane potential (GO:0060078)	65	5	0.37	+	13.43	4.98e-05	0.00449	175	0.00571429
regulation of cellular component biogenesis (GO:0044087)	983	17	5.63	+	3.02	5.34e-05	0.00478	176	0.00568182
regulation of ion transmembrane transporter activity (GO:0032412)	291	9	1.67	+	5.4	5.66e-05	0.00504	177	0.00564972
adenylate cyclase-inhibiting G protein-coupled receptor signaling pathway (GO:0007193)	67	5	0.38	+	13.03	5.71e-05	0.00505	178	0.00561798
protein localization to synapse (GO:0035418)	68	5	0.39	+	12.84	6.1e-05	0.00537	179	0.00558659
trans-synaptic signaling by trans-synaptic complex (GO:0099545)	11	3	0.06	+	47.61	6.27e-05	0.00546	180	0.00555556
establishment of localization (GO:0051234)	3923	41	22.47	+	1.82	6.26e-05	0.00548	181	0.00552486
regulation of axon regeneration (GO:0048679)	35	4	0.2	+	19.95	7.07e-05	0.00612	182	0.00549451
regulation of transmembrane transporter activity (GO:0022898)	301	9	1.72	+	5.22	7.28e-05	0.00627	183	0.00546448
regulation of metal ion transport (GO:0010959)	456	11	2.61	+	4.21	7.57e-05	0.00649	184	0.00543478
potassium ion homeostasis (GO:0055075)	36	4	0.21	+	19.4	7.82e-05	0.00666	185	0.00540541
myelination (GO:0042552)	119	6	0.68	+	8.8	8.17e-05	0.00692	186	0.00537634
regulation of neuronal synaptic plasticity (GO:0048168)	73	5	0.42	+	11.96	8.38e-05	0.00706	187	0.00534759
sodium ion homeostasis (GO:0055078)	37	4	0.21	+	18.87	8.63e-05	0.0072	188	0.00531915
regulation of amyloid-beta formation (GO:1902003)	37	4	0.21	+	18.87	8.63e-05	0.00724	189	0.00529101
leukocyte migration (GO:0050900)	240	8	1.37	+	5.82	8.97e-05	0.0074	190	0.00526316
regulation of response to wounding (GO:1903034)	177	7	1.01	+	6.9	9.02e-05	0.0074	191	0.0052356
response to organic substance (GO:0010033)	2641	31	15.13	+	2.05	8.94e-05	0.00742	192	0.00520833
axon ensheathment (GO:0008366)	122	6	0.7	+	8.59	9.32e-05	0.00757	193	0.00518135
ensheathment of neurons (GO:0007272)	122	6	0.7	+	8.59	9.32e-05	0.00761	194	0.00515464
regulation of presynapse assembly (GO:1905606)	38	4	0.22	+	18.38	9.5e-05	0.00768	195	0.00512821
inhibitory synapse assembly (GO:1904862)	13	3	0.07	+	40.29	9.57e-05	0.0077	196	0.00510204
positive regulation of cell communication (GO:0010647)	1784	24	10.22	+	2.35	9.77e-05	0.00778	197	0.00507614
regulation of biological process (GO:0050789)	12315	92	70.54	+	1.3	9.75e-05	0.0078	198	0.00505051
cellular response to chemical stimulus (GO:0070887)	2500	30	14.32	+	2.09	0.0001	0.00794	199	0.00502513
regulation of transporter activity (GO:0032409)	315	9	1.8	+	4.99	0.000102	0.00799	200	0.005
positive regulation of signaling (GO:0023056)	1791	24	10.26	+	2.34	0.000102	0.00801	201	0.00497512
regulation of signal transduction (GO:0009966)	2924	33	16.75	+	1.97	0.000107	0.00835	202	0.0049505
regulation of anion channel activity (GO:0010359)	14	3	0.08	+	37.41	0.000116	0.00885	203	0.00492611
regulation of postsynaptic density assembly (GO:0099151)	14	3	0.08	+	37.41	0.000116	0.0089	204	0.00490196
response to stimulus (GO:0050896)	8804	72	50.43	+	1.43	0.000117	0.00892	205	0.00487805
regulation of neuron death (GO:1901214)	397	10	2.27	+	4.4	0.000115	0.00894	206	0.00485437
neuronal ion channel clustering (GO:0045161)	14	3	0.08	+	37.41	0.000116	0.00894	207	0.00483092
import into cell (GO:0098657)	186	7	1.07	+	6.57	0.000121	0.0092	208	0.00480769
positive regulation of synaptic transmission, glutamatergic (GO:0051968)	41	4	0.23	+	17.03	0.000125	0.00932	209	0.00478469
regulation of cell differentiation (GO:0045595)	1677	23	9.61	+	2.39	0.000124	0.00933	210	0.0047619
biological regulation (GO:0065007)	12948	95	74.17	+	1.28	0.000124	0.00935	211	0.00473934
transport (GO:0006810)	3760	39	21.54	+	1.81	0.000127	0.00937	212	0.00471698
positive regulation of synapse assembly (GO:0051965)	80	5	0.46	+	10.91	0.000126	0.00938	213	0.00469484
negative regulation of protein metabolic process (GO:0051248)	1057	17	6.05	+	2.81	0.000127	0.00938	214	0.0046729
response to oxygen-containing compound (GO:1901700)	1385	20	7.93	+	2.52	0.000132	0.00964	215	0.00465116
regulation of presynapse organization (GO:0099174)	42	4	0.24	+	16.63	0.000136	0.00984	216	0.00462963
positive regulation of potassium ion transmembrane transport (GO:1901381)	42	4	0.24	+	16.63	0.000136	0.00988	217	0.00460829
nucleic acid metabolic process (GO:0090304)	1999	1	11.45	-	0.09	0.000137	0.00989	218	0.00458716
negative regulation of axon regeneration (GO:0048681)	15	3	0.09	+	34.92	0.000138	0.00991	219	0.00456621
potassium ion import across plasma membrane (GO:1990573)	42	4	0.24	+	16.63	0.000136	0.00993	220	0.00454545
cellular metal ion homeostasis (GO:0006875)	329	9	1.88	+	4.78	0.00014	0.01	221	0.00452489
regulation of molecular function (GO:0065009)	2583	30	14.8	+	2.03	0.000143	0.0101	222	0.0045045
cell-substrate adhesion (GO:0031589)	192	7	1.1	+	6.36	0.000147	0.0104	223	0.0044843
brain development (GO:0007420)	673	13	3.85	+	3.37	0.00015	0.0106	224	0.00446429
regulation of tissue remodeling (GO:0034103)	84	5	0.48	+	10.39	0.000157	0.011	225	0.00444444
regulation of amyloid precursor protein catabolic process (GO:1902991)	44	4	0.25	+	15.87	0.000161	0.0112	226	0.00442478
dendrite self-avoidance (GO:0070593)	16	3	0.09	+	32.73	0.000164	0.0114	227	0.00440529
metal ion homeostasis (GO:0055065)	417	10	2.39	+	4.19	0.00017	0.0117	228	0.00438596
cell junction maintenance (GO:0034331)	45	4	0.26	+	15.52	0.000174	0.0118	229	0.00436681
positive regulation of sodium ion transport (GO:0010765)	45	4	0.26	+	15.52	0.000174	0.0119	230	0.00434783
anatomical structure formation involved in morphogenesis (GO:0048646)	980	16	5.61	+	2.85	0.000173	0.0119	231	0.004329
regulation of peptidyl-tyrosine phosphorylation (GO:0050730)	265	8	1.52	+	5.27	0.000174	0.0119	232	0.00431034
cellular localization (GO:0051641)	2697	31	15.45	+	2.01	0.000176	0.0119	233	0.00429185
negative regulation of protein phosphorylation (GO:0001933)	341	9	1.95	+	4.61	0.000182	0.0123	234	0.0042735
positive regulation of ion transport (GO:0043270)	342	9	1.96	+	4.59	0.000186	0.0125	235	0.00425532
regulation of cell migration (GO:0030334)	987	16	5.65	+	2.83	0.000187	0.0125	236	0.00423729
regulation of excitatory synapse assembly (GO:1904889)	17	3	0.1	+	30.81	0.000192	0.0127	237	0.00421941
macromolecule localization (GO:0033036)	2329	28	13.34	+	2.1	0.000207	0.0137	238	0.00420168
regulation of postsynaptic specialization assembly (GO:0099150)	18	3	0.1	+	29.1	0.000223	0.0147	239	0.0041841
cellular chemical homeostasis (GO:0055082)	518	11	2.97	+	3.71	0.000225	0.0147	240	0.00416667
metal ion transport (GO:0030001)	608	12	3.48	+	3.45	0.000225	0.0148	241	0.00414938
regulation of response to stimulus (GO:0048583)	4140	41	23.71	+	1.73	0.000228	0.0148	242	0.00413223
response to organonitrogen compound (GO:0010243)	802	14	4.59	+	3.05	0.000232	0.0151	243	0.00411523
regulation of potassium ion transmembrane transport (GO:1901379)	93	5	0.53	+	9.39	0.000246	0.0159	244	0.00409836
positive regulation of cell population proliferation (GO:0008284)	1013	16	5.8	+	2.76	0.00025	0.0161	245	0.00408163
regulation of ion transmembrane transport (GO:0034765)	525	11	3.01	+	3.66	0.000252	0.0161	246	0.00406504
cellular homeostasis (GO:0019725)	618	12	3.54	+	3.39	0.00026	0.0163	247	0.00404858
inorganic cation import across plasma membrane (GO:0098659)	94	5	0.54	+	9.29	0.000258	0.0163	248	0.00403226
regulation of postsynaptic density organization (GO:1905874)	19	3	0.11	+	27.57	0.000257	0.0163	249	0.00401606
ion homeostasis (GO:0050801)	527	11	3.02	+	3.64	0.00026	0.0163	250	0.004
inorganic ion import across plasma membrane (GO:0099587)	94	5	0.54	+	9.29	0.000258	0.0163	251	0.00398406
negative regulation of amyloid-beta formation (GO:1902430)	19	3	0.11	+	27.57	0.000257	0.0164	252	0.00396825
regulation of growth (GO:0040008)	714	13	4.09	+	3.18	0.000264	0.0165	253	0.00395257
regulation of transmembrane transport (GO:0034762)	625	12	3.58	+	3.35	0.000287	0.0178	254	0.00393701
positive regulation of potassium ion transport (GO:0043268)	52	4	0.3	+	13.43	0.000293	0.018	255	0.00392157
regulation of bone resorption (GO:0045124)	52	4	0.3	+	13.43	0.000293	0.0181	256	0.00390625
receptor localization to synapse (GO:0097120)	53	4	0.3	+	13.18	0.000314	0.0191	257	0.00389105
export across plasma membrane (GO:0140115)	53	4	0.3	+	13.18	0.000314	0.0192	258	0.00387597
regulation of amino acid transport (GO:0051955)	53	4	0.3	+	13.18	0.000314	0.0192	259	0.003861
regulation of intracellular calcium activated chloride channel activity (GO:1902938)	3	2	0.02	+	> 100	0.000318	0.0193	260	0.00384615
head development (GO:0060322)	731	13	4.19	+	3.1	0.00033	0.0199	261	0.00383142
regulation of sodium ion transport (GO:0002028)	100	5	0.57	+	8.73	0.000339	0.0204	262	0.00381679
chemical homeostasis (GO:0048878)	942	15	5.4	+	2.78	0.000362	0.0217	263	0.00380228
cellular response to nitrogen compound (GO:1901699)	549	11	3.14	+	3.5	0.000365	0.0218	264	0.00378788
negative regulation of amyloid precursor protein catabolic process (GO:1902992)	22	3	0.13	+	23.81	0.000379	0.0225	265	0.00377358
cellular response to organonitrogen compound (GO:0071417)	470	10	2.69	+	3.71	0.00043	0.0255	266	0.0037594
proton transmembrane transport (GO:1902600)	59	4	0.34	+	11.84	0.000461	0.0272	267	0.00374532
negative regulation of phosphorylation (GO:0042326)	389	9	2.23	+	4.04	0.000466	0.0274	268	0.00373134
cellular response to oxygen-containing compound (GO:1901701)	969	15	5.55	+	2.7	0.000485	0.0284	269	0.00371747
leukocyte cell-cell adhesion (GO:0007159)	60	4	0.34	+	11.64	0.000489	0.0286	270	0.0037037
regulation of axon extension (GO:0030516)	109	5	0.62	+	8.01	0.000495	0.0288	271	0.00369004
positive regulation of synaptic transmission (GO:0050806)	169	6	0.97	+	6.2	0.000506	0.0293	272	0.00367647
regulation of postsynaptic membrane neurotransmitter receptor levels (GO:0099072)	61	4	0.35	+	11.45	0.000519	0.0298	273	0.003663
export from cell (GO:0140352)	482	10	2.76	+	3.62	0.000522	0.0298	274	0.00364964
cellular component maintenance (GO:0043954)	61	4	0.35	+	11.45	0.000519	0.0299	275	0.00363636
regulation of glial cell migration (GO:1903975)	25	3	0.14	+	20.95	0.000533	0.03	276	0.00362319
long-term synaptic potentiation (GO:0060291)	61	4	0.35	+	11.45	0.000519	0.03	277	0.00361011
regulation of transcription by RNA polymerase II (GO:0006357)	2484	3	14.23	-	0.21	0.000535	0.03	278	0.00359712
myelin assembly (GO:0032288)	25	3	0.14	+	20.95	0.000533	0.0301	279	0.00358423
regulation of glutamate secretion (GO:0014048)	25	3	0.14	+	20.95	0.000533	0.0302	280	0.00357143
positive regulation of sodium ion transmembrane transport (GO:1902307)	25	3	0.14	+	20.95	0.000533	0.0303	281	0.00355872
regulation of bone remodeling (GO:0046850)	62	4	0.36	+	11.26	0.00055	0.0308	282	0.0035461
negative regulation of nervous system development (GO:0051961)	172	6	0.99	+	6.09	0.000553	0.0308	283	0.00353357
anion transport (GO:0006820)	403	9	2.31	+	3.9	0.000598	0.0331	284	0.00352113
regulation of anatomical structure morphogenesis (GO:0022603)	989	15	5.67	+	2.65	0.000597	0.0331	285	0.00350877
regulation of potassium ion transport (GO:0043266)	114	5	0.65	+	7.66	0.000602	0.0332	286	0.0034965
positive regulation of cell differentiation (GO:0045597)	991	15	5.68	+	2.64	0.000609	0.0333	287	0.00348432
cellular cation homeostasis (GO:0030003)	404	9	2.31	+	3.89	0.000608	0.0334	288	0.00347222
animal organ development (GO:0048513)	3306	34	18.94	+	1.8	0.000624	0.034	289	0.00346021
neuron-glial cell signaling (GO:0150099)	5	2	0.03	+	69.83	0.000663	0.035	290	0.00344828
cellular response to organic substance (GO:0071310)	1903	23	10.9	+	2.11	0.000645	0.035	291	0.00343643
positive regulation of Schwann cell migration (GO:1900149)	5	2	0.03	+	69.83	0.000663	0.0351	292	0.00342466
retrograde trans-synaptic signaling by trans-synaptic protein complex (GO:0098942)	5	2	0.03	+	69.83	0.000663	0.0352	293	0.00341297
inhibitory chemical synaptic transmission (GO:0098977)	5	2	0.03	+	69.83	0.000663	0.0353	294	0.00340136
positive regulation of potassium ion transmembrane transporter activity (GO:1901018)	27	3	0.15	+	19.4	0.000654	0.0353	295	0.00338983
negative regulation of glucocorticoid metabolic process (GO:0031944)	5	2	0.03	+	69.83	0.000663	0.0354	296	0.00337838
regulation of transmission of nerve impulse (GO:0051969)	27	3	0.15	+	19.4	0.000654	0.0355	297	0.003367
negative regulation of glucocorticoid biosynthetic process (GO:0031947)	5	2	0.03	+	69.83	0.000663	0.0356	298	0.0033557
protein localization to juxtaparanode region of axon (GO:0071205)	5	2	0.03	+	69.83	0.000663	0.0357	299	0.00334448
regulation of cation transmembrane transport (GO:1904062)	412	9	2.36	+	3.81	0.000697	0.0365	300	0.00333333
cellular response to stimulus (GO:0051716)	6908	58	39.57	+	1.47	0.000695	0.0365	301	0.00332226
cation homeostasis (GO:0055080)	502	10	2.88	+	3.48	0.000709	0.037	302	0.00331126
associative learning (GO:0008306)	119	5	0.68	+	7.34	0.000725	0.0374	303	0.00330033
regulation of phosphate metabolic process (GO:0019220)	1424	19	8.16	+	2.33	0.000721	0.0374	304	0.00328947
regulation of neurotransmitter levels (GO:0001505)	252	7	1.44	+	4.85	0.000719	0.0374	305	0.00327869
regulation of phosphorus metabolic process (GO:0051174)	1425	19	8.16	+	2.33	0.000725	0.0375	306	0.00326797
negative regulation of cellular process (GO:0048523)	4808	44	27.54	+	1.6	0.000757	0.0389	307	0.00325733
regulation of action potential (GO:0098900)	68	4	0.39	+	10.27	0.000765	0.039	308	0.00324675
astrocyte differentiation (GO:0048708)	68	4	0.39	+	10.27	0.000765	0.0392	309	0.00323625
anatomical structure maturation (GO:0071695)	256	7	1.47	+	4.77	0.000787	0.04	310	0.00322581
regulation of neurotransmitter secretion (GO:0046928)	122	5	0.7	+	7.15	0.000808	0.0408	311	0.00321543
positive regulation of protein localization to cell periphery (GO:1904377)	69	4	0.4	+	10.12	0.000806	0.0409	312	0.00320513
cellular ion homeostasis (GO:0006873)	423	9	2.42	+	3.71	0.000836	0.0421	313	0.00319489
inorganic ion homeostasis (GO:0098771)	515	10	2.95	+	3.39	0.000858	0.0431	314	0.00318471
negative regulation of dendritic spine maintenance (GO:1902951)	6	2	0.03	+	58.19	0.000881	0.0433	315	0.0031746
negative regulation of biological process (GO:0048519)	5444	48	31.18	+	1.54	0.000885	0.0433	316	0.00316456
regulation of extent of cell growth (GO:0061387)	124	5	0.71	+	7.04	0.000867	0.0434	317	0.00315457
negative regulation of steroid hormone biosynthetic process (GO:0090032)	6	2	0.03	+	58.19	0.000881	0.0434	318	0.00314465
positive regulation of peptidyl-tyrosine phosphorylation (GO:0050731)	189	6	1.08	+	5.54	0.000891	0.0435	319	0.0031348
regulation of sprouting of injured axon (GO:0048686)	6	2	0.03	+	58.19	0.000881	0.0435	320	0.003125
regulation of axon extension involved in regeneration (GO:0048690)	6	2	0.03	+	58.19	0.000881	0.0437	321	0.00311526
cell-cell adhesion mediated by integrin (GO:0033631)	6	2	0.03	+	58.19	0.000881	0.0438	322	0.00310559
establishment or maintenance of transmembrane electrochemical gradient (GO:0010248)	6	2	0.03	+	58.19	0.000881	0.044	323	0.00309598
positive regulation of cation transmembrane transport (GO:1904064)	190	6	1.09	+	5.51	0.000915	0.0445	324	0.00308642
negative regulation of neuron death (GO:1901215)	266	7	1.52	+	4.59	0.000978	0.0474	325	0.00307692
regulation of vesicle-mediated transport (GO:0060627)	621	11	3.56	+	3.09	0.000991	0.0479	326	0.00306748
heterotypic cell-cell adhesion (GO:0034113)	32	3	0.18	+	16.37	0.00103	0.0497	327	0.0030581
peripheral nervous system development (GO:0007422)	74	4	0.42	+	9.44	0.00103	0.0498	328	0.00304878

## Sheet: Hifuc_component
Analysis Type:	PANTHER Overrepresentation Test (Released 20221013)
Annotation Version and Release Date:	GO Ontology database DOI: 10.5281/zenodo.6799722 Released 2022-07-01
Analyzed List:	upload_1 (Mus musculus)
Reference List:	Mus musculus (all genes in database)
Test Type:	FISHER
Correction:	FDR
GO cellular component complete	Mus musculus - REFLIST (21997)	upload_1 (126)	upload_1 (expected)	upload_1 (over/under)	upload_1 (fold Enrichment)	upload_1 (raw P-value)	upload_1 (FDR)	Rank	1/rank
synapse (GO:0045202)	1434	62	8.21	+	7.55	7.6e-39	1.55e-35	1	1
cell junction (GO:0030054)	2081	68	11.92	+	5.7	7.44e-36	7.59e-33	2	0.5
plasma membrane region (GO:0098590)	1297	54	7.43	+	7.27	2.29e-32	1.56e-29	3	0.333333
intrinsic component of plasma membrane (GO:0031226)	1822	59	10.44	+	5.65	4.82e-30	2.46e-27	4	0.25
synaptic membrane (GO:0097060)	468	36	2.68	+	13.43	1.4e-29	5.72e-27	5	0.2
intrinsic component of synaptic membrane (GO:0099240)	247	28	1.41	+	19.79	3.09e-27	1.05e-24	6	0.166667
axon (GO:0030424)	732	39	4.19	+	9.3	1.72e-26	5.01e-24	7	0.142857
neuron projection (GO:0043005)	1563	51	8.95	+	5.7	1.38e-25	3.51e-23	8	0.125
integral component of plasma membrane (GO:0005887)	1733	53	9.93	+	5.34	2.05e-25	4.18e-23	9	0.111111
integral component of synaptic membrane (GO:0099699)	227	26	1.3	+	20	2.05e-25	4.64e-23	10	0.1
cell projection (GO:0042995)	2635	63	15.09	+	4.17	3.23e-25	5.99e-23	11	0.0909091
plasma membrane bounded cell projection (GO:0120025)	2392	60	13.7	+	4.38	7.68e-25	1.3e-22	12	0.0833333
glutamatergic synapse (GO:0098978)	517	33	2.96	+	11.14	1.21e-24	1.76e-22	13	0.0769231
intrinsic component of membrane (GO:0031224)	6143	91	35.19	+	2.59	1.15e-24	1.81e-22	14	0.0714286
cell periphery (GO:0071944)	6392	92	36.61	+	2.51	3.8e-24	5.17e-22	15	0.0666667
plasma membrane (GO:0005886)	5907	88	33.84	+	2.6	1.59e-23	2.03e-21	16	0.0625
membrane (GO:0016020)	9798	109	56.12	+	1.94	2.11e-22	2.53e-20	17	0.0588235
intrinsic component of postsynaptic membrane (GO:0098936)	180	22	1.03	+	21.34	3.79e-22	4.29e-20	18	0.0555556
postsynapse (GO:0098794)	741	35	4.24	+	8.25	4.65e-22	5e-20	19	0.0526316
postsynaptic membrane (GO:0045211)	326	26	1.87	+	13.92	1.04e-21	1.06e-19	20	0.05
integral component of membrane (GO:0016021)	5964	86	34.16	+	2.52	1.13e-21	1.1e-19	21	0.047619
integral component of postsynaptic membrane (GO:0099055)	170	20	0.97	+	20.54	6.65e-20	6.17e-18	22	0.0454545
presynaptic membrane (GO:0042734)	201	21	1.15	+	18.24	7.02e-20	6.23e-18	23	0.0434783
presynapse (GO:0098793)	591	30	3.39	+	8.86	1.02e-19	8.65e-18	24	0.0416667
somatodendritic compartment (GO:0036477)	1064	37	6.09	+	6.07	4.96e-19	4.05e-17	25	0.04
intrinsic component of presynaptic membrane (GO:0098889)	129	17	0.74	+	23.01	8.24e-18	6.47e-16	26	0.0384615
integral component of presynaptic membrane (GO:0099056)	116	15	0.66	+	22.57	1e-15	7.58e-14	27	0.037037
neuron to neuron synapse (GO:0098984)	433	22	2.48	+	8.87	1.34e-14	9.76e-13	28	0.0357143
dendrite (GO:0030425)	740	27	4.24	+	6.37	2.19e-14	1.54e-12	29	0.0344828
dendritic tree (GO:0097447)	743	27	4.26	+	6.34	2.41e-14	1.64e-12	30	0.0333333
postsynaptic specialization (GO:0099572)	434	21	2.49	+	8.45	1.4e-13	9.23e-12	31	0.0322581
membrane raft (GO:0045121)	393	20	2.25	+	8.88	2.32e-13	1.48e-11	32	0.03125
membrane microdomain (GO:0098857)	394	20	2.26	+	8.86	2.43e-13	1.5e-11	33	0.030303
cell surface (GO:0009986)	1242	32	7.11	+	4.5	6.33e-13	3.8e-11	34	0.0294118
cell body (GO:0044297)	822	26	4.71	+	5.52	1.69e-12	9.83e-11	35	0.0285714
asymmetric synapse (GO:0032279)	402	19	2.3	+	8.25	3.35e-12	1.9e-10	36	0.0277778
distal axon (GO:0150034)	376	18	2.15	+	8.36	1.07e-11	5.89e-10	37	0.027027
postsynaptic density (GO:0014069)	394	18	2.26	+	7.98	2.23e-11	1.2e-09	38	0.0263158
postsynaptic specialization membrane (GO:0099634)	138	12	0.79	+	15.18	6.07e-11	3.18e-09	39	0.025641
growth cone (GO:0030426)	199	13	1.14	+	11.4	2.62e-10	1.34e-08	40	0.025
neuronal cell body (GO:0043025)	734	22	4.2	+	5.23	2.93e-10	1.46e-08	41	0.0243902
membrane protein complex (GO:0098796)	1217	28	6.97	+	4.02	3.01e-10	1.46e-08	42	0.0238095
plasma membrane protein complex (GO:0098797)	599	20	3.43	+	5.83	3.41e-10	1.62e-08	43	0.0232558
neuron spine (GO:0044309)	205	13	1.17	+	11.07	3.7e-10	1.72e-08	44	0.0227273
site of polarized growth (GO:0030427)	206	13	1.18	+	11.02	3.91e-10	1.77e-08	45	0.0222222
glial cell projection (GO:0097386)	43	8	0.25	+	32.48	4.59e-10	2.03e-08	46	0.0217391
receptor complex (GO:0043235)	428	17	2.45	+	6.93	6.61e-10	2.87e-08	47	0.0212766
integral component of postsynaptic specialization membrane (GO:0099060)	108	10	0.62	+	16.16	1.45e-09	6.17e-08	48	0.0208333
intrinsic component of postsynaptic specialization membrane (GO:0098948)	114	10	0.65	+	15.31	2.36e-09	9.83e-08	49	0.0204082
vesicle (GO:0031982)	2225	36	12.74	+	2.82	6.94e-09	2.83e-07	50	0.02
astrocyte projection (GO:0097449)	22	6	0.13	+	47.61	1.03e-08	4.12e-07	51	0.0196078
postsynaptic density membrane (GO:0098839)	99	9	0.57	+	15.87	1.15e-08	4.51e-07	52	0.0192308
intracellular vesicle (GO:0097708)	2082	34	11.93	+	2.85	1.67e-08	6.41e-07	53	0.0188679
integral component of postsynaptic density membrane (GO:0099061)	74	8	0.42	+	18.87	2.22e-08	8.37e-07	54	0.0185185
GABA-ergic synapse (GO:0098982)	108	9	0.62	+	14.55	2.33e-08	8.63e-07	55	0.0181818
dendritic spine (GO:0043197)	200	11	1.15	+	9.6	3.57e-08	1.28e-06	56	0.0178571
excitatory synapse (GO:0060076)	79	8	0.45	+	17.68	3.55e-08	1.29e-06	57	0.0175439
intrinsic component of postsynaptic density membrane (GO:0099146)	80	8	0.46	+	17.46	3.88e-08	1.34e-06	58	0.0172414
Schaffer collateral - CA1 synapse (GO:0098685)	115	9	0.66	+	13.66	3.87e-08	1.36e-06	59	0.0169492
transmembrane transporter complex (GO:1902495)	372	14	2.13	+	6.57	4.5e-08	1.53e-06	60	0.0166667
cytoplasmic vesicle (GO:0031410)	2078	33	11.9	+	2.77	5.59e-08	1.87e-06	61	0.0163934
myelin sheath (GO:0043209)	215	11	1.23	+	8.93	7.19e-08	2.37e-06	62	0.016129
terminal bouton (GO:0043195)	88	8	0.5	+	15.87	7.71e-08	2.5e-06	63	0.015873
transporter complex (GO:1990351)	394	14	2.26	+	6.2	8.92e-08	2.84e-06	64	0.015625
synaptic vesicle (GO:0008021)	235	11	1.35	+	8.17	1.7e-07	5.24e-06	65	0.0153846
filopodium (GO:0030175)	98	8	0.56	+	14.25	1.67e-07	5.25e-06	66	0.0151515
presynaptic active zone (GO:0048786)	99	8	0.57	+	14.11	1.8e-07	5.48e-06	67	0.0149254
synaptic cleft (GO:0043083)	19	5	0.11	+	45.94	2.16e-07	6.47e-06	68	0.0147059
axonal growth cone (GO:0044295)	42	6	0.24	+	24.94	3.05e-07	9.03e-06	69	0.0144928
exocytic vesicle (GO:0070382)	258	11	1.48	+	7.44	4.14e-07	1.21e-05	70	0.0142857
cell projection membrane (GO:0031253)	320	12	1.83	+	6.55	4.52e-07	1.28e-05	71	0.0140845
leading edge membrane (GO:0031256)	156	9	0.89	+	10.07	4.48e-07	1.29e-05	72	0.0138889
endomembrane system (GO:0012505)	4173	48	23.9	+	2.01	5.73e-07	1.6e-05	73	0.0136986
neuron projection terminus (GO:0044306)	216	10	1.24	+	8.08	6.95e-07	1.92e-05	74	0.0135135
basal plasma membrane (GO:0009925)	275	11	1.58	+	6.98	7.58e-07	2.06e-05	75	0.0133333
secretory vesicle (GO:0099503)	640	16	3.67	+	4.36	1.03e-06	2.77e-05	76	0.0131579
sodium:potassium-exchanging ATPase complex (GO:0005890)	11	4	0.06	+	63.48	1.3e-06	3.46e-05	77	0.012987
basal part of cell (GO:0045178)	300	11	1.72	+	6.4	1.72e-06	4.49e-05	78	0.0128205
parallel fiber to Purkinje cell synapse (GO:0098688)	32	5	0.18	+	27.28	2.08e-06	5.38e-05	79	0.0126582
basolateral plasma membrane (GO:0016323)	246	10	1.41	+	7.1	2.15e-06	5.47e-05	80	0.0125
axon terminus (GO:0043679)	194	9	1.11	+	8.1	2.52e-06	6.35e-05	81	0.0123457
anchored component of membrane (GO:0031225)	196	9	1.12	+	8.02	2.73e-06	6.79e-05	82	0.0121951
cation-transporting ATPase complex (GO:0090533)	14	4	0.08	+	49.88	2.89e-06	7.09e-05	83	0.0120482
ATPase dependent transmembrane transport complex (GO:0098533)	16	4	0.09	+	43.64	4.53e-06	0.00011	84	0.0119048
neuron projection membrane (GO:0032589)	71	6	0.41	+	14.75	5.16e-06	0.000124	85	0.0117647
transport vesicle (GO:0030133)	347	11	1.99	+	5.53	6.61e-06	0.000157	86	0.0116279
actin-based cell projection (GO:0098858)	228	9	1.31	+	6.89	8.86e-06	0.000208	87	0.0114943
axolemma (GO:0030673)	20	4	0.11	+	34.92	9.76e-06	0.000226	88	0.0113636
cellular anatomical entity (GO:0110165)	19206	124	110.01	+	1.13	1.12e-05	0.000258	89	0.011236
GABA receptor complex (GO:1902710)	21	4	0.12	+	33.25	1.16e-05	0.000262	90	0.0111111
main axon (GO:0044304)	84	6	0.48	+	12.47	1.28e-05	0.000286	91	0.010989
cell-cell junction (GO:0005911)	528	13	3.02	+	4.3	1.33e-05	0.000295	92	0.0108696
hippocampal mossy fiber to CA3 synapse (GO:0098686)	49	5	0.28	+	17.81	1.4e-05	0.000307	93	0.0107527
perineuronal net (GO:0072534)	6	3	0.03	+	87.29	1.48e-05	0.000321	94	0.0106383
perisynaptic extracellular matrix (GO:0098966)	7	3	0.04	+	74.82	2.1e-05	0.000451	95	0.0105263
plasma membrane signaling receptor complex (GO:0098802)	197	8	1.13	+	7.09	2.34e-05	0.000497	96	0.0104167
apical part of cell (GO:0045177)	487	12	2.79	+	4.3	2.89e-05	0.000601	97	0.0103093
extracellular region (GO:0005576)	2875	34	16.47	+	2.06	2.93e-05	0.000604	98	0.0102041
synapse-associated extracellular matrix (GO:0099535)	8	3	0.05	+	65.47	2.88e-05	0.000605	99	0.010101
anchoring junction (GO:0070161)	664	14	3.8	+	3.68	3.29e-05	0.000671	100	0.01
transport vesicle membrane (GO:0030658)	151	7	0.86	+	8.09	3.44e-05	0.000695	101	0.00990099
dendritic shaft (GO:0043198)	67	5	0.38	+	13.03	5.71e-05	0.00112	102	0.00980392
synaptic vesicle membrane (GO:0030672)	111	6	0.64	+	9.44	5.65e-05	0.00112	103	0.00970874
exocytic vesicle membrane (GO:0099501)	111	6	0.64	+	9.44	5.65e-05	0.00113	104	0.00961538
ion channel complex (GO:0034702)	294	9	1.68	+	5.34	6.11e-05	0.00119	105	0.00952381
cell pole (GO:0060187)	12	3	0.07	+	43.64	7.81e-05	0.0015	106	0.00943396
integral component of synaptic vesicle membrane (GO:0030285)	42	4	0.24	+	16.63	0.000136	0.00259	107	0.00934579
cell leading edge (GO:0031252)	408	10	2.34	+	4.28	0.000143	0.0027	108	0.00925926
plasma membrane raft (GO:0044853)	137	6	0.78	+	7.65	0.000171	0.0032	109	0.00917431
endoplasmic reticulum (GO:0005783)	1876	24	10.75	+	2.23	0.000177	0.00328	110	0.00909091
G protein-coupled GABA receptor complex (GO:1902712)	2	2	0.01	+	> 100	0.000192	0.00349	111	0.00900901
filopodium membrane (GO:0031527)	17	3	0.1	+	30.81	0.000192	0.00352	112	0.00892857
cell-cell contact zone (GO:0044291)	90	5	0.52	+	9.7	0.000213	0.00384	113	0.00884956
cytoplasmic vesicle membrane (GO:0030659)	607	12	3.48	+	3.45	0.000221	0.00396	114	0.00877193
presynaptic active zone membrane (GO:0048787)	49	4	0.28	+	14.25	0.000237	0.0042	115	0.00869565
caveola (GO:0005901)	97	5	0.56	+	9	0.000296	0.00521	116	0.00862069
apical plasma membrane (GO:0016324)	369	9	2.11	+	4.26	0.000321	0.0055	117	0.00854701
G protein-coupled receptor heterodimeric complex (GO:0038039)	3	2	0.02	+	> 100	0.000318	0.0055	118	0.00847458
neuromuscular junction (GO:0031594)	99	5	0.57	+	8.82	0.000324	0.00551	119	0.00840336
vesicle membrane (GO:0012506)	632	12	3.62	+	3.31	0.000317	0.00553	120	0.00833333
extrinsic component of synaptic membrane (GO:0099243)	22	3	0.13	+	23.81	0.000379	0.00638	121	0.00826446
intrinsic component of synaptic vesicle membrane (GO:0098563)	56	4	0.32	+	12.47	0.000382	0.00639	122	0.00819672
endosome (GO:0005768)	984	15	5.64	+	2.66	0.000567	0.0094	123	0.00813008
axon initial segment (GO:0043194)	27	3	0.15	+	19.4	0.000654	0.0108	124	0.00806452
bounding membrane of organelle (GO:0098588)	1231	17	7.05	+	2.41	0.000724	0.0118	125	0.008
nucleus (GO:0005634)	7212	24	41.31	-	0.58	0.0008	0.0129	126	0.00793651
T-tubule (GO:0030315)	70	4	0.4	+	9.98	0.000848	0.0136	127	0.00787402
extrinsic component of plasma membrane (GO:0019897)	190	6	1.09	+	5.51	0.000915	0.0146	128	0.0078125
G protein-coupled receptor dimeric complex (GO:0038037)	7	2	0.04	+	49.88	0.00113	0.0177	129	0.00775194
intrinsic component of presynaptic active zone membrane (GO:0098945)	33	3	0.19	+	15.87	0.00112	0.0178	130	0.00769231
anchored component of plasma membrane (GO:0046658)	79	4	0.45	+	8.84	0.0013	0.0203	131	0.00763359
lamellipodium membrane (GO:0031258)	8	2	0.05	+	43.64	0.00141	0.0217	132	0.00757576
astrocyte end-foot (GO:0097450)	9	2	0.05	+	38.8	0.00171	0.0255	133	0.0075188
semaphorin receptor complex (GO:0002116)	9	2	0.05	+	38.8	0.00171	0.0257	134	0.00746269
NMDA selective glutamate receptor complex (GO:0017146)	9	2	0.05	+	38.8	0.00171	0.0259	135	0.00740741
cell tip (GO:0051286)	9	2	0.05	+	38.8	0.00171	0.0261	136	0.00735294
G protein-coupled receptor complex (GO:0097648)	9	2	0.05	+	38.8	0.00171	0.0263	137	0.00729927
cation channel complex (GO:0034703)	223	6	1.28	+	4.7	0.00202	0.0297	138	0.00724638
cell body membrane (GO:0044298)	41	3	0.23	+	12.77	0.00201	0.0298	139	0.00719424
anchored component of postsynaptic membrane (GO:0099025)	10	2	0.06	+	34.92	0.00205	0.0298	140	0.00714286
collagen-containing extracellular matrix (GO:0062023)	396	8	2.27	+	3.53	0.00223	0.0323	141	0.0070922
ionotropic glutamate receptor complex (GO:0008328)	44	3	0.25	+	11.9	0.00244	0.035	142	0.00704225
organelle membrane (GO:0031090)	2459	26	14.09	+	1.85	0.00253	0.036	143	0.00699301
side of membrane (GO:0098552)	922	13	5.28	+	2.46	0.00263	0.0373	144	0.00694444
neurotransmitter receptor complex (GO:0098878)	46	3	0.26	+	11.39	0.00275	0.0386	145	0.00689655
dendritic growth cone (GO:0044294)	12	2	0.07	+	29.1	0.0028	0.0391	146	0.00684932
external side of plasma membrane (GO:0009897)	713	11	4.08	+	2.69	0.00288	0.04	147	0.00680272
sarcolemma (GO:0042383)	166	5	0.95	+	5.26	0.003	0.0413	148	0.00675676
chloride channel complex (GO:0034707)	48	3	0.27	+	10.91	0.00308	0.0421	149	0.00671141
anchored component of presynaptic membrane (GO:0099026)	13	2	0.07	+	26.86	0.00322	0.0435	150	0.00666667
nuclear envelope lumen (GO:0005641)	13	2	0.07	+	26.86	0.00322	0.0438	151	0.00662252
dendrite membrane (GO:0032590)	50	3	0.29	+	10.47	0.00343	0.0461	152	0.00657895
microvillus (GO:0005902)	105	4	0.6	+	6.65	0.00352	0.0469	153	0.00653595
extracellular matrix (GO:0031012)	526	9	3.01	+	2.99	0.00358	0.0474	154	0.00649351
non-membrane-bounded organelle (GO:0043228)	4499	13	25.77	-	0.5	0.00371	0.0482	155	0.00645161
external encapsulating structure (GO:0030312)	528	9	3.02	+	2.98	0.00367	0.0483	156	0.00641026
intracellular non-membrane-bounded organelle (GO:0043232)	4498	13	25.76	-	0.5	0.00371	0.0485	157	0.00636943
