# Supplementary material for: N-glycoproteomics of brain synapses and synaptic vesicles
Source: Cell Rep. Author manuscript; Available in PMC 2023 Oct 23. (PMC10560701; doi:10.1016/j.celrep.2023.112368)
Supplement: 10 [file NIHMS1895595-supplement-10.zip]

Archive with 1 entries (1 files):
- celrep_112368_mmc9.tsv
