# Supplementary material for: N-glycoproteomics of brain synapses and synaptic vesicles
Source: Cell Rep. Author manuscript; Available in PMC 2023 Oct 23. (PMC10560701; doi:10.1016/j.celrep.2023.112368)
Supplement: 10 [file NIHMS1895595-supplement-10.zip › celrep_112368_mmc9.tsv]

Spectrum	Spectrum File	Peptide	Modified Peptide	Prev AA	Next AA	Peptide Length	Charge	Retention	Observed Mass	Calibrated Observed Mass	Observed M/Z	Calibrated Observed M/Z	Calculated Peptide Mass	Calculated M/Z	Delta Mass	Expectation	Hyperscore	Nextscore	PeptideProphet Probability	Number of Enzymatic Termini	Number of Missed Cleavages	Protein Start	Protein End	Intensity	Assigned Modifications	Observed Modifications	Glycan Score	Glycan q-value	MSFragger Localization	Best Score with Delta Mass	Best Score without Delta Mass	Is Unique	Protein	Protein ID	Entry Name	Gene	Protein Description	Mapped Genes	Mapped Proteins
2017_01_19_MB1-4_Glyco_rep1_Frac1.02377.02377.2	interact.pep.xml	IKSMATSR	IKSM[147]ATSR	K	R	8	2	751.7947	908.4769	908.4747	455.2457	455.2446	908.4749	455.2447	-0.0002	0.01144195000000	14.2660	9.3410	0.9407	2	1	1749	1756	0.0000	4M(15.9949)							false	sp|P16546|SPTN1_MOUSE	P16546	SPTN1_MOUSE	Sptan1	Spectrin alpha chain, non-erythrocytic 1		sp|P16546-2|SPTN1_MOUSE
2017_01_19_MB1-4_Glyco_rep1_Frac1.02397.02397.2	interact.pep.xml	LAHYNKR		R	S	7	2	757.3801	900.4953	900.4927	451.2549	451.2536	900.4930	451.2538	-0.0003	0.10971100000000	10.3390	0.0000	0.9218	2	0	81	87	0.0000								false	sp|Q64478|H2B1H_MOUSE	Q64478	H2B1H_MOUSE	H2bc9	Histone H2B type 1-H	H2bc1, H2bc12, H2bc14, H2bc21, H2bc3, H2bc4, H2bc7, H2bu1, Hist1h2bp, Hist2h2bb, Hist3h2ba	sp|P10853|H2B1F_MOUSE, sp|P10854|H2B1M_MOUSE, sp|P70696|H2B1A_MOUSE, sp|Q64475|H2B1B_MOUSE, sp|Q64524|H2B2E_MOUSE, sp|Q64525|H2B2B_MOUSE, sp|Q6ZWY9|H2B1C_MOUSE, sp|Q8CGP0|H2B3B_MOUSE, sp|Q8CGP1|H2B1K_MOUSE, sp|Q8CGP2-2|H2B1P_MOUSE, sp|Q8CGP2|H2B1P_MOUSE, sp|Q9D2U9|H2B3A_MOUSE
2017_01_19_MB1-4_Glyco_rep1_Frac1.02429.02429.3	interact.pep.xml	STNHEPSEMSNR	STNHEPSEM[147]SN[1817]R	R	T	12	3	765.5830	3106.1685	3106.1646	1036.3968	1036.3955	1403.5735	468.8651	1702.5910	0.00601866300000	19.3820	12.7800	0.9972	2	0	69	80	0.0000	9M(15.9949), 11N(1702.5814)	HexNAc-2_Hex-8	1.5253	1.7811553761206436E-4	STNHEPSEMSnR	19.38256	19.38256	false	sp|Q9R171|CBLN1_MOUSE	Q9R171	CBLN1_MOUSE	Cbln1	Cerebellin-1	Cbln2	sp|Q8BGU2|CBLN2_MOUSE
2017_01_19_MB1-4_Glyco_rep1_Frac1.02480.02480.3	interact.pep.xml	GLSHLHQHK		R	V	9	3	782.4683	1055.5654	1055.5640	352.8624	352.8619	1055.5624	352.8614	0.0015	0.00000372717900	22.2390	9.8040	0.9999	2	0	140	148	0.0000								false	sp|P83510-2|TNIK_MOUSE	P83510-2	TNIK_MOUSE	Tnik	Isoform 2 of Traf2 and NCK-interacting protein kinase		sp|P83510|TNIK_MOUSE
2017_01_19_MB1-4_Glyco_rep1_Frac1.02481.02481.2	interact.pep.xml	GLSHLHQHK		R	V	9	2	782.7338	1055.5645	1055.5624	528.7895	528.7885	1055.5624	528.7885	0.0000	0.04102040000000	12.0480	9.1000	0.9737	2	0	140	148	0.0000								false	sp|P83510-2|TNIK_MOUSE	P83510-2	TNIK_MOUSE	Tnik	Isoform 2 of Traf2 and NCK-interacting protein kinase		sp|P83510|TNIK_MOUSE
2017_01_19_MB1-4_Glyco_rep1_Frac1.02482.02482.2	interact.pep.xml	GLSHLHQHK		R	V	9	2	782.9136	1055.5645	1055.5624	528.7895	528.7885	1055.5624	528.7885	0.0000	0.00096050600000	19.5700	0.0000	0.9992	2	0	140	148	0.0000								false	sp|P83510-2|TNIK_MOUSE	P83510-2	TNIK_MOUSE	Tnik	Isoform 2 of Traf2 and NCK-interacting protein kinase		sp|P83510|TNIK_MOUSE
2017_01_19_MB1-4_Glyco_rep1_Frac1.02547.02547.3	interact.pep.xml	VLHHYNR	VLHHYN[1493]R	R	T	7	3	805.5464	2315.9731	2315.9660	772.9983	772.9959	937.4882	313.5033	1378.4777	0.38859750000000	11.1420	8.2830	0.6724	2	0	121	127	0.0000	6N(1378.4757)	HexNAc-2_Hex-6	0.8702	1.939487975174554E-4	VLHHYnR	11.142994	11.142994	true	sp|P70275|SEM3E_MOUSE	P70275	SEM3E_MOUSE	Sema3e	Semaphorin-3E
2017_01_19_MB1-4_Glyco_rep1_Frac1.02561.02561.3	interact.pep.xml	YIDKGNR	YIDKGN[1330]R	R	T	7	3	810.1496	2080.8774	2080.8694	694.6331	694.6304	864.4453	289.1557	1216.4240	0.03156821000000	14.5030	0.0000	0.9517	2	1	575	581	0.0000	6N(1216.4229)	HexNAc-2_Hex-5	3.2749	0.0	YIDKGnR	14.503652	14.503652	false	sp|O08532-4|CA2D1_MOUSE	O08532-4	CA2D1_MOUSE	Cacna2d1	Isoform 2D of Voltage-dependent calcium channel subunit alpha-2/delta-1		sp|O08532-2|CA2D1_MOUSE, sp|O08532-3|CA2D1_MOUSE, sp|O08532-5|CA2D1_MOUSE, sp|O08532|CA2D1_MOUSE
2017_01_19_MB1-4_Glyco_rep1_Frac1.02578.02578.2	interact.pep.xml	AGSAETESAAK		K	A	11	2	816.9665	1020.4756	1020.4724	511.2451	511.2435	1020.4724	511.2435	0.0000	0.00002027463000	22.3510	8.4070	1.0000	2	0	126	136	0.0000								true	sp|P06837|NEUM_MOUSE	P06837	NEUM_MOUSE	Gap43	Neuromodulin
2017_01_19_MB1-4_Glyco_rep1_Frac1.02589.02589.3	interact.pep.xml	VLHHYNR	VLHHYN[1330]R	R	T	7	3	819.7959	2153.9182	2153.9120	718.9800	718.9779	937.4882	313.5033	1216.4238	0.31332860000000	9.5160	0.0000	0.8027	2	0	121	127	0.0000	6N(1216.4229)	HexNAc-2_Hex-5	2.4186	1.7811553761206436E-4	VLHHYnR	9.516196	9.516196	true	sp|P70275|SEM3E_MOUSE	P70275	SEM3E_MOUSE	Sema3e	Semaphorin-3E
2017_01_19_MB1-4_Glyco_rep1_Frac1.02637.02637.2	interact.pep.xml	GTESTQDACAK	GTESTQDACAK	R	M	11	2	836.4475	1166.4907	1166.4874	584.2526	584.2510	1166.4873	584.2509	0.0001	0.00683124800000	10.1620	0.0000	0.9931	2	0	243	253	0.0000	9C(57.0215)							false	sp|Q8BIZ1-2|ANS1B_MOUSE	Q8BIZ1-2	ANS1B_MOUSE	Anks1b	Isoform 2 of Ankyrin repeat and sterile alpha motif domain-containing protein 1B	Anks1a	sp|P59672-2|ANS1A_MOUSE, sp|P59672|ANS1A_MOUSE, sp|Q8BIZ1-3|ANS1B_MOUSE, sp|Q8BIZ1-4|ANS1B_MOUSE, sp|Q8BIZ1-5|ANS1B_MOUSE, sp|Q8BIZ1|ANS1B_MOUSE
2017_01_19_MB1-4_Glyco_rep1_Frac1.02658.02658.3	interact.pep.xml	KGEGDAAPSEEK		K	A	12	3	842.6414	1216.5625	1216.5566	406.5281	406.5261	1216.5570	406.5263	-0.0003	0.00210377800000	18.2080	0.0000	0.9984	2	0	114	125	0.0000								true	sp|P06837|NEUM_MOUSE	P06837	NEUM_MOUSE	Gap43	Neuromodulin
2017_01_19_MB1-4_Glyco_rep1_Frac1.02659.02659.3	interact.pep.xml	KGEGDAAPSEEK		K	A	12	3	843.0143	1216.5625	1216.5566	406.5281	406.5261	1216.5570	406.5263	-0.0003	0.00000000612350	43.3520	17.2410	1.0000	2	0	114	125	0.0000								true	sp|P06837|NEUM_MOUSE	P06837	NEUM_MOUSE	Gap43	Neuromodulin
2017_01_19_MB1-4_Glyco_rep1_Frac1.02665.02665.2	interact.pep.xml	KGEGDAAPSEEK		K	A	12	2	844.9773	1216.5608	1216.5571	609.2877	609.2858	1216.5570	609.2858	0.0001	0.00003417827000	26.3650	7.9830	1.0000	2	0	114	125	0.0000								true	sp|P06837|NEUM_MOUSE	P06837	NEUM_MOUSE	Gap43	Neuromodulin
2017_01_19_MB1-4_Glyco_rep1_Frac1.02667.02667.2	interact.pep.xml	KGEGDAAPSEEK		K	A	12	2	845.6861	1216.5608	1216.5571	609.2877	609.2858	1216.5570	609.2858	0.0001	0.00010051950000	22.4910	9.2980	1.0000	2	0	114	125	0.0000								true	sp|P06837|NEUM_MOUSE	P06837	NEUM_MOUSE	Gap43	Neuromodulin
2017_01_19_MB1-4_Glyco_rep1_Frac1.02706.02706.2	interact.pep.xml	KLSSAMSAAK	KLSSAM[147]SAAK	R	A	10	2	858.6749	1008.5316	1008.5273	505.2731	505.2709	1008.5273	505.2709	0.0000	0.05802590000000	16.3860	12.1140	0.9611	2	0	239	248	0.0000	6M(15.9949)							true	sp|P14152|MDHC_MOUSE	P14152	MDHC_MOUSE	Mdh1	Malate dehydrogenase, cytoplasmic
2017_01_19_MB1-4_Glyco_rep1_Frac1.02730.02730.2	interact.pep.xml	TDTGEPMGR	TDTGEPM[147]GR	R	G	9	2	867.3657	978.4091	978.4076	490.2118	490.2111	978.4076	490.2111	0.0000	0.00071531910000	18.0820	0.0000	0.9996	2	0	174	182	0.0000	7M(15.9949)							true	sp|P07901|HS90A_MOUSE	P07901	HS90A_MOUSE	Hsp90aa1	Heat shock protein HSP 90-alpha
2017_01_19_MB1-4_Glyco_rep1_Frac1.02770.02770.3	interact.pep.xml	AAHLHSLHQK		R	K	10	3	879.4108	1140.6177	1140.6146	381.2132	381.2121	1140.6151	381.2123	-0.0004	0.01632383000000	14.2490	9.1190	0.9891	2	0	443	452	0.0000								false	sp|Q8BH60-2|GOPC_MOUSE	Q8BH60-2	GOPC_MOUSE	Gopc	Isoform 2 of Golgi-associated PDZ and coiled-coil motif-containing protein		sp|Q8BH60|GOPC_MOUSE
2017_01_19_MB1-4_Glyco_rep1_Frac1.02782.02782.3	interact.pep.xml	AKKPAAAAVTK		K	K	11	3	883.0827	1054.6532	1054.6517	352.5583	352.5578	1054.6498	352.5572	0.0019	0.02506109000000	15.9040	0.0000	0.9475	2	1	158	168	0.0000								true	sp|P15864|H12_MOUSE	P15864	H12_MOUSE	H1-2	Histone H1.2
2017_01_19_MB1-4_Glyco_rep1_Frac1.02846.02846.2	interact.pep.xml	MLSSCCK	M[147]LSSCCK	R	M	7	2	902.5603	900.3529	900.3505	451.1837	451.1825	900.3503	451.1824	0.0001	0.00166532900000	12.6140	0.0000	0.9980	2	0	40	46	0.0000	1M(15.9949), 5C(57.0215), 6C(57.0215)							false	sp|O08599|STXB1_MOUSE	O08599	STXB1_MOUSE	Stxbp1	Syntaxin-binding protein 1		sp|O08599-2|STXB1_MOUSE
2017_01_19_MB1-4_Glyco_rep1_Frac1.02903.02903.2	interact.pep.xml	THQFMGR	THQFM[147]GR	R	T	7	2	920.9735	891.4054	891.4021	446.7100	446.7083	891.4021	446.7083	0.0000	0.04786300000000	6.7800	0.0000	0.9688	2	0	26	32	0.0000	5M(15.9949)							true	sp|P14231|AT1B2_MOUSE	P14231	AT1B2_MOUSE	Atp1b2	Sodium/potassium-transporting ATPase subunit beta-2
2017_01_19_MB1-4_Glyco_rep1_Frac1.02910.02910.3	interact.pep.xml	VLKAQAQSQK		K	A	10	3	922.9944	1099.6393	1099.6365	367.5537	367.5528	1099.6349	367.5522	0.0015	0.13677290000000	9.9560	5.5470	0.7413	2	1	106	115	0.0000								true	sp|Q9D1R9|RL34_MOUSE	Q9D1R9	RL34_MOUSE	Rpl34	60S ribosomal protein L34
2017_01_19_MB1-4_Glyco_rep1_Frac1.03041.03041.3	interact.pep.xml	IAPGAGKPHAHVHK		R	C	14	3	964.2094	1418.7948	1418.7893	473.9389	473.9370	1418.7894	473.9371	-0.0001	0.17508540000000	8.5270	0.0000	0.6856	2	1	394	407	0.0000								true	sp|Q7TNC9|I5P1_MOUSE	Q7TNC9	I5P1_MOUSE	Inpp5a	Inositol polyphosphate-5-phosphatase A
2017_01_19_MB1-4_Glyco_rep1_Frac1.03057.03057.2	interact.pep.xml	IVEMSTSK	IVEM[147]STSK	K	T	8	2	968.6854	909.4501	909.4474	455.7323	455.7310	909.4477	455.7311	-0.0003	0.00058695480000	14.8430	7.7580	0.9997	2	0	40	47	0.0000	4M(15.9949)							false	sp|P63242|IF5A1_MOUSE	P63242	IF5A1_MOUSE	Eif5a	Eukaryotic translation initiation factor 5A-1	Eif5a2	sp|Q8BGY2|IF5A2_MOUSE
2017_01_19_MB1-4_Glyco_rep1_Frac1.03065.03065.2	interact.pep.xml	MLSSCCK	M[147]LSSCCK	R	M	7	2	970.9288	900.3524	900.3503	451.1835	451.1824	900.3503	451.1824	0.0000	0.01767055000000	14.5110	0.0000	0.9878	2	0	40	46	0.0000	1M(15.9949), 5C(57.0215), 6C(57.0215)							false	sp|O08599|STXB1_MOUSE	O08599	STXB1_MOUSE	Stxbp1	Syntaxin-binding protein 1		sp|O08599-2|STXB1_MOUSE
2017_01_19_MB1-4_Glyco_rep1_Frac1.03081.03081.3	interact.pep.xml	ESTEEKPKDAADGEAK		K	A	16	3	974.7743	1703.7915	1703.7852	568.9378	568.9357	1703.7849	568.9356	0.0002	0.00000000023081	47.0470	12.3520	1.0000	2	2	53	68	0.0000								true	sp|Q91XV3|BASP1_MOUSE	Q91XV3	BASP1_MOUSE	Basp1	Brain acid soluble protein 1
2017_01_19_MB1-4_Glyco_rep1_Frac1.03089.03089.2	interact.pep.xml	MIANTAR	M[147]IANTAR	R	T	7	2	977.0509	791.3975	791.3947	396.7060	396.7046	791.3959	396.7052	-0.0012	0.16529130000000	9.6270	0.0000	0.8825	2	0	935	941	0.0000	1M(15.9949)							false	sp|Q9EQZ6-3|RPGF4_MOUSE	Q9EQZ6-3	RPGF4_MOUSE	Rapgef4	Isoform 3 of Rap guanine nucleotide exchange factor 4		sp|Q9EQZ6-2|RPGF4_MOUSE, sp|Q9EQZ6|RPGF4_MOUSE
2017_01_19_MB1-4_Glyco_rep1_Frac1.03100.03100.3	interact.pep.xml	IRNVSDTTKR	IRN[1330]VSDTTKR	R	N	10	3	980.0014	2405.0916	2405.0820	802.7045	802.7013	1188.6573	397.2264	1216.4246	0.10227040000000	14.4610	0.0000	0.8409	2	1	90	99	0.0000	3N(1216.4229)	HexNAc-2_Hex-5	2.7992	1.7811553761206436E-4	IRnVSDTTKR	14.461389	14.461389	false	sp|P97797-2|SHPS1_MOUSE	P97797-2	SHPS1_MOUSE	Sirpa	Isoform 2 of Tyrosine-protein phosphatase non-receptor type substrate 1		sp|P97797-3|SHPS1_MOUSE, sp|P97797-4|SHPS1_MOUSE, sp|P97797|SHPS1_MOUSE
2017_01_19_MB1-4_Glyco_rep1_Frac1.03103.03103.4	interact.pep.xml	IRNVSDTTKR	IRN[1330]VSDTTKR	R	N	10	4	980.8302	2405.0886	2405.0813	602.2794	602.2776	1188.6573	298.1716	1216.4239	0.00283547600000	17.8310	9.7800	0.9776	2	1	90	99	0.0000	3N(1216.4229)	HexNAc-2_Hex-5	2.7953	1.7811553761206436E-4	IRnVSDTTKR	17.83155	16.859879	false	sp|P97797-2|SHPS1_MOUSE	P97797-2	SHPS1_MOUSE	Sirpa	Isoform 2 of Tyrosine-protein phosphatase non-receptor type substrate 1		sp|P97797-3|SHPS1_MOUSE, sp|P97797-4|SHPS1_MOUSE, sp|P97797|SHPS1_MOUSE
2017_01_19_MB1-4_Glyco_rep1_Frac1.03108.03108.3	interact.pep.xml	IRNVSDTTKR	IRN[1168]VSDTTKR	R	N	10	3	982.7871	2243.0380	2243.0293	748.6866	748.6837	1188.6573	397.2264	1054.3719	0.00000080415900	30.6330	9.8810	1.0000	2	1	90	99	0.0000	3N(1054.3701)	HexNAc-2_Hex-4	-0.0562	3.8093786903356064E-4	IRnVSDTTKR	30.633247	18.504532	false	sp|P97797-2|SHPS1_MOUSE	P97797-2	SHPS1_MOUSE	Sirpa	Isoform 2 of Tyrosine-protein phosphatase non-receptor type substrate 1		sp|P97797-3|SHPS1_MOUSE, sp|P97797-4|SHPS1_MOUSE, sp|P97797|SHPS1_MOUSE
2017_01_19_MB1-4_Glyco_rep1_Frac1.03111.03111.3	interact.pep.xml	KAEGAGTEEEGTPK		K	E	14	3	983.8298	1402.6616	1402.6571	468.5611	468.5596	1402.6575	468.5598	-0.0003	0.01366942000000	14.9570	0.0000	0.9908	2	0	25	38	0.0000								true	sp|Q91XV3|BASP1_MOUSE	Q91XV3	BASP1_MOUSE	Basp1	Brain acid soluble protein 1
2017_01_19_MB1-4_Glyco_rep1_Frac1.03112.03112.3	interact.pep.xml	KAEGAGTEEEGTPK		K	E	14	3	984.2689	1402.6616	1402.6571	468.5611	468.5596	1402.6575	468.5598	-0.0003	0.00000000000069	58.1510	9.5650	1.0000	2	0	25	38	0.0000								true	sp|Q91XV3|BASP1_MOUSE	Q91XV3	BASP1_MOUSE	Basp1	Brain acid soluble protein 1
2017_01_19_MB1-4_Glyco_rep1_Frac1.03142.03142.3	interact.pep.xml	RACQFNR	RACQFN[1330]R	K	T	7	3	994.3184	2166.8794	2166.8740	723.3004	723.2986	950.4505	317.8241	1216.4235	0.01155447000000	17.2490	7.8910	0.9944	2	0	148	154	0.0000	3C(57.0215), 6N(1216.4229)	HexNAc-2_Hex-5	4.4065	0.0	RACQFnR	17.24918	17.24918	true	sp|P14231|AT1B2_MOUSE	P14231	AT1B2_MOUSE	Atp1b2	Sodium/potassium-transporting ATPase subunit beta-2
2017_01_19_MB1-4_Glyco_rep1_Frac1.03170.03170.2	interact.pep.xml	TLRGHLAK		R	I	8	2	1005.5225	894.5419	894.5395	448.2782	448.2770	894.5399	448.2772	-0.0004	0.00758140600000	23.9810	14.0620	0.9521	2	1	50	57	0.0000								false	sp|P62874|GBB1_MOUSE	P62874	GBB1_MOUSE	Gnb1	Guanine nucleotide-binding protein G(I)/G(S)/G(T) subunit beta-1	Gnb2, Gnb3, Gnb4	sp|P29387|GBB4_MOUSE, sp|P62880|GBB2_MOUSE, sp|Q61011|GBB3_MOUSE
2017_01_19_MB1-4_Glyco_rep1_Frac1.03203.03203.3	interact.pep.xml	SRHIMSTTNVR	SRHIM[147]STTNVR	R	K	11	3	1016.2129	1316.6647	1316.6615	439.8955	439.8944	1316.6619	439.8946	-0.0003	0.00079617860000	19.0030	10.8250	0.9972	2	1	367	377	0.0000	5M(15.9949)							true	sp|Q3TXX4|VGLU1_MOUSE	Q3TXX4	VGLU1_MOUSE	Slc17a7	Vesicular glutamate transporter 1
2017_01_19_MB1-4_Glyco_rep1_Frac1.03231.03231.2	interact.pep.xml	FHHTIGGSR		K	R	9	2	1025.6075	1010.5071	1010.5049	506.2608	506.2597	1010.5046	506.2596	0.0003	0.02481705000000	11.9210	0.0000	0.9839	2	0	180	188	0.0000								true	sp|Q9CZM2|RL15_MOUSE	Q9CZM2	RL15_MOUSE	Rpl15	60S ribosomal protein L15
2017_01_19_MB1-4_Glyco_rep1_Frac1.03234.03234.3	interact.pep.xml	KGDAPAAEAEAK		K	E	12	3	1026.2809	1156.5741	1156.5723	386.5320	386.5314	1156.5723	386.5314	0.0000	0.01262554000000	14.0950	0.0000	0.9914	2	0	56	67	0.0000								true	sp|P06837|NEUM_MOUSE	P06837	NEUM_MOUSE	Gap43	Neuromodulin
2017_01_19_MB1-4_Glyco_rep1_Frac1.03240.03240.2	interact.pep.xml	KGDAPAAEAEAK		K	E	12	2	1027.3409	1156.5780	1156.5723	579.2963	579.2934	1156.5723	579.2934	0.0000	0.03264000000000	16.4450	10.4140	0.9793	2	0	56	67	0.0000								true	sp|P06837|NEUM_MOUSE	P06837	NEUM_MOUSE	Gap43	Neuromodulin
2017_01_19_MB1-4_Glyco_rep1_Frac1.03253.03253.2	interact.pep.xml	MLSSCCK	M[147]LSSCCK	R	M	7	2	1031.0416	900.3523	900.3494	451.1834	451.1820	900.3503	451.1824	-0.0009	0.01123311000000	15.2980	0.0000	0.9910	2	0	40	46	0.0000	1M(15.9949), 5C(57.0215), 6C(57.0215)							false	sp|O08599|STXB1_MOUSE	O08599	STXB1_MOUSE	Stxbp1	Syntaxin-binding protein 1		sp|O08599-2|STXB1_MOUSE
2017_01_19_MB1-4_Glyco_rep1_Frac1.03273.03273.2	interact.pep.xml	VVASVKR		K	F	7	2	1038.4456	757.4818	757.4800	379.7482	379.7473	757.4810	379.7478	-0.0009	0.05308843000000	12.6000	9.4530	0.9649	2	0	164	170	0.0000								false	sp|A2AHC3|CAMP1_MOUSE	A2AHC3	CAMP1_MOUSE	Camsap1	Calmodulin-regulated spectrin-associated protein 1		sp|A2AHC3-2|CAMP1_MOUSE
2017_01_19_MB1-4_Glyco_rep1_Frac1.03283.03283.2	interact.pep.xml	GKPVPIHGSR		K	K	10	2	1041.4787	1046.6017	1046.5985	524.3081	524.3065	1046.5984	524.3065	0.0001	0.06656563000000	11.2070	0.0000	0.7540	2	1	400	409	0.0000								false	sp|P16330|CN37_MOUSE	P16330	CN37_MOUSE	Cnp	2',3'-cyclic-nucleotide 3'-phosphodiesterase		sp|P16330-2|CN37_MOUSE
2017_01_19_MB1-4_Glyco_rep1_Frac1.03302.03302.2	interact.pep.xml	LVPHQMAH	LVPHQM[147]AH	K	-	8	2	1047.7142	947.4674	947.4650	474.7410	474.7398	947.4647	474.7396	0.0003	0.19230910000000	9.3640	0.0000	0.8627	2	0	121	128	0.0000	6M(15.9949)							true	sp|P19536|COX5B_MOUSE	P19536	COX5B_MOUSE	Cox5b	Cytochrome c oxidase subunit 5B, mitochondrial
2017_01_19_MB1-4_Glyco_rep1_Frac1.03305.03305.3	interact.pep.xml	IRNVSDTTK	IRN[1330]VSDTTK	R	R	9	3	1048.3551	2248.9897	2248.9805	750.6705	750.6674	1032.5563	345.1927	1216.4241	0.01711001000000	17.5670	9.8850	0.9733	2	1	90	98	0.0000	3N(1216.4229)	HexNAc-2_Hex-5	2.1738	1.7811553761206436E-4	IRnVSDTTK	17.56794	13.575043	false	sp|P97797-2|SHPS1_MOUSE	P97797-2	SHPS1_MOUSE	Sirpa	Isoform 2 of Tyrosine-protein phosphatase non-receptor type substrate 1		sp|P97797-3|SHPS1_MOUSE, sp|P97797-4|SHPS1_MOUSE, sp|P97797|SHPS1_MOUSE
2017_01_19_MB1-4_Glyco_rep1_Frac1.03323.03323.2	interact.pep.xml	KPFSQHVR		K	R	8	2	1053.9594	997.5485	997.5458	499.7815	499.7802	997.5457	499.7801	0.0001	0.24029790000000	11.9770	10.4560	0.8227	2	0	139	146	0.0000								true	sp|P47911|RL6_MOUSE	P47911	RL6_MOUSE	Rpl6	60S ribosomal protein L6
2017_01_19_MB1-4_Glyco_rep1_Frac1.03359.03359.3	interact.pep.xml	KTQETLSQAGQK		K	T	12	3	1066.1425	1317.6934	1317.6902	440.2384	440.2373	1317.6887	440.2368	0.0014	0.29861020000000	13.7260	11.9890	0.7607	2	0	128	139	0.0000								true	sp|Q9CYZ2|TPD54_MOUSE	Q9CYZ2	TPD54_MOUSE	Tpd52l2	Tumor protein D54
2017_01_19_MB1-4_Glyco_rep1_Frac1.03380.03380.2	interact.pep.xml	VFKADQQSR		R	Y	9	2	1072.4141	1077.5596	1077.5566	539.7871	539.7856	1077.5566	539.7856	0.0000	0.04448874000000	13.9070	0.0000	0.8316	2	1	612	620	0.0000								true	sp|Q8CHG7|RPGF2_MOUSE	Q8CHG7	RPGF2_MOUSE	Rapgef2	Rap guanine nucleotide exchange factor 2
2017_01_19_MB1-4_Glyco_rep1_Frac1.03386.03386.3	interact.pep.xml	VFKADQQSR		R	Y	9	3	1073.9291	1077.5591	1077.5566	360.1936	360.1928	1077.5566	360.1928	0.0000	0.04694222000000	16.0560	10.8930	0.8996	2	1	612	620	0.0000								true	sp|Q8CHG7|RPGF2_MOUSE	Q8CHG7	RPGF2_MOUSE	Rapgef2	Rap guanine nucleotide exchange factor 2
2017_01_19_MB1-4_Glyco_rep1_Frac1.03400.03400.2	interact.pep.xml	HLSSGFR		R	V	7	2	1078.4504	802.4103	802.4079	402.2124	402.2112	802.4086	402.2116	-0.0006	0.06958249000000	12.1300	0.0000	0.9522	2	0	42	48	0.0000								true	sp|Q9EPS3|GLCE_MOUSE	Q9EPS3	GLCE_MOUSE	Glce	D-glucuronyl C5-epimerase
2017_01_19_MB1-4_Glyco_rep1_Frac1.03418.03418.4	interact.pep.xml	ITRNEHHTALSNMPK	ITRNEHHTALSNM[147]PK	K	K	15	4	1084.0093	1763.8792	1763.8728	441.9771	441.9755	1763.8735	441.9757	-0.0007	0.02914070000000	12.6420	0.0000	0.9167	2	1	319	333	0.0000	13M(15.9949)							true	sp|Q8C129|LCAP_MOUSE	Q8C129	LCAP_MOUSE	Lnpep	Leucyl-cystinyl aminopeptidase
2017_01_19_MB1-4_Glyco_rep1_Frac1.03430.03430.2	interact.pep.xml	HIMSTTNVR	HIM[147]STTNVR	R	K	9	2	1087.9383	1073.5328	1073.5287	537.7737	537.7716	1073.5287	537.7716	0.0000	0.34021230000000	11.3730	0.0000	0.7120	2	0	369	377	0.0000	3M(15.9949)							true	sp|Q3TXX4|VGLU1_MOUSE	Q3TXX4	VGLU1_MOUSE	Slc17a7	Vesicular glutamate transporter 1
2017_01_19_MB1-4_Glyco_rep1_Frac1.03437.03437.2	interact.pep.xml	MKGDYYR	M[147]KGDYYR	K	Y	7	2	1089.6451	947.4188	947.4168	474.7167	474.7157	947.4171	474.7158	-0.0002	0.08428495000000	10.7970	0.0000	0.6987	2	1	126	132	0.0000	1M(15.9949)							false	sp|P61982|1433G_MOUSE	P61982	1433G_MOUSE	Ywhag	14-3-3 protein gamma	Sfn, Ywhah, Ywhaz	sp|O70456|1433S_MOUSE, sp|P63101|1433Z_MOUSE, sp|P68510|1433F_MOUSE
2017_01_19_MB1-4_Glyco_rep1_Frac1.03454.03454.3	interact.pep.xml	HQGVMVGMGQK	HQGVM[147]VGM[147]GQK	R	D	11	3	1095.1500	1202.5563	1202.5531	401.8594	401.8583	1202.5535	401.8584	-0.0003	0.04073802000000	15.0600	8.7440	0.9717	2	0	40	50	0.0000	5M(15.9949), 8M(15.9949)							false	sp|P63260|ACTG_MOUSE	P63260	ACTG_MOUSE	Actg1	Actin, cytoplasmic 2	Acta1, Acta2, Actb, Actbl2, Actc1, Actg2	sp|P60710|ACTB_MOUSE, sp|P62737|ACTA_MOUSE, sp|P63268|ACTH_MOUSE, sp|P68033|ACTC_MOUSE, sp|P68134|ACTS_MOUSE, sp|Q8BFZ3|ACTBL_MOUSE
2017_01_19_MB1-4_Glyco_rep1_Frac1.03481.03481.2	interact.pep.xml	HQGVMVGMGQK	HQGVM[147]VGM[147]GQK	R	D	11	2	1102.7546	1202.5585	1202.5537	602.2865	602.2841	1202.5535	602.2840	0.0002	0.26393680000000	8.8140	0.0000	0.8000	2	0	40	50	0.0000	5M(15.9949), 8M(15.9949)							false	sp|P63260|ACTG_MOUSE	P63260	ACTG_MOUSE	Actg1	Actin, cytoplasmic 2	Acta1, Acta2, Actb, Actbl2, Actc1, Actg2	sp|P60710|ACTB_MOUSE, sp|P62737|ACTA_MOUSE, sp|P63268|ACTH_MOUSE, sp|P68033|ACTC_MOUSE, sp|P68134|ACTS_MOUSE, sp|Q8BFZ3|ACTBL_MOUSE
2017_01_19_MB1-4_Glyco_rep1_Frac1.03493.03493.2	interact.pep.xml	VMLSERK	VM[147]LSERK	K	G	7	2	1105.5937	877.4705	877.4692	439.7425	439.7419	877.4691	439.7418	0.0001	0.14267610000000	11.1870	8.2080	0.8984	2	0	356	362	0.0000	2M(15.9949)							false	sp|P68404-2|KPCB_MOUSE	P68404-2	KPCB_MOUSE	Prkcb	Isoform Beta-II of Protein kinase C beta type		sp|P68404|KPCB_MOUSE
2017_01_19_MB1-4_Glyco_rep1_Frac1.03535.03535.2	interact.pep.xml	NTIHGFKK		R	L	8	2	1118.5289	943.5270	943.5244	472.7708	472.7695	943.5239	472.7692	0.0004	0.30060760000000	10.5880	0.0000	0.7604	2	0	41	48	0.0000								false	sp|P48722-2|HS74L_MOUSE	P48722-2	HS74L_MOUSE	Hspa4l	Isoform 2 of Heat shock 70 kDa protein 4L		sp|P48722|HS74L_MOUSE
2017_01_19_MB1-4_Glyco_rep1_Frac1.03544.03544.2	interact.pep.xml	LTLHGSK		R	L	7	2	1121.4132	754.4344	754.4321	378.2245	378.2233	754.4337	378.2241	-0.0015	0.06134088000000	13.3490	11.6030	0.9586	2	0	1178	1184	0.0000								true	sp|Q8CJH3|PLXB1_MOUSE	Q8CJH3	PLXB1_MOUSE	Plxnb1	Plexin-B1
2017_01_19_MB1-4_Glyco_rep1_Frac1.03545.03545.3	interact.pep.xml	NSTTLVMHMK	N[1655]STTLVM[147]HM[147]K	R	V	10	3	1121.5643	2733.0962	2733.0928	912.0393	912.0382	1192.5579	398.5266	1540.5349	0.00012764390000	28.0760	0.0000	0.9997	2	0	1826	1835	0.0000	7M(15.9949), 9M(15.9949), 1N(1540.5285)	HexNAc-2_Hex-7	1.7722	1.7811553761206436E-4	nSTTLVMHMK	28.07662	28.07662	true	sp|Q91ZX7|LRP1_MOUSE	Q91ZX7	LRP1_MOUSE	Lrp1	Prolow-density lipoprotein receptor-related protein 1
2017_01_19_MB1-4_Glyco_rep1_Frac1.03572.03572.3	interact.pep.xml	NSTTLVMHMK	N[1493]STTLVM[147]HM[147]K	R	V	10	3	1129.5181	2571.0464	2571.0366	858.0227	858.0195	1192.5579	398.5266	1378.4787	0.00003999450000	28.0920	0.0000	0.9999	2	0	1826	1835	0.0000	7M(15.9949), 9M(15.9949), 1N(1378.4757)	HexNAc-2_Hex-6	2.7829	1.7811553761206436E-4	nSTTLVMHMK	28.092745	28.092745	true	sp|Q91ZX7|LRP1_MOUSE	Q91ZX7	LRP1_MOUSE	Lrp1	Prolow-density lipoprotein receptor-related protein 1
2017_01_19_MB1-4_Glyco_rep1_Frac1.03595.03595.2	interact.pep.xml	VVVTMEHSAK	VVVTM[147]EHSAK	K	G	10	2	1136.4551	1115.5677	1115.5645	558.7911	558.7895	1115.5643	558.7894	0.0001	0.00082508770000	18.8340	0.0000	0.9994	2	0	437	446	0.0000	5M(15.9949)							true	sp|Q9D0K2|SCOT1_MOUSE	Q9D0K2	SCOT1_MOUSE	Oxct1	Succinyl-CoA:3-ketoacid coenzyme A transferase 1, mitochondrial
2017_01_19_MB1-4_Glyco_rep1_Frac1.03599.03599.3	interact.pep.xml	FTTGDAMSKR	FTTGDAM[147]SKR	R	S	10	3	1137.8870	1128.5244	1128.5217	377.1821	377.1812	1128.5232	377.1817	-0.0014	0.00636063100000	17.2860	0.0000	0.9954	2	0	64	73	0.0000	7M(15.9949)							true	sp|Q9CQI6|COTL1_MOUSE	Q9CQI6	COTL1_MOUSE	Cotl1	Coactosin-like protein
2017_01_19_MB1-4_Glyco_rep1_Frac1.03602.03602.2	interact.pep.xml	AEGAGTEEEGTPK		K	E	13	2	1138.3667	1274.5670	1274.5629	638.2908	638.2887	1274.5625	638.2885	0.0003	0.00000781628000	29.9280	6.7480	1.0000	2	0	26	38	0.0000								true	sp|Q91XV3|BASP1_MOUSE	Q91XV3	BASP1_MOUSE	Basp1	Brain acid soluble protein 1
2017_01_19_MB1-4_Glyco_rep1_Frac1.03660.03660.3	interact.pep.xml	FVTNTTKESK		R	K	10	3	1156.2051	1153.6003	1153.5974	385.5407	385.5397	1153.5978	385.5399	-0.0003	0.00111815000000	18.3060	5.2900	0.9967	2	1	44	53	0.0000								false	sp|Q3UGR5|HDHD2_MOUSE	Q3UGR5	HDHD2_MOUSE	Hdhd2	Haloacid dehalogenase-like hydrolase domain-containing protein 2		sp|Q3UGR5-2|HDHD2_MOUSE
2017_01_19_MB1-4_Glyco_rep1_Frac1.03662.03662.2	interact.pep.xml	GRFAVHR		K	I	7	2	1156.5659	841.4693	841.4668	421.7419	421.7407	841.4671	421.7408	-0.0003	0.03509538000000	16.3190	0.0000	0.8648	2	1	107	113	0.0000								true	sp|P62702|RS4X_MOUSE	P62702	RS4X_MOUSE	Rps4x	40S ribosomal protein S4, X isoform
2017_01_19_MB1-4_Glyco_rep1_Frac1.03665.03665.2	interact.pep.xml	MKALAVEGKR	M[147]KALAVEGKR	K	I	10	2	1157.3162	1117.6311	1117.6276	559.8228	559.8211	1117.6277	559.8211	-0.0001	0.00000022580850	27.4120	14.5490	1.0000	2	1	280	289	0.0000	1M(15.9949)							false	sp|Q62261|SPTB2_MOUSE	Q62261	SPTB2_MOUSE	Sptbn1	Spectrin beta chain, non-erythrocytic 1		sp|Q62261-2|SPTB2_MOUSE
2017_01_19_MB1-4_Glyco_rep1_Frac1.03676.03676.2	interact.pep.xml	FVTNTTKESK		R	K	10	2	1160.3551	1153.6014	1153.5979	577.8080	577.8062	1153.5978	577.8062	0.0001	0.00397878100000	16.1010	5.8140	0.9643	2	1	44	53	0.0000								false	sp|Q3UGR5|HDHD2_MOUSE	Q3UGR5	HDHD2_MOUSE	Hdhd2	Haloacid dehalogenase-like hydrolase domain-containing protein 2		sp|Q3UGR5-2|HDHD2_MOUSE
2017_01_19_MB1-4_Glyco_rep1_Frac1.03679.03679.3	interact.pep.xml	LHDVLHSDKK		R	L	10	3	1161.1170	1190.6430	1190.6404	397.8883	397.8874	1190.6406	397.8875	-0.0002	0.04677352000000	12.8200	0.0000	0.9671	2	0	66	75	0.0000								true	sp|P49615|CDK5_MOUSE	P49615	CDK5_MOUSE	Cdk5	Cyclin-dependent-like kinase 5
2017_01_19_MB1-4_Glyco_rep1_Frac1.03696.03696.3	interact.pep.xml	NSTTLVMHMK	N[1330]STTLVM[147]HM[147]K	R	V	10	3	1166.5917	2408.9958	2408.9824	804.0059	804.0014	1192.5579	398.5266	1216.4245	0.03402122000000	13.3730	0.0000	0.9829	2	0	1826	1835	0.0000	7M(15.9949), 9M(15.9949), 1N(1216.4229)	HexNAc-2_Hex-5	1.2630	1.939487975174554E-4	nSTTLVMHMK	13.373489	13.373489	true	sp|Q91ZX7|LRP1_MOUSE	Q91ZX7	LRP1_MOUSE	Lrp1	Prolow-density lipoprotein receptor-related protein 1
2017_01_19_MB1-4_Glyco_rep1_Frac1.03699.03699.3	interact.pep.xml	NSTTLVMHMK	N[1330]STTLVM[147]HM[147]K	R	V	10	3	1166.8902	2408.9958	2408.9824	804.0059	804.0014	1192.5579	398.5266	1216.4245	0.00019442410000	25.3450	0.0000	0.9997	2	0	1826	1835	0.0000	7M(15.9949), 9M(15.9949), 1N(1216.4229)	HexNAc-2_Hex-5	3.7207	0.0	nSTTLVMHMK	25.345747	25.345747	true	sp|Q91ZX7|LRP1_MOUSE	Q91ZX7	LRP1_MOUSE	Lrp1	Prolow-density lipoprotein receptor-related protein 1
2017_01_19_MB1-4_Glyco_rep1_Frac1.03725.03725.3	interact.pep.xml	NSTTLVMHMK	N[1168]STTLVM[147]HM[147]K	R	V	10	3	1175.3863	2246.9380	2246.9290	749.9866	749.9836	1192.5579	398.5266	1054.3710	0.10709030000000	11.3810	0.0000	0.8460	2	0	1826	1835	0.0000	7M(15.9949), 9M(15.9949), 1N(1054.3701)	HexNAc-2_Hex-4	1.4759	1.7811553761206436E-4	nSTTLVMHMK	11.381508	11.381508	true	sp|Q91ZX7|LRP1_MOUSE	Q91ZX7	LRP1_MOUSE	Lrp1	Prolow-density lipoprotein receptor-related protein 1
2017_01_19_MB1-4_Glyco_rep1_Frac1.03726.03726.2	interact.pep.xml	NSTTLVMHMK	N[317]STTLVM[147]HM[147]K	R	V	10	2	1175.6521	1395.6418	1395.6376	698.8282	698.8261	1192.5579	597.2862	203.0797	0.00033400260000	21.4050	10.0740	0.9997	2	0	1826	1835	0.0000	7M(15.9949), 9M(15.9949), 1N(203.0794)	HexNAc-1	3.8971	0.0	NSTTLVMHMK	18.003122	21.405453	true	sp|Q91ZX7|LRP1_MOUSE	Q91ZX7	LRP1_MOUSE	Lrp1	Prolow-density lipoprotein receptor-related protein 1
2017_01_19_MB1-4_Glyco_rep1_Frac1.03727.03727.3	interact.pep.xml	NSTTLVMHMK	N[1168]STTLVM[147]HM[147]K	R	V	10	3	1175.7705	2246.9380	2246.9290	749.9866	749.9836	1192.5579	398.5266	1054.3710	0.00002636331000	27.8160	6.7710	0.9997	2	0	1826	1835	0.0000	7M(15.9949), 9M(15.9949), 1N(1054.3701)	HexNAc-2_Hex-4	3.7163	0.0	nSTTLVMHMK	27.816036	25.392296	true	sp|Q91ZX7|LRP1_MOUSE	Q91ZX7	LRP1_MOUSE	Lrp1	Prolow-density lipoprotein receptor-related protein 1
2017_01_19_MB1-4_Glyco_rep1_Frac1.03746.03746.2	interact.pep.xml	MLSSCCK	MLSSCCK	R	M	7	2	1181.5114	884.3580	884.3555	443.1863	443.1850	884.3554	443.1850	0.0000	0.00170411900000	12.5740	0.0000	0.9979	2	0	40	46	0.0000	5C(57.0215), 6C(57.0215)							false	sp|O08599|STXB1_MOUSE	O08599	STXB1_MOUSE	Stxbp1	Syntaxin-binding protein 1		sp|O08599-2|STXB1_MOUSE
2017_01_19_MB1-4_Glyco_rep1_Frac1.03768.03768.3	interact.pep.xml	TLNCSGAHVK	TLN[1330]CSGAHVK	R	L	10	3	1187.4568	2301.9604	2301.9521	768.3274	768.3246	1085.5287	362.8502	1216.4234	0.00137404200000	19.9480	8.5790	0.9992	2	0	630	639	0.0000	4C(57.0215), 3N(1216.4229)	HexNAc-2_Hex-5	3.7343	0.0	TLnCSGAHVK	19.948078	10.369908	false	sp|Q9R1V6-10|ADA22_MOUSE	Q9R1V6-10	ADA22_MOUSE	Adam22	Isoform 8 of Disintegrin and metalloproteinase domain-containing protein 22		sp|Q9R1V6-11|ADA22_MOUSE, sp|Q9R1V6-12|ADA22_MOUSE, sp|Q9R1V6-13|ADA22_MOUSE, sp|Q9R1V6-14|ADA22_MOUSE, sp|Q9R1V6-15|ADA22_MOUSE, sp|Q9R1V6-16|ADA22_MOUSE, sp|Q9R1V6-17|ADA22_MOUSE, sp|Q9R1V6-18|ADA22_MOUSE, sp|Q9R1V6-19|ADA22_MOUSE, sp|Q9R1V6-1|ADA22_MOUSE, sp|Q9R1V6-20|ADA22_MOUSE, sp|Q9R1V6-21|ADA22_MOUSE, sp|Q9R1V6-2|ADA22_MOUSE, sp|Q9R1V6-4|ADA22_MOUSE, sp|Q9R1V6-5|ADA22_MOUSE, sp|Q9R1V6-6|A…
2017_01_19_MB1-4_Glyco_rep1_Frac1.03771.03771.2	interact.pep.xml	IHLMQNGK	IHLM[147]QNGK	K	R	8	2	1188.4906	955.4938	955.4905	478.7542	478.7525	955.4909	478.7527	-0.0004	0.03717492000000	15.2190	0.0000	0.9728	2	0	314	321	0.0000	4M(15.9949)							false	sp|P46096|SYT1_MOUSE	P46096	SYT1_MOUSE	Syt1	Synaptotagmin-1	Syt2	sp|P46097|SYT2_MOUSE
2017_01_19_MB1-4_Glyco_rep1_Frac1.03821.03821.2	interact.pep.xml	YASMINK	YASM[147]INK	K	A	7	2	1203.5638	841.4023	841.4007	421.7084	421.7076	841.4003	421.7074	0.0003	0.17660380000000	12.5120	9.3740	0.8743	2	0	41	47	0.0000	4M(15.9949)							true	sp|Q9CQ91|NDUA3_MOUSE	Q9CQ91	NDUA3_MOUSE	Ndufa3	NADH dehydrogenase [ubiquinone] 1 alpha subcomplex subunit 3
2017_01_19_MB1-4_Glyco_rep1_Frac1.03822.03822.2	interact.pep.xml	YASMINK	YASM[147]INK	K	A	7	2	1203.9333	841.4023	841.4007	421.7084	421.7076	841.4003	421.7074	0.0003	0.31423180000000	11.5110	0.0000	0.7443	2	0	41	47	0.0000	4M(15.9949)							true	sp|Q9CQ91|NDUA3_MOUSE	Q9CQ91	NDUA3_MOUSE	Ndufa3	NADH dehydrogenase [ubiquinone] 1 alpha subcomplex subunit 3
2017_01_19_MB1-4_Glyco_rep1_Frac1.03865.03865.3	interact.pep.xml	NSTTLVMHMK	N[1330]STTLVM[147]HM[147]K	R	V	10	3	1217.5033	2408.9915	2408.9820	804.0044	804.0013	1192.5579	398.5266	1216.4240	0.38062720000000	8.1780	0.0000	0.7215	2	0	1826	1835	0.0000	7M(15.9949), 9M(15.9949), 1N(1216.4229)	HexNAc-2_Hex-5	1.1146	1.939487975174554E-4	nSTTLVMHMK	8.178814	8.178814	true	sp|Q91ZX7|LRP1_MOUSE	Q91ZX7	LRP1_MOUSE	Lrp1	Prolow-density lipoprotein receptor-related protein 1
2017_01_19_MB1-4_Glyco_rep1_Frac1.03869.03869.2	interact.pep.xml	ADDPTMGEGPDK	ADDPTM[147]GEGPDK	K	A	12	2	1218.5605	1247.5017	1247.4979	624.7581	624.7562	1247.4974	624.7560	0.0004	0.00173180900000	12.5460	0.0000	0.9978	2	0	214	225	0.0000	6M(15.9949)							false	sp|O08599|STXB1_MOUSE	O08599	STXB1_MOUSE	Stxbp1	Syntaxin-binding protein 1		sp|O08599-2|STXB1_MOUSE
2017_01_19_MB1-4_Glyco_rep1_Frac1.03871.03871.2	interact.pep.xml	VTTHPLAK		K	D	8	2	1218.9816	865.5043	865.5024	433.7594	433.7585	865.5021	433.7583	0.0003	0.00554306700000	19.5250	9.6060	0.9938	2	0	123	130	0.0000								true	sp|Q99LX0|PARK7_MOUSE	Q99LX0	PARK7_MOUSE	Park7	Parkinson disease protein 7 homolog
2017_01_19_MB1-4_Glyco_rep1_Frac1.03893.03893.3	interact.pep.xml	FNHTQTIQQK	FN[1493]HTQTIQQK	R	Q	10	3	1225.2401	2622.1204	2622.1128	875.0474	875.0449	1243.6309	415.5509	1378.4819	0.00065425960000	22.2370	8.5550	0.9993	2	0	216	225	0.0000	2N(1378.4757)	HexNAc-2_Hex-6	0.7290	2.1981886925173658E-4	FnHTQTIQQK	22.237213	18.763414	false	sp|Q810U4-3|NRCAM_MOUSE	Q810U4-3	NRCAM_MOUSE	Nrcam	Isoform 3 of Neuronal cell adhesion molecule		sp|Q810U4-2|NRCAM_MOUSE, sp|Q810U4-4|NRCAM_MOUSE, sp|Q810U4-5|NRCAM_MOUSE, sp|Q810U4|NRCAM_MOUSE
2017_01_19_MB1-4_Glyco_rep1_Frac1.03896.03896.3	interact.pep.xml	VLEQHKLTK		R	E	9	3	1226.4900	1094.6484	1094.6458	365.8901	365.8892	1094.6447	365.8888	0.0011	0.00210058300000	13.7310	7.2130	0.9948	2	1	157	165	0.0000								true	sp|P26043|RADI_MOUSE	P26043	RADI_MOUSE	Rdx	Radixin
2017_01_19_MB1-4_Glyco_rep1_Frac1.03899.03899.3	interact.pep.xml	VLEQHKLTK		R	E	9	3	1226.9776	1094.6484	1094.6458	365.8901	365.8892	1094.6447	365.8888	0.0011	0.00057016440000	23.4760	9.2090	0.9975	2	1	157	165	0.0000								true	sp|P26043|RADI_MOUSE	P26043	RADI_MOUSE	Rdx	Radixin
2017_01_19_MB1-4_Glyco_rep1_Frac1.03900.03900.3	interact.pep.xml	NSTTLVMHMK	N[1493]STTLVM[147]HM[147]K	R	V	10	3	1227.5336	2571.0430	2571.0376	858.0216	858.0198	1192.5579	398.5266	1378.4797	0.00394230100000	18.1170	0.0000	0.9973	2	0	1826	1835	0.0000	7M(15.9949), 9M(15.9949), 1N(1378.4757)	HexNAc-2_Hex-6	1.6299	1.7811553761206436E-4	nSTTLVMHMK	18.117725	18.117725	true	sp|Q91ZX7|LRP1_MOUSE	Q91ZX7	LRP1_MOUSE	Lrp1	Prolow-density lipoprotein receptor-related protein 1
2017_01_19_MB1-4_Glyco_rep1_Frac1.03933.03933.3	interact.pep.xml	FNHTQTIQQK	FN[1330]HTQTIQQK	R	Q	10	3	1237.2533	2460.0654	2460.0560	821.0291	821.0259	1243.6309	415.5509	1216.4250	0.17388020000000	11.5390	0.0000	0.9075	2	0	216	225	0.0000	2N(1216.4229)	HexNAc-2_Hex-5	0.9985	1.939487975174554E-4	FnHTQTIQQK	11.539842	11.539842	false	sp|Q810U4-3|NRCAM_MOUSE	Q810U4-3	NRCAM_MOUSE	Nrcam	Isoform 3 of Neuronal cell adhesion molecule		sp|Q810U4-2|NRCAM_MOUSE, sp|Q810U4-4|NRCAM_MOUSE, sp|Q810U4-5|NRCAM_MOUSE, sp|Q810U4|NRCAM_MOUSE
2017_01_19_MB1-4_Glyco_rep1_Frac1.03934.03934.2	interact.pep.xml	HIITTTR		K	S	7	2	1237.5187	840.4837	840.4816	421.2491	421.2481	840.4818	421.2482	-0.0001	0.04827807000000	13.7650	10.0120	0.9685	2	0	190	196	0.0000								true	sp|Q9Z0S1|BPNT1_MOUSE	Q9Z0S1	BPNT1_MOUSE	Bpnt1	3'(2'),5'-bisphosphate nucleotidase 1
2017_01_19_MB1-4_Glyco_rep1_Frac1.03935.03935.3	interact.pep.xml	FNHTQTIQQK	FN[1330]HTQTIQQK	R	Q	10	3	1237.6342	2460.0654	2460.0560	821.0291	821.0259	1243.6309	415.5509	1216.4250	0.00007793811000	26.9330	12.4090	0.9998	2	0	216	225	0.0000	2N(1216.4229)	HexNAc-2_Hex-5	2.0552	1.7811553761206436E-4	FnHTQTIQQK	26.933207	16.851942	false	sp|Q810U4-3|NRCAM_MOUSE	Q810U4-3	NRCAM_MOUSE	Nrcam	Isoform 3 of Neuronal cell adhesion molecule		sp|Q810U4-2|NRCAM_MOUSE, sp|Q810U4-4|NRCAM_MOUSE, sp|Q810U4-5|NRCAM_MOUSE, sp|Q810U4|NRCAM_MOUSE
2017_01_19_MB1-4_Glyco_rep1_Frac1.03938.03938.2	interact.pep.xml	TAEENLDR		K	R	8	2	1238.5331	946.4378	946.4349	474.2262	474.2247	946.4356	474.2251	-0.0006	0.00764275600000	15.9670	0.0000	0.9927	2	0	707	714	0.0000								true	sp|Q64521|GPDM_MOUSE	Q64521	GPDM_MOUSE	Gpd2	Glycerol-3-phosphate dehydrogenase, mitochondrial
2017_01_19_MB1-4_Glyco_rep1_Frac1.03943.03943.2	interact.pep.xml	CAMTALSSK	CAM[147]TALSSK	K	L	9	2	1239.8455	983.4446	983.4417	492.7296	492.7281	983.4416	492.7281	0.0001	0.00030725590000	20.5500	10.8460	1.0000	2	0	158	166	0.0000	1C(57.0215), 3M(15.9949)							true	sp|P80313|TCPH_MOUSE	P80313	TCPH_MOUSE	Cct7	T-complex protein 1 subunit eta
2017_01_19_MB1-4_Glyco_rep1_Frac1.03961.03961.3	interact.pep.xml	RPGATDGAPDDEDDGASR		R	I	18	3	1244.7217	1800.7584	1800.7518	601.2601	601.2579	1800.7510	601.2576	0.0008	0.00053027380000	20.6020	0.0000	0.9993	2	0	378	395	0.0000								false	sp|Q8K596-2|NAC2_MOUSE	Q8K596-2	NAC2_MOUSE	Slc8a2	Isoform 2 of Sodium/calcium exchanger 2		sp|Q8K596|NAC2_MOUSE
2017_01_19_MB1-4_Glyco_rep1_Frac1.03994.03994.5	interact.pep.xml	THPGPAPTPDHKPPKAPHGQK		K	A	21	5	1254.6558	2194.1470	2194.1812	439.8367	439.8435	2194.1394	439.8352	0.0417	0.09156933000000	10.6530	0.0000	0.7838	2	2	1021	1041	0.0000								false	sp|Q9QWI6-3|SRCN1_MOUSE	Q9QWI6-3	SRCN1_MOUSE	Srcin1	Isoform 3 of SRC kinase signaling inhibitor 1		sp|Q9QWI6-2|SRCN1_MOUSE, sp|Q9QWI6|SRCN1_MOUSE
2017_01_19_MB1-4_Glyco_rep1_Frac1.04019.04019.3	interact.pep.xml	NSTTLVMHMK	N[1330]STTLVM[147]HM[147]K	R	V	10	3	1261.5991	2408.9920	2408.9820	804.0046	804.0013	1192.5579	398.5266	1216.4240	0.00018365380000	25.4440	0.0000	0.9997	2	0	1826	1835	0.0000	7M(15.9949), 9M(15.9949), 1N(1216.4229)	HexNAc-2_Hex-5	3.7387	0.0	nSTTLVMHMK	25.444904	25.444904	true	sp|Q91ZX7|LRP1_MOUSE	Q91ZX7	LRP1_MOUSE	Lrp1	Prolow-density lipoprotein receptor-related protein 1
2017_01_19_MB1-4_Glyco_rep1_Frac1.04023.04023.3	interact.pep.xml	FIHDQTSSNPK		K	Y	11	3	1262.6531	1272.6120	1272.6097	425.2113	425.2105	1272.6097	425.2105	0.0000	0.00483615200000	15.7620	0.0000	0.9964	2	0	150	160	0.0000								true	sp|Q8JZU2|TXTP_MOUSE	Q8JZU2	TXTP_MOUSE	Slc25a1	Tricarboxylate transport protein, mitochondrial
2017_01_19_MB1-4_Glyco_rep1_Frac1.04025.04025.3	interact.pep.xml	FIHDQTSSNPK		K	Y	11	3	1263.0385	1272.6120	1272.6097	425.2113	425.2105	1272.6097	425.2105	0.0000	0.00000004241306	38.9900	9.0340	1.0000	2	0	150	160	0.0000								true	sp|Q8JZU2|TXTP_MOUSE	Q8JZU2	TXTP_MOUSE	Slc25a1	Tricarboxylate transport protein, mitochondrial
2017_01_19_MB1-4_Glyco_rep1_Frac1.04031.04031.2	interact.pep.xml	FIHDQTSSNPK		K	Y	11	2	1264.7588	1272.6156	1272.6101	637.3151	637.3123	1272.6097	637.3121	0.0003	0.00902609400000	14.6780	0.0000	0.9920	2	0	150	160	0.0000								true	sp|Q8JZU2|TXTP_MOUSE	Q8JZU2	TXTP_MOUSE	Slc25a1	Tricarboxylate transport protein, mitochondrial
2017_01_19_MB1-4_Glyco_rep1_Frac1.04032.04032.2	interact.pep.xml	FIHDQTSSNPK		K	Y	11	2	1264.9388	1272.6156	1272.6101	637.3151	637.3123	1272.6097	637.3121	0.0003	0.02693084000000	14.7790	0.0000	0.9827	2	0	150	160	0.0000								true	sp|Q8JZU2|TXTP_MOUSE	Q8JZU2	TXTP_MOUSE	Slc25a1	Tricarboxylate transport protein, mitochondrial
2017_01_19_MB1-4_Glyco_rep1_Frac1.04037.04037.2	interact.pep.xml	LVMAAANR	LVM[147]AAANR	R	L	8	2	1266.3344	860.4570	860.4537	431.2358	431.2341	860.4538	431.2342	0.0000	0.00001142010000	16.9750	8.3080	1.0000	2	0	438	445	0.0000	3M(15.9949)							true	sp|Q99JY0|ECHB_MOUSE	Q99JY0	ECHB_MOUSE	Hadhb	Trifunctional enzyme subunit beta, mitochondrial
2017_01_19_MB1-4_Glyco_rep1_Frac1.04044.04044.2	interact.pep.xml	HTQGSLLHR		R	D	9	2	1268.1680	1047.5597	1047.5560	524.7871	524.7853	1047.5573	524.7859	-0.0012	0.35481330000000	9.3000	0.0000	0.6932	2	0	472	480	0.0000								true	sp|Q9D2V7|CORO7_MOUSE	Q9D2V7	CORO7_MOUSE	Coro7	Coronin-7
2017_01_19_MB1-4_Glyco_rep1_Frac1.04083.04083.2	interact.pep.xml	DDPSTIEK		R	L	8	2	1281.3685	903.4210	903.4185	452.7178	452.7165	903.4185	452.7165	0.0000	0.04116234000000	13.0420	0.0000	0.9736	2	0	121	128	0.0000								false	sp|P60766-1|CDC42_MOUSE	P60766-1	CDC42_MOUSE	Cdc42	Isoform 1 of Cell division control protein 42 homolog		sp|P60766|CDC42_MOUSE
2017_01_19_MB1-4_Glyco_rep1_Frac1.04084.04084.2	interact.pep.xml	DDPSTIEK		R	L	8	2	1281.7342	903.4210	903.4185	452.7178	452.7165	903.4185	452.7165	0.0000	0.22245900000000	12.1110	0.0000	0.8384	2	0	121	128	0.0000								false	sp|P60766-1|CDC42_MOUSE	P60766-1	CDC42_MOUSE	Cdc42	Isoform 1 of Cell division control protein 42 homolog		sp|P60766|CDC42_MOUSE
2017_01_19_MB1-4_Glyco_rep1_Frac1.04092.04092.2	interact.pep.xml	MQEDIEMTK	M[147]QEDIEM[147]TK	R	T	9	2	1284.1207	1155.4822	1155.4783	578.7484	578.7464	1155.4786	578.7466	-0.0003	0.00301995200000	11.5800	0.0000	0.9960	2	0	509	517	0.0000	1M(15.9949), 7M(15.9949)							false	sp|P43006|EAA2_MOUSE	P43006	EAA2_MOUSE	Slc1a2	Excitatory amino acid transporter 2		sp|P43006-2|EAA2_MOUSE, sp|P43006-3|EAA2_MOUSE
2017_01_19_MB1-4_Glyco_rep1_Frac1.04094.04094.2	interact.pep.xml	HLNLSGNK		K	I	8	2	1284.5409	881.4741	881.4719	441.7443	441.7432	881.4719	441.7432	0.0000	0.00042560340000	23.2970	10.9210	0.9999	2	0	92	99	0.0000								false	sp|O35381|AN32A_MOUSE	O35381	AN32A_MOUSE	Anp32a	Acidic leucine-rich nuclear phosphoprotein 32 family member A	Anp32c	sp|Q64G17|AN32C_MOUSE
2017_01_19_MB1-4_Glyco_rep1_Frac1.04104.04104.2	interact.pep.xml	VVSAAVQAQHSK		K	D	12	2	1287.2684	1223.6663	1223.6626	612.8404	612.8386	1223.6621	612.8383	0.0004	0.00015767040000	23.7090	8.6190	1.0000	2	0	1198	1209	0.0000								false	sp|Q8BMG7|RBGPR_MOUSE	Q8BMG7	RBGPR_MOUSE	Rab3gap2	Rab3 GTPase-activating protein non-catalytic subunit		sp|Q8BMG7-2|RBGPR_MOUSE
2017_01_19_MB1-4_Glyco_rep1_Frac1.04105.04105.3	interact.pep.xml	NSTTLVMHMK	N[1493]STTLVM[147]HM[147]K	R	V	10	3	1287.3631	2571.0460	2571.0370	858.0226	858.0196	1192.5579	398.5266	1378.4792	0.01419057000000	15.8920	0.0000	0.9914	2	0	1826	1835	0.0000	7M(15.9949), 9M(15.9949), 1N(1378.4757)	HexNAc-2_Hex-6	1.2979	1.939487975174554E-4	nSTTLVMHMK	15.892263	15.892263	true	sp|Q91ZX7|LRP1_MOUSE	Q91ZX7	LRP1_MOUSE	Lrp1	Prolow-density lipoprotein receptor-related protein 1
2017_01_19_MB1-4_Glyco_rep1_Frac1.04107.04107.2	interact.pep.xml	VIQQSVR		R	L	7	2	1287.9955	828.4833	828.4818	415.2489	415.2482	828.4818	415.2482	0.0000	0.04122725000000	14.9780	9.8210	0.9736	2	0	539	545	0.0000								false	sp|Q60875-4|ARHG2_MOUSE	Q60875-4	ARHG2_MOUSE	Arhgef2	Isoform 4 of Rho guanine nucleotide exchange factor 2		sp|Q60875-2|ARHG2_MOUSE, sp|Q60875-3|ARHG2_MOUSE, sp|Q60875-5|ARHG2_MOUSE, sp|Q60875|ARHG2_MOUSE
2017_01_19_MB1-4_Glyco_rep1_Frac1.04116.04116.2	interact.pep.xml	HQISMQVAQAK	HQISM[147]QVAQAK	K	G	11	2	1289.7506	1255.6385	1255.6349	628.8265	628.8247	1255.6342	628.8244	0.0007	0.11330520000000	13.2830	0.0000	0.9192	2	0	185	195	0.0000	5M(15.9949)							true	sp|Q8K4X7|PLCD_MOUSE	Q8K4X7	PLCD_MOUSE	Agpat4	1-acyl-sn-glycerol-3-phosphate acyltransferase delta
2017_01_19_MB1-4_Glyco_rep1_Frac1.04147.04147.2	interact.pep.xml	VVVTMEHSAK	VVVTM[147]EHSAK	K	G	10	2	1299.4692	1115.5679	1115.5642	558.7912	558.7894	1115.5643	558.7894	-0.0001	0.00420484500000	11.0050	0.0000	0.9947	2	0	437	446	0.0000	5M(15.9949)							true	sp|Q9D0K2|SCOT1_MOUSE	Q9D0K2	SCOT1_MOUSE	Oxct1	Succinyl-CoA:3-ketoacid coenzyme A transferase 1, mitochondrial
2017_01_19_MB1-4_Glyco_rep1_Frac1.04150.04150.2	interact.pep.xml	VVQLEGSKK		K	S	9	2	1300.1846	986.5791	986.5761	494.2968	494.2953	986.5760	494.2953	0.0001	0.00427562900000	17.9760	10.3540	0.9947	2	0	309	317	0.0000								true	sp|Q9DCD0|6PGD_MOUSE	Q9DCD0	6PGD_MOUSE	Pgd	6-phosphogluconate dehydrogenase, decarboxylating
2017_01_19_MB1-4_Glyco_rep1_Frac1.04153.04153.3	interact.pep.xml	KALHTTASLR		R	C	10	3	1300.6850	1096.6396	1096.6366	366.5538	366.5528	1096.6353	366.5524	0.0013	0.01027008000000	18.6010	9.9550	0.9929	2	0	41	50	0.0000								true	sp|O54901|OX2G_MOUSE	O54901	OX2G_MOUSE	Cd200	OX-2 membrane glycoprotein
2017_01_19_MB1-4_Glyco_rep1_Frac1.04154.04154.2	interact.pep.xml	VFGDSSR		K	L	7	2	1300.9507	766.3628	766.3611	384.1887	384.1879	766.3610	384.1878	0.0001	0.05020536000000	11.6970	0.0000	0.9671	2	0	18	24	0.0000								false	sp|P46660|AINX_MOUSE	P46660	AINX_MOUSE	Ina	Alpha-internexin	Tmem17	sp|Q8K0U3|TMM17_MOUSE
2017_01_19_MB1-4_Glyco_rep1_Frac1.04155.04155.3	interact.pep.xml	KALHTTASLR		R	C	10	3	1301.0873	1096.6396	1096.6366	366.5538	366.5528	1096.6353	366.5524	0.0013	0.00000008919813	46.0250	13.2740	1.0000	2	0	41	50	0.0000								true	sp|O54901|OX2G_MOUSE	O54901	OX2G_MOUSE	Cd200	OX-2 membrane glycoprotein
2017_01_19_MB1-4_Glyco_rep1_Frac1.04225.04225.3	interact.pep.xml	NSTTLVMHMK	N[1330]STTLVM[147]HM[147]K	R	V	10	3	1322.6714	2408.9932	2408.9820	804.0050	804.0013	1192.5579	398.5266	1216.4240	0.00013497400000	27.9790	0.0000	0.9998	2	0	1826	1835	0.0000	7M(15.9949), 9M(15.9949), 1N(1216.4229)	HexNAc-2_Hex-5	4.1963	0.0	nSTTLVMHMK	27.979557	27.979557	true	sp|Q91ZX7|LRP1_MOUSE	Q91ZX7	LRP1_MOUSE	Lrp1	Prolow-density lipoprotein receptor-related protein 1
2017_01_19_MB1-4_Glyco_rep1_Frac1.04240.04240.4	interact.pep.xml	CTAGTLHNLSHHR	CTAGTLHNLSHHR	R	E	13	4	1326.8031	1502.7196	1502.7146	376.6872	376.6859	1502.7161	376.6863	-0.0014	0.11297960000000	11.2880	0.0000	0.8010	2	0	213	225	0.0000	1C(57.0215)							true	sp|Q02248|CTNB1_MOUSE	Q02248	CTNB1_MOUSE	Ctnnb1	Catenin beta-1
2017_01_19_MB1-4_Glyco_rep1_Frac1.04247.04247.2	interact.pep.xml	VHLTDAEK		M	A	8	2	1329.1484	911.4737	911.4717	456.7441	456.7431	911.4713	456.7429	0.0004	0.06839117000000	13.1600	0.0000	0.9531	2	0	2	9	0.0000								false	sp|P02088|HBB1_MOUSE	P02088	HBB1_MOUSE	Hbb-b1	Hemoglobin subunit beta-1	Hbb-b2	sp|P02089|HBB2_MOUSE
2017_01_19_MB1-4_Glyco_rep1_Frac1.04253.04253.3	interact.pep.xml	CTAGTLHNLSHHR	CTAGTLHNLSHHR	R	E	13	3	1330.6549	1502.7203	1502.7170	501.9140	501.9129	1502.7161	501.9126	0.0009	0.00001164796000	28.2350	8.0040	0.9999	2	0	213	225	0.0000	1C(57.0215)							true	sp|Q02248|CTNB1_MOUSE	Q02248	CTNB1_MOUSE	Ctnnb1	Catenin beta-1
2017_01_19_MB1-4_Glyco_rep1_Frac1.04267.04267.2	interact.pep.xml	KLNIGGK		K	R	7	2	1334.3143	728.4563	728.4553	365.2354	365.2349	728.4545	365.2345	0.0007	0.03946845000000	16.1150	9.9760	0.9748	2	0	58	64	0.0000								true	sp|P35282|RAB21_MOUSE	P35282	RAB21_MOUSE	Rab21	Ras-related protein Rab-21
2017_01_19_MB1-4_Glyco_rep1_Frac1.04269.04269.2	interact.pep.xml	KLNIGGK		K	R	7	2	1334.7052	728.4563	728.4553	365.2354	365.2349	728.4545	365.2345	0.0007	0.07920449000000	16.9050	11.8460	0.9447	2	0	58	64	0.0000								true	sp|P35282|RAB21_MOUSE	P35282	RAB21_MOUSE	Rab21	Ras-related protein Rab-21
2017_01_19_MB1-4_Glyco_rep1_Frac1.04308.04308.3	interact.pep.xml	NSTTLVMHMK	N[1493]STTLVM[147]HM[147]K	R	V	10	3	1347.4852	2571.0430	2571.0370	858.0216	858.0196	1192.5579	398.5266	1378.4792	0.00136222900000	22.9630	0.0000	0.9990	2	0	1826	1835	0.0000	7M(15.9949), 9M(15.9949), 1N(1378.4757)	HexNAc-2_Hex-6	1.7603	1.7811553761206436E-4	nSTTLVMHMK	22.963896	22.963896	true	sp|Q91ZX7|LRP1_MOUSE	Q91ZX7	LRP1_MOUSE	Lrp1	Prolow-density lipoprotein receptor-related protein 1
2017_01_19_MB1-4_Glyco_rep1_Frac1.04324.04324.2	interact.pep.xml	AAIVVHSR		K	Y	8	2	1352.7758	851.5000	851.4975	426.7573	426.7560	851.4977	426.7561	-0.0002	0.00141253800000	19.9000	12.5040	0.9984	2	0	255	262	0.0000								false	sp|Q91VE0|S27A4_MOUSE	Q91VE0	S27A4_MOUSE	Slc27a4	Long-chain fatty acid transport protein 4	Slc27a1	sp|Q60714|S27A1_MOUSE
2017_01_19_MB1-4_Glyco_rep1_Frac1.04355.04355.2	interact.pep.xml	IISTTNGGQER		R	K	11	2	1362.7618	1174.5980	1174.5942	588.3063	588.3044	1174.5941	588.3043	0.0001	0.00100577300000	17.4900	0.0000	0.9990	2	0	198	208	0.0000								true	sp|Q8BW75|AOFB_MOUSE	Q8BW75	AOFB_MOUSE	Maob	Amine oxidase [flavin-containing] B
2017_01_19_MB1-4_Glyco_rep1_Frac1.04357.04357.2	interact.pep.xml	IISTTNGGQER		R	K	11	2	1363.4024	1174.5980	1174.5942	588.3063	588.3044	1174.5941	588.3043	0.0001	0.00005668915000	24.4860	7.7310	1.0000	2	0	198	208	0.0000								true	sp|Q8BW75|AOFB_MOUSE	Q8BW75	AOFB_MOUSE	Maob	Amine oxidase [flavin-containing] B
2017_01_19_MB1-4_Glyco_rep1_Frac1.04360.04360.2	interact.pep.xml	KLSSAMSAAK		R	A	10	2	1364.3755	992.5349	992.5320	497.2747	497.2733	992.5324	497.2735	-0.0004	0.01768735000000	16.6440	11.7430	0.9878	2	0	239	248	0.0000								true	sp|P14152|MDHC_MOUSE	P14152	MDHC_MOUSE	Mdh1	Malate dehydrogenase, cytoplasmic
2017_01_19_MB1-4_Glyco_rep1_Frac1.04378.04378.3	interact.pep.xml	RPPGVLHCTTK	RPPGVLHCTTK	K	F	11	3	1368.6386	1264.6738	1264.6693	422.5652	422.5637	1264.6710	422.5643	-0.0017	0.00000001043132	27.8890	10.5930	1.0000	2	0	244	254	0.0000	8C(57.0215)							false	sp|P16330|CN37_MOUSE	P16330	CN37_MOUSE	Cnp	2',3'-cyclic-nucleotide 3'-phosphodiesterase		sp|P16330-2|CN37_MOUSE
2017_01_19_MB1-4_Glyco_rep1_Frac1.04382.04382.3	interact.pep.xml	SLKDFSSSKR		R	M	10	3	1369.7147	1153.6118	1153.6085	385.5445	385.5434	1153.6090	385.5436	-0.0004	0.00690893600000	18.4730	8.8120	0.9839	2	1	306	315	0.0000								false	sp|O08599|STXB1_MOUSE	O08599	STXB1_MOUSE	Stxbp1	Syntaxin-binding protein 1		sp|O08599-2|STXB1_MOUSE
2017_01_19_MB1-4_Glyco_rep1_Frac1.04402.04402.2	interact.pep.xml	SLKDFSSSKR		R	M	10	2	1374.6026	1153.6124	1153.6089	577.8135	577.8117	1153.6090	577.8118	-0.0001	0.00001360468000	20.4340	7.6530	1.0000	2	1	306	315	0.0000								false	sp|O08599|STXB1_MOUSE	O08599	STXB1_MOUSE	Stxbp1	Syntaxin-binding protein 1		sp|O08599-2|STXB1_MOUSE
2017_01_19_MB1-4_Glyco_rep1_Frac1.04430.04430.2	interact.pep.xml	LHIQGTR		R	T	7	2	1381.5462	823.4688	823.4667	412.7417	412.7406	823.4664	412.7405	0.0003	0.01819701000000	13.4600	0.0000	0.9875	2	0	341	347	0.0000								true	sp|Q9CQS4|S2546_MOUSE	Q9CQS4	S2546_MOUSE	Slc25a46	Solute carrier family 25 member 46
2017_01_19_MB1-4_Glyco_rep1_Frac1.04435.04435.3	interact.pep.xml	NSTTLVMHMK	N[1330]STTLVM[147]HM[147]K	R	V	10	3	1383.0334	2408.9927	2408.9817	804.0048	804.0012	1192.5579	398.5266	1216.4238	0.01517050000000	15.7760	0.0000	0.9926	2	0	1826	1835	0.0000	7M(15.9949), 9M(15.9949), 1N(1216.4229)	HexNAc-2_Hex-5	1.8685	1.7811553761206436E-4	nSTTLVMHMK	15.776245	15.776245	true	sp|Q91ZX7|LRP1_MOUSE	Q91ZX7	LRP1_MOUSE	Lrp1	Prolow-density lipoprotein receptor-related protein 1
2017_01_19_MB1-4_Glyco_rep1_Frac1.04436.04436.3	interact.pep.xml	NSTTLVMHMK	N[1330]STTLVM[147]HM[147]K	R	V	10	3	1383.4097	2408.9927	2408.9817	804.0048	804.0012	1192.5579	398.5266	1216.4238	0.00007925017000	27.9040	0.0000	0.9998	2	0	1826	1835	0.0000	7M(15.9949), 9M(15.9949), 1N(1216.4229)	HexNAc-2_Hex-5	3.8685	0.0	nSTTLVMHMK	27.904003	27.904003	true	sp|Q91ZX7|LRP1_MOUSE	Q91ZX7	LRP1_MOUSE	Lrp1	Prolow-density lipoprotein receptor-related protein 1
2017_01_19_MB1-4_Glyco_rep1_Frac1.04442.04442.2	interact.pep.xml	SMSTVLK	SM[147]STVLK	K	M	7	2	1385.1916	780.4073	780.4061	391.2109	391.2103	780.4051	391.2098	0.0010	0.28038200000000	12.7090	12.7090	0.7829	2	0	563	569	0.0000	2M(15.9949)							false	sp|Q9R0K7|AT2B2_MOUSE	Q9R0K7	AT2B2_MOUSE	Atp2b2	Plasma membrane calcium-transporting ATPase 2	Atp2b1	sp|G5E829|AT2B1_MOUSE
2017_01_19_MB1-4_Glyco_rep1_Frac1.04448.04448.3	interact.pep.xml	KAPQHTAVGFK		R	Q	11	3	1387.1259	1182.6536	1182.6508	395.2251	395.2242	1182.6509	395.2242	-0.0001	0.06538830000000	15.2380	0.0000	0.9529	2	0	311	321	0.0000								true	sp|P14685|PSMD3_MOUSE	P14685	PSMD3_MOUSE	Psmd3	26S proteasome non-ATPase regulatory subunit 3
2017_01_19_MB1-4_Glyco_rep1_Frac1.04477.04477.3	interact.pep.xml	IAGHPLAQNER		K	C	11	3	1395.2032	1204.6350	1204.6305	402.5523	402.5508	1204.6312	402.5510	-0.0007	0.09413478000000	11.6050	0.0000	0.9322	2	0	129	139	0.0000								true	sp|O70493|SNX12_MOUSE	O70493	SNX12_MOUSE	Snx12	Sorting nexin-12
2017_01_19_MB1-4_Glyco_rep1_Frac1.04492.04492.2	interact.pep.xml	RLLQNPK		K	V	7	2	1399.6275	867.5314	867.5288	434.7730	434.7717	867.5290	434.7718	-0.0001	0.28330220000000	11.6910	0.0000	0.7799	2	0	372	378	0.0000								false	sp|P97390|VPS45_MOUSE	P97390	VPS45_MOUSE	Vps45	Vacuolar protein sorting-associated protein 45	Ak8	sp|Q32M07|KAD8_MOUSE
2017_01_19_MB1-4_Glyco_rep1_Frac1.04495.04495.2	interact.pep.xml	IHSEIVK		R	Q	7	2	1400.3546	824.4775	824.4752	413.2460	413.2449	824.4756	413.2451	-0.0003	0.11350110000000	14.2800	12.8670	0.9191	2	0	459	465	0.0000								true	sp|Q8CI94|PYGB_MOUSE	Q8CI94	PYGB_MOUSE	Pygb	Glycogen phosphorylase, brain form
2017_01_19_MB1-4_Glyco_rep1_Frac1.04499.04499.2	interact.pep.xml	HVAAIGPR		R	F	8	2	1401.5355	819.4738	819.4713	410.7442	410.7429	819.4715	410.7430	-0.0002	0.00272740700000	15.7570	10.1110	0.9963	2	0	1345	1352	0.0000								true	sp|E9Q3L2|PI4KA_MOUSE	E9Q3L2	PI4KA_MOUSE	Pi4ka	Phosphatidylinositol 4-kinase alpha
2017_01_19_MB1-4_Glyco_rep1_Frac1.04506.04506.2	interact.pep.xml	GKAVVLMGK	GKAVVLM[147]GK	R	N	9	2	1403.3760	917.5390	917.5366	459.7768	459.7756	917.5367	459.7756	-0.0001	0.00808928000000	19.4640	9.7110	0.9506	2	1	49	57	0.0000	7M(15.9949)							true	sp|P14869|RLA0_MOUSE	P14869	RLA0_MOUSE	Rplp0	60S acidic ribosomal protein P0
2017_01_19_MB1-4_Glyco_rep1_Frac1.04516.04516.3	interact.pep.xml	TALNHCNLCRR	TALNHCNLCRR	K	G	11	3	1405.7229	1413.6776	1413.6707	472.2331	472.2308	1413.6718	472.2312	-0.0011	0.06784222000000	13.1740	8.3570	0.9511	2	0	885	895	0.0000	6C(57.0215), 9C(57.0215)							false	sp|P58281-2|OPA1_MOUSE	P58281-2	OPA1_MOUSE	Opa1	Isoform 2 of Dynamin-like 120 kDa protein, mitochondrial		sp|P58281|OPA1_MOUSE
2017_01_19_MB1-4_Glyco_rep1_Frac1.04533.04533.2	interact.pep.xml	ILASTADSK		K	H	9	2	1410.4921	904.4893	904.4868	453.2519	453.2507	904.4865	453.2505	0.0003	0.20734260000000	13.2760	9.9900	0.8509	2	0	1065	1073	0.0000								true	sp|Q8R4H2|ARHGC_MOUSE	Q8R4H2	ARHGC_MOUSE	Arhgef12	Rho guanine nucleotide exchange factor 12
2017_01_19_MB1-4_Glyco_rep1_Frac1.04537.04537.2	interact.pep.xml	TMAITPR	TM[147]AITPR	R	H	7	2	1411.3232	804.4185	804.4150	403.2165	403.2148	804.4163	403.2154	-0.0012	0.00982879000000	15.5300	6.3060	0.9916	2	0	3166	3172	0.0000	2M(15.9949)							true	sp|Q9JHU4|DYHC1_MOUSE	Q9JHU4	DYHC1_MOUSE	Dync1h1	Cytoplasmic dynein 1 heavy chain 1
2017_01_19_MB1-4_Glyco_rep1_Frac1.04540.04540.2	interact.pep.xml	KVAIVGGSGSGK		K	S	12	2	1412.5006	1058.6116	1058.6091	530.3131	530.3118	1058.6083	530.3114	0.0008	0.06397349000000	14.2760	0.0000	0.9565	2	0	500	511	0.0000								true	sp|Q61102|ABCB7_MOUSE	Q61102	ABCB7_MOUSE	Abcb7	Iron-sulfur clusters transporter ABCB7, mitochondrial
2017_01_19_MB1-4_Glyco_rep1_Frac1.04541.04541.2	interact.pep.xml	KVAIVGGSGSGK		K	S	12	2	1412.6781	1058.6116	1058.6091	530.3131	530.3118	1058.6083	530.3114	0.0008	0.00832242600000	18.8190	0.0000	0.9924	2	0	500	511	0.0000								true	sp|Q61102|ABCB7_MOUSE	Q61102	ABCB7_MOUSE	Abcb7	Iron-sulfur clusters transporter ABCB7, mitochondrial
2017_01_19_MB1-4_Glyco_rep1_Frac1.04550.04550.5	interact.pep.xml	MPGGPKPGGGPGMGAPGGHPKPPHR	M[147]PGGPKPGGGPGM[147]GAPGGHPKPPHR	K	G	25	5	1415.7793	2359.1484	2359.1418	472.8370	472.8356	2359.1423	472.8357	-0.0004	0.00311888900000	17.5240	0.0000	0.9937	2	2	204	228	0.0000	13M(15.9949), 1M(15.9949)							true	sp|Q8VIJ6|SFPQ_MOUSE	Q8VIJ6	SFPQ_MOUSE	Sfpq	Splicing factor, proline- and glutamine-rich
2017_01_19_MB1-4_Glyco_rep1_Frac1.04557.04557.2	interact.pep.xml	VNVIHAR		R	Q	7	2	1417.9332	807.4733	807.4714	404.7439	404.7430	807.4715	404.7430	-0.0001	0.00835122300000	17.8130	0.0000	0.9923	2	0	34	40	0.0000								true	sp|P84091|AP2M1_MOUSE	P84091	AP2M1_MOUSE	Ap2m1	AP-2 complex subunit mu
2017_01_19_MB1-4_Glyco_rep1_Frac1.04566.04566.3	interact.pep.xml	QAFALKDKSK		R	S	10	3	1420.6369	1134.6414	1134.6380	379.2211	379.2199	1134.6396	379.2205	-0.0017	0.01175466000000	18.4920	10.9620	0.9742	2	2	164	173	0.0000								true	sp|Q8BH59|CMC1_MOUSE	Q8BH59	CMC1_MOUSE	Slc25a12	Calcium-binding mitochondrial carrier protein Aralar1
2017_01_19_MB1-4_Glyco_rep1_Frac1.04581.04581.4	interact.pep.xml	MPGGPKPGGGPGMGAPGGHPKPPHR	M[147]PGGPKPGGGPGM[147]GAPGGHPKPPHR	K	G	25	4	1425.0707	2359.1511	2359.1426	590.7951	590.7929	2359.1423	590.7929	0.0002	0.00019605150000	18.4010	9.5940	0.9980	2	2	204	228	0.0000	13M(15.9949), 1M(15.9949)							true	sp|Q8VIJ6|SFPQ_MOUSE	Q8VIJ6	SFPQ_MOUSE	Sfpq	Splicing factor, proline- and glutamine-rich
2017_01_19_MB1-4_Glyco_rep1_Frac1.04582.04582.3	interact.pep.xml	VSHKPSGLVMAR	VSHKPSGLVM[147]AR	K	K	12	3	1425.3360	1296.7001	1296.6968	433.2406	433.2395	1296.6971	433.2396	-0.0003	0.00000000041691	28.9830	7.8020	1.0000	2	1	85	96	0.0000	10M(15.9949)							true	sp|P31938|MP2K1_MOUSE	P31938	MP2K1_MOUSE	Map2k1	Dual specificity mitogen-activated protein kinase kinase 1
2017_01_19_MB1-4_Glyco_rep1_Frac1.04603.04603.3	interact.pep.xml	SGGNYSR	SGGN[1006]YSR	K	H	7	3	1431.0258	1631.6406	1631.6380	544.8875	544.8866	739.3249	247.4489	892.3130	0.01003460000000	16.4940	8.2200	0.9692	2	0	326	332	0.0000	4N(892.3172)	HexNAc-2_Hex-3	1.4119	1.939487975174554E-4	SGGnYSR	16.494078	12.555803	true	sp|Q6ZPR4|KCNT1_MOUSE	Q6ZPR4	KCNT1_MOUSE	Kcnt1	Potassium channel subfamily T member 1
2017_01_19_MB1-4_Glyco_rep1_Frac1.04607.04607.3	interact.pep.xml	RPPGVLHCTTK	RPPGVLHCTTK	K	F	11	3	1432.4659	1264.6733	1264.6694	422.5650	422.5637	1264.6710	422.5643	-0.0015	0.00005144112000	22.0740	8.8860	0.9998	2	0	244	254	0.0000	8C(57.0215)							false	sp|P16330|CN37_MOUSE	P16330	CN37_MOUSE	Cnp	2',3'-cyclic-nucleotide 3'-phosphodiesterase		sp|P16330-2|CN37_MOUSE
2017_01_19_MB1-4_Glyco_rep1_Frac1.04616.04616.2	interact.pep.xml	GLTHPIR		R	M	7	2	1434.9015	792.4623	792.4604	397.2384	397.2375	792.4606	397.2376	-0.0002	0.05457579000000	14.5520	8.1560	0.9638	2	0	12	18	0.0000								true	sp|P10649|GSTM1_MOUSE	P10649	GSTM1_MOUSE	Gstm1	Glutathione S-transferase Mu 1
2017_01_19_MB1-4_Glyco_rep1_Frac1.04617.04617.2	interact.pep.xml	VHISSVR		R	S	7	2	1435.0444	796.4588	796.4557	399.2367	399.2351	796.4555	399.2350	0.0001	0.02722701000000	13.7600	6.3750	0.9825	2	0	24	30	0.0000								true	sp|P08551|NFL_MOUSE	P08551	NFL_MOUSE	Nefl	Neurofilament light polypeptide
2017_01_19_MB1-4_Glyco_rep1_Frac1.04619.04619.2	interact.pep.xml	LKEAFSK		R	A	7	2	1435.6714	821.4666	821.4643	411.7406	411.7394	821.4647	411.7396	-0.0003	0.11732020000000	17.3330	12.3430	0.6151	2	1	240	246	0.0000								false	sp|P55088-2|AQP4_MOUSE	P55088-2	AQP4_MOUSE	Aqp4	Isoform 1 of Aquaporin-4		sp|P55088-3|AQP4_MOUSE, sp|P55088|AQP4_MOUSE
2017_01_19_MB1-4_Glyco_rep1_Frac1.04620.04620.2	interact.pep.xml	LLSWSDNWR		R	G	9	2	1435.7537	1175.5820	1175.5789	588.7983	588.7967	1175.5723	588.7934	0.0065	0.17957670000000	10.4830	7.6230	0.8722	2	0	182	190	0.0000								true	sp|Q9JM14|NT5C_MOUSE	Q9JM14	NT5C_MOUSE	Nt5c	5'(3')-deoxyribonucleotidase, cytosolic type
2017_01_19_MB1-4_Glyco_rep1_Frac1.04642.04642.3	interact.pep.xml	VRDVEKGFMSSK	VRDVEKGFM[147]SSK	K	H	12	3	1442.0223	1397.7006	1397.6965	466.9075	466.9061	1397.6971	466.9063	-0.0006	0.12808550000000	12.0700	0.0000	0.7542	2	2	568	579	0.0000	9M(15.9949)							false	sp|Q8BZ98-2|DYN3_MOUSE	Q8BZ98-2	DYN3_MOUSE	Dnm3	Isoform 2 of Dynamin-3		sp|Q8BZ98|DYN3_MOUSE
2017_01_19_MB1-4_Glyco_rep1_Frac1.04661.04661.3	interact.pep.xml	NSTTLVMHMK	N[1330]STTLVM[147]HM[147]K	R	V	10	3	1446.3788	2408.9915	2408.9814	804.0044	804.0011	1192.5579	398.5266	1216.4235	0.00035420130000	25.3030	0.0000	0.9996	2	0	1826	1835	0.0000	7M(15.9949), 9M(15.9949), 1N(1216.4229)	HexNAc-2_Hex-5	2.4064	1.7811553761206436E-4	nSTTLVMHMK	25.303951	25.303951	true	sp|Q91ZX7|LRP1_MOUSE	Q91ZX7	LRP1_MOUSE	Lrp1	Prolow-density lipoprotein receptor-related protein 1
2017_01_19_MB1-4_Glyco_rep1_Frac1.04666.04666.2	interact.pep.xml	TVMIGGK	TVM[147]IGGK	R	A	7	2	1448.3752	720.3857	720.3843	361.2001	361.1994	720.3840	361.1993	0.0003	0.04161502000000	15.0230	8.6420	0.9733	2	0	603	609	0.0000	3M(15.9949)							true	sp|Q8CI94|PYGB_MOUSE	Q8CI94	PYGB_MOUSE	Pygb	Glycogen phosphorylase, brain form
2017_01_19_MB1-4_Glyco_rep1_Frac1.04667.04667.2	interact.pep.xml	LSNGLAR		R	L	7	2	1448.5193	729.4156	729.4133	365.7151	365.7139	729.4133	365.7139	0.0000	0.18858190000000	12.3980	9.2450	0.8481	2	0	133	139	0.0000								false	sp|Q9QXS6|DREB_MOUSE	Q9QXS6	DREB_MOUSE	Dbn1	Drebrin		sp|Q9QXS6-2|DREB_MOUSE, sp|Q9QXS6-3|DREB_MOUSE
2017_01_19_MB1-4_Glyco_rep1_Frac1.04670.04670.2	interact.pep.xml	LSNGLAR		R	L	7	2	1449.5621	729.4156	729.4133	365.7151	365.7139	729.4133	365.7139	0.0000	0.18503340000000	13.4310	9.7350	0.8510	2	0	133	139	0.0000								false	sp|Q9QXS6|DREB_MOUSE	Q9QXS6	DREB_MOUSE	Dbn1	Drebrin		sp|Q9QXS6-2|DREB_MOUSE, sp|Q9QXS6-3|DREB_MOUSE
2017_01_19_MB1-4_Glyco_rep1_Frac1.04674.04674.2	interact.pep.xml	ILSANGEAK		K	V	9	2	1450.6284	901.4890	901.4868	451.7518	451.7507	901.4869	451.7507	0.0000	0.00734090900000	17.0370	6.7050	0.9917	2	0	614	622	0.0000								true	sp|G5E829|AT2B1_MOUSE	G5E829	AT2B1_MOUSE	Atp2b1	Plasma membrane calcium-transporting ATPase 1
2017_01_19_MB1-4_Glyco_rep1_Frac1.04684.04684.3	interact.pep.xml	EICSGNSSQCAPNVHK	EICSGN[1330]SSQCAPNVHK	R	M	16	3	1453.1009	3003.2060	3003.2075	1002.0759	1002.0764	1786.7726	596.5981	1216.4349	0.00142560700000	20.8840	7.1110	0.9992	2	0	512	527	0.0000	10C(57.0215), 3C(57.0215), 6N(1216.4229)	HexNAc-2_Hex-5	-0.1929	3.8093786903356064E-4	EICSGnSSQCAPNVHK	20.884487	20.884487	false	sp|Q9R1V6-10|ADA22_MOUSE	Q9R1V6-10	ADA22_MOUSE	Adam22	Isoform 8 of Disintegrin and metalloproteinase domain-containing protein 22		sp|Q9R1V6-11|ADA22_MOUSE, sp|Q9R1V6-12|ADA22_MOUSE, sp|Q9R1V6-13|ADA22_MOUSE, sp|Q9R1V6-14|ADA22_MOUSE, sp|Q9R1V6-15|ADA22_MOUSE, sp|Q9R1V6-16|ADA22_MOUSE, sp|Q9R1V6-17|ADA22_MOUSE, sp|Q9R1V6-18|ADA22_MOUSE, sp|Q9R1V6-19|ADA22_MOUSE, sp|Q9R1V6-1|ADA22_MOUSE, sp|Q9R1V6-20|ADA22_MOUSE, sp|Q9R1V6-21|ADA22_MOUSE, sp|Q9R1V6-2|ADA22_MOUSE, sp|Q9R1V6-4|ADA22_MOUSE, sp|Q9R1V6-5|ADA22_MOUSE, sp|Q9R1V6-6|A…
2017_01_19_MB1-4_Glyco_rep1_Frac1.04708.04708.3	interact.pep.xml	GGNMKEVFTR	GGNM[147]KEVFTR	K	F	10	3	1460.3675	1153.5576	1153.5540	385.5265	385.5253	1153.5549	385.5256	-0.0009	0.00000000047094	24.1820	7.7560	1.0000	2	1	243	252	0.0000	4M(15.9949)							true	sp|Q04447|KCRB_MOUSE	Q04447	KCRB_MOUSE	Ckb	Creatine kinase B-type
2017_01_19_MB1-4_Glyco_rep1_Frac1.04719.04719.3	interact.pep.xml	YLATASTMDHAR	YLATASTM[147]DHAR	K	H	12	3	1463.6023	1351.6234	1351.6183	451.5484	451.5467	1351.6189	451.5469	-0.0006	0.00000774016300	27.9450	6.7120	0.9999	2	0	13	24	0.0000	8M(15.9949)							false	sp|P04370-11|MBP_MOUSE	P04370-11	MBP_MOUSE	Mbp	Isoform 11 of Myelin basic protein		sp|P04370-10|MBP_MOUSE, sp|P04370-13|MBP_MOUSE, sp|P04370-14|MBP_MOUSE, sp|P04370-2|MBP_MOUSE, sp|P04370-4|MBP_MOUSE, sp|P04370-5|MBP_MOUSE, sp|P04370-6|MBP_MOUSE, sp|P04370-7|MBP_MOUSE, sp|P04370-8|MBP_MOUSE, sp|P04370-9|MBP_MOUSE, sp|P04370|MBP_MOUSE
2017_01_19_MB1-4_Glyco_rep1_Frac1.04724.04724.3	interact.pep.xml	SGGNYSR	SGGN[1817]YSR	K	H	7	3	1464.0713	2441.9111	2441.9043	814.9776	814.9754	739.3249	247.4489	1702.5793	0.03715352000000	13.2200	7.2190	0.9829	2	0	326	332	0.0000	4N(1702.5814)	HexNAc-2_Hex-8	1.8562	1.7811553761206436E-4	SGGnYSR	13.2207575	13.2207575	true	sp|Q6ZPR4|KCNT1_MOUSE	Q6ZPR4	KCNT1_MOUSE	Kcnt1	Potassium channel subfamily T member 1
2017_01_19_MB1-4_Glyco_rep1_Frac1.04775.04775.2	interact.pep.xml	GGNMKEVFTR	GGNM[147]KEVFTR	K	F	10	2	1478.2336	1153.5590	1153.5554	577.7868	577.7850	1153.5549	577.7847	0.0004	0.09688352000000	11.5550	5.8680	0.6642	2	1	243	252	0.0000	4M(15.9949)							true	sp|Q04447|KCRB_MOUSE	Q04447	KCRB_MOUSE	Ckb	Creatine kinase B-type
2017_01_19_MB1-4_Glyco_rep1_Frac1.04776.04776.2	interact.pep.xml	YLATASTMDHAR	YLATASTM[147]DHAR	K	H	12	2	1478.3160	1351.6263	1351.6195	676.8204	676.8170	1351.6189	676.8167	0.0006	0.04928900000000	15.7290	0.0000	0.9678	2	0	13	24	0.0000	8M(15.9949)							false	sp|P04370-11|MBP_MOUSE	P04370-11	MBP_MOUSE	Mbp	Isoform 11 of Myelin basic protein		sp|P04370-10|MBP_MOUSE, sp|P04370-13|MBP_MOUSE, sp|P04370-14|MBP_MOUSE, sp|P04370-2|MBP_MOUSE, sp|P04370-4|MBP_MOUSE, sp|P04370-5|MBP_MOUSE, sp|P04370-6|MBP_MOUSE, sp|P04370-7|MBP_MOUSE, sp|P04370-8|MBP_MOUSE, sp|P04370-9|MBP_MOUSE, sp|P04370|MBP_MOUSE
2017_01_19_MB1-4_Glyco_rep1_Frac1.04780.04780.4	interact.pep.xml	SQILKQMHLTKNER	SQILKQM[147]HLTKNER	R	E	14	4	1479.2905	1740.9362	1740.9290	436.2413	436.2395	1740.9304	436.2399	-0.0014	0.00010271530000	25.5290	11.5620	0.9989	2	2	913	926	0.0000	7M(15.9949)							false	sp|Q91V14-2|S12A5_MOUSE	Q91V14-2	S12A5_MOUSE	Slc12a5	Isoform 2 of Solute carrier family 12 member 5		sp|Q91V14|S12A5_MOUSE
2017_01_19_MB1-4_Glyco_rep1_Frac1.04781.04781.3	interact.pep.xml	SQILKQMHLTKNER	SQILKQM[147]HLTKNER	R	E	14	3	1479.5559	1740.9382	1740.9299	581.3200	581.3172	1740.9304	581.3174	-0.0004	0.06894457000000	14.1460	0.0000	0.8540	2	2	913	926	0.0000	7M(15.9949)							false	sp|Q91V14-2|S12A5_MOUSE	Q91V14-2	S12A5_MOUSE	Slc12a5	Isoform 2 of Solute carrier family 12 member 5		sp|Q91V14|S12A5_MOUSE
2017_01_19_MB1-4_Glyco_rep1_Frac1.04784.04784.3	interact.pep.xml	SQILKQMHLTKNER	SQILKQM[147]HLTKNER	R	E	14	3	1479.8795	1740.9382	1740.9299	581.3200	581.3172	1740.9304	581.3174	-0.0004	0.00000000000000	51.8020	11.3840	1.0000	2	2	913	926	0.0000	7M(15.9949)							false	sp|Q91V14-2|S12A5_MOUSE	Q91V14-2	S12A5_MOUSE	Slc12a5	Isoform 2 of Solute carrier family 12 member 5		sp|Q91V14|S12A5_MOUSE
2017_01_19_MB1-4_Glyco_rep1_Frac1.04786.04786.2	interact.pep.xml	FLEQQNK		R	I	7	2	1480.9628	905.4631	905.4606	453.7388	453.7376	905.4606	453.7376	0.0000	0.18860120000000	15.4240	11.5640	0.8654	2	0	123	129	0.0000								false	sp|P20152|VIME_MOUSE	P20152	VIME_MOUSE	Vim	Vimentin	Gfap, KRT81, KRT83, KRT84, KRT85, KRT86, Krt4, Krt5, Krt6a, Krt6b, Krt7, Krt75, Krt76, Krt79, Krt8, Krt81, Krt84, Krt85, Krt86, Krt87	sp|O43790|KRT86_HUMAN, sp|P03995-2|GFAP_MOUSE, sp|P03995|GFAP_MOUSE, sp|P07744|K2C4_MOUSE, sp|P11679|K2C8_MOUSE, sp|P15241|K2M2_SHEEP, sp|P25691|K2M3_SHEEP, sp|P50446|K2C6A_MOUSE, sp|P78385|KRT83_HUMAN, sp|P78386|KRT85_HUMAN, sp|P97861|KRT86_MOUSE, sp|Q14533|KRT81_HUMAN, sp|Q3UV17|K22O_MOUSE, sp|Q6IMF0|KRT87_MOUSE, sp|Q8BGZ7|K2C75_MOUSE, sp|Q8VED5|K2C79_MOUSE, sp|Q922U2|K2C5_MOUSE, sp|Q99M73|KRT8…
2017_01_19_MB1-4_Glyco_rep1_Frac1.04800.04800.3	interact.pep.xml	NMSVIAHVDHGK	NM[147]SVIAHVDHGK	R	S	12	3	1484.7520	1322.6438	1322.6388	441.8885	441.8869	1322.6400	441.8873	-0.0012	0.00005087780000	27.6360	12.1990	0.9998	2	0	21	32	0.0000	2M(15.9949)							true	sp|P58252|EF2_MOUSE	P58252	EF2_MOUSE	Eef2	Elongation factor 2
2017_01_19_MB1-4_Glyco_rep1_Frac1.04823.04823.3	interact.pep.xml	ILVGNKNDDPERK		R	V	13	3	1491.1143	1496.7976	1496.7944	499.9398	499.9387	1496.7946	499.9388	-0.0001	0.00161435900000	21.6680	10.0760	0.9959	2	1	116	128	0.0000								true	sp|Q6PHN9|RAB35_MOUSE	Q6PHN9	RAB35_MOUSE	Rab35	Ras-related protein Rab-35
2017_01_19_MB1-4_Glyco_rep1_Frac1.04826.04826.2	interact.pep.xml	KAVLYMCK	KAVLYM[147]CK	K	T	8	2	1491.6092	1027.5231	1027.5190	514.7688	514.7668	1027.5194	514.7670	-0.0003	0.00140362100000	12.9110	0.0000	0.9984	2	0	59	66	0.0000	6M(15.9949), 7C(57.0215)							true	sp|O09114|PTGDS_MOUSE	O09114	PTGDS_MOUSE	Ptgds	Prostaglandin-H2 D-isomerase
2017_01_19_MB1-4_Glyco_rep1_Frac1.04833.04833.3	interact.pep.xml	RPPGVLHCTTK	RPPGVLHCTTK	K	F	11	3	1493.2258	1264.6482	1264.6538	422.5567	422.5585	1264.6710	422.5643	-0.0172	0.13304550000000	11.0040	0.0000	0.9060	2	0	244	254	0.0000	8C(57.0215)	Mod1: Isotopic peak error, Mod2: Deamidation (PeakApex: -0.0250)						false	sp|P16330|CN37_MOUSE	P16330	CN37_MOUSE	Cnp	2',3'-cyclic-nucleotide 3'-phosphodiesterase		sp|P16330-2|CN37_MOUSE
2017_01_19_MB1-4_Glyco_rep1_Frac1.04841.04841.3	interact.pep.xml	QGTHITVVAHSR		R	P	12	3	1495.5971	1304.6980	1304.6946	435.9066	435.9055	1304.6948	435.9055	-0.0002	0.00164706300000	16.2920	9.4360	0.9987	2	0	233	244	0.0000								true	sp|Q9D051|ODPB_MOUSE	Q9D051	ODPB_MOUSE	Pdhb	Pyruvate dehydrogenase E1 component subunit beta, mitochondrial
2017_01_19_MB1-4_Glyco_rep1_Frac1.04859.04859.3	interact.pep.xml	SNLPAKAIGHR		R	I	11	3	1501.0751	1162.6593	1162.6562	388.5604	388.5593	1162.6570	388.5596	-0.0007	0.01036931000000	12.4370	0.0000	0.9769	2	1	90	100	0.0000								true	sp|O55142|RL35A_MOUSE	O55142	RL35A_MOUSE	Rpl35a	60S ribosomal protein L35a
2017_01_19_MB1-4_Glyco_rep1_Frac1.04860.04860.3	interact.pep.xml	NIDEHANEDVER		R	M	12	3	1501.4824	1439.6310	1439.6271	480.8843	480.8830	1439.6276	480.8831	-0.0004	0.00069863480000	21.1230	0.0000	0.9992	2	0	106	117	0.0000								true	sp|P61027|RAB10_MOUSE	P61027	RAB10_MOUSE	Rab10	Ras-related protein Rab-10
2017_01_19_MB1-4_Glyco_rep1_Frac1.04863.04863.2	interact.pep.xml	LNGHVVVK		R	D	8	2	1501.7785	864.5201	864.5180	433.2673	433.2663	864.5181	433.2663	-0.0001	0.00035595630000	18.1760	9.9900	0.9999	2	0	143	150	0.0000								true	sp|Q6ZQI3|MLEC_MOUSE	Q6ZQI3	MLEC_MOUSE	Mlec	Malectin
2017_01_19_MB1-4_Glyco_rep1_Frac1.04872.04872.3	interact.pep.xml	NSTTLVMHMK	N[1493]STTLVMHM[147]K	R	V	10	3	1503.9143	2555.0476	2555.0415	852.6898	852.6878	1176.5630	393.1949	1378.4785	0.00004380261000	30.9340	23.1350	0.9998	2	0	1826	1835	0.0000	9M(15.9949), 1N(1378.4757)	HexNAc-2_Hex-6	2.8673	1.7811553761206436E-4	nSTTLVMHMK	30.934484	30.934484	true	sp|Q91ZX7|LRP1_MOUSE	Q91ZX7	LRP1_MOUSE	Lrp1	Prolow-density lipoprotein receptor-related protein 1
2017_01_19_MB1-4_Glyco_rep1_Frac1.04873.04873.2	interact.pep.xml	AAVKAVVASSR		K	L	11	2	1504.4551	1057.6266	1057.6243	529.8206	529.8194	1057.6243	529.8194	0.0000	0.00059737890000	22.3950	6.6210	0.9982	2	1	324	334	0.0000								true	sp|P08414|KCC4_MOUSE	P08414	KCC4_MOUSE	Camk4	Calcium/calmodulin-dependent protein kinase type IV
2017_01_19_MB1-4_Glyco_rep1_Frac1.04876.04876.2	interact.pep.xml	HMLDLQK	HM[147]LDLQK	R	Q	7	2	1504.8118	899.4556	899.4533	450.7351	450.7339	899.4534	450.7340	-0.0001	0.00802134100000	17.2500	11.5310	0.9925	2	0	270	276	0.0000	2M(15.9949)							false	sp|Q8R3V5-1|SHLB2_MOUSE	Q8R3V5-1	SHLB2_MOUSE	Sh3glb2	Isoform 1 of Endophilin-B2		sp|Q8R3V5-3|SHLB2_MOUSE, sp|Q8R3V5|SHLB2_MOUSE
2017_01_19_MB1-4_Glyco_rep1_Frac1.04887.04887.3	interact.pep.xml	NSTTLVMHMK	N[1330]STTLVM[147]HM[147]K	R	V	10	3	1507.7320	2408.9895	2408.9812	804.0038	804.0010	1192.5579	398.5266	1216.4233	0.00081470390000	22.8560	0.0000	0.9994	2	0	1826	1835	0.0000	7M(15.9949), 9M(15.9949), 1N(1216.4229)	HexNAc-2_Hex-5	4.2139	0.0	nSTTLVMHMK	22.856865	22.856865	true	sp|Q91ZX7|LRP1_MOUSE	Q91ZX7	LRP1_MOUSE	Lrp1	Prolow-density lipoprotein receptor-related protein 1
2017_01_19_MB1-4_Glyco_rep1_Frac1.04891.04891.2	interact.pep.xml	FIMESGAK	FIM[147]ESGAK	R	G	8	2	1508.7759	897.4286	897.4262	449.7216	449.7204	897.4265	449.7205	-0.0003	0.03775723000000	17.1920	10.7400	0.9759	2	0	125	132	0.0000	3M(15.9949)							true	sp|P62908|RS3_MOUSE	P62908	RS3_MOUSE	Rps3	40S ribosomal protein S3
2017_01_19_MB1-4_Glyco_rep1_Frac1.04897.04897.2	interact.pep.xml	TVMIGGK	TVM[147]IGGK	R	A	7	2	1510.8666	720.3855	720.3832	361.2000	361.1989	720.3840	361.1993	-0.0007	0.04453998000000	14.9050	8.6800	0.9712	2	0	603	609	0.0000	3M(15.9949)							true	sp|Q8CI94|PYGB_MOUSE	Q8CI94	PYGB_MOUSE	Pygb	Glycogen phosphorylase, brain form
2017_01_19_MB1-4_Glyco_rep1_Frac1.04901.04901.4	interact.pep.xml	LKQIEHTLNEKR		K	I	12	4	1511.5014	1507.8488	1507.8453	377.9695	377.9686	1507.8469	377.9690	-0.0015	0.01062044000000	21.9060	10.9200	0.9633	2	1	70	81	0.0000								false	sp|P68181-2|KAPCB_MOUSE	P68181-2	KAPCB_MOUSE	Prkacb	Isoform 2 of cAMP-dependent protein kinase catalytic subunit beta	Prkaca	sp|P05132-2|KAPCA_MOUSE, sp|P05132|KAPCA_MOUSE, sp|P68181-3|KAPCB_MOUSE, sp|P68181-4|KAPCB_MOUSE, sp|P68181|KAPCB_MOUSE
2017_01_19_MB1-4_Glyco_rep1_Frac1.04902.04902.3	interact.pep.xml	IKTVELQGKK		K	I	10	3	1511.7668	1142.7039	1142.7014	381.9086	381.9077	1142.7021	381.9080	-0.0007	0.08474575000000	17.4310	13.1750	0.8245	2	1	48	57	0.0000								true	sp|P61027|RAB10_MOUSE	P61027	RAB10_MOUSE	Rab10	Ras-related protein Rab-10
2017_01_19_MB1-4_Glyco_rep1_Frac1.04906.04906.2	interact.pep.xml	TASFAVRK		R	E	8	2	1512.1466	878.4988	878.4974	440.2567	440.2560	878.4974	440.2560	0.0000	0.01168154000000	16.2300	7.1250	0.9908	2	0	241	248	0.0000								true	sp|Q8BGH2|SAM50_MOUSE	Q8BGH2	SAM50_MOUSE	Samm50	Sorting and assembly machinery component 50 homolog
2017_01_19_MB1-4_Glyco_rep1_Frac1.04915.04915.3	interact.pep.xml	GAAGGNLSSR	GAAGGN[1330]LSSR	R	C	10	3	1514.6219	2104.8708	2104.8640	702.6309	702.6286	888.4414	297.1544	1216.4226	0.15150630000000	19.2390	19.2390	0.9198	2	0	857	866	0.0000	6N(1216.4229)	HexNAc-2_Hex-5	4.3544	0.0	GAAGGnLSSR	19.23977	17.727726	false	sp|Q62141-1|SIN3B_MOUSE	Q62141-1	SIN3B_MOUSE	Sin3b	Isoform 1 of Paired amphipathic helix protein Sin3b		sp|Q62141|SIN3B_MOUSE
2017_01_19_MB1-4_Glyco_rep1_Frac1.04918.04918.3	interact.pep.xml	LKQIEHTLNEKR		K	I	12	3	1515.7961	1507.8512	1507.8467	503.6243	503.6228	1507.8469	503.6229	-0.0002	0.00000112706900	29.6810	10.4460	1.0000	2	1	70	81	0.0000								false	sp|P68181-2|KAPCB_MOUSE	P68181-2	KAPCB_MOUSE	Prkacb	Isoform 2 of cAMP-dependent protein kinase catalytic subunit beta	Prkaca	sp|P05132-2|KAPCA_MOUSE, sp|P05132|KAPCA_MOUSE, sp|P68181-3|KAPCB_MOUSE, sp|P68181-4|KAPCB_MOUSE, sp|P68181|KAPCB_MOUSE
2017_01_19_MB1-4_Glyco_rep1_Frac1.04924.04924.3	interact.pep.xml	KMSNITFR	KM[147]SN[1817]ITFR	R	N	8	3	1517.4842	2714.1123	2714.1040	905.7114	905.7086	1011.5171	338.1796	1702.5869	0.03712871000000	21.8880	11.2730	0.9829	2	0	320	327	0.0000	2M(15.9949), 4N(1702.5814)	HexNAc-2_Hex-8	2.0734	1.7811553761206436E-4	KMSnITFR	21.888874	21.888874	true	sp|Q9CQF9|PCYOX_MOUSE	Q9CQF9	PCYOX_MOUSE	Pcyox1	Prenylcysteine oxidase
2017_01_19_MB1-4_Glyco_rep1_Frac1.04941.04941.2	interact.pep.xml	MTQALPR	M[147]TQALPR	K	Q	7	2	1521.7387	831.4288	831.4274	416.7217	416.7210	831.4272	416.7209	0.0001	0.00925230500000	16.6350	7.7120	0.9919	2	0	414	420	0.0000	1M(15.9949)							false	sp|O88935-1|SYN1_MOUSE	O88935-1	SYN1_MOUSE	Syn1	Isoform Ib of Synapsin-1		sp|O88935-3|SYN1_MOUSE, sp|O88935|SYN1_MOUSE
2017_01_19_MB1-4_Glyco_rep1_Frac1.04952.04952.3	interact.pep.xml	MKALAVEGKR		K	I	10	3	1524.7857	1101.6365	1101.6338	368.2194	368.2185	1101.6328	368.2182	0.0009	0.00004776178000	25.5180	12.7490	0.9994	2	1	280	289	0.0000								false	sp|Q62261|SPTB2_MOUSE	Q62261	SPTB2_MOUSE	Sptbn1	Spectrin beta chain, non-erythrocytic 1		sp|Q62261-2|SPTB2_MOUSE
2017_01_19_MB1-4_Glyco_rep1_Frac1.04953.04953.2	interact.pep.xml	HIMSTTNVR		R	K	9	2	1525.0511	1057.5365	1057.5336	529.7755	529.7741	1057.5338	529.7742	-0.0002	0.04586696000000	11.8540	10.3620	0.9703	2	0	369	377	0.0000								true	sp|Q3TXX4|VGLU1_MOUSE	Q3TXX4	VGLU1_MOUSE	Slc17a7	Vesicular glutamate transporter 1
2017_01_19_MB1-4_Glyco_rep1_Frac1.04954.04954.2	interact.pep.xml	MKALAVEGKR		K	I	10	2	1525.1501	1101.6366	1101.6334	551.8256	551.8240	1101.6328	551.8237	0.0006	0.00005148445000	19.1720	12.6000	1.0000	2	1	280	289	0.0000								false	sp|Q62261|SPTB2_MOUSE	Q62261	SPTB2_MOUSE	Sptbn1	Spectrin beta chain, non-erythrocytic 1		sp|Q62261-2|SPTB2_MOUSE
2017_01_19_MB1-4_Glyco_rep1_Frac1.04963.04963.3	interact.pep.xml	KMSNITFR	KM[147]SN[1655]ITFR	R	N	8	3	1527.7865	2552.0590	2552.0503	851.6936	851.6907	1011.5171	338.1796	1540.5332	0.02255537000000	17.0870	8.2220	0.9878	2	0	320	327	0.0000	2M(15.9949), 4N(1540.5285)	HexNAc-2_Hex-7	2.8843	1.7811553761206436E-4	KMSnITFR	17.087696	17.087696	true	sp|Q9CQF9|PCYOX_MOUSE	Q9CQF9	PCYOX_MOUSE	Pcyox1	Prenylcysteine oxidase
2017_01_19_MB1-4_Glyco_rep1_Frac1.04966.04966.2	interact.pep.xml	IGQAIAR		R	R	7	2	1528.6837	727.4362	727.4349	364.7254	364.7247	727.4340	364.7243	0.0009	0.02859237000000	17.6750	15.8240	0.9817	2	0	164	170	0.0000								true	sp|Q91Z53|GRHPR_MOUSE	Q91Z53	GRHPR_MOUSE	Grhpr	Glyoxylate reductase/hydroxypyruvate reductase
2017_01_19_MB1-4_Glyco_rep1_Frac1.04967.04967.2	interact.pep.xml	ILSGAGEAR		K	V	9	2	1528.7969	872.4736	872.4711	437.2441	437.2428	872.4716	437.2431	-0.0004	0.00755666200000	16.8600	9.1180	0.9927	2	0	593	601	0.0000								true	sp|Q9R0K7|AT2B2_MOUSE	Q9R0K7	AT2B2_MOUSE	Atp2b2	Plasma membrane calcium-transporting ATPase 2
2017_01_19_MB1-4_Glyco_rep1_Frac1.04969.04969.2	interact.pep.xml	HSSLITTR		K	E	8	2	1529.4603	913.5002	913.4968	457.7574	457.7557	913.4981	457.7563	-0.0012	0.36057860000000	9.2720	9.2710	0.6854	2	0	675	682	0.0000								true	sp|Q9ERB5|SO1C1_MOUSE	Q9ERB5	SO1C1_MOUSE	Slco1c1	Solute carrier organic anion transporter family member 1C1
2017_01_19_MB1-4_Glyco_rep1_Frac1.04979.04979.3	interact.pep.xml	LKKIPETVK		R	A	9	3	1532.1359	1054.6783	1054.6759	352.5667	352.5659	1054.6749	352.5656	0.0009	0.00456825100000	21.8610	11.5050	0.9890	2	1	290	298	0.0000								true	sp|O35382|EXOC4_MOUSE	O35382	EXOC4_MOUSE	Exoc4	Exocyst complex component 4
2017_01_19_MB1-4_Glyco_rep1_Frac1.04984.04984.3	interact.pep.xml	NSTTLVMHMK	N[1330]STTLVMHM[147]K	R	V	10	3	1532.7817	2392.9949	2392.9912	798.6722	798.6710	1176.5630	393.1949	1216.4282	0.00331290800000	25.5720	20.6210	0.9982	2	0	1826	1835	0.0000	9M(15.9949), 1N(1216.4229)	HexNAc-2_Hex-5	1.1346	1.939487975174554E-4	nSTTLVMHMK	25.572931	25.572931	true	sp|Q91ZX7|LRP1_MOUSE	Q91ZX7	LRP1_MOUSE	Lrp1	Prolow-density lipoprotein receptor-related protein 1
2017_01_19_MB1-4_Glyco_rep1_Frac1.05007.05007.2	interact.pep.xml	KGSVILR		R	N	7	2	1539.9268	771.4985	771.4966	386.7565	386.7556	771.4966	386.7556	0.0000	0.03645440000000	16.2530	9.9750	0.9768	2	0	101	107	0.0000								true	sp|Q9Z218|DPP6_MOUSE	Q9Z218	DPP6_MOUSE	Dpp6	Dipeptidyl aminopeptidase-like protein 6
2017_01_19_MB1-4_Glyco_rep1_Frac1.05009.05009.3	interact.pep.xml	KMSNITFR	KM[147]SN[1493]ITFR	R	N	8	3	1540.1194	2389.9868	2389.9937	797.6695	797.6718	1011.5171	338.1796	1378.4765	0.06351237000000	14.1490	11.2040	0.9585	2	0	320	327	0.0000	2M(15.9949), 4N(1378.4757)	HexNAc-2_Hex-6	1.2685	1.939487975174554E-4	KMSnITFR	14.1493025	14.1493025	true	sp|Q9CQF9|PCYOX_MOUSE	Q9CQF9	PCYOX_MOUSE	Pcyox1	Prenylcysteine oxidase
2017_01_19_MB1-4_Glyco_rep1_Frac1.05021.05021.3	interact.pep.xml	VEEHEETFEEK		K	L	11	3	1544.2551	1404.6089	1404.6038	469.2102	469.2085	1404.6044	469.2087	-0.0006	0.00376270400000	17.1980	9.5330	0.9972	2	0	815	825	0.0000								true	sp|P08553|NFM_MOUSE	P08553	NFM_MOUSE	Nefm	Neurofilament medium polypeptide
2017_01_19_MB1-4_Glyco_rep1_Frac1.05028.05028.3	interact.pep.xml	VGVHINNTQTK	VGVHIN[1330]NTQTK	K	T	11	3	1545.8813	2426.0806	2426.0713	809.7008	809.6977	1209.6465	404.2228	1216.4248	0.00016537960000	18.7440	11.5060	0.9997	2	0	431	441	0.0000	6N(1216.4229)	HexNAc-2_Hex-5	1.1220	1.939487975174554E-4	VGVHInNTQTK	18.7444	11.950877	true	sp|Q9CPW0|CNTP2_MOUSE	Q9CPW0	CNTP2_MOUSE	Cntnap2	Contactin-associated protein-like 2
2017_01_19_MB1-4_Glyco_rep1_Frac1.05042.05042.3	interact.pep.xml	KMSNITFR	KM[147]SN[1493]ITFR	R	N	8	3	1549.8302	2390.0024	2389.9937	797.6747	797.6718	1011.5171	338.1796	1378.4765	0.09364831000000	14.6140	0.0000	0.9385	2	0	320	327	0.0000	2M(15.9949), 4N(1378.4757)	HexNAc-2_Hex-6	4.2478	0.0	KMSnITFR	14.6144085	14.6144085	true	sp|Q9CQF9|PCYOX_MOUSE	Q9CQF9	PCYOX_MOUSE	Pcyox1	Prenylcysteine oxidase
2017_01_19_MB1-4_Glyco_rep1_Frac1.05058.05058.3	interact.pep.xml	TGMGGATGNKGAVAIR	TGM[147]GGATGNKGAVAIR	K	M	16	3	1553.7808	1475.7548	1475.7512	492.9255	492.9243	1475.7513	492.9244	-0.0001	0.04685435000000	14.8170	0.0000	0.8998	2	1	660	675	0.0000	3M(15.9949)							true	sp|Q8CHC4|SYNJ1_MOUSE	Q8CHC4	SYNJ1_MOUSE	Synj1	Synaptojanin-1
2017_01_19_MB1-4_Glyco_rep1_Frac1.05079.05079.2	interact.pep.xml	LQALKDTANR		K	L	10	2	1559.0398	1128.6289	1128.6257	565.3217	565.3201	1128.6250	565.3198	0.0007	0.02120801000000	18.1940	11.3000	0.9107	2	1	12	21	0.0000								true	sp|P40142|TKT_MOUSE	P40142	TKT_MOUSE	Tkt	Transketolase
2017_01_19_MB1-4_Glyco_rep1_Frac1.05093.05093.3	interact.pep.xml	LQALKDTANR		K	L	10	3	1563.0295	1128.6274	1128.6240	377.2164	377.2153	1128.6250	377.2156	-0.0009	0.00010640070000	19.8110	10.9220	0.9991	2	1	12	21	0.0000								true	sp|P40142|TKT_MOUSE	P40142	TKT_MOUSE	Tkt	Transketolase
2017_01_19_MB1-4_Glyco_rep1_Frac1.05116.05116.2	interact.pep.xml	KSVMSLAEAGK	KSVM[147]SLAEAGK	R	L	11	2	1569.0461	1135.5925	1135.5890	568.8035	568.8018	1135.5906	568.8026	-0.0015	0.18977980000000	10.3870	0.0000	0.8645	2	0	245	255	0.0000	4M(15.9949)							true	sp|Q08331|CALB2_MOUSE	Q08331	CALB2_MOUSE	Calb2	Calretinin
2017_01_19_MB1-4_Glyco_rep1_Frac1.05136.05136.3	interact.pep.xml	KMSNITFR	KM[147]SN[1168]ITFR	R	N	8	3	1575.7175	2065.8965	2065.8882	689.6394	689.6367	1011.5171	338.1796	1054.3710	0.02976803000000	14.6050	0.0000	0.9570	2	0	320	327	0.0000	2M(15.9949), 4N(1054.3701)	HexNAc-2_Hex-4	3.2092	0.0	KMSnITFR	14.605974	14.605974	true	sp|Q9CQF9|PCYOX_MOUSE	Q9CQF9	PCYOX_MOUSE	Pcyox1	Prenylcysteine oxidase
2017_01_19_MB1-4_Glyco_rep1_Frac1.05138.05138.3	interact.pep.xml	KMSNITFR	KM[147]SN[1006]ITFR	R	N	8	3	1575.9461	1903.8364	1903.8314	635.6194	635.6177	1011.5171	338.1796	892.3143	0.00000022480410	39.9200	24.0480	1.0000	2	0	320	327	0.0000	2M(15.9949), 4N(892.3172)	HexNAc-2_Hex-3	2.3338	1.7811553761206436E-4	KMSnITFR	39.920654	27.282711	true	sp|Q9CQF9|PCYOX_MOUSE	Q9CQF9	PCYOX_MOUSE	Pcyox1	Prenylcysteine oxidase
2017_01_19_MB1-4_Glyco_rep1_Frac1.05139.05139.3	interact.pep.xml	KMSNITFR	KM[147]SN[1168]ITFR	R	N	8	3	1576.4882	2065.8965	2065.8882	689.6394	689.6367	1011.5171	338.1796	1054.3710	0.00000026501640	34.5700	21.6950	1.0000	2	0	320	327	0.0000	2M(15.9949), 4N(1054.3701)	HexNAc-2_Hex-4	3.7163	0.0	KMSnITFR	34.570805	22.52295	true	sp|Q9CQF9|PCYOX_MOUSE	Q9CQF9	PCYOX_MOUSE	Pcyox1	Prenylcysteine oxidase
2017_01_19_MB1-4_Glyco_rep1_Frac1.05140.05140.2	interact.pep.xml	THINTVVAK		R	I	9	2	1577.0290	981.5641	981.5608	491.7893	491.7877	981.5607	491.7876	0.0001	0.00007441311000	27.4570	16.3830	1.0000	2	0	759	767	0.0000								true	sp|Q8K0T0|RTN1_MOUSE	Q8K0T0	RTN1_MOUSE	Rtn1	Reticulon-1
2017_01_19_MB1-4_Glyco_rep1_Frac1.05141.05141.2	interact.pep.xml	IHPVSTMVK	IHPVSTM[147]VK	R	G	9	2	1577.1119	1026.5562	1026.5535	514.2854	514.2840	1026.5531	514.2838	0.0003	0.00164911200000	13.6310	0.0000	0.9980	2	0	271	279	0.0000	7M(15.9949)							true	sp|P16125|LDHB_MOUSE	P16125	LDHB_MOUSE	Ldhb	L-lactate dehydrogenase B chain
2017_01_19_MB1-4_Glyco_rep1_Frac1.05143.05143.3	interact.pep.xml	GLSATVTGGQKGR		K	G	13	3	1577.3470	1230.6714	1230.6667	411.2311	411.2295	1230.6680	411.2299	-0.0012	0.00003362598000	24.3920	11.8970	0.9995	2	1	112	124	0.0000								true	sp|P60202|MYPR_MOUSE	P60202	MYPR_MOUSE	Plp1	Myelin proteolipid protein
2017_01_19_MB1-4_Glyco_rep1_Frac1.05145.05145.2	interact.pep.xml	GLSATVTGGQKGR		K	G	13	2	1577.7087	1230.6729	1230.6681	616.3437	616.3413	1230.6680	616.3413	0.0001	0.00000408084600	31.0570	11.9120	1.0000	2	1	112	124	0.0000								true	sp|P60202|MYPR_MOUSE	P60202	MYPR_MOUSE	Plp1	Myelin proteolipid protein
2017_01_19_MB1-4_Glyco_rep1_Frac1.05162.05162.2	interact.pep.xml	TVIVKGPR		R	G	8	2	1582.2225	868.5513	868.5496	435.2829	435.2821	868.5494	435.2820	0.0001	0.00713674000000	18.0860	0.0000	0.9534	2	1	24	31	0.0000								true	sp|P51410|RL9_MOUSE	P51410	RL9_MOUSE	Rpl9	60S ribosomal protein L9
2017_01_19_MB1-4_Glyco_rep1_Frac1.05176.05176.3	interact.pep.xml	NSTTLVMHMK	N[1493]STTLVM[147]HM[147]K	R	V	10	3	1586.0558	2571.0461	2571.0370	858.0226	858.0196	1192.5579	398.5266	1378.4792	0.00075552720000	22.9870	0.0000	0.9992	2	0	1826	1835	0.0000	7M(15.9949), 9M(15.9949), 1N(1378.4757)	HexNAc-2_Hex-6	1.7603	1.7811553761206436E-4	nSTTLVMHMK	22.987972	22.987972	true	sp|Q91ZX7|LRP1_MOUSE	Q91ZX7	LRP1_MOUSE	Lrp1	Prolow-density lipoprotein receptor-related protein 1
2017_01_19_MB1-4_Glyco_rep1_Frac1.05182.05182.3	interact.pep.xml	LLQTHQTKEGENIR		K	L	14	3	1588.1407	1665.8855	1665.8807	556.3024	556.3008	1665.8798	556.3005	0.0009	0.04219394000000	13.9990	0.0000	0.9101	2	1	217	230	0.0000								true	sp|Q9JM63|KCJ10_MOUSE	Q9JM63	KCJ10_MOUSE	Kcnj10	ATP-sensitive inward rectifier potassium channel 10
2017_01_19_MB1-4_Glyco_rep1_Frac1.05184.05184.2	interact.pep.xml	IITGGAAAQDGR		K	L	12	2	1588.5420	1128.5924	1128.5887	565.3035	565.3016	1128.5886	565.3016	0.0001	0.00019667530000	24.3250	7.0960	1.0000	2	0	225	236	0.0000								false	sp|Q811D0-2|DLG1_MOUSE	Q811D0-2	DLG1_MOUSE	Dlg1	Isoform 2 of Disks large homolog 1		sp|Q811D0-3|DLG1_MOUSE, sp|Q811D0|DLG1_MOUSE
2017_01_19_MB1-4_Glyco_rep1_Frac1.05189.05189.3	interact.pep.xml	YTRPTHLSCVK	YTRPTHLSCVK	K	R	11	3	1590.1052	1360.6960	1360.6917	454.5726	454.5712	1360.6921	454.5713	-0.0004	0.00386144700000	19.1530	0.0000	0.9906	2	1	1498	1508	0.0000	9C(57.0215)							true	sp|P20357|MTAP2_MOUSE	P20357	MTAP2_MOUSE	Map2	Microtubule-associated protein 2
2017_01_19_MB1-4_Glyco_rep1_Frac1.05193.05193.3	interact.pep.xml	NSTTLVMHMK	N[1493]STTLVM[147]HM[147]K	R	V	10	3	1590.6950	2571.0450	2571.0369	858.0223	858.0196	1192.5579	398.5266	1378.4790	0.01255307000000	18.1050	0.0000	0.9923	2	0	1826	1835	0.0000	7M(15.9949), 9M(15.9949), 1N(1378.4757)	HexNAc-2_Hex-6	2.7051	1.7811553761206436E-4	nSTTLVMHMK	18.105341	18.105341	true	sp|Q91ZX7|LRP1_MOUSE	Q91ZX7	LRP1_MOUSE	Lrp1	Prolow-density lipoprotein receptor-related protein 1
2017_01_19_MB1-4_Glyco_rep1_Frac1.05194.05194.2	interact.pep.xml	ILSGPSR		T	R	7	2	1591.2403	728.4200	728.4186	365.2173	365.2166	728.4180	365.2163	0.0006	0.21025680000000	8.2090	8.2090	0.8485	1	0	615	621	0.0000								false	sp|Q69Z98-2|BRSK2_MOUSE	Q69Z98-2	BRSK2_MOUSE	Brsk2	Isoform 2 of Serine/threonine-protein kinase BRSK2	Brsk1	sp|Q5RJI5|BRSK1_MOUSE, sp|Q69Z98-3|BRSK2_MOUSE, sp|Q69Z98-4|BRSK2_MOUSE, sp|Q69Z98|BRSK2_MOUSE
2017_01_19_MB1-4_Glyco_rep1_Frac1.05198.05198.2	interact.pep.xml	LRPGLGER		R	V	8	2	1592.3967	896.5216	896.5194	449.2681	449.2670	896.5192	449.2669	0.0002	0.07852356000000	16.9200	11.3030	0.7158	2	1	56	63	0.0000								false	sp|P62812|GBRA1_MOUSE	P62812	GBRA1_MOUSE	Gabra1	Gamma-aminobutyric acid receptor subunit alpha-1	Gabra5	sp|Q8BHJ7|GBRA5_MOUSE
2017_01_19_MB1-4_Glyco_rep1_Frac1.05199.05199.2	interact.pep.xml	GCIPTMAR	GCIPTM[147]AR	R	A	8	2	1592.5475	920.4235	920.4209	461.2190	461.2177	920.4208	461.2177	0.0001	0.01161449000000	16.2400	3.5670	0.9908	2	0	183	190	0.0000	2C(57.0215), 6M(15.9949)							true	sp|Q9CR62|M2OM_MOUSE	Q9CR62	M2OM_MOUSE	Slc25a11	Mitochondrial 2-oxoglutarate/malate carrier protein
2017_01_19_MB1-4_Glyco_rep1_Frac1.05200.05200.3	interact.pep.xml	KMSNITFR	KM[147]SN[1330]ITFR	R	N	8	3	1592.6303	2227.9475	2227.9414	743.6564	743.6544	1011.5171	338.1796	1216.4243	0.01452756000000	18.1930	10.5220	0.9929	2	0	320	327	0.0000	2M(15.9949), 4N(1216.4229)	HexNAc-2_Hex-5	3.8849	0.0	KMSnITFR	18.193184	18.193184	true	sp|Q9CQF9|PCYOX_MOUSE	Q9CQF9	PCYOX_MOUSE	Pcyox1	Prenylcysteine oxidase
2017_01_19_MB1-4_Glyco_rep1_Frac1.05218.05218.2	interact.pep.xml	LLTQEAR		R	S	7	2	1597.6315	829.4675	829.4649	415.7410	415.7397	829.4658	415.7402	-0.0008	0.01524685000000	13.9880	9.9810	0.9890	2	0	566	572	0.0000								false	sp|Q3UHK6-3|TEN4_MOUSE	Q3UHK6-3	TEN4_MOUSE	Tenm4	Isoform 3 of Teneurin-4		sp|Q3UHK6-2|TEN4_MOUSE, sp|Q3UHK6-4|TEN4_MOUSE, sp|Q3UHK6|TEN4_MOUSE
2017_01_19_MB1-4_Glyco_rep1_Frac1.05223.05223.3	interact.pep.xml	YLATASTMDHAR	YLATASTM[147]DHAR	K	H	12	3	1599.1005	1351.6222	1351.6191	451.5480	451.5470	1351.6189	451.5469	0.0002	0.08063064000000	11.8740	0.0000	0.9417	2	0	13	24	0.0000	8M(15.9949)							false	sp|P04370-11|MBP_MOUSE	P04370-11	MBP_MOUSE	Mbp	Isoform 11 of Myelin basic protein		sp|P04370-10|MBP_MOUSE, sp|P04370-13|MBP_MOUSE, sp|P04370-14|MBP_MOUSE, sp|P04370-2|MBP_MOUSE, sp|P04370-4|MBP_MOUSE, sp|P04370-5|MBP_MOUSE, sp|P04370-6|MBP_MOUSE, sp|P04370-7|MBP_MOUSE, sp|P04370-8|MBP_MOUSE, sp|P04370-9|MBP_MOUSE, sp|P04370|MBP_MOUSE
2017_01_19_MB1-4_Glyco_rep1_Frac1.05226.05226.2	interact.pep.xml	MTQALPR	M[147]TQALPR	K	Q	7	2	1599.5852	831.4291	831.4275	416.7218	416.7210	831.4272	416.7209	0.0002	0.00004031516000	15.7520	9.1650	1.0000	2	0	414	420	0.0000	1M(15.9949)							false	sp|O88935-1|SYN1_MOUSE	O88935-1	SYN1_MOUSE	Syn1	Isoform Ib of Synapsin-1		sp|O88935-3|SYN1_MOUSE, sp|O88935|SYN1_MOUSE
2017_01_19_MB1-4_Glyco_rep1_Frac1.05234.05234.3	interact.pep.xml	DDLDPERNESEPGSQR	DDLDPERN[1819]ESEPGSQR	K	I	16	3	1601.5052	3547.3980	3547.3994	1183.4733	1183.4737	1842.7979	615.2732	1704.6015	0.01001314000000	16.8590	10.9790	0.9128	2	1	129	144	0.0000	8N(1704.6348)	HexNAc-6_Hex-3	-0.6960	4.904880355954174E-4	DDLDPERnESEPGSQR	16.859068	16.859068	false	sp|O08532-4|CA2D1_MOUSE	O08532-4	CA2D1_MOUSE	Cacna2d1	Isoform 2D of Voltage-dependent calcium channel subunit alpha-2/delta-1		sp|O08532-2|CA2D1_MOUSE, sp|O08532-3|CA2D1_MOUSE, sp|O08532-5|CA2D1_MOUSE, sp|O08532|CA2D1_MOUSE
2017_01_19_MB1-4_Glyco_rep1_Frac1.05240.05240.2	interact.pep.xml	VSTFAMR	VSTFAM[147]R	K	S	7	2	1603.7609	826.4024	826.4008	414.2085	414.2077	826.4007	414.2076	0.0000	0.29006820000000	9.6500	6.9010	0.7723	2	0	257	263	0.0000	6M(15.9949)							true	sp|Q8BL86|MBLC2_MOUSE	Q8BL86	MBLC2_MOUSE	Mblac2	Metallo-beta-lactamase domain-containing protein 2
2017_01_19_MB1-4_Glyco_rep1_Frac1.05242.05242.3	interact.pep.xml	DDLDPERNESEPGSQR	DDLDPERN[1817]ESEPGSQR	K	I	16	3	1604.4412	3545.3910	3545.3943	1182.8043	1182.8054	1842.7979	615.2732	1702.5964	0.00036064390000	15.0770	0.0000	0.9987	2	1	129	144	0.0000	8N(1702.5814)	HexNAc-2_Hex-8	-1.5750	7.451082026694311E-4	DDLDPERnESEPGSQR	15.077995	15.077995	false	sp|O08532-4|CA2D1_MOUSE	O08532-4	CA2D1_MOUSE	Cacna2d1	Isoform 2D of Voltage-dependent calcium channel subunit alpha-2/delta-1		sp|O08532-2|CA2D1_MOUSE, sp|O08532-3|CA2D1_MOUSE, sp|O08532-5|CA2D1_MOUSE, sp|O08532|CA2D1_MOUSE
2017_01_19_MB1-4_Glyco_rep1_Frac1.05247.05247.3	interact.pep.xml	LVNTNENLSKSR		R	K	12	3	1606.4663	1373.7300	1373.7272	458.9173	458.9163	1373.7262	458.9160	0.0009	0.02218196000000	13.1160	0.0000	0.9523	2	1	181	192	0.0000								true	sp|O88384|VTI1B_MOUSE	O88384	VTI1B_MOUSE	Vti1b	Vesicle transport through interaction with t-SNAREs homolog 1B
2017_01_19_MB1-4_Glyco_rep1_Frac1.05257.05257.3	interact.pep.xml	AQALRDNSTMGYMAAK	AQALRDNSTM[147]GYM[147]AAK	K	K	16	3	1608.6905	1758.8090	1758.8052	587.2769	587.2757	1758.8027	587.2748	0.0024	0.00000000128286	32.1340	9.0150	1.0000	2	1	617	632	0.0000	10M(15.9949), 13M(15.9949)							true	sp|P07901|HS90A_MOUSE	P07901	HS90A_MOUSE	Hsp90aa1	Heat shock protein HSP 90-alpha
2017_01_19_MB1-4_Glyco_rep1_Frac1.05267.05267.3	interact.pep.xml	NSTTLVMHMK	N[1330]STTLVM[147]HM[147]K	R	V	10	3	1612.0759	2408.9966	2408.9795	804.0061	804.0004	1192.5579	398.5266	1216.4216	0.00048389380000	22.7610	0.0000	0.9995	2	0	1826	1835	0.0000	7M(15.9949), 9M(15.9949), 1N(1216.4229)	HexNAc-2_Hex-5	2.5221	1.7811553761206436E-4	nSTTLVMHMK	22.761656	22.761656	true	sp|Q91ZX7|LRP1_MOUSE	Q91ZX7	LRP1_MOUSE	Lrp1	Prolow-density lipoprotein receptor-related protein 1
2017_01_19_MB1-4_Glyco_rep1_Frac1.05272.05272.3	interact.pep.xml	NFSDCPDIY	N[1168]FSDCPDIY	R	-	9	3	1613.1856	2183.7969	2183.7925	728.9396	728.9381	1129.4386	377.4868	1054.3538	0.18050950000000	9.4740	0.0000	0.7579	2	0	476	484	0.0000	5C(57.0215), 1N(1054.3701)	HexNAc-2_Hex-4	0.7955	1.939487975174554E-4	nFSDCPDIY	9.474703	4.909355	true	sp|Q8BX94|OSBL2_MOUSE	Q8BX94	OSBL2_MOUSE	Osbpl2	Oxysterol-binding protein-related protein 2
2017_01_19_MB1-4_Glyco_rep1_Frac1.05277.05277.3	interact.pep.xml	ITAAQHSVTGSAVSK		R	T	15	3	1615.1799	1455.7721	1455.7688	486.2646	486.2635	1455.7681	486.2633	0.0007	0.00000000748245	31.8590	10.4500	1.0000	2	0	10	24	0.0000								false	sp|Q7M6Y3-5|PICAL_MOUSE	Q7M6Y3-5	PICAL_MOUSE	Picalm	Isoform 5 of Phosphatidylinositol-binding clathrin assembly protein		sp|Q7M6Y3-2|PICAL_MOUSE, sp|Q7M6Y3-3|PICAL_MOUSE, sp|Q7M6Y3-4|PICAL_MOUSE, sp|Q7M6Y3-6|PICAL_MOUSE, sp|Q7M6Y3|PICAL_MOUSE
2017_01_19_MB1-4_Glyco_rep1_Frac1.05278.05278.3	interact.pep.xml	GMGGAMDLVSSSKTK	GM[147]GGAM[147]DLVSSSKTK	K	V	15	3	1615.2734	1499.7009	1499.6958	500.9076	500.9059	1499.6958	500.9059	0.0000	0.00127938200000	13.0720	0.0000	0.9965	2	1	422	436	0.0000	2M(15.9949), 6M(15.9949)							true	sp|Q9D0K2|SCOT1_MOUSE	Q9D0K2	SCOT1_MOUSE	Oxct1	Succinyl-CoA:3-ketoacid coenzyme A transferase 1, mitochondrial
2017_01_19_MB1-4_Glyco_rep1_Frac1.05279.05279.2	interact.pep.xml	LLADSTAR		K	M	8	2	1615.3547	845.4633	845.4608	423.7389	423.7377	845.4606	423.7376	0.0001	0.02507553000000	12.9030	9.6310	0.9838	2	0	866	873	0.0000								true	sp|Q71LX4|TLN2_MOUSE	Q71LX4	TLN2_MOUSE	Tln2	Talin-2
2017_01_19_MB1-4_Glyco_rep1_Frac1.05282.05282.2	interact.pep.xml	FSVNMPHK	FSVNM[147]PHK	R	F	8	2	1615.8551	974.4689	974.4658	488.2417	488.2402	974.4644	488.2395	0.0014	0.05919022000000	13.4110	8.2290	0.9603	2	0	237	244	0.0000	5M(15.9949)							true	sp|P16054|KPCE_MOUSE	P16054	KPCE_MOUSE	Prkce	Protein kinase C epsilon type
2017_01_19_MB1-4_Glyco_rep1_Frac1.05293.05293.4	interact.pep.xml	HAVSEGTKAVTKYTSSK		K	-	17	4	1619.1000	1792.9359	1792.9314	449.2413	449.2401	1792.9319	449.2403	-0.0004	0.00006160401000	22.0630	22.0630	0.9994	2	2	110	126	0.0000								false	sp|Q64478|H2B1H_MOUSE	Q64478	H2B1H_MOUSE	H2bc9	Histone H2B type 1-H	H2bc1, H2bc14, H2bc3, H2bc4, H2bc7, H2bu1, Hist1h2bp, Hist2h2bb, Hist3h2ba	sp|P10853|H2B1F_MOUSE, sp|P10854|H2B1M_MOUSE, sp|P70696|H2B1A_MOUSE, sp|Q64475|H2B1B_MOUSE, sp|Q64525|H2B2B_MOUSE, sp|Q6ZWY9|H2B1C_MOUSE, sp|Q8CGP0|H2B3B_MOUSE, sp|Q8CGP2-2|H2B1P_MOUSE, sp|Q8CGP2|H2B1P_MOUSE, sp|Q9D2U9|H2B3A_MOUSE
2017_01_19_MB1-4_Glyco_rep1_Frac1.05294.05294.3	interact.pep.xml	ITIGQSPTEKGHTR		K	T	14	3	1619.3647	1523.8109	1523.8062	508.9442	508.9427	1523.8055	508.9424	0.0006	0.18934330000000	12.3910	0.0000	0.6647	2	1	544	557	0.0000								true	sp|Q922D8|C1TC_MOUSE	Q922D8	C1TC_MOUSE	Mthfd1	C-1-tetrahydrofolate synthase, cytoplasmic
2017_01_19_MB1-4_Glyco_rep1_Frac1.05295.05295.2	interact.pep.xml	HCVSVLR	HCVSVLR	R	A	7	2	1619.4586	869.4568	869.4545	435.7357	435.7345	869.4542	435.7344	0.0003	0.04650504000000	12.8300	0.0000	0.9698	2	0	320	326	0.0000	2C(57.0215)							true	sp|Q80Y17|L2GL1_MOUSE	Q80Y17	L2GL1_MOUSE	Llgl1	Lethal(2) giant larvae protein homolog 1
2017_01_19_MB1-4_Glyco_rep1_Frac1.05296.05296.2	interact.pep.xml	ITAAQHSVTGSAVSK		R	T	15	2	1619.5399	1455.7739	1455.7693	728.8942	728.8919	1455.7681	728.8913	0.0012	0.16797710000000	11.5990	0.0000	0.8805	2	0	10	24	0.0000								false	sp|Q7M6Y3-5|PICAL_MOUSE	Q7M6Y3-5	PICAL_MOUSE	Picalm	Isoform 5 of Phosphatidylinositol-binding clathrin assembly protein		sp|Q7M6Y3-2|PICAL_MOUSE, sp|Q7M6Y3-3|PICAL_MOUSE, sp|Q7M6Y3-4|PICAL_MOUSE, sp|Q7M6Y3-6|PICAL_MOUSE, sp|Q7M6Y3|PICAL_MOUSE
2017_01_19_MB1-4_Glyco_rep1_Frac1.05298.05298.2	interact.pep.xml	ITAAQHSVTGSAVSK		R	T	15	2	1619.7433	1455.7739	1455.7693	728.8942	728.8919	1455.7681	728.8913	0.0012	0.05420009000000	15.5640	0.0000	0.9641	2	0	10	24	0.0000								false	sp|Q7M6Y3-5|PICAL_MOUSE	Q7M6Y3-5	PICAL_MOUSE	Picalm	Isoform 5 of Phosphatidylinositol-binding clathrin assembly protein		sp|Q7M6Y3-2|PICAL_MOUSE, sp|Q7M6Y3-3|PICAL_MOUSE, sp|Q7M6Y3-4|PICAL_MOUSE, sp|Q7M6Y3-6|PICAL_MOUSE, sp|Q7M6Y3|PICAL_MOUSE
2017_01_19_MB1-4_Glyco_rep1_Frac1.05302.05302.2	interact.pep.xml	KDLLKANVK		R	I	9	2	1621.4873	1027.6420	1027.6395	514.8283	514.8270	1027.6389	514.8267	0.0006	0.00030347280000	27.5200	11.3110	0.9998	2	1	99	107	0.0000								true	sp|P14152|MDHC_MOUSE	P14152	MDHC_MOUSE	Mdh1	Malate dehydrogenase, cytoplasmic
2017_01_19_MB1-4_Glyco_rep1_Frac1.05313.05313.4	interact.pep.xml	AANKPKGQNSLALHK	n[43]AANKPKGQNSLALHK	M	V	15	4	1624.4988	1617.8998	1617.8940	405.4822	405.4808	1617.8950	405.4810	-0.0009	0.01334289000000	16.9990	7.9410	0.9555	2	2	2	16	0.0000	N-term(42.0106)							true	sp|P63321|RALA_MOUSE	P63321	RALA_MOUSE	Rala	Ras-related protein Ral-A
2017_01_19_MB1-4_Glyco_rep1_Frac1.05328.05328.2	interact.pep.xml	NFLKEAK		K	L	7	2	1628.8879	848.4774	848.4753	425.2460	425.2449	848.4756	425.2451	-0.0002	0.07425915000000	14.0170	8.8710	0.7290	2	1	761	767	0.0000								true	sp|Q68FD5|CLH1_MOUSE	Q68FD5	CLH1_MOUSE	Cltc	Clathrin heavy chain 1
2017_01_19_MB1-4_Glyco_rep1_Frac1.05339.05339.3	interact.pep.xml	RGNMSSLGFTSK	RGN[1817]M[147]SSLGFTSK	R	E	12	3	1631.3584	3002.2114	3002.2124	1001.7444	1001.7447	1299.6240	434.2153	1702.5883	0.00006098881000	29.3590	12.3810	0.9999	2	0	430	441	0.0000	4M(15.9949), 3N(1702.5814)	HexNAc-2_Hex-8	2.2357	1.7811553761206436E-4	RGnMSSLGFTSK	29.35939	29.35939	true	sp|P41234|ABCA2_MOUSE	P41234	ABCA2_MOUSE	Abca2	ATP-binding cassette sub-family A member 2
2017_01_19_MB1-4_Glyco_rep1_Frac1.05347.05347.2	interact.pep.xml	LVTYGSDR		K	A	8	2	1634.0248	909.4573	909.4502	455.7359	455.7324	909.4556	455.7351	-0.0053	0.07026678000000	11.1130	9.6060	0.9517	2	0	448	455	0.0000								true	sp|Q91ZA3|PCCA_MOUSE	Q91ZA3	PCCA_MOUSE	Pcca	Propionyl-CoA carboxylase alpha chain, mitochondrial
2017_01_19_MB1-4_Glyco_rep1_Frac1.05348.05348.2	interact.pep.xml	VIIECKPK	VIIECKPK	R	A	8	2	1634.1147	985.5656	985.5648	493.7901	493.7897	985.5630	493.7888	0.0017	0.00609186100000	15.3610	10.1290	0.9569	2	1	432	439	0.0000	5C(57.0215)							true	sp|P12960|CNTN1_MOUSE	P12960	CNTN1_MOUSE	Cntn1	Contactin-1
2017_01_19_MB1-4_Glyco_rep1_Frac1.05352.05352.2	interact.pep.xml	YLATASTMDHAR	YLATASTM[147]DHAR	K	H	12	2	1635.0948	1351.6243	1351.6190	676.8194	676.8168	1351.6189	676.8167	0.0001	0.03204424000000	15.4770	0.0000	0.9796	2	0	13	24	0.0000	8M(15.9949)							false	sp|P04370-11|MBP_MOUSE	P04370-11	MBP_MOUSE	Mbp	Isoform 11 of Myelin basic protein		sp|P04370-10|MBP_MOUSE, sp|P04370-13|MBP_MOUSE, sp|P04370-14|MBP_MOUSE, sp|P04370-2|MBP_MOUSE, sp|P04370-4|MBP_MOUSE, sp|P04370-5|MBP_MOUSE, sp|P04370-6|MBP_MOUSE, sp|P04370-7|MBP_MOUSE, sp|P04370-8|MBP_MOUSE, sp|P04370-9|MBP_MOUSE, sp|P04370|MBP_MOUSE
2017_01_19_MB1-4_Glyco_rep1_Frac1.05355.05355.2	interact.pep.xml	YLATASTMDHAR	YLATASTM[147]DHAR	K	H	12	2	1635.4665	1351.6243	1351.6190	676.8194	676.8168	1351.6189	676.8167	0.0001	0.04139998000000	13.0320	0.0000	0.9735	2	0	13	24	0.0000	8M(15.9949)							false	sp|P04370-11|MBP_MOUSE	P04370-11	MBP_MOUSE	Mbp	Isoform 11 of Myelin basic protein		sp|P04370-10|MBP_MOUSE, sp|P04370-13|MBP_MOUSE, sp|P04370-14|MBP_MOUSE, sp|P04370-2|MBP_MOUSE, sp|P04370-4|MBP_MOUSE, sp|P04370-5|MBP_MOUSE, sp|P04370-6|MBP_MOUSE, sp|P04370-7|MBP_MOUSE, sp|P04370-8|MBP_MOUSE, sp|P04370-9|MBP_MOUSE, sp|P04370|MBP_MOUSE
2017_01_19_MB1-4_Glyco_rep1_Frac1.05371.05371.4	interact.pep.xml	ASGSSDKGGSFLTGKR		K	A	16	4	1641.5259	1553.7834	1553.7798	389.4531	389.4522	1553.7797	389.4522	0.0001	0.00000000000020	30.2060	8.1750	1.0000	2	1	723	738	0.0000								false	sp|Q920I9-2|WDR7_MOUSE	Q920I9-2	WDR7_MOUSE	Wdr7	Isoform 2 of WD repeat-containing protein 7		sp|Q920I9|WDR7_MOUSE
2017_01_19_MB1-4_Glyco_rep1_Frac1.05372.05372.3	interact.pep.xml	GLSATVTGGQKGR		K	G	13	3	1641.7915	1230.6721	1230.6667	411.2313	411.2295	1230.6680	411.2299	-0.0012	0.01564986000000	12.4600	10.7460	0.9667	2	1	112	124	0.0000								true	sp|P60202|MYPR_MOUSE	P60202	MYPR_MOUSE	Plp1	Myelin proteolipid protein
2017_01_19_MB1-4_Glyco_rep1_Frac1.05387.05387.3	interact.pep.xml	RGNMSSLGFTSK	RGN[1655]M[147]SSLGFTSK	R	E	12	3	1646.4321	2840.1630	2840.1572	947.7283	947.7263	1299.6240	434.2153	1540.5332	0.00204186800000	32.7360	11.4260	0.9987	2	0	430	441	0.0000	4M(15.9949), 3N(1540.5285)	HexNAc-2_Hex-7	2.4871	1.7811553761206436E-4	RGnMSSLGFTSK	32.736332	31.483803	true	sp|P41234|ABCA2_MOUSE	P41234	ABCA2_MOUSE	Abca2	ATP-binding cassette sub-family A member 2
2017_01_19_MB1-4_Glyco_rep1_Frac1.05392.05392.2	interact.pep.xml	GLVLRNEK		R	C	8	2	1648.1908	927.5529	927.5499	464.7837	464.7822	927.5501	464.7823	-0.0001	0.00910884900000	21.6020	17.9850	0.9475	2	1	623	630	0.0000								false	sp|P47857|PFKAM_MOUSE	P47857	PFKAM_MOUSE	Pfkm	ATP-dependent 6-phosphofructokinase, muscle type	Pfkl	sp|P12382|PFKAL_MOUSE, sp|P47857-2|PFKAM_MOUSE, sp|P47857-3|PFKAM_MOUSE
2017_01_19_MB1-4_Glyco_rep1_Frac1.05396.05396.2	interact.pep.xml	AVVLMGK	AVVLM[147]GK	K	N	7	2	1649.1856	732.4229	732.4210	367.2187	367.2178	732.4203	367.2175	0.0006	0.02564484000000	15.8640	7.7950	0.9834	2	0	51	57	0.0000	5M(15.9949)							true	sp|P14869|RLA0_MOUSE	P14869	RLA0_MOUSE	Rplp0	60S acidic ribosomal protein P0
2017_01_19_MB1-4_Glyco_rep1_Frac1.05397.05397.3	interact.pep.xml	NSTTLVMHMK	N[1493]STTLVM[147]HM[147]K	R	V	10	3	1649.4463	2571.0474	2571.0361	858.0231	858.0193	1192.5579	398.5266	1378.4782	0.00142725000000	22.8820	11.5700	0.9990	2	0	1826	1835	0.0000	7M(15.9949), 9M(15.9949), 1N(1378.4757)	HexNAc-2_Hex-6	2.1364	1.7811553761206436E-4	nSTTLVMHMK	22.882675	22.882675	true	sp|Q91ZX7|LRP1_MOUSE	Q91ZX7	LRP1_MOUSE	Lrp1	Prolow-density lipoprotein receptor-related protein 1
2017_01_19_MB1-4_Glyco_rep1_Frac1.05398.05398.2	interact.pep.xml	LLEGEETR		K	L	8	2	1649.9871	945.4797	945.4768	473.7471	473.7457	945.4767	473.7456	0.0000	0.00817052600000	14.8510	11.3790	0.9924	2	0	393	400	0.0000								false	sp|P08551|NFL_MOUSE	P08551	NFL_MOUSE	Nefl	Neurofilament light polypeptide	Ina, Nefm	sp|P08553|NFM_MOUSE, sp|P46660|AINX_MOUSE
2017_01_19_MB1-4_Glyco_rep1_Frac1.05403.05403.4	interact.pep.xml	SVAHNMTMPNKLLR	SVAHN[1493]M[147]TM[147]PNKLLR	K	I	14	4	1650.9399	3021.3179	3021.3054	756.3368	756.3336	1642.8281	411.7143	1378.4772	0.00000197656900	28.0760	11.7390	1.0000	2	1	133	146	0.0000	6M(15.9949), 8M(15.9949), 5N(1378.4757)	HexNAc-2_Hex-6	1.7023	1.7811553761206436E-4	SVAHnMTMPNKLLR	28.076496	26.56997	false	sp|P62812|GBRA1_MOUSE	P62812	GBRA1_MOUSE	Gabra1	Gamma-aminobutyric acid receptor subunit alpha-1	Gabra2	sp|P26048|GBRA2_MOUSE
2017_01_19_MB1-4_Glyco_rep1_Frac1.05410.05410.3	interact.pep.xml	NSTTLVMHMK	N[1493]STTLVM[147]HMK	R	V	10	3	1653.4827	2555.0503	2555.0410	852.6907	852.6876	1176.5630	393.1949	1378.4780	0.00002418244000	30.9660	20.8040	0.9999	2	0	1826	1835	0.0000	7M(15.9949), 1N(1378.4757)	HexNAc-2_Hex-6	3.0611	1.7811553761206436E-4	NSTTLVMHMK	30.895176	30.966568	true	sp|Q91ZX7|LRP1_MOUSE	Q91ZX7	LRP1_MOUSE	Lrp1	Prolow-density lipoprotein receptor-related protein 1
2017_01_19_MB1-4_Glyco_rep1_Frac1.05413.05413.3	interact.pep.xml	IHVIDHSGVR		R	L	10	3	1654.6599	1131.6172	1131.6141	378.2130	378.2120	1131.6147	378.2122	-0.0006	0.00006708275000	19.8390	8.8840	0.9998	2	0	85	94	0.0000								true	sp|Q9D1E6|TBCB_MOUSE	Q9D1E6	TBCB_MOUSE	Tbcb	Tubulin-folding cofactor B
2017_01_19_MB1-4_Glyco_rep1_Frac1.05418.05418.3	interact.pep.xml	NSTTLVMHMK	N[1493]STTLVM[147]HM[147]K	R	V	10	3	1656.1502	2571.0410	2571.0361	858.0209	858.0193	1192.5579	398.5266	1378.4782	0.01193300000000	18.1930	0.0000	0.9926	2	0	1826	1835	0.0000	7M(15.9949), 9M(15.9949), 1N(1378.4757)	HexNAc-2_Hex-6	2.5789	1.7811553761206436E-4	nSTTLVMHMK	18.193312	18.193312	true	sp|Q91ZX7|LRP1_MOUSE	Q91ZX7	LRP1_MOUSE	Lrp1	Prolow-density lipoprotein receptor-related protein 1
2017_01_19_MB1-4_Glyco_rep1_Frac1.05430.05430.3	interact.pep.xml	HMGLFDHAAK	HM[147]GLFDHAAK	R	I	10	3	1660.3880	1141.5364	1141.5336	381.5194	381.5185	1141.5337	381.5185	-0.0001	0.00000076721790	34.1370	9.7220	1.0000	2	0	317	326	0.0000	2M(15.9949)							false	sp|Q9D6R2|IDH3A_MOUSE	Q9D6R2	IDH3A_MOUSE	Idh3a	Isocitrate dehydrogenase [NAD] subunit alpha, mitochondrial		sp|Q9D6R2-2|IDH3A_MOUSE
2017_01_19_MB1-4_Glyco_rep1_Frac1.05436.05436.3	interact.pep.xml	SVAHNMTMPNKLLR	SVAHN[1493]M[147]TM[147]PNKLLR	K	I	14	3	1661.6943	3021.3176	3021.3098	1008.1131	1008.1105	1642.8281	548.6166	1378.4816	0.00022800510000	19.1950	9.5240	0.9986	2	1	133	146	0.0000	6M(15.9949), 8M(15.9949), 5N(1378.4757)	HexNAc-2_Hex-6	-1.6191	7.451082026694311E-4	SVAHnMTMPNKLLR	19.195889	17.925743	false	sp|P62812|GBRA1_MOUSE	P62812	GBRA1_MOUSE	Gabra1	Gamma-aminobutyric acid receptor subunit alpha-1	Gabra2	sp|P26048|GBRA2_MOUSE
2017_01_19_MB1-4_Glyco_rep1_Frac1.05439.05439.3	interact.pep.xml	YLATASTMDHAR	YLATASTM[147]DHAR	K	H	12	3	1662.5911	1351.6223	1351.6189	451.5480	451.5469	1351.6189	451.5469	0.0000	0.00001353629000	27.9740	7.2000	0.9999	2	0	13	24	0.0000	8M(15.9949)							false	sp|P04370-11|MBP_MOUSE	P04370-11	MBP_MOUSE	Mbp	Isoform 11 of Myelin basic protein		sp|P04370-10|MBP_MOUSE, sp|P04370-13|MBP_MOUSE, sp|P04370-14|MBP_MOUSE, sp|P04370-2|MBP_MOUSE, sp|P04370-4|MBP_MOUSE, sp|P04370-5|MBP_MOUSE, sp|P04370-6|MBP_MOUSE, sp|P04370-7|MBP_MOUSE, sp|P04370-8|MBP_MOUSE, sp|P04370-9|MBP_MOUSE, sp|P04370|MBP_MOUSE
2017_01_19_MB1-4_Glyco_rep1_Frac1.05447.05447.3	interact.pep.xml	GGNMKEVFTR	GGNM[147]KEVFTR	K	F	10	3	1664.3528	1153.5577	1153.5547	385.5265	385.5255	1153.5549	385.5256	-0.0002	0.05158223000000	14.6500	8.7960	0.8896	2	1	243	252	0.0000	4M(15.9949)							true	sp|Q04447|KCRB_MOUSE	Q04447	KCRB_MOUSE	Ckb	Creatine kinase B-type
2017_01_19_MB1-4_Glyco_rep1_Frac1.05452.05452.3	interact.pep.xml	KMSNITFR	KM[147]SN[1493]ITFR	R	N	8	3	1665.5598	2390.0044	2389.9946	797.6754	797.6721	1011.5171	338.1796	1378.4775	0.01822491000000	25.6010	15.2490	0.9891	2	0	320	327	0.0000	2M(15.9949), 4N(1378.4757)	HexNAc-2_Hex-6	4.5846	0.0	KMSnITFR	25.601315	24.107998	true	sp|Q9CQF9|PCYOX_MOUSE	Q9CQF9	PCYOX_MOUSE	Pcyox1	Prenylcysteine oxidase
2017_01_19_MB1-4_Glyco_rep1_Frac1.05460.05460.3	interact.pep.xml	RGNMSSLGFTSK	RGN[1493]M[147]SSLGFTSK	R	E	12	3	1667.8773	2678.1110	2678.1042	893.7109	893.7087	1299.6240	434.2153	1378.4802	0.10833030000000	11.3610	0.0000	0.9293	2	0	430	441	0.0000	4M(15.9949), 3N(1378.4757)	HexNAc-2_Hex-6	0.0215	3.6331341837558535E-4	RGnMSSLGFTSK	11.361915	11.361915	true	sp|P41234|ABCA2_MOUSE	P41234	ABCA2_MOUSE	Abca2	ATP-binding cassette sub-family A member 2
2017_01_19_MB1-4_Glyco_rep1_Frac1.05463.05463.4	interact.pep.xml	IIHGSGYSDEDKRGFTK		R	L	17	4	1669.0502	1908.9390	1908.9337	478.2420	478.2407	1908.9329	478.2405	0.0008	0.01132400000000	12.2840	12.2840	0.9612	2	1	61	77	0.0000								true	sp|P21279|GNAQ_MOUSE	P21279	GNAQ_MOUSE	Gnaq	Guanine nucleotide-binding protein G(q) subunit alpha
2017_01_19_MB1-4_Glyco_rep1_Frac1.05464.05464.3	interact.pep.xml	VLMKQKDVLGDR	VLM[147]KQKDVLGDR	R	K	12	3	1669.3156	1416.7802	1416.7758	473.2673	473.2659	1416.7758	473.2659	0.0000	0.00000004539244	32.6160	10.5190	1.0000	2	2	712	723	0.0000	3M(15.9949)							true	sp|Q99104|MYO5A_MOUSE	Q99104	MYO5A_MOUSE	Myo5a	Unconventional myosin-Va
2017_01_19_MB1-4_Glyco_rep1_Frac1.05467.05467.2	interact.pep.xml	ALSNLSSR		R	W	8	2	1669.6167	846.4583	846.4564	424.2364	424.2355	846.4559	424.2352	0.0004	0.15434760000000	12.7460	0.0000	0.8839	2	0	57	64	0.0000								true	sp|Q99L43|CDS2_MOUSE	Q99L43	CDS2_MOUSE	Cds2	Phosphatidate cytidylyltransferase 2
2017_01_19_MB1-4_Glyco_rep1_Frac1.05469.05469.2	interact.pep.xml	HMGLFDHAAK	HM[147]GLFDHAAK	R	I	10	2	1669.7796	1141.5381	1141.5344	571.7763	571.7745	1141.5337	571.7741	0.0007	0.00387034800000	18.1490	7.3950	0.9950	2	0	317	326	0.0000	2M(15.9949)							false	sp|Q9D6R2|IDH3A_MOUSE	Q9D6R2	IDH3A_MOUSE	Idh3a	Isocitrate dehydrogenase [NAD] subunit alpha, mitochondrial		sp|Q9D6R2-2|IDH3A_MOUSE
2017_01_19_MB1-4_Glyco_rep1_Frac1.05470.05470.2	interact.pep.xml	ALSNLSSR		R	W	8	2	1669.8620	846.4583	846.4564	424.2364	424.2355	846.4559	424.2352	0.0004	0.03110781000000	12.7160	6.9420	0.9789	2	0	57	64	0.0000								true	sp|Q99L43|CDS2_MOUSE	Q99L43	CDS2_MOUSE	Cds2	Phosphatidate cytidylyltransferase 2
2017_01_19_MB1-4_Glyco_rep1_Frac1.05480.05480.2	interact.pep.xml	MAGQAFR		-	K	7	2	1673.0833	779.3769	779.3752	390.6958	390.6949	779.3748	390.6947	0.0003	0.02966538000000	12.6110	0.0000	0.9811	2	0	1	7	0.0000								true	sp|Q64433|CH10_MOUSE	Q64433	CH10_MOUSE	Hspe1	10 kDa heat shock protein, mitochondrial
2017_01_19_MB1-4_Glyco_rep1_Frac1.05483.05483.2	interact.pep.xml	VVVTMEHSAK		K	G	10	2	1673.8655	1099.5731	1099.5697	550.7938	550.7921	1099.5695	550.7920	0.0002	0.00298538200000	16.6000	0.0000	0.9960	2	0	437	446	0.0000								true	sp|Q9D0K2|SCOT1_MOUSE	Q9D0K2	SCOT1_MOUSE	Oxct1	Succinyl-CoA:3-ketoacid coenzyme A transferase 1, mitochondrial
2017_01_19_MB1-4_Glyco_rep1_Frac1.05485.05485.3	interact.pep.xml	VVVTMEHSAK		K	G	10	3	1674.1011	1099.5735	1099.5710	367.5318	367.5309	1099.5695	367.5304	0.0015	0.00031142430000	17.0650	9.4680	0.9994	2	0	437	446	0.0000								true	sp|Q9D0K2|SCOT1_MOUSE	Q9D0K2	SCOT1_MOUSE	Oxct1	Succinyl-CoA:3-ketoacid coenzyme A transferase 1, mitochondrial
2017_01_19_MB1-4_Glyco_rep1_Frac1.05487.05487.2	interact.pep.xml	VASLSPAR		R	T	8	2	1674.4640	799.4572	799.4549	400.7359	400.7347	799.4551	400.7348	-0.0002	0.09016208000000	16.2170	10.0140	0.9363	2	0	522	529	0.0000								false	sp|Q8CC35-2|SYNPO_MOUSE	Q8CC35-2	SYNPO_MOUSE	Synpo	Isoform 2 of Synaptopodin		sp|Q8CC35-3|SYNPO_MOUSE, sp|Q8CC35|SYNPO_MOUSE
2017_01_19_MB1-4_Glyco_rep1_Frac1.05488.05488.2	interact.pep.xml	NSVFQQGMK	NSVFQQGM[147]K	R	N	9	2	1674.5970	1053.4944	1053.4920	527.7545	527.7533	1053.4912	527.7529	0.0007	0.00272583900000	21.7580	10.3790	0.9963	2	0	932	940	0.0000	8M(15.9949)							false	sp|Q6PIC6|AT1A3_MOUSE	Q6PIC6	AT1A3_MOUSE	Atp1a3	Sodium/potassium-transporting ATPase subunit alpha-3	Atp1a1, Atp1a2	sp|Q6PIE5|AT1A2_MOUSE, sp|Q8VDN2|AT1A1_MOUSE
2017_01_19_MB1-4_Glyco_rep1_Frac1.05489.05489.3	interact.pep.xml	NSTTLVMHMK	N[1330]STTLVM[147]HM[147]K	R	V	10	3	1674.7189	2408.9950	2408.9795	804.0056	804.0004	1192.5579	398.5266	1216.4216	0.00013505160000	27.9780	13.5190	0.9998	2	0	1826	1835	0.0000	7M(15.9949), 9M(15.9949), 1N(1216.4229)	HexNAc-2_Hex-5	3.9231	0.0	nSTTLVMHMK	27.978462	27.978462	true	sp|Q91ZX7|LRP1_MOUSE	Q91ZX7	LRP1_MOUSE	Lrp1	Prolow-density lipoprotein receptor-related protein 1
2017_01_19_MB1-4_Glyco_rep1_Frac1.05490.05490.2	interact.pep.xml	NSVFQQGMK	NSVFQQGM[147]K	R	N	9	2	1675.2940	1053.4944	1053.4920	527.7545	527.7533	1053.4912	527.7529	0.0007	0.05087449000000	15.6740	10.7620	0.9666	2	0	932	940	0.0000	8M(15.9949)							false	sp|Q6PIC6|AT1A3_MOUSE	Q6PIC6	AT1A3_MOUSE	Atp1a3	Sodium/potassium-transporting ATPase subunit alpha-3	Atp1a1, Atp1a2	sp|Q6PIE5|AT1A2_MOUSE, sp|Q8VDN2|AT1A1_MOUSE
2017_01_19_MB1-4_Glyco_rep1_Frac1.05493.05493.5	interact.pep.xml	MPGGPKPGGGPGMGAPGGHPKPPHR	M[147]PGGPKPGGGPGMGAPGGHPKPPHR	K	G	25	5	1676.1461	2343.1536	2343.1480	469.6380	469.6369	2343.1475	469.6368	0.0004	0.03232213000000	12.4620	8.1690	0.9216	2	2	204	228	0.0000	1M(15.9949)							true	sp|Q8VIJ6|SFPQ_MOUSE	Q8VIJ6	SFPQ_MOUSE	Sfpq	Splicing factor, proline- and glutamine-rich
2017_01_19_MB1-4_Glyco_rep1_Frac1.05494.05494.3	interact.pep.xml	GAFGKPQGTVAR		R	V	12	3	1676.4115	1187.6438	1187.6412	396.8885	396.8877	1187.6410	396.8876	0.0002	0.00002211143000	22.3340	10.1600	0.9996	2	1	117	128	0.0000								false	sp|P86048|RL10L_MOUSE	P86048	RL10L_MOUSE	Rpl10l	60S ribosomal protein L10-like	Rpl10	sp|Q6ZWV3|RL10_MOUSE
2017_01_19_MB1-4_Glyco_rep1_Frac1.05510.05510.3	interact.pep.xml	LNEVIVNKSRDAK		R	L	13	3	1680.4425	1484.8354	1484.8313	495.9524	495.9510	1484.8309	495.9509	0.0003	0.00001175397000	28.6390	12.0230	0.9997	2	2	1055	1067	0.0000								false	sp|Q91V14-2|S12A5_MOUSE	Q91V14-2	S12A5_MOUSE	Slc12a5	Isoform 2 of Solute carrier family 12 member 5		sp|Q91V14|S12A5_MOUSE
2017_01_19_MB1-4_Glyco_rep1_Frac1.05511.05511.3	interact.pep.xml	KRIQLPSEK		R	A	9	3	1680.5249	1097.6593	1097.6566	366.8937	366.8928	1097.6556	366.8925	0.0009	0.00001516128000	20.1430	8.2950	0.9997	2	1	66	74	0.0000								true	sp|P60521|GBRL2_MOUSE	P60521	GBRL2_MOUSE	Gabarapl2	Gamma-aminobutyric acid receptor-associated protein-like 2
2017_01_19_MB1-4_Glyco_rep1_Frac1.05512.05512.2	interact.pep.xml	ASFVQTR		R	G	7	2	1681.0660	807.4257	807.4241	404.7201	404.7193	807.4239	404.7192	0.0002	0.04715199000000	13.8060	10.6390	0.9693	2	0	251	257	0.0000								true	sp|Q9EP69|SAC1_MOUSE	Q9EP69	SAC1_MOUSE	Sacm1l	Phosphatidylinositol-3-phosphatase SAC1
2017_01_19_MB1-4_Glyco_rep1_Frac1.05514.05514.2	interact.pep.xml	GAFGKPQGTVAR		R	V	12	2	1681.2307	1187.6453	1187.6415	594.8299	594.8280	1187.6410	594.8278	0.0004	0.00019459120000	17.6690	8.1240	1.0000	2	1	117	128	0.0000								false	sp|P86048|RL10L_MOUSE	P86048	RL10L_MOUSE	Rpl10l	60S ribosomal protein L10-like	Rpl10	sp|Q6ZWV3|RL10_MOUSE
2017_01_19_MB1-4_Glyco_rep1_Frac1.05519.05519.2	interact.pep.xml	FQTTYGSR		R	A	8	2	1681.9465	958.4537	958.4531	480.2341	480.2338	958.4508	480.2327	0.0022	0.01743813000000	14.5340	0.0000	0.9879	2	0	86	93	0.0000								true	sp|P70280|VAMP7_MOUSE	P70280	VAMP7_MOUSE	Vamp7	Vesicle-associated membrane protein 7
2017_01_19_MB1-4_Glyco_rep1_Frac1.05528.05528.3	interact.pep.xml	KMSNITFR	KM[147]SN[1330]ITFR	R	N	8	3	1684.1321	2227.9517	2227.9417	743.6578	743.6545	1011.5171	338.1796	1216.4245	0.00001375970000	26.9770	17.7040	0.9999	2	0	320	327	0.0000	2M(15.9949), 4N(1216.4229)	HexNAc-2_Hex-5	2.7992	1.7811553761206436E-4	KMSnITFR	26.977493	22.621239	true	sp|Q9CQF9|PCYOX_MOUSE	Q9CQF9	PCYOX_MOUSE	Pcyox1	Prenylcysteine oxidase
2017_01_19_MB1-4_Glyco_rep1_Frac1.05547.05547.3	interact.pep.xml	NSTTLVMHMK	N[1330]STTLVM[147]HMK	R	V	10	3	1689.8456	2392.9988	2392.9875	798.6735	798.6698	1176.5630	393.1949	1216.4245	0.33903930000000	11.3790	9.5640	0.7706	2	0	1826	1835	0.0000	7M(15.9949), 1N(1216.4229)	HexNAc-2_Hex-5	1.8132	1.7811553761206436E-4	nSTTLVMHMK	11.379108	11.379108	true	sp|Q91ZX7|LRP1_MOUSE	Q91ZX7	LRP1_MOUSE	Lrp1	Prolow-density lipoprotein receptor-related protein 1
2017_01_19_MB1-4_Glyco_rep1_Frac1.05550.05550.3	interact.pep.xml	NSTTLVMHMK	N[1330]STTLVM[147]HMK	R	V	10	3	1690.6325	2392.9988	2392.9875	798.6735	798.6698	1176.5630	393.1949	1216.4245	0.04466664000000	18.2390	13.8690	0.9769	2	0	1826	1835	0.0000	7M(15.9949), 1N(1216.4229)	HexNAc-2_Hex-5	3.2631	0.0	nSTTLVMHMK	18.239603	18.239603	true	sp|Q91ZX7|LRP1_MOUSE	Q91ZX7	LRP1_MOUSE	Lrp1	Prolow-density lipoprotein receptor-related protein 1
2017_01_19_MB1-4_Glyco_rep1_Frac1.05572.05572.3	interact.pep.xml	GLEIEMERIRQAAAR	GLEIEM[147]ERIRQAAAR	R	D	15	3	1697.0185	1757.9277	1757.9216	586.9832	586.9811	1757.9205	586.9808	0.0011	0.15870230000000	11.8510	7.4640	0.7094	2	2	47	61	0.0000	6M(15.9949)							false	sp|O35245-2|PKD2_MOUSE	O35245-2	PKD2_MOUSE	Pkd2	Isoform 2 of Polycystin-2		sp|O35245-3|PKD2_MOUSE, sp|O35245-4|PKD2_MOUSE, sp|O35245-5|PKD2_MOUSE, sp|O35245|PKD2_MOUSE
2017_01_19_MB1-4_Glyco_rep1_Frac1.05573.05573.3	interact.pep.xml	GAAGGNLSSR	GAAGGN[1330]LSSR	R	C	10	3	1697.5760	2104.8726	2104.8657	702.6315	702.6292	888.4414	297.1544	1216.4243	0.02125690000000	17.1900	17.1900	0.9897	2	0	857	866	0.0000	6N(1216.4229)	HexNAc-2_Hex-5	2.4839	1.7811553761206436E-4	GAAGGnLSSR	17.190418	15.980862	false	sp|Q62141-1|SIN3B_MOUSE	Q62141-1	SIN3B_MOUSE	Sin3b	Isoform 1 of Paired amphipathic helix protein Sin3b		sp|Q62141|SIN3B_MOUSE
2017_01_19_MB1-4_Glyco_rep1_Frac1.05584.05584.3	interact.pep.xml	VVWNGSR	VVWN[1817]GSR	R	G	7	3	1701.0056	2519.0176	2519.0080	840.6798	840.6766	816.4243	273.1487	1702.5837	0.08399436000000	16.8030	5.7350	0.9590	2	0	90	96	0.0000	4N(1702.5814)	HexNAc-2_Hex-8	3.3093	0.0	VVWNGSR	14.782362	16.803661	true	sp|P97952|SCN1B_MOUSE	P97952	SCN1B_MOUSE	Scn1b	Sodium channel subunit beta-1
2017_01_19_MB1-4_Glyco_rep1_Frac1.05589.05589.5	interact.pep.xml	RPPARPGPLPTANHTAPR	RPPARPGPLPTAN[1817]HTAPR	R	G	18	5	1702.1221	3607.6438	3607.6290	722.5360	722.5331	1905.0444	382.0162	1702.5844	0.05042319000000	14.6190	12.2490	0.7441	2	1	375	392	0.0000	13N(1702.5814)	HexNAc-2_Hex-8	1.0487	1.939487975174554E-4	RPPARPGPLPTAnHTAPR	14.619502	14.619502	true	sp|Q91YY2|B4GT3_MOUSE	Q91YY2	B4GT3_MOUSE	B4galt3	Beta-1,4-galactosyltransferase 3
2017_01_19_MB1-4_Glyco_rep1_Frac1.05600.05600.3	interact.pep.xml	HVLTGREVAVK		R	I	11	3	1705.0816	1207.7065	1207.7031	403.5761	403.5750	1207.7036	403.5751	-0.0004	0.18535310000000	13.4280	9.7100	0.6706	2	1	79	89	0.0000								true	sp|Q8VHJ5|MARK1_MOUSE	Q8VHJ5	MARK1_MOUSE	Mark1	Serine/threonine-protein kinase MARK1
2017_01_19_MB1-4_Glyco_rep1_Frac1.05611.05611.2	interact.pep.xml	LLEAAAQSSK		R	G	10	2	1708.1757	1016.5536	1016.5510	509.2841	509.2828	1016.5502	509.2824	0.0007	0.00001988925000	20.1880	12.5200	1.0000	2	0	4427	4436	0.0000								false	sp|Q9QXS1-10|PLEC_MOUSE	Q9QXS1-10	PLEC_MOUSE	Plec	Isoform PLEC-1D of Plectin		sp|Q9QXS1-11|PLEC_MOUSE, sp|Q9QXS1-12|PLEC_MOUSE, sp|Q9QXS1-13|PLEC_MOUSE, sp|Q9QXS1-14|PLEC_MOUSE, sp|Q9QXS1-15|PLEC_MOUSE, sp|Q9QXS1-16|PLEC_MOUSE, sp|Q9QXS1-2|PLEC_MOUSE, sp|Q9QXS1-3|PLEC_MOUSE, sp|Q9QXS1-4|PLEC_MOUSE, sp|Q9QXS1-5|PLEC_MOUSE, sp|Q9QXS1-6|PLEC_MOUSE, sp|Q9QXS1-7|PLEC_MOUSE, sp|Q9QXS1-8|PLEC_MOUSE, sp|Q9QXS1-9|PLEC_MOUSE, sp|Q9QXS1|PLEC_MOUSE
2017_01_19_MB1-4_Glyco_rep1_Frac1.05613.05613.2	interact.pep.xml	AVAFQNSQTR		K	I	10	2	1708.7996	1120.5665	1120.5629	561.2905	561.2887	1120.5625	561.2885	0.0003	0.02995712000000	15.5940	6.8820	0.9809	2	0	163	172	0.0000								true	sp|Q9DB77|QCR2_MOUSE	Q9DB77	QCR2_MOUSE	Uqcrc2	Cytochrome b-c1 complex subunit 2, mitochondrial
2017_01_19_MB1-4_Glyco_rep1_Frac1.05630.05630.2	interact.pep.xml	LVNDLSK		R	I	7	2	1713.8268	787.4457	787.4441	394.7301	394.7293	787.4440	394.7293	0.0001	0.00143514200000	13.9760	8.8950	0.9984	2	0	540	546	0.0000								false	sp|A2A5R2|BIG2_MOUSE	A2A5R2	BIG2_MOUSE	Arfgef2	Brefeldin A-inhibited guanine nucleotide-exchange protein 2	Arfgef1	sp|G3X9K3|BIG1_MOUSE
2017_01_19_MB1-4_Glyco_rep1_Frac1.05634.05634.2	interact.pep.xml	VYTPVGK		R	A	7	2	1714.8062	762.4291	762.4289	382.2218	382.2217	762.4275	382.2211	0.0013	0.01893580000000	17.4060	10.0800	0.9871	2	0	269	275	0.0000								true	sp|Q11011|PSA_MOUSE	Q11011	PSA_MOUSE	Npepps	Puromycin-sensitive aminopeptidase
2017_01_19_MB1-4_Glyco_rep1_Frac1.05635.05635.2	interact.pep.xml	IAAANGIGR		R	L	9	2	1714.9063	841.4791	841.4768	421.7468	421.7457	841.4770	421.7458	-0.0002	0.00483615500000	21.7620	11.4150	0.9934	2	0	77	85	0.0000								true	sp|Q9D0F9|PGM1_MOUSE	Q9D0F9	PGM1_MOUSE	Pgm1	Phosphoglucomutase-1
2017_01_19_MB1-4_Glyco_rep1_Frac1.05636.05636.2	interact.pep.xml	VLSSIEQK		R	T	8	2	1715.0132	902.5095	902.5075	452.2620	452.2610	902.5073	452.2609	0.0002	0.03222466000000	16.9000	16.9000	0.9795	2	0	62	69	0.0000								false	sp|P61982|1433G_MOUSE	P61982	1433G_MOUSE	Ywhag	14-3-3 protein gamma	Sfn, Ywhab, Ywhah, Ywhaq	sp|O70456|1433S_MOUSE, sp|P68254-2|1433T_MOUSE, sp|P68254|1433T_MOUSE, sp|P68510|1433F_MOUSE, sp|Q9CQV8-2|1433B_MOUSE, sp|Q9CQV8|1433B_MOUSE
2017_01_19_MB1-4_Glyco_rep1_Frac1.05637.05637.2	interact.pep.xml	HVTFNQVK		K	G	8	2	1715.0954	971.5216	971.5192	486.7681	486.7669	971.5189	486.7667	0.0003	0.08531001000000	11.7760	0.0000	0.9400	2	0	261	268	0.0000								false	sp|P32921-2|SYWC_MOUSE	P32921-2	SYWC_MOUSE	Wars1	Isoform 2 of Tryptophan--tRNA ligase, cytoplasmic		sp|P32921|SYWC_MOUSE
2017_01_19_MB1-4_Glyco_rep1_Frac1.05639.05639.2	interact.pep.xml	YLATASTMDHAR	YLATASTM[147]DHAR	K	H	12	2	1715.2987	1351.6245	1351.6195	676.8195	676.8170	1351.6189	676.8167	0.0006	0.00084722730000	22.7880	0.0000	0.9994	2	0	13	24	0.0000	8M(15.9949)							false	sp|P04370-11|MBP_MOUSE	P04370-11	MBP_MOUSE	Mbp	Isoform 11 of Myelin basic protein		sp|P04370-10|MBP_MOUSE, sp|P04370-13|MBP_MOUSE, sp|P04370-14|MBP_MOUSE, sp|P04370-2|MBP_MOUSE, sp|P04370-4|MBP_MOUSE, sp|P04370-5|MBP_MOUSE, sp|P04370-6|MBP_MOUSE, sp|P04370-7|MBP_MOUSE, sp|P04370-8|MBP_MOUSE, sp|P04370-9|MBP_MOUSE, sp|P04370|MBP_MOUSE
2017_01_19_MB1-4_Glyco_rep1_Frac1.05656.05656.3	interact.pep.xml	NSTTLVMHMK	N[1493]STTLVMHM[147]K	R	V	10	3	1722.0770	2555.0493	2555.0400	852.6904	852.6873	1176.5630	393.1949	1378.4770	0.00001107898000	28.3220	23.1920	0.9999	2	0	1826	1835	0.0000	9M(15.9949), 1N(1378.4757)	HexNAc-2_Hex-6	4.0430	0.0	nSTTLVMHMK	28.322979	28.322979	true	sp|Q91ZX7|LRP1_MOUSE	Q91ZX7	LRP1_MOUSE	Lrp1	Prolow-density lipoprotein receptor-related protein 1
2017_01_19_MB1-4_Glyco_rep1_Frac1.05665.05665.3	interact.pep.xml	HMGLFDHAAK	HM[147]GLFDHAAK	R	I	10	3	1724.9305	1141.5364	1141.5336	381.5194	381.5185	1141.5337	381.5185	-0.0001	0.08418797000000	11.7990	0.0000	0.9392	2	0	317	326	0.0000	2M(15.9949)							false	sp|Q9D6R2|IDH3A_MOUSE	Q9D6R2	IDH3A_MOUSE	Idh3a	Isocitrate dehydrogenase [NAD] subunit alpha, mitochondrial		sp|Q9D6R2-2|IDH3A_MOUSE
2017_01_19_MB1-4_Glyco_rep1_Frac1.05674.05674.3	interact.pep.xml	GGNMKEVFTR	GGNM[147]KEVFTR	K	F	10	3	1727.5232	1153.5576	1153.5546	385.5265	385.5255	1153.5549	385.5256	-0.0003	0.00050983230000	17.2040	9.3810	0.9976	2	1	243	252	0.0000	4M(15.9949)							true	sp|Q04447|KCRB_MOUSE	Q04447	KCRB_MOUSE	Ckb	Creatine kinase B-type
2017_01_19_MB1-4_Glyco_rep1_Frac1.05675.05675.3	interact.pep.xml	YLATASTMDHAR	YLATASTM[147]DHAR	K	H	12	3	1727.7886	1351.6227	1351.6193	451.5482	451.5470	1351.6189	451.5469	0.0003	0.00006049928000	25.3730	5.9140	0.9998	2	0	13	24	0.0000	8M(15.9949)							false	sp|P04370-11|MBP_MOUSE	P04370-11	MBP_MOUSE	Mbp	Isoform 11 of Myelin basic protein		sp|P04370-10|MBP_MOUSE, sp|P04370-13|MBP_MOUSE, sp|P04370-14|MBP_MOUSE, sp|P04370-2|MBP_MOUSE, sp|P04370-4|MBP_MOUSE, sp|P04370-5|MBP_MOUSE, sp|P04370-6|MBP_MOUSE, sp|P04370-7|MBP_MOUSE, sp|P04370-8|MBP_MOUSE, sp|P04370-9|MBP_MOUSE, sp|P04370|MBP_MOUSE
2017_01_19_MB1-4_Glyco_rep1_Frac1.05678.05678.3	interact.pep.xml	AGEASAESTGAADGAAPEEGEAK		K	K	23	3	1728.0540	2074.9019	2074.8948	692.6412	692.6389	2074.8926	692.6381	0.0022	0.00008580247000	23.7660	0.0000	0.9997	2	0	124	146	0.0000								true	sp|Q91XV3|BASP1_MOUSE	Q91XV3	BASP1_MOUSE	Basp1	Brain acid soluble protein 1
2017_01_19_MB1-4_Glyco_rep1_Frac1.05681.05681.3	interact.pep.xml	AGEASAESTGAADGAAPEEGEAK		K	K	23	3	1728.4182	2074.9019	2074.8948	692.6412	692.6389	2074.8926	692.6381	0.0022	0.00000000000000	107.0410	11.9660	1.0000	2	0	124	146	0.0000								true	sp|Q91XV3|BASP1_MOUSE	Q91XV3	BASP1_MOUSE	Basp1	Brain acid soluble protein 1
2017_01_19_MB1-4_Glyco_rep1_Frac1.05697.05697.3	interact.pep.xml	NSTTLVMHMK	N[1330]STTLVM[147]HM[147]K	R	V	10	3	1733.9693	2409.9658	2409.9760	804.3292	804.3326	1192.5579	398.5266	1217.4182	0.03536917000000	18.0450	13.7130	0.9591	2	0	1826	1835	0.0000	7M(15.9949), 9M(15.9949), 1N(1216.4229)	HexNAc-2_Hex-5	-0.8925	4.904880355954174E-4	nSTTLVMHMK	18.045567	18.045567	true	sp|Q91ZX7|LRP1_MOUSE	Q91ZX7	LRP1_MOUSE	Lrp1	Prolow-density lipoprotein receptor-related protein 1
2017_01_19_MB1-4_Glyco_rep1_Frac1.05725.05725.2	interact.pep.xml	RLNVCVSK	RLNVCVSK	K	Q	8	2	1742.0044	974.5359	974.5335	488.2753	488.2740	974.5331	488.2738	0.0003	0.15342380000000	12.7490	9.8050	0.8909	2	0	450	457	0.0000	5C(57.0215)							true	sp|Q921F4|HNRLL_MOUSE	Q921F4	HNRLL_MOUSE	Hnrnpll	Heterogeneous nuclear ribonucleoprotein L-like
2017_01_19_MB1-4_Glyco_rep1_Frac1.05736.05736.2	interact.pep.xml	LGSAVVTR		K	G	8	2	1744.7958	801.4733	801.4721	401.7439	401.7433	801.4708	401.7427	0.0012	0.27813150000000	10.7230	7.3350	0.7853	2	0	77	84	0.0000								false	sp|Q9Z110-2|P5CS_MOUSE	Q9Z110-2	P5CS_MOUSE	Aldh18a1	Isoform Short of Delta-1-pyrroline-5-carboxylate synthase		sp|Q9Z110|P5CS_MOUSE
2017_01_19_MB1-4_Glyco_rep1_Frac1.05738.05738.2	interact.pep.xml	RAAPGFPR		R	V	8	2	1745.4555	870.4846	870.4814	436.2496	436.2480	870.4824	436.2485	-0.0009	0.09885529000000	12.5200	7.8480	0.9298	2	0	68	75	0.0000								true	sp|Q61361|PGCB_MOUSE	Q61361	PGCB_MOUSE	Bcan	Brevican core protein
2017_01_19_MB1-4_Glyco_rep1_Frac1.05739.05739.2	interact.pep.xml	KLYIDSR		K	A	7	2	1745.5378	893.4993	893.4972	447.7569	447.7559	893.4970	447.7558	0.0001	0.02249056000000	18.0920	10.1340	0.9852	2	0	124	130	0.0000								true	sp|O08547|SC22B_MOUSE	O08547	SC22B_MOUSE	Sec22b	Vesicle-trafficking protein SEC22b
2017_01_19_MB1-4_Glyco_rep1_Frac1.05745.05745.3	interact.pep.xml	KMSNITFR	KM[147]SN[1330]ITFR	R	N	8	3	1746.8088	2227.9487	2227.9414	743.6568	743.6544	1011.5171	338.1796	1216.4243	0.00055336510000	21.6740	11.0500	0.9994	2	0	320	327	0.0000	2M(15.9949), 4N(1216.4229)	HexNAc-2_Hex-5	2.4839	1.7811553761206436E-4	KMSnITFR	21.674173	18.550493	true	sp|Q9CQF9|PCYOX_MOUSE	Q9CQF9	PCYOX_MOUSE	Pcyox1	Prenylcysteine oxidase
2017_01_19_MB1-4_Glyco_rep1_Frac1.05748.05748.3	interact.pep.xml	HLALMPHPER	HLALM[147]PHPER	R	A	10	3	1747.9765	1215.6229	1215.6173	406.2149	406.2130	1215.6182	406.2133	-0.0008	0.04204073000000	13.4500	10.4730	0.9707	2	0	1290	1299	0.0000	5M(15.9949)							true	sp|Q5SUR0|PUR4_MOUSE	Q5SUR0	PUR4_MOUSE	Pfas	Phosphoribosylformylglycinamidine synthase
2017_01_19_MB1-4_Glyco_rep1_Frac1.05751.05751.3	interact.pep.xml	HLALMPHPER	HLALM[147]PHPER	R	A	10	3	1748.4595	1215.6229	1215.6173	406.2149	406.2130	1215.6182	406.2133	-0.0008	0.05111020000000	15.1980	9.2710	0.9638	2	0	1290	1299	0.0000	5M(15.9949)							true	sp|Q5SUR0|PUR4_MOUSE	Q5SUR0	PUR4_MOUSE	Pfas	Phosphoribosylformylglycinamidine synthase
2017_01_19_MB1-4_Glyco_rep1_Frac1.05753.05753.3	interact.pep.xml	NSTTLVMHMK	N[1330]STTLVM[147]HM[147]K	R	V	10	3	1749.5491	2408.9885	2408.9792	804.0034	804.0003	1192.5579	398.5266	1216.4213	0.01567653000000	15.7190	0.0000	0.9923	2	0	1826	1835	0.0000	7M(15.9949), 9M(15.9949), 1N(1216.4229)	HexNAc-2_Hex-5	1.7703	1.7811553761206436E-4	nSTTLVMHMK	15.719202	15.719202	true	sp|Q91ZX7|LRP1_MOUSE	Q91ZX7	LRP1_MOUSE	Lrp1	Prolow-density lipoprotein receptor-related protein 1
2017_01_19_MB1-4_Glyco_rep1_Frac1.05755.05755.2	interact.pep.xml	VAEAFAR		R	T	7	2	1750.1756	762.4039	762.4109	382.2092	382.2128	762.4024	382.2085	0.0085	0.01926128000000	15.5020	8.3100	0.9869	2	0	275	281	0.0000								false	sp|Q3ULJ0|GPD1L_MOUSE	Q3ULJ0	GPD1L_MOUSE	Gpd1l	Glycerol-3-phosphate dehydrogenase 1-like protein	Gpd1	sp|P13707|GPDA_MOUSE, sp|Q3ULJ0-2|GPD1L_MOUSE
2017_01_19_MB1-4_Glyco_rep1_Frac1.05756.05756.2	interact.pep.xml	KIGDAFR		R	E	7	2	1750.4408	805.4473	805.4447	403.7309	403.7296	805.4446	403.7296	0.0001	0.13106080000000	13.4320	9.6180	0.9066	2	0	88	94	0.0000								false	sp|Q9DBF1-2|AL7A1_MOUSE	Q9DBF1-2	AL7A1_MOUSE	Aldh7a1	Isoform 2 of Alpha-aminoadipic semialdehyde dehydrogenase		sp|Q9DBF1|AL7A1_MOUSE
2017_01_19_MB1-4_Glyco_rep1_Frac1.05769.05769.3	interact.pep.xml	NSTTLVMHMK	N[1330]STTLVMHM[147]K	R	V	10	3	1753.9912	2392.9980	2392.9858	798.6733	798.6692	1176.5630	393.1949	1216.4228	0.00681553400000	18.1660	13.8650	0.9964	2	0	1826	1835	0.0000	9M(15.9949), 1N(1216.4229)	HexNAc-2_Hex-5	4.0802	0.0	nSTTLVMHMK	18.166391	18.166391	true	sp|Q91ZX7|LRP1_MOUSE	Q91ZX7	LRP1_MOUSE	Lrp1	Prolow-density lipoprotein receptor-related protein 1
2017_01_19_MB1-4_Glyco_rep1_Frac1.05770.05770.2	interact.pep.xml	ALIQCAK	ALIQCAK	R	D	7	2	1754.1378	802.4390	802.4368	402.2268	402.2257	802.4371	402.2258	-0.0003	0.36643750000000	10.2440	6.7860	0.6773	2	0	946	952	0.0000	5C(57.0215)							true	sp|Q64727|VINC_MOUSE	Q64727	VINC_MOUSE	Vcl	Vinculin
2017_01_19_MB1-4_Glyco_rep1_Frac1.05772.05772.3	interact.pep.xml	NSTTLVMHMK	N[1330]STTLVMHM[147]K	R	V	10	3	1754.7600	2392.9980	2392.9858	798.6733	798.6692	1176.5630	393.1949	1216.4228	0.00061164580000	25.3540	20.4170	0.9994	2	0	1826	1835	0.0000	9M(15.9949), 1N(1216.4229)	HexNAc-2_Hex-5	6.5379	0.0	nSTTLVMHMK	25.354733	25.354733	true	sp|Q91ZX7|LRP1_MOUSE	Q91ZX7	LRP1_MOUSE	Lrp1	Prolow-density lipoprotein receptor-related protein 1
2017_01_19_MB1-4_Glyco_rep1_Frac1.05778.05778.3	interact.pep.xml	VLKGDVEKLSK		R	F	11	3	1756.8287	1214.7263	1214.7239	405.9160	405.9152	1214.7234	405.9151	0.0004	0.00005185409000	22.4020	10.2120	0.9994	2	2	329	339	0.0000								true	sp|P61161|ARP2_MOUSE	P61161	ARP2_MOUSE	Actr2	Actin-related protein 2
2017_01_19_MB1-4_Glyco_rep1_Frac1.05790.05790.2	interact.pep.xml	IGATQLR		R	G	7	2	1759.8619	757.4463	757.4442	379.7304	379.7294	757.4446	379.7296	-0.0004	0.03416266000000	14.6510	10.0210	0.9783	2	0	39	45	0.0000								true	sp|Q61361|PGCB_MOUSE	Q61361	PGCB_MOUSE	Bcan	Brevican core protein
2017_01_19_MB1-4_Glyco_rep1_Frac1.05795.05795.2	interact.pep.xml	YSNAFTNR		R	I	8	2	1761.5715	971.4490	971.4459	486.7318	486.7302	971.4461	486.7303	-0.0002	0.09364831000000	13.6140	0.0000	0.9337	2	0	106	113	0.0000								false	sp|Q9CQY5-2|MAGT1_MOUSE	Q9CQY5-2	MAGT1_MOUSE	Magt1	Isoform 2 of Magnesium transporter protein 1		sp|Q9CQY5-3|MAGT1_MOUSE, sp|Q9CQY5|MAGT1_MOUSE
2017_01_19_MB1-4_Glyco_rep1_Frac1.05799.05799.3	interact.pep.xml	EKSVLQGKLTK		K	L	11	3	1762.3367	1229.7375	1229.7346	410.9198	410.9188	1229.7343	410.9187	0.0003	0.00010246760000	23.0070	11.4450	0.9991	2	2	337	347	0.0000								false	sp|Q9R0K7|AT2B2_MOUSE	Q9R0K7	AT2B2_MOUSE	Atp2b2	Plasma membrane calcium-transporting ATPase 2	Atp2b1	sp|G5E829|AT2B1_MOUSE
2017_01_19_MB1-4_Glyco_rep1_Frac1.05800.05800.3	interact.pep.xml	AVVTHSSGNHGQALTYAAK		K	L	19	3	1762.4870	1910.9660	1910.9604	637.9959	637.9941	1910.9598	637.9939	0.0006	0.00000008780001	33.3770	9.0380	1.0000	2	0	78	96	0.0000								false	sp|Q9QZX7-2|SRR_MOUSE	Q9QZX7-2	SRR_MOUSE	Srr	Isoform 2 of Serine racemase		sp|Q9QZX7-3|SRR_MOUSE, sp|Q9QZX7|SRR_MOUSE
2017_01_19_MB1-4_Glyco_rep1_Frac1.05803.05803.3	interact.pep.xml	AVVTHSSGNHGQALTYAAK		K	L	19	3	1763.1854	1910.9660	1910.9604	637.9959	637.9941	1910.9598	637.9939	0.0006	0.00000000000000	79.3020	9.3860	1.0000	2	0	78	96	0.0000								false	sp|Q9QZX7-2|SRR_MOUSE	Q9QZX7-2	SRR_MOUSE	Srr	Isoform 2 of Serine racemase		sp|Q9QZX7-3|SRR_MOUSE, sp|Q9QZX7|SRR_MOUSE
2017_01_19_MB1-4_Glyco_rep1_Frac1.05806.05806.4	interact.pep.xml	AVVTHSSGNHGQALTYAAK		K	L	19	4	1763.9579	1910.9655	1910.9601	478.7487	478.7473	1910.9598	478.7472	0.0002	0.00000000000277	41.5680	8.2120	1.0000	2	0	78	96	0.0000								false	sp|Q9QZX7-2|SRR_MOUSE	Q9QZX7-2	SRR_MOUSE	Srr	Isoform 2 of Serine racemase		sp|Q9QZX7-3|SRR_MOUSE, sp|Q9QZX7|SRR_MOUSE
2017_01_19_MB1-4_Glyco_rep1_Frac1.05809.05809.2	interact.pep.xml	LTSTSAITR		K	Q	9	2	1764.6457	948.5267	948.5236	475.2706	475.2691	948.5240	475.2693	-0.0003	0.00897429000000	14.6880	0.0000	0.9920	2	0	316	324	0.0000								true	sp|Q8K212|PACS1_MOUSE	Q8K212	PACS1_MOUSE	Pacs1	Phosphofurin acidic cluster sorting protein 1
2017_01_19_MB1-4_Glyco_rep1_Frac1.05827.05827.3	interact.pep.xml	DFRPLKDSR		R	F	9	3	1769.8113	1132.6007	1132.5981	378.5408	378.5400	1132.5988	378.5402	-0.0006	0.00802937000000	16.1560	9.8080	0.9815	2	2	91	99	0.0000								false	sp|Q8R5M8-4|CADM1_MOUSE	Q8R5M8-4	CADM1_MOUSE	Cadm1	Isoform 4 of Cell adhesion molecule 1		sp|Q8R5M8-2|CADM1_MOUSE, sp|Q8R5M8-3|CADM1_MOUSE, sp|Q8R5M8-5|CADM1_MOUSE, sp|Q8R5M8|CADM1_MOUSE
2017_01_19_MB1-4_Glyco_rep1_Frac1.05832.05832.3	interact.pep.xml	RAVLVVHPDK		R	A	10	3	1771.6362	1132.6735	1132.6709	378.5651	378.5642	1132.6716	378.5645	-0.0007	0.12301180000000	15.3590	11.8160	0.9127	2	0	858	867	0.0000								false	sp|Q80TZ3-2|AUXI_MOUSE	Q80TZ3-2	AUXI_MOUSE	Dnajc6	Isoform 2 of Putative tyrosine-protein phosphatase auxilin	Gak	sp|Q80TZ3-3|AUXI_MOUSE, sp|Q80TZ3|AUXI_MOUSE, sp|Q99KY4-2|GAK_MOUSE, sp|Q99KY4|GAK_MOUSE
2017_01_19_MB1-4_Glyco_rep1_Frac1.05834.05834.3	interact.pep.xml	FVENHMGVAVK	FVENHM[147]GVAVK	R	W	11	3	1772.0295	1245.6206	1245.6195	416.2141	416.2138	1245.6174	416.2131	0.0020	0.02053525000000	15.2500	7.2740	0.9864	2	0	432	442	0.0000	6M(15.9949)							false	sp|P28650|PURA1_MOUSE	P28650	PURA1_MOUSE	Adss1	Adenylosuccinate synthetase isozyme 1		sp|P28650-2|PURA1_MOUSE
2017_01_19_MB1-4_Glyco_rep1_Frac1.05835.05835.3	interact.pep.xml	RAVLVVHPDK		R	A	10	3	1772.1124	1132.6735	1132.6709	378.5651	378.5642	1132.6716	378.5645	-0.0007	0.00000176549000	29.7210	15.9540	1.0000	2	0	858	867	0.0000								false	sp|Q80TZ3-2|AUXI_MOUSE	Q80TZ3-2	AUXI_MOUSE	Dnajc6	Isoform 2 of Putative tyrosine-protein phosphatase auxilin	Gak	sp|Q80TZ3-3|AUXI_MOUSE, sp|Q80TZ3|AUXI_MOUSE, sp|Q99KY4-2|GAK_MOUSE, sp|Q99KY4|GAK_MOUSE
2017_01_19_MB1-4_Glyco_rep1_Frac1.05847.05847.2	interact.pep.xml	IVLENSSR		R	E	8	2	1775.6788	916.5001	916.4897	459.2573	459.2522	916.4977	459.2561	-0.0080	0.00693271700000	17.4830	9.6900	0.9926	2	0	391	398	0.0000								false	sp|Q8BHL5-2|ELMO2_MOUSE	Q8BHL5-2	ELMO2_MOUSE	Elmo2	Isoform 2 of Engulfment and cell motility protein 2	Elmo1	sp|Q8BHL5-3|ELMO2_MOUSE, sp|Q8BHL5|ELMO2_MOUSE, sp|Q8BPU7|ELMO1_MOUSE
2017_01_19_MB1-4_Glyco_rep1_Frac1.05860.05860.2	interact.pep.xml	YLATASTMDHAR	YLATASTM[147]DHAR	K	H	12	2	1778.8942	1351.6238	1351.6190	676.8192	676.8168	1351.6189	676.8167	0.0001	0.00104411900000	13.4250	0.0000	0.9990	2	0	13	24	0.0000	8M(15.9949)							false	sp|P04370-11|MBP_MOUSE	P04370-11	MBP_MOUSE	Mbp	Isoform 11 of Myelin basic protein		sp|P04370-10|MBP_MOUSE, sp|P04370-13|MBP_MOUSE, sp|P04370-14|MBP_MOUSE, sp|P04370-2|MBP_MOUSE, sp|P04370-4|MBP_MOUSE, sp|P04370-5|MBP_MOUSE, sp|P04370-6|MBP_MOUSE, sp|P04370-7|MBP_MOUSE, sp|P04370-8|MBP_MOUSE, sp|P04370-9|MBP_MOUSE, sp|P04370|MBP_MOUSE
2017_01_19_MB1-4_Glyco_rep1_Frac1.05863.05863.2	interact.pep.xml	YLATASTMDHAR	YLATASTM[147]DHAR	K	H	12	2	1780.0838	1351.6238	1351.6190	676.8192	676.8168	1351.6189	676.8167	0.0001	0.00340408200000	18.3720	0.0000	0.9955	2	0	13	24	0.0000	8M(15.9949)							false	sp|P04370-11|MBP_MOUSE	P04370-11	MBP_MOUSE	Mbp	Isoform 11 of Myelin basic protein		sp|P04370-10|MBP_MOUSE, sp|P04370-13|MBP_MOUSE, sp|P04370-14|MBP_MOUSE, sp|P04370-2|MBP_MOUSE, sp|P04370-4|MBP_MOUSE, sp|P04370-5|MBP_MOUSE, sp|P04370-6|MBP_MOUSE, sp|P04370-7|MBP_MOUSE, sp|P04370-8|MBP_MOUSE, sp|P04370-9|MBP_MOUSE, sp|P04370|MBP_MOUSE
2017_01_19_MB1-4_Glyco_rep1_Frac1.05865.05865.4	interact.pep.xml	LQTCCDKPLLKK	LQTCCDKPLLKK	K	A	12	4	1780.7873	1502.7980	1502.7921	376.7068	376.7053	1502.7949	376.7060	-0.0028	0.00007030141000	23.4360	13.3170	0.9993	2	1	299	310	0.0000	4C(57.0215), 5C(57.0215)							true	sp|P07724|ALBU_MOUSE	P07724	ALBU_MOUSE	Alb	Albumin
2017_01_19_MB1-4_Glyco_rep1_Frac1.05866.05866.3	interact.pep.xml	LQTCCDKPLLKK	LQTCCDKPLLKK	K	A	12	3	1781.0526	1502.7991	1502.7943	501.9403	501.9387	1502.7949	501.9389	-0.0006	0.00000007622175	25.8070	12.5830	1.0000	2	1	299	310	0.0000	4C(57.0215), 5C(57.0215)							true	sp|P07724|ALBU_MOUSE	P07724	ALBU_MOUSE	Alb	Albumin
2017_01_19_MB1-4_Glyco_rep1_Frac1.05883.05883.3	interact.pep.xml	ANGTTVHVGIHPSK		K	V	14	3	1785.1140	1416.7513	1416.7466	473.2577	473.2561	1416.7473	473.2564	-0.0007	0.00000451195900	21.1720	9.5550	0.9999	2	0	90	103	0.0000								true	sp|P61255|RL26_MOUSE	P61255	RL26_MOUSE	Rpl26	60S ribosomal protein L26
2017_01_19_MB1-4_Glyco_rep1_Frac1.05896.05896.3	interact.pep.xml	NSTTLVMHMK	N[1493]STTLVM[147]HMK	R	V	10	3	1788.5002	2555.0470	2555.0396	852.6896	852.6871	1176.5630	393.1949	1378.4765	0.00442770400000	28.3020	23.1950	0.9970	2	0	1826	1835	0.0000	7M(15.9949), 1N(1378.4757)	HexNAc-2_Hex-6	4.6719	0.0	nSTTLVMHMK	28.302881	28.302881	true	sp|Q91ZX7|LRP1_MOUSE	Q91ZX7	LRP1_MOUSE	Lrp1	Prolow-density lipoprotein receptor-related protein 1
2017_01_19_MB1-4_Glyco_rep1_Frac1.05900.05900.3	interact.pep.xml	YLATASTMDHAR	YLATASTM[147]DHAR	K	H	12	3	1789.9305	1351.6220	1351.6185	451.5479	451.5468	1351.6189	451.5469	-0.0003	0.00015830700000	23.7020	7.8940	0.9996	2	0	13	24	0.0000	8M(15.9949)							false	sp|P04370-11|MBP_MOUSE	P04370-11	MBP_MOUSE	Mbp	Isoform 11 of Myelin basic protein		sp|P04370-10|MBP_MOUSE, sp|P04370-13|MBP_MOUSE, sp|P04370-14|MBP_MOUSE, sp|P04370-2|MBP_MOUSE, sp|P04370-4|MBP_MOUSE, sp|P04370-5|MBP_MOUSE, sp|P04370-6|MBP_MOUSE, sp|P04370-7|MBP_MOUSE, sp|P04370-8|MBP_MOUSE, sp|P04370-9|MBP_MOUSE, sp|P04370|MBP_MOUSE
2017_01_19_MB1-4_Glyco_rep1_Frac1.05916.05916.2	interact.pep.xml	SQLLTGR		R	Y	7	2	1794.5985	773.4412	773.4393	387.7279	387.7269	773.4395	387.7270	-0.0002	0.05327730000000	13.6830	12.0380	0.9648	2	0	97	103	0.0000								false	sp|P50429|ARSB_MOUSE	P50429	ARSB_MOUSE	Arsb	Arylsulfatase B	Arsi	sp|P50429-2|ARSB_MOUSE, sp|Q32KI9|ARSI_MOUSE
2017_01_19_MB1-4_Glyco_rep1_Frac1.05917.05917.2	interact.pep.xml	CVAALTR	CVAALTR	K	A	7	2	1794.7326	789.4183	789.4173	395.7164	395.7159	789.4167	395.7156	0.0006	0.01228146000000	16.1430	10.0030	0.9905	2	0	802	808	0.0000	1C(57.0215)							true	sp|Q6ZQ38|CAND1_MOUSE	Q6ZQ38	CAND1_MOUSE	Cand1	Cullin-associated NEDD8-dissociated protein 1
2017_01_19_MB1-4_Glyco_rep1_Frac1.05929.05929.3	interact.pep.xml	ANSVTWNPHK		R	M	10	3	1797.8864	1152.5703	1152.5679	385.1974	385.1966	1152.5675	385.1964	0.0003	0.00052782320000	15.3920	9.4710	0.9993	2	0	387	396	0.0000								false	sp|P48320|DCE2_MOUSE	P48320	DCE2_MOUSE	Gad2	Glutamate decarboxylase 2	Gad1	sp|P48318|DCE1_MOUSE
2017_01_19_MB1-4_Glyco_rep1_Frac1.05935.05935.2	interact.pep.xml	VFQEVAQK		R	V	8	2	1799.4815	947.5101	947.5076	474.7623	474.7611	947.5076	474.7611	0.0000	0.02539102000000	12.8660	8.3790	0.9836	2	0	552	559	0.0000								false	sp|Q3UHD9|AGAP2_MOUSE	Q3UHD9	AGAP2_MOUSE	Agap2	Arf-GAP with GTPase, ANK repeat and PH domain-containing protein 2		sp|Q3UHD9-2|AGAP2_MOUSE
2017_01_19_MB1-4_Glyco_rep1_Frac1.05936.05936.2	interact.pep.xml	GLSATVTGGQK		K	G	11	2	1799.5784	1017.5483	1017.5455	509.7814	509.7800	1017.5455	509.7800	0.0000	0.00000210444000	25.5850	10.7700	1.0000	2	0	112	122	0.0000								true	sp|P60202|MYPR_MOUSE	P60202	MYPR_MOUSE	Plp1	Myelin proteolipid protein
2017_01_19_MB1-4_Glyco_rep1_Frac1.05937.05937.2	interact.pep.xml	CFSDFKQR	CFSDFKQR	R	G	8	2	1799.6995	1086.4941	1086.4917	544.2543	544.2531	1086.4916	544.2531	0.0001	0.00169628900000	17.5820	9.2680	0.9858	2	1	102	109	0.0000	1C(57.0215)							true	sp|Q8CAA7|PGM2L_MOUSE	Q8CAA7	PGM2L_MOUSE	Pgm2l1	Glucose 1,6-bisphosphate synthase
2017_01_19_MB1-4_Glyco_rep1_Frac1.05938.05938.2	interact.pep.xml	ANSVTWNPHK		R	M	10	2	1799.7812	1152.5713	1152.5685	577.2929	577.2915	1152.5675	577.2910	0.0009	0.00073071830000	20.0450	0.0000	0.9996	2	0	387	396	0.0000								false	sp|P48320|DCE2_MOUSE	P48320	DCE2_MOUSE	Gad2	Glutamate decarboxylase 2	Gad1	sp|P48318|DCE1_MOUSE
2017_01_19_MB1-4_Glyco_rep1_Frac1.05940.05940.2	interact.pep.xml	CFSDFKQR	CFSDFKQR	R	G	8	2	1799.9452	1086.4941	1086.4917	544.2543	544.2531	1086.4916	544.2531	0.0001	0.00799374000000	14.8890	0.0000	0.9508	2	1	102	109	0.0000	1C(57.0215)							true	sp|Q8CAA7|PGM2L_MOUSE	Q8CAA7	PGM2L_MOUSE	Pgm2l1	Glucose 1,6-bisphosphate synthase
2017_01_19_MB1-4_Glyco_rep1_Frac1.05949.05949.2	interact.pep.xml	MELVAATR	M[147]ELVAATR	R	G	8	2	1802.9591	905.4681	905.4645	453.7413	453.7395	905.4640	453.7393	0.0005	0.01542588000000	13.7470	0.0000	0.9889	2	0	166	173	0.0000	1M(15.9949)							false	sp|Q9D3A9-4|TTYH1_MOUSE	Q9D3A9-4	TTYH1_MOUSE	Ttyh1	Isoform 4 of Protein tweety homolog 1		sp|Q9D3A9-5|TTYH1_MOUSE, sp|Q9D3A9|TTYH1_MOUSE
2017_01_19_MB1-4_Glyco_rep1_Frac1.05950.05950.2	interact.pep.xml	MELVAATR	M[147]ELVAATR	R	G	8	2	1803.1873	905.4681	905.4645	453.7413	453.7395	905.4640	453.7393	0.0005	0.14084780000000	10.9050	6.7200	0.8997	2	0	166	173	0.0000	1M(15.9949)							false	sp|Q9D3A9-4|TTYH1_MOUSE	Q9D3A9-4	TTYH1_MOUSE	Ttyh1	Isoform 4 of Protein tweety homolog 1		sp|Q9D3A9-5|TTYH1_MOUSE, sp|Q9D3A9|TTYH1_MOUSE
2017_01_19_MB1-4_Glyco_rep1_Frac1.05952.05952.3	interact.pep.xml	LNMHVNIQTGK	LNM[147]HVNIQTGK	K	W	11	3	1803.8897	1269.6534	1269.6503	424.2251	424.2240	1269.6499	424.2239	0.0003	0.00000156581000	24.5920	9.5030	1.0000	2	0	59	69	0.0000	3M(15.9949)							false	sp|Q06335-2|APLP2_MOUSE	Q06335-2	APLP2_MOUSE	Aplp2	Isoform 2 of Amyloid-like protein 2		sp|Q06335|APLP2_MOUSE
2017_01_19_MB1-4_Glyco_rep1_Frac1.05955.05955.3	interact.pep.xml	LNMHVNIQTGK	LNM[147]HVNIQTGK	K	W	11	3	1804.3751	1269.6534	1269.6503	424.2251	424.2240	1269.6499	424.2239	0.0003	0.00000000635129	36.3810	10.9540	1.0000	2	0	59	69	0.0000	3M(15.9949)							false	sp|Q06335-2|APLP2_MOUSE	Q06335-2	APLP2_MOUSE	Aplp2	Isoform 2 of Amyloid-like protein 2		sp|Q06335|APLP2_MOUSE
2017_01_19_MB1-4_Glyco_rep1_Frac1.05957.05957.2	interact.pep.xml	GCIPTMAR	GCIPTM[147]AR	R	A	8	2	1805.4514	920.4229	920.4205	461.2187	461.2175	920.4208	461.2177	-0.0002	0.06846995000000	12.1580	0.0000	0.9530	2	0	183	190	0.0000	2C(57.0215), 6M(15.9949)							true	sp|Q9CR62|M2OM_MOUSE	Q9CR62	M2OM_MOUSE	Slc25a11	Mitochondrial 2-oxoglutarate/malate carrier protein
2017_01_19_MB1-4_Glyco_rep1_Frac1.05958.05958.2	interact.pep.xml	LSQGSGSSITAAGMR	LSQGSGSSITAAGM[147]R	R	L	15	2	1805.5338	1437.6946	1437.6884	719.8546	719.8515	1437.6881	719.8513	0.0002	0.00013520730000	24.9760	0.0000	1.0000	2	0	891	905	0.0000	14M(15.9949)							true	sp|F6SEU4|SYGP1_MOUSE	F6SEU4	SYGP1_MOUSE	Syngap1	Ras/Rap GTPase-activating protein SynGAP
2017_01_19_MB1-4_Glyco_rep1_Frac1.05959.05959.2	interact.pep.xml	LSQGSGSSITAAGMR	LSQGSGSSITAAGM[147]R	R	L	15	2	1805.7176	1437.6946	1437.6884	719.8546	719.8515	1437.6881	719.8513	0.0002	0.02864178000000	14.6720	7.4050	0.9817	2	0	891	905	0.0000	14M(15.9949)							true	sp|F6SEU4|SYGP1_MOUSE	F6SEU4	SYGP1_MOUSE	Syngap1	Ras/Rap GTPase-activating protein SynGAP
2017_01_19_MB1-4_Glyco_rep1_Frac1.05962.05962.3	interact.pep.xml	CFSDFKQR	CFSDFKQR	R	G	8	3	1806.6850	1086.4944	1086.4921	363.1721	363.1713	1086.4916	363.1711	0.0004	0.03622430000000	12.2640	0.0000	0.9232	2	1	102	109	0.0000	1C(57.0215)							true	sp|Q8CAA7|PGM2L_MOUSE	Q8CAA7	PGM2L_MOUSE	Pgm2l1	Glucose 1,6-bisphosphate synthase
2017_01_19_MB1-4_Glyco_rep1_Frac1.05963.05963.2	interact.pep.xml	NFIAMGK	NFIAM[147]GK	R	N	7	2	1806.8218	795.3967	795.3942	398.7056	398.7044	795.3948	398.7047	-0.0006	0.02959716000000	15.6150	8.7490	0.9811	2	0	30	36	0.0000	5M(15.9949)							false	sp|Q8BKX1-2|BAIP2_MOUSE	Q8BKX1-2	BAIP2_MOUSE	Baiap2	Isoform 2 of Brain-specific angiogenesis inhibitor 1-associated protein 2		sp|Q8BKX1-3|BAIP2_MOUSE, sp|Q8BKX1-4|BAIP2_MOUSE, sp|Q8BKX1|BAIP2_MOUSE
2017_01_19_MB1-4_Glyco_rep1_Frac1.05968.05968.4	interact.pep.xml	SVAHNMTMPNKLLR	SVAHN[1493]M[147]TM[147]PNKLLR	K	I	14	4	1807.5247	3021.3193	3021.3052	756.3371	756.3336	1642.8281	411.7143	1378.4770	0.00762081900000	16.0880	11.2820	0.9322	2	1	133	146	0.0000	6M(15.9949), 8M(15.9949), 5N(1378.4757)	HexNAc-2_Hex-6	2.2840	1.7811553761206436E-4	SVAHnMTMPNKLLR	16.088013	16.088013	false	sp|P62812|GBRA1_MOUSE	P62812	GBRA1_MOUSE	Gabra1	Gamma-aminobutyric acid receptor subunit alpha-1	Gabra2	sp|P26048|GBRA2_MOUSE
2017_01_19_MB1-4_Glyco_rep1_Frac1.05969.05969.3	interact.pep.xml	RGNMSSLGFTSK	RGN[1817]M[147]SSLGFTSK	R	E	12	3	1808.0560	3002.2212	3002.2053	1001.7477	1001.7424	1299.6240	434.2153	1702.5813	0.00561694000000	17.5020	7.4320	0.9973	2	0	430	441	0.0000	4M(15.9949), 3N(1702.5814)	HexNAc-2_Hex-8	6.5010	0.0	RGnMSSLGFTSK	17.502567	17.502567	true	sp|P41234|ABCA2_MOUSE	P41234	ABCA2_MOUSE	Abca2	ATP-binding cassette sub-family A member 2
2017_01_19_MB1-4_Glyco_rep1_Frac1.05970.05970.3	interact.pep.xml	RGDLNINMTSPMGTK	RGDLNIN[1817]M[147]TSPM[147]GTK	R	S	15	3	1808.5935	3368.3774	3368.3700	1123.7997	1123.7973	1665.7812	556.2677	1702.5888	0.00013222380000	27.2870	11.0080	0.9998	2	0	517	531	0.0000	12M(15.9949), 8M(15.9949), 7N(1702.5814)	HexNAc-2_Hex-8	0.9972	1.939487975174554E-4	RGDLNInMTSPMGTK	27.287815	27.287815	true	sp|P21661|NEC2_MOUSE	P21661	NEC2_MOUSE	Pcsk2	Neuroendocrine convertase 2
2017_01_19_MB1-4_Glyco_rep1_Frac1.05974.05974.2	interact.pep.xml	VFQDVAQK		R	V	8	2	1809.6045	933.4948	933.4923	467.7547	467.7534	933.4919	467.7532	0.0003	0.00016414270000	19.3830	7.7610	1.0000	2	0	276	283	0.0000								false	sp|Q8VHH5|AGAP3_MOUSE	Q8VHH5	AGAP3_MOUSE	Agap3	Arf-GAP with GTPase, ANK repeat and PH domain-containing protein 3	Agap1	sp|Q8BXK8|AGAP1_MOUSE, sp|Q8VHH5-2|AGAP3_MOUSE
2017_01_19_MB1-4_Glyco_rep1_Frac1.05976.05976.2	interact.pep.xml	GLPGSGKSTLAR		R	L	12	2	1810.2993	1142.6443	1142.6410	572.3294	572.3278	1142.6406	572.3276	0.0003	0.10381260000000	10.4350	0.0000	0.6467	2	1	57	68	0.0000								false	sp|P16330|CN37_MOUSE	P16330	CN37_MOUSE	Cnp	2',3'-cyclic-nucleotide 3'-phosphodiesterase		sp|P16330-2|CN37_MOUSE
2017_01_19_MB1-4_Glyco_rep1_Frac1.05986.05986.3	interact.pep.xml	VAHSDKPGSTSAVSFR		K	D	16	3	1812.4387	1644.8276	1644.8223	549.2831	549.2814	1644.8219	549.2812	0.0003	0.00002738420000	24.7500	0.0000	0.9996	2	1	206	221	0.0000								true	sp|Q9WV55|VAPA_MOUSE	Q9WV55	VAPA_MOUSE	Vapa	Vesicle-associated membrane protein-associated protein A
2017_01_19_MB1-4_Glyco_rep1_Frac1.05991.05991.4	interact.pep.xml	KPLGSSTAAPQRPIATQR		K	T	18	4	1814.2447	1878.0480	1878.0431	470.5193	470.5181	1878.0435	470.5182	-0.0003	0.00117692900000	20.2170	0.0000	0.9950	2	1	151	168	0.0000								true	sp|Q61166|MARE1_MOUSE	Q61166	MARE1_MOUSE	Mapre1	Microtubule-associated protein RP/EB family member 1
2017_01_19_MB1-4_Glyco_rep1_Frac1.05992.05992.3	interact.pep.xml	MLLREIKNDR	M[147]LLREIKNDR	R	G	10	3	1814.5101	1302.7109	1302.7076	435.2442	435.2431	1302.7076	435.2431	0.0000	0.03469365000000	15.3390	7.7910	0.9266	2	2	162	171	0.0000	1M(15.9949)							false	sp|Q9D4H8|CUL2_MOUSE	Q9D4H8	CUL2_MOUSE	Cul2	Cullin-2		sp|Q9D4H8-2|CUL2_MOUSE
2017_01_19_MB1-4_Glyco_rep1_Frac1.05995.05995.2	interact.pep.xml	LYVANAGDSR		K	A	10	2	1814.8117	1064.5284	1064.5253	533.2715	533.2699	1064.5250	533.2698	0.0002	0.00004698919000	22.3300	9.3790	1.0000	2	0	280	289	0.0000								false	sp|Q3UYC0|PPM1H_MOUSE	Q3UYC0	PPM1H_MOUSE	Ppm1h	Protein phosphatase 1H	Ppm1m	sp|Q3UYC0-2|PPM1H_MOUSE, sp|Q8BU27-2|PPM1M_MOUSE, sp|Q8BU27|PPM1M_MOUSE
2017_01_19_MB1-4_Glyco_rep1_Frac1.06001.06001.3	interact.pep.xml	GLPGSGKSTLAR		R	L	12	3	1816.4418	1142.6445	1142.6395	381.8888	381.8871	1142.6406	381.8875	-0.0011	0.00000158564700	24.5870	10.8220	1.0000	2	1	57	68	0.0000								false	sp|P16330|CN37_MOUSE	P16330	CN37_MOUSE	Cnp	2',3'-cyclic-nucleotide 3'-phosphodiesterase		sp|P16330-2|CN37_MOUSE
2017_01_19_MB1-4_Glyco_rep1_Frac1.06003.06003.3	interact.pep.xml	NSTTLVMHMK	N[1330]STTLVM[147]HMK	R	V	10	3	1816.8048	2392.9978	2392.9863	798.6732	798.6694	1176.5630	393.1949	1216.4233	0.00004292893000	25.9690	21.0730	0.9999	2	0	1826	1835	0.0000	7M(15.9949), 1N(1216.4229)	HexNAc-2_Hex-5	2.6776	1.7811553761206436E-4	NSTTLVMHMK	25.441488	25.969172	true	sp|Q91ZX7|LRP1_MOUSE	Q91ZX7	LRP1_MOUSE	Lrp1	Prolow-density lipoprotein receptor-related protein 1
2017_01_19_MB1-4_Glyco_rep1_Frac1.06005.06005.3	interact.pep.xml	KPLGSSTAAPQRPIATQR		K	T	18	3	1817.0501	1878.0518	1878.0444	627.0245	627.0221	1878.0435	627.0218	0.0009	0.00000000009711	52.5510	11.5790	1.0000	2	1	151	168	0.0000								true	sp|Q61166|MARE1_MOUSE	Q61166	MARE1_MOUSE	Mapre1	Microtubule-associated protein RP/EB family member 1
2017_01_19_MB1-4_Glyco_rep1_Frac1.06006.06006.3	interact.pep.xml	NSTTLVMHMK	N[1330]STTLVM[147]HMK	R	V	10	3	1817.6016	2392.9978	2392.9863	798.6732	798.6694	1176.5630	393.1949	1216.4233	0.00001758937000	31.5190	28.8130	0.9999	2	0	1826	1835	0.0000	7M(15.9949), 1N(1216.4229)	HexNAc-2_Hex-5	4.6777	0.0	nSTTLVMHMK	31.519682	30.802818	true	sp|Q91ZX7|LRP1_MOUSE	Q91ZX7	LRP1_MOUSE	Lrp1	Prolow-density lipoprotein receptor-related protein 1
2017_01_19_MB1-4_Glyco_rep1_Frac1.06010.06010.3	interact.pep.xml	HVFTGEKVAVK		R	V	11	3	1819.0321	1213.6842	1213.6808	405.5687	405.5675	1213.6818	405.5679	-0.0009	0.01779902000000	22.3780	9.2610	0.9625	2	1	35	45	0.0000								true	sp|Q8VDU5|SNRK_MOUSE	Q8VDU5	SNRK_MOUSE	Snrk	SNF-related serine/threonine-protein kinase
2017_01_19_MB1-4_Glyco_rep1_Frac1.06013.06013.3	interact.pep.xml	RGDLNINMTSPMGTK	RGDLNIN[1655]M[147]TSPM[147]GTK	R	S	15	3	1819.7847	3206.3237	3206.3135	1069.7818	1069.7784	1665.7812	556.2677	1540.5322	0.29393410000000	14.6270	0.0000	0.8007	2	0	517	531	0.0000	12M(15.9949), 8M(15.9949), 7N(1540.5285)	HexNAc-2_Hex-7	1.9064	1.7811553761206436E-4	RGDLNInMTSPMGTK	14.627333	14.627333	true	sp|P21661|NEC2_MOUSE	P21661	NEC2_MOUSE	Pcsk2	Neuroendocrine convertase 2
2017_01_19_MB1-4_Glyco_rep1_Frac1.06015.06015.2	interact.pep.xml	AVLPQTR		R	Y	7	2	1820.4228	783.4620	783.4596	392.7383	392.7371	783.4603	392.7374	-0.0006	0.07647159000000	13.9660	4.9200	0.9468	2	0	206	212	0.0000								true	sp|Q61072|ADAM9_MOUSE	Q61072	ADAM9_MOUSE	Adam9	Disintegrin and metalloproteinase domain-containing protein 9
2017_01_19_MB1-4_Glyco_rep1_Frac1.06016.06016.3	interact.pep.xml	RGDLNINMTSPMGTK	RGDLNIN[1655]M[147]TSPM[147]GTK	R	S	15	3	1820.5053	3206.3237	3206.3135	1069.7818	1069.7784	1665.7812	556.2677	1540.5322	0.00056197650000	27.3900	11.0540	0.9994	2	0	517	531	0.0000	12M(15.9949), 8M(15.9949), 7N(1540.5285)	HexNAc-2_Hex-7	1.9064	1.7811553761206436E-4	RGDLNInMTSPMGTK	27.39087	25.42443	true	sp|P21661|NEC2_MOUSE	P21661	NEC2_MOUSE	Pcsk2	Neuroendocrine convertase 2
2017_01_19_MB1-4_Glyco_rep1_Frac1.06022.06022.2	interact.pep.xml	FNTGPVGK		R	G	8	2	1822.1365	818.4306	818.4288	410.2226	410.2217	818.4286	410.2216	0.0001	0.01300021000000	15.0310	9.6110	0.9901	2	0	616	623	0.0000								true	sp|Q99PV0|PRP8_MOUSE	Q99PV0	PRP8_MOUSE	Prpf8	Pre-mRNA-processing-splicing factor 8
2017_01_19_MB1-4_Glyco_rep1_Frac1.06024.06024.2	interact.pep.xml	LSSPATLNSR		K	V	10	2	1822.7559	1044.5591	1044.5547	523.2868	523.2846	1044.5563	523.2854	-0.0015	0.00163564200000	21.0940	10.1890	0.9980	2	0	98	107	0.0000								true	sp|P00761|TRYP_PIG	P00761	TRYP_PIG		Trypsin
2017_01_19_MB1-4_Glyco_rep1_Frac1.06027.06027.3	interact.pep.xml	RPANQFVPR		K	L	9	3	1823.2957	1083.5979	1083.5938	362.2066	362.2052	1083.5936	362.2051	0.0001	0.00014205320000	21.8600	12.4320	0.9997	2	0	178	186	0.0000								true	sp|P67871|CSK2B_MOUSE	P67871	CSK2B_MOUSE	Csnk2b	Casein kinase II subunit beta
2017_01_19_MB1-4_Glyco_rep1_Frac1.06029.06029.4	interact.pep.xml	IKQAILHPDTNEK		K	I	13	4	1823.5062	1505.8215	1505.8185	377.4627	377.4619	1505.8201	377.4623	-0.0015	0.00189670500000	17.3880	5.7930	0.9921	2	1	92	104	0.0000								true	sp|Q925N0|SFXN5_MOUSE	Q925N0	SFXN5_MOUSE	Sfxn5	Sideroflexin-5
2017_01_19_MB1-4_Glyco_rep1_Frac1.06032.06032.3	interact.pep.xml	RGDLNINMTSPMGTK	RGDLNIN[1493]M[147]TSPM[147]GTK	R	S	15	3	1824.6516	3044.2693	3044.2576	1015.7637	1015.7598	1665.7812	556.2677	1378.4763	0.04855682000000	16.7550	0.0000	0.9689	2	0	517	531	0.0000	12M(15.9949), 8M(15.9949), 7N(1378.4757)	HexNAc-2_Hex-6	3.5678	0.0	RGDLNInMTSPMGTK	16.755665	16.755665	true	sp|P21661|NEC2_MOUSE	P21661	NEC2_MOUSE	Pcsk2	Neuroendocrine convertase 2
2017_01_19_MB1-4_Glyco_rep1_Frac1.06034.06034.3	interact.pep.xml	RGDLNINMTSPMGTK	RGDLNIN[1493]M[147]TSPM[147]GTK	R	S	15	3	1825.2985	3044.2693	3044.2576	1015.7637	1015.7598	1665.7812	556.2677	1378.4763	0.00000000286505	32.0060	13.9980	1.0000	2	0	517	531	0.0000	12M(15.9949), 8M(15.9949), 7N(1378.4757)	HexNAc-2_Hex-6	4.4404	0.0	RGDLNInMTSPMGTK	32.006256	27.874256	true	sp|P21661|NEC2_MOUSE	P21661	NEC2_MOUSE	Pcsk2	Neuroendocrine convertase 2
2017_01_19_MB1-4_Glyco_rep1_Frac1.06036.06036.3	interact.pep.xml	HLIPAANTGESK		K	V	12	3	1825.9266	1236.6494	1236.6465	413.2237	413.2228	1236.6461	413.2226	0.0003	0.00000013614010	23.1420	7.6250	1.0000	2	0	107	118	0.0000								true	sp|P62259|1433E_MOUSE	P62259	1433E_MOUSE	Ywhae	14-3-3 protein epsilon
2017_01_19_MB1-4_Glyco_rep1_Frac1.06045.06045.3	interact.pep.xml	SSQSLHCLSPR	SSQSLHCLSPR	R	Q	11	3	1827.8811	1270.6125	1270.6094	424.5448	424.5437	1270.6088	424.5435	0.0006	0.00001170834000	24.2070	11.1120	0.9999	2	0	322	332	0.0000	7C(57.0215)							true	sp|Q9Z140|CPNE6_MOUSE	Q9Z140	CPNE6_MOUSE	Cpne6	Copine-6
2017_01_19_MB1-4_Glyco_rep1_Frac1.06046.06046.2	interact.pep.xml	LMVPAGK	LM[147]VPAGK	R	G	7	2	1828.1466	730.4069	730.4056	366.2107	366.2101	730.4047	366.2096	0.0009	0.07307183000000	15.0450	9.9600	0.9495	2	0	137	143	0.0000	2M(15.9949)							true	sp|Q99L04|DHRS1_MOUSE	Q99L04	DHRS1_MOUSE	Dhrs1	Dehydrogenase/reductase SDR family member 1
2017_01_19_MB1-4_Glyco_rep1_Frac1.06047.06047.2	interact.pep.xml	AVSTTFGSR		R	V	9	2	1828.2779	924.4692	924.4672	463.2419	463.2409	924.4665	463.2405	0.0006	0.00624453400000	15.3180	0.0000	0.9934	2	0	1309	1317	0.0000								false	sp|Q3UH60|DIP2B_MOUSE	Q3UH60	DIP2B_MOUSE	Dip2b	Disco-interacting protein 2 homolog B		sp|Q3UH60-2|DIP2B_MOUSE
2017_01_19_MB1-4_Glyco_rep1_Frac1.06048.06048.3	interact.pep.xml	SSQSLHCLSPR	SSQSLHCLSPR	R	Q	11	3	1828.3839	1270.6125	1270.6094	424.5448	424.5437	1270.6088	424.5435	0.0006	0.00000169577700	29.1560	9.1000	1.0000	2	0	322	332	0.0000	7C(57.0215)							true	sp|Q9Z140|CPNE6_MOUSE	Q9Z140	CPNE6_MOUSE	Cpne6	Copine-6
2017_01_19_MB1-4_Glyco_rep1_Frac1.06049.06049.2	interact.pep.xml	LMVPAGK	LM[147]VPAGK	R	G	7	2	1828.9222	730.4069	730.4056	366.2107	366.2101	730.4047	366.2096	0.0009	0.10534940000000	13.4360	12.4080	0.9250	2	0	137	143	0.0000	2M(15.9949)							true	sp|Q99L04|DHRS1_MOUSE	Q99L04	DHRS1_MOUSE	Dhrs1	Dehydrogenase/reductase SDR family member 1
2017_01_19_MB1-4_Glyco_rep1_Frac1.06052.06052.3	interact.pep.xml	VNAVPRPIPEKK		R	W	12	3	1829.7685	1346.8069	1346.8037	449.9429	449.9418	1346.8033	449.9417	0.0003	0.00179370000000	21.4850	9.7660	0.9955	2	1	428	439	0.0000								true	sp|Q9ET30|TM9S3_MOUSE	Q9ET30	TM9S3_MOUSE	Tm9sf3	Transmembrane 9 superfamily member 3
2017_01_19_MB1-4_Glyco_rep1_Frac1.06058.06058.3	interact.pep.xml	GDLNINMTSPMGTK	GDLNIN[1817]M[147]TSPM[147]GTK	R	S	14	3	1831.4521	3212.2837	3212.2712	1071.7685	1071.7643	1509.6802	504.2340	1702.5910	0.37562110000000	13.2010	11.3070	0.7467	2	0	518	531	0.0000	11M(15.9949), 7M(15.9949), 6N(1702.5814)	HexNAc-2_Hex-8	1.5253	1.7811553761206436E-4	GDLNINMTSPMGTK	11.706158	13.201305	true	sp|P21661|NEC2_MOUSE	P21661	NEC2_MOUSE	Pcsk2	Neuroendocrine convertase 2
2017_01_19_MB1-4_Glyco_rep1_Frac1.06063.06063.3	interact.pep.xml	IVSSKDYCVTANSK	IVSSKDYCVTANSK	K	L	14	3	1832.5765	1570.7712	1570.7670	524.5977	524.5963	1570.7660	524.5959	0.0009	0.00000002127912	29.2650	9.6580	1.0000	2	1	77	90	0.0000	8C(57.0215)							true	sp|P06151|LDHA_MOUSE	P06151	LDHA_MOUSE	Ldha	L-lactate dehydrogenase A chain
2017_01_19_MB1-4_Glyco_rep1_Frac1.06065.06065.2	interact.pep.xml	TIMIGGK	TIM[147]IGGK	R	A	7	2	1833.1708	734.4022	734.4004	368.2084	368.2075	734.3996	368.2071	0.0008	0.09484185000000	13.5920	8.8910	0.9328	2	0	603	609	0.0000	3M(15.9949)							true	sp|Q9WUB3|PYGM_MOUSE	Q9WUB3	PYGM_MOUSE	Pygm	Glycogen phosphorylase, muscle form
2017_01_19_MB1-4_Glyco_rep1_Frac1.06067.06067.2	interact.pep.xml	IGPASQGLQK		K	V	10	2	1833.3350	997.5587	997.5554	499.7866	499.7850	997.5556	499.7851	-0.0002	0.00028460980000	22.6830	10.7370	1.0000	2	0	149	158	0.0000								true	sp|P00920|CAH2_MOUSE	P00920	CAH2_MOUSE	Ca2	Carbonic anhydrase 2
2017_01_19_MB1-4_Glyco_rep1_Frac1.06068.06068.2	interact.pep.xml	NSVFQQGMK	NSVFQQGM[147]K	R	N	9	2	1833.4166	1053.4949	1053.4920	527.7547	527.7533	1053.4912	527.7529	0.0007	0.03044388000000	16.5660	9.3890	0.9806	2	0	932	940	0.0000	8M(15.9949)							false	sp|Q6PIC6|AT1A3_MOUSE	Q6PIC6	AT1A3_MOUSE	Atp1a3	Sodium/potassium-transporting ATPase subunit alpha-3	Atp1a1, Atp1a2	sp|Q6PIE5|AT1A2_MOUSE, sp|Q8VDN2|AT1A1_MOUSE
2017_01_19_MB1-4_Glyco_rep1_Frac1.06069.06069.2	interact.pep.xml	HASNMLGELR	HASNM[147]LGELR	K	T	10	2	1833.4987	1142.5543	1142.5508	572.2844	572.2827	1142.5502	572.2824	0.0006	0.09885529000000	10.5200	0.0000	0.9298	2	0	45	54	0.0000	5M(15.9949)							true	sp|Q9EQH3|VPS35_MOUSE	Q9EQH3	VPS35_MOUSE	Vps35	Vacuolar protein sorting-associated protein 35
2017_01_19_MB1-4_Glyco_rep1_Frac1.06070.06070.2	interact.pep.xml	HLIPAANTGESK		K	V	12	2	1833.5804	1236.6509	1236.6467	619.3327	619.3306	1236.6461	619.3303	0.0006	0.00035686160000	24.2900	0.0000	0.9999	2	0	107	118	0.0000								true	sp|P62259|1433E_MOUSE	P62259	1433E_MOUSE	Ywhae	14-3-3 protein epsilon
2017_01_19_MB1-4_Glyco_rep1_Frac1.06071.06071.2	interact.pep.xml	NSVFQQGMK	NSVFQQGM[147]K	R	N	9	2	1833.7023	1053.4949	1053.4920	527.7547	527.7533	1053.4912	527.7529	0.0007	0.10133280000000	13.4770	8.5770	0.9279	2	0	932	940	0.0000	8M(15.9949)							false	sp|Q6PIC6|AT1A3_MOUSE	Q6PIC6	AT1A3_MOUSE	Atp1a3	Sodium/potassium-transporting ATPase subunit alpha-3	Atp1a1, Atp1a2	sp|Q6PIE5|AT1A2_MOUSE, sp|Q8VDN2|AT1A1_MOUSE
2017_01_19_MB1-4_Glyco_rep1_Frac1.06087.06087.3	interact.pep.xml	RGNMSSLGFTSK	RGN[1817]M[147]SSLGFTSK	R	E	12	3	1838.1499	3003.2250	3003.2083	1002.0823	1002.0767	1299.6240	434.2153	1703.5842	0.02668394000000	15.7950	0.0000	0.9677	2	0	430	441	0.0000	4M(15.9949), 3N(1702.5814)	HexNAc-2_Hex-8	3.6677	0.0	RGnMSSLGFTSK	15.795101	15.795101	true	sp|P41234|ABCA2_MOUSE	P41234	ABCA2_MOUSE	Abca2	ATP-binding cassette sub-family A member 2
2017_01_19_MB1-4_Glyco_rep1_Frac1.06089.06089.2	interact.pep.xml	LTGMAFR	LTGM[147]AFR	K	V	7	2	1838.7691	810.4067	810.4064	406.2106	406.2105	810.4058	406.2102	0.0006	0.01026950000000	14.6020	9.5940	0.9914	2	0	226	232	0.0000	4M(15.9949)							false	sp|P16858|G3P_MOUSE	P16858	G3P_MOUSE	Gapdh	Glyceraldehyde-3-phosphate dehydrogenase	Gapdhs	sp|Q64467|G3PT_MOUSE
2017_01_19_MB1-4_Glyco_rep1_Frac1.06096.06096.3	interact.pep.xml	TGTITTFEHAHNMR	TGTITTFEHAHNM[147]R	K	V	14	3	1840.5046	1630.7582	1630.7522	544.5933	544.5913	1630.7521	544.5913	0.0001	0.00000000015167	29.7130	10.5330	1.0000	2	0	482	495	0.0000	13M(15.9949)							true	sp|P58252|EF2_MOUSE	P58252	EF2_MOUSE	Eef2	Elongation factor 2
2017_01_19_MB1-4_Glyco_rep1_Frac1.06105.06105.2	interact.pep.xml	AGIIASAR		K	A	8	2	1842.4286	757.4462	757.4442	379.7304	379.7294	757.4446	379.7296	-0.0004	0.05140369000000	18.8430	15.0550	0.9662	2	0	43	50	0.0000								true	sp|P58252|EF2_MOUSE	P58252	EF2_MOUSE	Eef2	Elongation factor 2
2017_01_19_MB1-4_Glyco_rep1_Frac1.06106.06106.3	interact.pep.xml	ANHSGAVVLLKR	AN[1493]HSGAVVLLKR	R	D	12	3	1842.5254	2642.2300	2642.2185	881.7506	881.7468	1263.7411	422.2543	1378.4774	0.00020253490000	23.2740	8.6630	0.9996	2	0	283	294	0.0000	2N(1378.4757)	HexNAc-2_Hex-6	-0.3721	3.8093786903356064E-4	AnHSGAVVLLKR	23.274448	17.599558	false	sp|Q61739-2|ITA6_MOUSE	Q61739-2	ITA6_MOUSE	Itga6	Isoform Alpha-6X1A of Integrin alpha-6		sp|Q61739|ITA6_MOUSE
2017_01_19_MB1-4_Glyco_rep1_Frac1.06110.06110.4	interact.pep.xml	TGTITTFEHAHNMR	TGTITTFEHAHNM[147]R	K	V	14	4	1843.8356	1630.7560	1630.7522	408.6963	408.6953	1630.7521	408.6953	0.0001	0.00000130409000	25.8310	9.9180	1.0000	2	0	482	495	0.0000	13M(15.9949)							true	sp|P58252|EF2_MOUSE	P58252	EF2_MOUSE	Eef2	Elongation factor 2
2017_01_19_MB1-4_Glyco_rep1_Frac1.06114.06114.2	interact.pep.xml	ALVSSVR		K	Q	7	2	1844.4455	730.4357	730.4341	366.2251	366.2243	730.4337	366.2241	0.0003	0.13001700000000	15.0440	11.5850	0.9073	2	0	213	219	0.0000								true	sp|P07724|ALBU_MOUSE	P07724	ALBU_MOUSE	Alb	Albumin
2017_01_19_MB1-4_Glyco_rep1_Frac1.06119.06119.3	interact.pep.xml	AIERFCSEVKR	AIERFCSEVKR	K	L	11	3	1845.9698	1393.7174	1393.7130	465.5797	465.5783	1393.7135	465.5784	-0.0004	0.00000736299500	18.0070	8.8870	0.9997	2	1	132	142	0.0000	6C(57.0215)							true	sp|Q5SQX6|CYFP2_MOUSE	Q5SQX6	CYFP2_MOUSE	Cyfip2	Cytoplasmic FMR1-interacting protein 2
2017_01_19_MB1-4_Glyco_rep1_Frac1.06122.06122.2	interact.pep.xml	CVSFQAR	CVSFQAR	R	F	7	2	1846.2733	866.4090	866.4006	434.2118	434.2076	866.4069	434.2107	-0.0062	0.02662257000000	15.7990	9.5440	0.9829	2	0	127	133	0.0000	1C(57.0215)							true	sp|Q9Z2V5|HDAC6_MOUSE	Q9Z2V5	HDAC6_MOUSE	Hdac6	Histone deacetylase 6
2017_01_19_MB1-4_Glyco_rep1_Frac1.06125.06125.2	interact.pep.xml	ITDFGMCK	ITDFGM[147]CK	K	E	8	2	1847.0493	986.4229	986.4193	494.2187	494.2169	986.4201	494.2173	-0.0007	0.00344151600000	16.3530	12.8420	0.9955	2	0	496	503	0.0000	6M(15.9949), 7C(57.0215)							true	sp|P63318|KPCG_MOUSE	P63318	KPCG_MOUSE	Prkcg	Protein kinase C gamma type
2017_01_19_MB1-4_Glyco_rep1_Frac1.06127.06127.2	interact.pep.xml	LVDTGDKFR		R	F	9	2	1847.2140	1049.5537	1049.5502	525.7841	525.7824	1049.5504	525.7825	-0.0002	0.00000265788800	20.8560	12.0950	1.0000	2	1	1907	1915	0.0000								false	sp|Q62261|SPTB2_MOUSE	Q62261	SPTB2_MOUSE	Sptbn1	Spectrin beta chain, non-erythrocytic 1		sp|Q62261-2|SPTB2_MOUSE
2017_01_19_MB1-4_Glyco_rep1_Frac1.06129.06129.2	interact.pep.xml	QFIAAQGSSR		K	S	10	2	1847.3692	1063.5441	1063.5408	532.7793	532.7777	1063.5410	532.7778	-0.0002	0.03999447000000	14.0920	0.0000	0.9744	2	0	473	482	0.0000								true	sp|Q8CGC7|SYEP_MOUSE	Q8CGC7	SYEP_MOUSE	Eprs1	Bifunctional glutamate/proline--tRNA ligase
2017_01_19_MB1-4_Glyco_rep1_Frac1.06132.06132.2	interact.pep.xml	STTTGHLIYK		K	C	10	2	1847.8686	1119.5957	1119.5925	560.8051	560.8035	1119.5924	560.8035	0.0001	0.00000000121670	28.3150	11.8470	1.0000	2	0	21	30	0.0000								false	sp|P10126|EF1A1_MOUSE	P10126	EF1A1_MOUSE	Eef1a1	Elongation factor 1-alpha 1	Eef1a2	sp|P62631|EF1A2_MOUSE
2017_01_19_MB1-4_Glyco_rep1_Frac1.06143.06143.2	interact.pep.xml	GLVLDHGAR		R	H	9	2	1850.7143	936.5168	936.5145	469.2657	469.2645	936.5141	469.2643	0.0003	0.00000987250300	23.5150	12.0580	1.0000	2	0	209	217	0.0000								false	sp|P80317|TCPZ_MOUSE	P80317	TCPZ_MOUSE	Cct6a	T-complex protein 1 subunit zeta	Cct6b	sp|Q61390|TCPW_MOUSE
2017_01_19_MB1-4_Glyco_rep1_Frac1.06145.06145.2	interact.pep.xml	RAIYQATYR		R	D	9	2	1851.3343	1140.6070	1140.6040	571.3108	571.3093	1140.6039	571.3092	0.0001	0.11668090000000	11.2320	0.0000	0.9168	2	0	217	225	0.0000								true	sp|O55234|PSB5_MOUSE	O55234	PSB5_MOUSE	Psmb5	Proteasome subunit beta type-5
2017_01_19_MB1-4_Glyco_rep1_Frac1.06149.06149.4	interact.pep.xml	VLGQSSSKPPPAATGPPPSNHCATQK	VLGQSSSKPPPAATGPPPSNHCATQK	R	W	26	4	1852.3425	2613.3080	2613.2979	654.3343	654.3318	2613.2969	654.3315	0.0009	0.00724436200000	16.0600	0.0000	0.9738	2	1	419	444	0.0000	22C(57.0215)							true	sp|Q9Z103|ADNP_MOUSE	Q9Z103	ADNP_MOUSE	Adnp	Activity-dependent neuroprotector homeobox protein
2017_01_19_MB1-4_Glyco_rep1_Frac1.06150.06150.3	interact.pep.xml	YLATASTMDHAR	YLATASTM[147]DHAR	K	H	12	3	1852.6078	1351.6240	1351.6206	451.5486	451.5475	1351.6189	451.5469	0.0017	0.00000547105500	21.7330	10.3260	0.9999	2	0	13	24	0.0000	8M(15.9949)							false	sp|P04370-11|MBP_MOUSE	P04370-11	MBP_MOUSE	Mbp	Isoform 11 of Myelin basic protein		sp|P04370-10|MBP_MOUSE, sp|P04370-13|MBP_MOUSE, sp|P04370-14|MBP_MOUSE, sp|P04370-2|MBP_MOUSE, sp|P04370-4|MBP_MOUSE, sp|P04370-5|MBP_MOUSE, sp|P04370-6|MBP_MOUSE, sp|P04370-7|MBP_MOUSE, sp|P04370-8|MBP_MOUSE, sp|P04370-9|MBP_MOUSE, sp|P04370|MBP_MOUSE
2017_01_19_MB1-4_Glyco_rep1_Frac1.06152.06152.4	interact.pep.xml	VLGQSSSKPPPAATGPPPSNHCATQK	VLGQSSSKPPPAATGPPPSNHCATQK	R	W	26	4	1852.8421	2613.3080	2613.2979	654.3343	654.3318	2613.2969	654.3315	0.0009	0.00000000000026	36.5880	8.5350	1.0000	2	1	419	444	0.0000	22C(57.0215)							true	sp|Q9Z103|ADNP_MOUSE	Q9Z103	ADNP_MOUSE	Adnp	Activity-dependent neuroprotector homeobox protein
2017_01_19_MB1-4_Glyco_rep1_Frac1.06153.06153.2	interact.pep.xml	VCLLHEK	VCLLHEK	R	T	7	2	1853.3714	897.4764	897.4741	449.7455	449.7443	897.4742	449.7444	-0.0001	0.00426716400000	19.5100	13.7690	0.9947	2	0	484	490	0.0000	2C(57.0215)							true	sp|P07724|ALBU_MOUSE	P07724	ALBU_MOUSE	Alb	Albumin
2017_01_19_MB1-4_Glyco_rep1_Frac1.06154.06154.3	interact.pep.xml	RGDLNINMTSPMGTK	RGDLNIN[1330]M[147]TSPM[147]GTK	R	S	15	3	1853.4541	2882.2175	2882.2039	961.7464	961.7419	1665.7812	556.2677	1216.4226	0.00109206900000	22.3470	9.3530	0.9993	2	0	517	531	0.0000	12M(15.9949), 8M(15.9949), 7N(1216.4229)	HexNAc-2_Hex-5	4.3544	0.0	RGDLNInMTSPMGTK	22.34716	20.356594	true	sp|P21661|NEC2_MOUSE	P21661	NEC2_MOUSE	Pcsk2	Neuroendocrine convertase 2
2017_01_19_MB1-4_Glyco_rep1_Frac1.06159.06159.3	interact.pep.xml	HVALHSASNGTPPAGTPPGAR		R	A	21	3	1854.6278	1994.0146	1994.0095	665.6788	665.6771	1994.0080	665.6766	0.0014	0.05202954000000	13.6350	7.9620	0.9621	2	0	607	627	0.0000								false	sp|Q8K0L9-2|ZBT20_MOUSE	Q8K0L9-2	ZBT20_MOUSE	Zbtb20	Isoform 2 of Zinc finger and BTB domain-containing protein 20		sp|Q8K0L9|ZBT20_MOUSE
2017_01_19_MB1-4_Glyco_rep1_Frac1.06162.06162.3	interact.pep.xml	HVALHSASNGTPPAGTPPGAR		R	A	21	3	1854.9522	1994.0146	1994.0095	665.6788	665.6771	1994.0080	665.6766	0.0014	0.00000000000014	31.4630	8.2080	1.0000	2	0	607	627	0.0000								false	sp|Q8K0L9-2|ZBT20_MOUSE	Q8K0L9-2	ZBT20_MOUSE	Zbtb20	Isoform 2 of Zinc finger and BTB domain-containing protein 20		sp|Q8K0L9|ZBT20_MOUSE
2017_01_19_MB1-4_Glyco_rep1_Frac1.06169.06169.2	interact.pep.xml	LTPEFSHR		R	L	8	2	1857.1722	985.5009	985.4981	493.7577	493.7563	985.4981	493.7563	0.0000	0.19860950000000	12.3080	8.2230	0.8577	2	0	28	35	0.0000								true	sp|O89112|LANC1_MOUSE	O89112	LANC1_MOUSE	Lancl1	Glutathione S-transferase LANCL1
2017_01_19_MB1-4_Glyco_rep1_Frac1.06171.06171.2	interact.pep.xml	LQAYTSVSK		R	A	9	2	1857.8671	995.5315	995.5294	498.7730	498.7720	995.5287	498.7717	0.0006	0.00012128630000	22.9040	11.0820	1.0000	2	0	493	501	0.0000								false	sp|P28660|NCKP1_MOUSE	P28660	NCKP1_MOUSE	Nckap1	Nck-associated protein 1	Nckap1l	sp|P28660-2|NCKP1_MOUSE, sp|Q8K1X4|NCKPL_MOUSE
2017_01_19_MB1-4_Glyco_rep1_Frac1.06175.06175.2	interact.pep.xml	MSNITFR	M[147]SN[1493]ITFR	K	N	7	2	1858.2352	2261.9072	2261.9026	1131.9609	1131.9586	883.4221	442.7183	1378.4804	0.11409060000000	13.2710	0.0000	0.8941	2	0	321	327	0.0000	1M(15.9949), 3N(1378.4757)	HexNAc-2_Hex-6	2.7843	1.7811553761206436E-4	MSnITFR	13.271553	13.271553	true	sp|Q9CQF9|PCYOX_MOUSE	Q9CQF9	PCYOX_MOUSE	Pcyox1	Prenylcysteine oxidase
2017_01_19_MB1-4_Glyco_rep1_Frac1.06183.06183.3	interact.pep.xml	ANHSGAVVLLKR	AN[1330]HSGAVVLLKR	R	D	12	3	1861.2432	2480.1750	2480.1653	827.7323	827.7290	1263.7411	422.2543	1216.4241	0.00000039604970	35.1090	9.9740	1.0000	2	0	283	294	0.0000	2N(1216.4229)	HexNAc-2_Hex-5	0.2260	2.528871280451825E-4	AnHSGAVVLLKR	35.109615	21.005096	false	sp|Q61739-2|ITA6_MOUSE	Q61739-2	ITA6_MOUSE	Itga6	Isoform Alpha-6X1A of Integrin alpha-6		sp|Q61739|ITA6_MOUSE
2017_01_19_MB1-4_Glyco_rep1_Frac1.06188.06188.3	interact.pep.xml	LVDTGDKFR		R	F	9	3	1862.7758	1050.5564	1050.5536	351.1927	351.1918	1049.5504	350.8574	1.0031	0.00610060500000	17.6970	9.4990	0.8893	2	1	1907	1915	0.0000		Mod1: First isotopic peak (PeakApex: 1.0028, Theoretical: 1.0024)						false	sp|Q62261|SPTB2_MOUSE	Q62261	SPTB2_MOUSE	Sptbn1	Spectrin beta chain, non-erythrocytic 1		sp|Q62261-2|SPTB2_MOUSE
2017_01_19_MB1-4_Glyco_rep1_Frac1.06191.06191.2	interact.pep.xml	LPGQQLR		R	E	7	2	1863.4666	810.4733	810.4716	406.2439	406.2431	810.4711	406.2428	0.0004	0.05810989000000	12.4430	6.7230	0.9611	2	0	303	309	0.0000								true	sp|Q8BVL3|SNX17_MOUSE	Q8BVL3	SNX17_MOUSE	Snx17	Sorting nexin-17
2017_01_19_MB1-4_Glyco_rep1_Frac1.06194.06194.2	interact.pep.xml	LPGQQLR		R	E	7	2	1864.1872	810.4733	810.4716	406.2439	406.2431	810.4711	406.2428	0.0004	0.39719150000000	10.1040	7.0300	0.6349	2	0	303	309	0.0000								true	sp|Q8BVL3|SNX17_MOUSE	Q8BVL3	SNX17_MOUSE	Snx17	Sorting nexin-17
2017_01_19_MB1-4_Glyco_rep1_Frac1.06196.06196.3	interact.pep.xml	AKNTVIATGGYGR		R	T	13	3	1864.8888	1306.7032	1306.6996	436.5750	436.5738	1306.6992	436.5737	0.0003	0.00005325927000	25.1080	7.1840	0.9994	2	1	249	261	0.0000								true	sp|Q8K2B3|SDHA_MOUSE	Q8K2B3	SDHA_MOUSE	Sdha	Succinate dehydrogenase [ubiquinone] flavoprotein subunit, mitochondrial
2017_01_19_MB1-4_Glyco_rep1_Frac1.06199.06199.3	interact.pep.xml	AKNTVIATGGYGR		R	T	13	3	1865.6480	1306.7032	1306.6996	436.5750	436.5738	1306.6992	436.5737	0.0003	0.00000000000000	62.7170	13.6960	1.0000	2	1	249	261	0.0000								true	sp|Q8K2B3|SDHA_MOUSE	Q8K2B3	SDHA_MOUSE	Sdha	Succinate dehydrogenase [ubiquinone] flavoprotein subunit, mitochondrial
2017_01_19_MB1-4_Glyco_rep1_Frac1.06203.06203.3	interact.pep.xml	KLNYTLK	KLN[1330]YTLK	K	G	7	3	1866.4310	2094.9563	2094.9475	699.3260	699.3231	878.5225	293.8481	1216.4250	0.00000003603968	26.8860	11.3480	1.0000	2	0	126	132	0.0000	3N(1216.4229)	HexNAc-2_Hex-5	2.9985	1.7811553761206436E-4	KLnYTLK	26.886013	20.050049	true	sp|P97449|AMPN_MOUSE	P97449	AMPN_MOUSE	Anpep	Aminopeptidase N
2017_01_19_MB1-4_Glyco_rep1_Frac1.06208.06208.3	interact.pep.xml	NQQITHANNTVSSFKR		K	F	16	3	1868.4163	1843.9375	1843.9299	615.6531	615.6506	1843.9288	615.6502	0.0011	0.00000000002180	30.5820	11.2220	1.0000	2	0	54	69	0.0000								false	sp|Q61699-2|HS105_MOUSE	Q61699-2	HS105_MOUSE	Hsph1	Isoform HSP105-beta of Heat shock protein 105 kDa		sp|Q61699|HS105_MOUSE
2017_01_19_MB1-4_Glyco_rep1_Frac1.06209.06209.4	interact.pep.xml	KVLKDAVNNITAK	KVLKDAVNN[1979]ITAK	K	G	13	4	1868.5431	3277.4856	3277.4707	820.3787	820.3750	1412.8350	354.2160	1864.6357	0.03346714000000	16.6340	11.2370	0.8716	2	1	316	328	0.0000	9N(1864.6342)	HexNAc-2_Hex-9	2.3925	1.7811553761206436E-4	KVLKDAVNnITAK	16.634354	16.634354	false	sp|O08532-4|CA2D1_MOUSE	O08532-4	CA2D1_MOUSE	Cacna2d1	Isoform 2D of Voltage-dependent calcium channel subunit alpha-2/delta-1		sp|O08532-2|CA2D1_MOUSE, sp|O08532-3|CA2D1_MOUSE, sp|O08532-5|CA2D1_MOUSE, sp|O08532|CA2D1_MOUSE
2017_01_19_MB1-4_Glyco_rep1_Frac1.06211.06211.3	interact.pep.xml	NQQITHANNTVSSFKR		K	F	16	3	1869.1580	1843.9375	1843.9299	615.6531	615.6506	1843.9288	615.6502	0.0011	0.00000000000386	57.8230	13.8610	1.0000	2	0	54	69	0.0000								false	sp|Q61699-2|HS105_MOUSE	Q61699-2	HS105_MOUSE	Hsph1	Isoform HSP105-beta of Heat shock protein 105 kDa		sp|Q61699|HS105_MOUSE
2017_01_19_MB1-4_Glyco_rep1_Frac1.06219.06219.4	interact.pep.xml	SVSHNMTAPNKLFR	SVSHN[1493]M[147]TAPNKLFR	K	I	14	4	1871.4673	2995.2964	2995.2869	749.8314	749.8290	1616.8092	405.2096	1378.4776	0.00000024882090	32.6320	15.6340	0.9994	2	1	140	153	0.0000	6M(15.9949), 5N(1378.4757)	HexNAc-2_Hex-6	0.9360	1.939487975174554E-4	SVSHnMTAPNKLFR	32.63266	27.444626	true	sp|Q9D6F4|GBRA4_MOUSE	Q9D6F4	GBRA4_MOUSE	Gabra4	Gamma-aminobutyric acid receptor subunit alpha-4
2017_01_19_MB1-4_Glyco_rep1_Frac1.06220.06220.4	interact.pep.xml	KVLKDAVNNITAK	KVLKDAVNN[1817]ITAK	K	G	13	4	1871.9950	3115.4285	3115.4190	779.8644	779.8620	1412.8350	354.2160	1702.5839	0.00040355100000	24.8440	14.0870	0.9962	2	1	316	328	0.0000	9N(1702.5814)	HexNAc-2_Hex-8	2.8785	1.7811553761206436E-4	KVLKDAVNnITAK	24.84473	24.84473	false	sp|O08532-4|CA2D1_MOUSE	O08532-4	CA2D1_MOUSE	Cacna2d1	Isoform 2D of Voltage-dependent calcium channel subunit alpha-2/delta-1		sp|O08532-2|CA2D1_MOUSE, sp|O08532-3|CA2D1_MOUSE, sp|O08532-5|CA2D1_MOUSE, sp|O08532|CA2D1_MOUSE
2017_01_19_MB1-4_Glyco_rep1_Frac1.06232.06232.4	interact.pep.xml	LIQNNHYAMEDVATRR	LIQNNHYAM[147]EDVATRR	K	D	16	4	1875.6841	1945.9480	1945.9426	487.4943	487.4929	1945.9427	487.4930	-0.0001	0.00000054026360	29.0220	8.9750	1.0000	2	0	533	548	0.0000	9M(15.9949)							false	sp|P16546|SPTN1_MOUSE	P16546	SPTN1_MOUSE	Sptan1	Spectrin alpha chain, non-erythrocytic 1		sp|P16546-2|SPTN1_MOUSE
2017_01_19_MB1-4_Glyco_rep1_Frac1.06237.06237.3	interact.pep.xml	MKGETPVNSTMSIGQAR	M[147]KGETPVNSTM[147]SIGQAR	-	K	17	3	1876.9932	1837.8723	1837.8670	613.6314	613.6296	1837.8661	613.6293	0.0008	0.00000006527027	32.5940	7.9820	1.0000	2	1	1	17	0.0000	11M(15.9949), 1M(15.9949)							true	sp|P63216|GBG3_MOUSE	P63216	GBG3_MOUSE	Gng3	Guanine nucleotide-binding protein G(I)/G(S)/G(O) subunit gamma-3
2017_01_19_MB1-4_Glyco_rep1_Frac1.06244.06244.3	interact.pep.xml	LIQNNHYAMEDVATRR	LIQNNHYAM[147]EDVATRR	K	D	16	3	1878.7938	1945.9512	1945.9434	649.6577	649.6551	1945.9427	649.6548	0.0006	0.00000006616165	27.4860	9.6750	1.0000	2	0	533	548	0.0000	9M(15.9949)							false	sp|P16546|SPTN1_MOUSE	P16546	SPTN1_MOUSE	Sptan1	Spectrin alpha chain, non-erythrocytic 1		sp|P16546-2|SPTN1_MOUSE
2017_01_19_MB1-4_Glyco_rep1_Frac1.06250.06250.3	interact.pep.xml	KVLKDAVNNITAK	KVLKDAVNN[1493]ITAK	K	G	13	3	1880.2375	2791.3310	2791.3113	931.4509	931.4444	1412.8350	471.9523	1378.4763	0.00302517200000	19.5770	8.9690	0.9933	2	1	316	328	0.0000	9N(1378.4757)	HexNAc-2_Hex-6	0.6963	2.1981886925173658E-4	KVLKDAVNnITAK	19.577997	15.420371	false	sp|O08532-4|CA2D1_MOUSE	O08532-4	CA2D1_MOUSE	Cacna2d1	Isoform 2D of Voltage-dependent calcium channel subunit alpha-2/delta-1		sp|O08532-2|CA2D1_MOUSE, sp|O08532-3|CA2D1_MOUSE, sp|O08532-5|CA2D1_MOUSE, sp|O08532|CA2D1_MOUSE
2017_01_19_MB1-4_Glyco_rep1_Frac1.06257.06257.4	interact.pep.xml	MHLNGSNVQVLHR	M[147]HLN[1867]GSNVQVLHR	R	T	13	4	1882.4484	3272.4280	3272.4130	819.1143	819.1105	1519.7677	380.9492	1752.6453	0.00000192223800	24.0830	21.0530	1.0000	2	0	3087	3099	0.0000	1M(15.9949), 4N(1752.6446)	HexNAc-4_Hex-4_Fuc-2	-1.8697	7.94912559618442E-4	MHLnGSNVQVLHR	24.083782	22.64304	true	sp|Q91ZX7|LRP1_MOUSE	Q91ZX7	LRP1_MOUSE	Lrp1	Prolow-density lipoprotein receptor-related protein 1
2017_01_19_MB1-4_Glyco_rep1_Frac1.06260.06260.3	interact.pep.xml	GFLKDCPSGR	GFLKDCPSGR	K	L	10	3	1883.5608	1135.5463	1135.5440	379.5227	379.5219	1135.5443	379.5220	-0.0003	0.00068076960000	22.1680	9.6850	0.9973	2	1	33	42	0.0000	6C(57.0215)							true	sp|P62761|VISL1_MOUSE	P62761	VISL1_MOUSE	Vsnl1	Visinin-like protein 1
2017_01_19_MB1-4_Glyco_rep1_Frac1.06265.06265.3	interact.pep.xml	NSTTLVMHMK	N[1330]STTLVM[147]HMK	R	V	10	3	1884.7093	2392.9960	2392.9866	798.6726	798.6695	1176.5630	393.1949	1216.4235	0.00021816630000	25.4670	22.9230	0.9997	2	0	1826	1835	0.0000	7M(15.9949), 1N(1216.4229)	HexNAc-2_Hex-5	4.4065	0.0	nSTTLVMHMK	25.46714	25.46714	true	sp|Q91ZX7|LRP1_MOUSE	Q91ZX7	LRP1_MOUSE	Lrp1	Prolow-density lipoprotein receptor-related protein 1
2017_01_19_MB1-4_Glyco_rep1_Frac1.06266.06266.3	interact.pep.xml	KVLKDAVNNITAK	KVLKDAVNN[1817]ITAK	K	G	13	3	1885.2491	3115.4282	3115.4185	1039.4833	1039.4801	1412.8350	471.9523	1702.5835	0.00421939200000	19.9990	8.0110	0.9932	2	1	316	328	0.0000	9N(1702.5814)	HexNAc-2_Hex-8	0.3934	2.1981886925173658E-4	KVLKDAVNnITAK	19.99948	17.838839	false	sp|O08532-4|CA2D1_MOUSE	O08532-4	CA2D1_MOUSE	Cacna2d1	Isoform 2D of Voltage-dependent calcium channel subunit alpha-2/delta-1		sp|O08532-2|CA2D1_MOUSE, sp|O08532-3|CA2D1_MOUSE, sp|O08532-5|CA2D1_MOUSE, sp|O08532|CA2D1_MOUSE
2017_01_19_MB1-4_Glyco_rep1_Frac1.06270.06270.3	interact.pep.xml	VLSQMEKIVR	VLSQM[147]EKIVR	R	I	10	3	1886.2751	1217.6826	1217.6794	406.9015	406.9004	1217.6800	406.9006	-0.0006	0.00048720290000	21.8150	13.4680	0.9976	2	1	284	293	0.0000	5M(15.9949)							true	sp|P05201|AATC_MOUSE	P05201	AATC_MOUSE	Got1	Aspartate aminotransferase, cytoplasmic
2017_01_19_MB1-4_Glyco_rep1_Frac1.06272.06272.3	interact.pep.xml	SSLSHAMVIDSR	SSLSHAM[147]VIDSR	K	N	12	3	1886.8680	1317.6372	1317.6338	440.2197	440.2185	1317.6345	440.2188	-0.0007	0.00000038431120	26.9150	10.6650	1.0000	2	0	256	267	0.0000	7M(15.9949)							true	sp|Q8BGH2|SAM50_MOUSE	Q8BGH2	SAM50_MOUSE	Samm50	Sorting and assembly machinery component 50 homolog
2017_01_19_MB1-4_Glyco_rep1_Frac1.06278.06278.3	interact.pep.xml	KVLKDAVNNITAK	KVLKDAVNN[1655]ITAK	K	G	13	3	1888.3272	2953.3777	2953.3633	985.4665	985.4617	1412.8350	471.9523	1540.5283	0.00227117100000	19.0750	9.0630	0.9954	2	1	316	328	0.0000	9N(1540.5285)	HexNAc-2_Hex-7	3.8537	0.0	KVLKDAVNnITAK	19.075	19.075	false	sp|O08532-4|CA2D1_MOUSE	O08532-4	CA2D1_MOUSE	Cacna2d1	Isoform 2D of Voltage-dependent calcium channel subunit alpha-2/delta-1		sp|O08532-2|CA2D1_MOUSE, sp|O08532-3|CA2D1_MOUSE, sp|O08532-5|CA2D1_MOUSE, sp|O08532|CA2D1_MOUSE
2017_01_19_MB1-4_Glyco_rep1_Frac1.06291.06291.2	interact.pep.xml	VVGICGTQEK	VVGICGTQEK	R	C	10	2	1891.7146	1089.5516	1089.5490	545.7831	545.7818	1089.5487	545.7816	0.0002	0.00721522600000	10.0670	0.0000	0.9929	2	0	183	192	0.0000	5C(57.0215)							false	sp|Q8VDQ1-2|PTGR2_MOUSE	Q8VDQ1-2	PTGR2_MOUSE	Ptgr2	Isoform 2 of Prostaglandin reductase 2		sp|Q8VDQ1|PTGR2_MOUSE
2017_01_19_MB1-4_Glyco_rep1_Frac1.06304.06304.2	interact.pep.xml	VISVSTSER		R	T	9	2	1895.6314	976.5213	976.5191	489.2679	489.2668	976.5189	489.2667	0.0001	0.00027191340000	13.6590	10.4280	1.0000	2	0	161	169	0.0000								false	sp|Q3UJB9|EDC4_MOUSE	Q3UJB9	EDC4_MOUSE	Edc4	Enhancer of mRNA-decapping protein 4		sp|Q3UJB9-2|EDC4_MOUSE
2017_01_19_MB1-4_Glyco_rep1_Frac1.06305.06305.2	interact.pep.xml	NSVFQQGMK	NSVFQQGM[147]K	R	N	9	2	1895.7568	1053.4943	1053.4920	527.7544	527.7533	1053.4912	527.7529	0.0007	0.00523299100000	20.6250	10.3740	0.9940	2	0	932	940	0.0000	8M(15.9949)							false	sp|Q6PIC6|AT1A3_MOUSE	Q6PIC6	AT1A3_MOUSE	Atp1a3	Sodium/potassium-transporting ATPase subunit alpha-3	Atp1a1, Atp1a2	sp|Q6PIE5|AT1A2_MOUSE, sp|Q8VDN2|AT1A1_MOUSE
2017_01_19_MB1-4_Glyco_rep1_Frac1.06308.06308.2	interact.pep.xml	VLSQMEKIVR	VLSQM[147]EKIVR	R	I	10	2	1896.4587	1217.6843	1217.6803	609.8494	609.8474	1217.6800	609.8473	0.0002	0.00003543504000	14.5260	8.8890	1.0000	2	1	284	293	0.0000	5M(15.9949)							true	sp|P05201|AATC_MOUSE	P05201	AATC_MOUSE	Got1	Aspartate aminotransferase, cytoplasmic
2017_01_19_MB1-4_Glyco_rep1_Frac1.06311.06311.2	interact.pep.xml	VLSQMEKIVR	VLSQM[147]EKIVR	R	I	10	2	1897.3210	1217.6843	1217.6803	609.8494	609.8474	1217.6800	609.8473	0.0002	0.12553070000000	10.1050	5.9650	0.5975	2	1	284	293	0.0000	5M(15.9949)							true	sp|P05201|AATC_MOUSE	P05201	AATC_MOUSE	Got1	Aspartate aminotransferase, cytoplasmic
2017_01_19_MB1-4_Glyco_rep1_Frac1.06316.06316.3	interact.pep.xml	GVVVATGDRTVMGR	GVVVATGDRTVM[147]GR	R	I	14	3	1899.0365	1432.7530	1432.7457	478.5916	478.5892	1432.7455	478.5891	0.0002	0.00006828792000	22.0180	9.9770	0.9993	2	1	246	259	0.0000	12M(15.9949)							true	sp|Q6PIC6|AT1A3_MOUSE	Q6PIC6	AT1A3_MOUSE	Atp1a3	Sodium/potassium-transporting ATPase subunit alpha-3
2017_01_19_MB1-4_Glyco_rep1_Frac1.06325.06325.3	interact.pep.xml	KVVGCSCVVVK	KVVGCSCVVVK	R	D	11	3	1901.5971	1233.6597	1233.6558	412.2272	412.2259	1233.6573	412.2264	-0.0015	0.01059254000000	18.4000	8.5870	0.9927	2	0	102	112	0.0000	5C(57.0215), 7C(57.0215)							true	sp|P63323|RS12_MOUSE	P63323	RS12_MOUSE	Rps12	40S ribosomal protein S12
2017_01_19_MB1-4_Glyco_rep1_Frac1.06330.06330.3	interact.pep.xml	IMVCEKDPALKNR	IM[147]VCEKDPALKNR	K	C	13	3	1902.3053	1588.8130	1588.8093	530.6116	530.6104	1588.8064	530.6094	0.0029	0.00049458280000	16.0580	8.7720	0.9976	2	2	151	163	0.0000	2M(15.9949), 4C(57.0215)							true	sp|O88507|CNTFR_MOUSE	O88507	CNTFR_MOUSE	Cntfr	Ciliary neurotrophic factor receptor subunit alpha
2017_01_19_MB1-4_Glyco_rep1_Frac1.06331.06331.3	interact.pep.xml	KVLKDAVNNITAK	KVLKDAVNN[1330]ITAK	K	G	13	3	1902.8559	2629.2654	2629.2590	877.4291	877.4269	1412.8350	471.9523	1216.4240	0.00005046614000	26.6880	11.6280	0.9996	2	1	316	328	0.0000	9N(1216.4229)	HexNAc-2_Hex-5	2.2888	1.7811553761206436E-4	KVLKDAVNnITAK	26.688927	19.960365	false	sp|O08532-4|CA2D1_MOUSE	O08532-4	CA2D1_MOUSE	Cacna2d1	Isoform 2D of Voltage-dependent calcium channel subunit alpha-2/delta-1		sp|O08532-2|CA2D1_MOUSE, sp|O08532-3|CA2D1_MOUSE, sp|O08532-5|CA2D1_MOUSE, sp|O08532|CA2D1_MOUSE
2017_01_19_MB1-4_Glyco_rep1_Frac1.06332.06332.3	interact.pep.xml	WTGHNVTVVQR	WTGHN[1493]VTVVQR	K	T	11	3	1903.3957	2674.1628	2674.1500	892.3949	892.3906	1295.6735	432.8984	1378.4764	0.00337481700000	20.3870	10.3410	0.9977	2	0	1508	1518	0.0000	5N(1378.4757)	HexNAc-2_Hex-6	4.2478	0.0	WTGHnVTVVQR	20.38733	20.38733	true	sp|Q91ZX7|LRP1_MOUSE	Q91ZX7	LRP1_MOUSE	Lrp1	Prolow-density lipoprotein receptor-related protein 1
2017_01_19_MB1-4_Glyco_rep1_Frac1.06339.06339.3	interact.pep.xml	WTGHNVTVVQR	WTGHN[1680]VTVVQR	K	T	11	3	1905.1574	2861.2466	2861.2344	954.7561	954.7521	1295.6735	432.8984	1565.5609	0.00676471900000	16.1790	0.0000	0.9899	2	0	1508	1518	0.0000	5N(1565.5602)	HexNAc-3_Hex-5_Fuc-1	-2.3902	0.0012256403971074887	WTGHnVTVVQR	16.179249	16.179249	true	sp|Q91ZX7|LRP1_MOUSE	Q91ZX7	LRP1_MOUSE	Lrp1	Prolow-density lipoprotein receptor-related protein 1
2017_01_19_MB1-4_Glyco_rep1_Frac1.06340.06340.3	interact.pep.xml	WTGHNVTVVQR	WTGHN[1737]VTVVQR	K	T	11	3	1905.2788	2918.2680	2918.2554	973.7633	973.7591	1295.6735	432.8984	1622.5819	0.00028114960000	15.9160	8.2680	0.9973	2	0	1508	1518	0.0000	5N(1622.5817)	HexNAc-4_Hex-5	3.6006	0.0	WTGHnVTVVQR	15.916946	15.916946	true	sp|Q91ZX7|LRP1_MOUSE	Q91ZX7	LRP1_MOUSE	Lrp1	Prolow-density lipoprotein receptor-related protein 1
2017_01_19_MB1-4_Glyco_rep1_Frac1.06341.06341.3	interact.pep.xml	WTGHNVTVVQR	WTGHN[1534]VTVVQR	K	T	11	3	1905.3841	2715.1892	2715.1765	906.0703	906.0661	1295.6735	432.8984	1419.5030	0.00381439000000	23.2310	11.4760	0.9832	2	0	1508	1518	0.0000	5N(1419.5023)	HexNAc-3_Hex-5	4.8975	0.0	WTGHnVTVVQR	23.231197	23.231197	true	sp|Q91ZX7|LRP1_MOUSE	Q91ZX7	LRP1_MOUSE	Lrp1	Prolow-density lipoprotein receptor-related protein 1
2017_01_19_MB1-4_Glyco_rep1_Frac1.06342.06342.3	interact.pep.xml	WTGHNVTVVQR	WTGHN[1680]VTVVQR	K	T	11	3	1905.9481	2861.2466	2861.2344	954.7561	954.7521	1295.6735	432.8984	1565.5609	0.07263853000000	19.0960	12.4660	0.8977	2	0	1508	1518	0.0000	5N(1565.5602)	HexNAc-3_Hex-5_Fuc-1	-1.6826	7.451082026694311E-4	WTGHnVTVVQR	19.096956	19.096956	true	sp|Q91ZX7|LRP1_MOUSE	Q91ZX7	LRP1_MOUSE	Lrp1	Prolow-density lipoprotein receptor-related protein 1
2017_01_19_MB1-4_Glyco_rep1_Frac1.06343.06343.3	interact.pep.xml	WTGHNVTVVQR	WTGHN[1737]VTVVQR	K	T	11	3	1906.4854	2918.2680	2918.2554	973.7633	973.7591	1295.6735	432.8984	1622.5819	0.13930880000000	12.1090	6.9860	0.6403	2	0	1508	1518	0.0000	5N(1622.5817)	HexNAc-4_Hex-5	4.3787	0.0	WTGHnVTVVQR	12.10903	12.10903	true	sp|Q91ZX7|LRP1_MOUSE	Q91ZX7	LRP1_MOUSE	Lrp1	Prolow-density lipoprotein receptor-related protein 1
2017_01_19_MB1-4_Glyco_rep1_Frac1.06350.06350.3	interact.pep.xml	WTGHNVTVVQR	WTGHN[1883]VTVVQR	K	T	11	3	1908.2127	3064.3257	3064.3137	1022.4492	1022.4452	1295.6735	432.8984	1768.6402	0.00010449280000	30.1630	13.3490	0.9995	2	0	1508	1518	0.0000	5N(1768.6396)	HexNAc-4_Hex-5_Fuc-1	-2.5919	0.001309219339909877	WTGHNVTVVQR	28.909695	30.163025	true	sp|Q91ZX7|LRP1_MOUSE	Q91ZX7	LRP1_MOUSE	Lrp1	Prolow-density lipoprotein receptor-related protein 1
2017_01_19_MB1-4_Glyco_rep1_Frac1.06353.06353.3	interact.pep.xml	WTGHNVTVVQR	WTGHN[1883]VTVVQR	K	T	11	3	1908.9145	3064.3257	3064.3137	1022.4492	1022.4452	1295.6735	432.8984	1768.6402	0.01424897000000	17.2650	13.6500	0.9838	2	0	1508	1518	0.0000	5N(1768.6396)	HexNAc-4_Hex-5_Fuc-1	-2.7548	0.0013847080072245635	WTGHnVTVVQR	17.265768	17.265768	true	sp|Q91ZX7|LRP1_MOUSE	Q91ZX7	LRP1_MOUSE	Lrp1	Prolow-density lipoprotein receptor-related protein 1
2017_01_19_MB1-4_Glyco_rep1_Frac1.06356.06356.3	interact.pep.xml	RCVKVLAGQEYAAK	RCVKVLAGQEYAAK	R	I	14	3	1909.8071	1591.8545	1591.8503	531.6254	531.6240	1591.8503	531.6240	0.0000	0.00000005922313	25.7320	9.2330	1.0000	2	1	29	42	0.0000	2C(57.0215)							true	sp|P11798|KCC2A_MOUSE	P11798	KCC2A_MOUSE	Camk2a	Calcium/calmodulin-dependent protein kinase type II subunit alpha
2017_01_19_MB1-4_Glyco_rep1_Frac1.06365.06365.3	interact.pep.xml	RRPQIGGELGGPR		R	G	13	3	1912.4556	1391.7783	1391.7744	464.9334	464.9321	1391.7744	464.9321	0.0000	0.04090250000000	11.0530	0.0000	0.9128	2	1	871	883	0.0000								false	sp|Q8K596-2|NAC2_MOUSE	Q8K596-2	NAC2_MOUSE	Slc8a2	Isoform 2 of Sodium/calcium exchanger 2		sp|Q8K596|NAC2_MOUSE
2017_01_19_MB1-4_Glyco_rep1_Frac1.06369.06369.3	interact.pep.xml	WTGHNVTVVQR	WTGHN[1330]VTVVQR	K	T	11	3	1913.0275	2512.1080	2512.0967	838.3766	838.3728	1295.6735	432.8984	1216.4232	0.00000894861400	28.3720	9.8380	0.9999	2	0	1508	1518	0.0000	5N(1216.4229)	HexNAc-2_Hex-5	4.5871	0.0	WTGHNVTVVQR	25.799263	28.372023	true	sp|Q91ZX7|LRP1_MOUSE	Q91ZX7	LRP1_MOUSE	Lrp1	Prolow-density lipoprotein receptor-related protein 1
2017_01_19_MB1-4_Glyco_rep1_Frac1.06372.06372.3	interact.pep.xml	WTGHNVTVVQR	WTGHN[1330]VTVVQR	K	T	11	3	1914.3000	2512.1080	2512.0967	838.3766	838.3728	1295.6735	432.8984	1216.4232	0.00000060089280	33.9850	19.6390	1.0000	2	0	1508	1518	0.0000	5N(1216.4229)	HexNAc-2_Hex-5	5.9704	0.0	WTGHnVTVVQR	33.985943	32.77858	true	sp|Q91ZX7|LRP1_MOUSE	Q91ZX7	LRP1_MOUSE	Lrp1	Prolow-density lipoprotein receptor-related protein 1
2017_01_19_MB1-4_Glyco_rep1_Frac1.06377.06377.3	interact.pep.xml	IDKAVAFQNSQTR		K	I	13	3	1915.1466	1476.7728	1476.7681	493.2649	493.2633	1476.7684	493.2634	-0.0003	0.00000000053028	33.8250	9.3570	1.0000	2	1	160	172	0.0000								true	sp|Q9DB77|QCR2_MOUSE	Q9DB77	QCR2_MOUSE	Uqcrc2	Cytochrome b-c1 complex subunit 2, mitochondrial
2017_01_19_MB1-4_Glyco_rep1_Frac1.06386.06386.3	interact.pep.xml	HSSALGGASLGAR		R	H	13	3	1918.1392	1182.6129	1182.6095	395.2116	395.2104	1182.6105	395.2108	-0.0009	0.00000000296547	29.5010	9.1350	1.0000	2	0	309	321	0.0000								true	sp|Q9QZ08|NAGK_MOUSE	Q9QZ08	NAGK_MOUSE	Nagk	N-acetyl-D-glucosamine kinase
2017_01_19_MB1-4_Glyco_rep1_Frac1.06390.06390.3	interact.pep.xml	WTGHNVTVVQR	WTGHN[1477]VTVVQR	K	T	11	3	1918.7086	2658.1646	2658.1538	887.0621	887.0585	1295.6735	432.8984	1362.4803	0.02713314000000	13.7660	0.0000	0.9490	2	0	1508	1518	0.0000	5N(1362.4808)	HexNAc-2_Hex-5_Fuc-1	-1.9202	7.94912559618442E-4	WTGHnVTVVQR	13.766041	13.766041	true	sp|Q91ZX7|LRP1_MOUSE	Q91ZX7	LRP1_MOUSE	Lrp1	Prolow-density lipoprotein receptor-related protein 1
2017_01_19_MB1-4_Glyco_rep1_Frac1.06393.06393.3	interact.pep.xml	WTGHNVTVVQR	WTGHN[1477]VTVVQR	K	T	11	3	1919.8993	2658.1646	2658.1538	887.0621	887.0585	1295.6735	432.8984	1362.4803	0.00006757364000	21.8240	13.5100	0.9994	2	0	1508	1518	0.0000	5N(1362.4808)	HexNAc-2_Hex-5_Fuc-1	-1.2677	5.43017138978449E-4	WTGHnVTVVQR	21.824844	21.824844	true	sp|Q91ZX7|LRP1_MOUSE	Q91ZX7	LRP1_MOUSE	Lrp1	Prolow-density lipoprotein receptor-related protein 1
2017_01_19_MB1-4_Glyco_rep1_Frac1.06397.06397.2	interact.pep.xml	VNQGLIR		K	M	7	2	1920.9446	798.4727	798.4711	400.2436	400.2428	798.4712	400.2429	0.0000	0.03195214000000	17.4820	10.7300	0.9797	2	0	287	293	0.0000								true	sp|P58389|PTPA_MOUSE	P58389	PTPA_MOUSE	Ptpa	Serine/threonine-protein phosphatase 2A activator
2017_01_19_MB1-4_Glyco_rep1_Frac1.06400.06400.2	interact.pep.xml	GIHDSFVTK		R	F	9	2	1921.6477	1002.5160	1002.5142	502.2653	502.2644	1002.5134	502.2640	0.0007	0.00057380580000	19.1120	6.9990	0.9998	2	0	339	347	0.0000								true	sp|Q8BWF0|SSDH_MOUSE	Q8BWF0	SSDH_MOUSE	Aldh5a1	Succinate-semialdehyde dehydrogenase, mitochondrial
2017_01_19_MB1-4_Glyco_rep1_Frac1.06402.06402.2	interact.pep.xml	NSFDCFKK	NSFDCFKK	K	V	8	2	1921.8114	1044.4727	1044.4702	523.2436	523.2424	1044.4697	523.2421	0.0004	0.00085162850000	19.7790	10.3500	0.9994	2	0	371	378	0.0000	5C(57.0215)							false	sp|Q8BH59|CMC1_MOUSE	Q8BH59	CMC1_MOUSE	Slc25a12	Calcium-binding mitochondrial carrier protein Aralar1	Slc25a13	sp|Q9QXX4|CMC2_MOUSE
2017_01_19_MB1-4_Glyco_rep1_Frac1.06405.06405.2	interact.pep.xml	IDKAVAFQNSQTR		K	I	13	2	1922.0565	1476.7756	1476.7697	739.3951	739.3921	1476.7684	739.3915	0.0012	0.03897176000000	15.1370	0.0000	0.8512	2	1	160	172	0.0000								true	sp|Q9DB77|QCR2_MOUSE	Q9DB77	QCR2_MOUSE	Uqcrc2	Cytochrome b-c1 complex subunit 2, mitochondrial
2017_01_19_MB1-4_Glyco_rep1_Frac1.06407.06407.2	interact.pep.xml	GVVVATGDRTVMGR	GVVVATGDRTVM[147]GR	R	I	14	2	1922.8052	1432.7516	1432.7461	717.3831	717.3803	1432.7455	717.3800	0.0006	0.04320161000000	13.9580	0.0000	0.8360	2	1	246	259	0.0000	12M(15.9949)							true	sp|Q6PIC6|AT1A3_MOUSE	Q6PIC6	AT1A3_MOUSE	Atp1a3	Sodium/potassium-transporting ATPase subunit alpha-3
2017_01_19_MB1-4_Glyco_rep1_Frac1.06427.06427.3	interact.pep.xml	NSAIRPSAFEHTQMK	NSAIRPSAFEHTQM[147]K	K	L	15	3	1928.4256	1731.8396	1731.8362	578.2871	578.2860	1731.8362	578.2860	0.0000	0.15559650000000	10.7320	0.0000	0.7140	2	1	82	96	0.0000	14M(15.9949)							true	sp|Q61334|BAP29_MOUSE	Q61334	BAP29_MOUSE	Bcap29	B-cell receptor-associated protein 29
2017_01_19_MB1-4_Glyco_rep1_Frac1.06430.06430.2	interact.pep.xml	ALQASALK		R	A	8	2	1929.1406	800.4774	800.4748	401.2460	401.2447	800.4756	401.2451	-0.0007	0.10959240000000	20.6150	18.5930	0.9219	2	0	305	312	0.0000								false	sp|P05064|ALDOA_MOUSE	P05064	ALDOA_MOUSE	Aldoa	Fructose-bisphosphate aldolase A	ALDOA	sp|P00883|ALDOA_RABIT
2017_01_19_MB1-4_Glyco_rep1_Frac1.06435.06435.4	interact.pep.xml	KHQALQAEIAGHEPR		K	I	15	4	1930.1273	1683.8850	1683.8794	421.9785	421.9771	1683.8804	421.9774	-0.0009	0.00000271697000	24.0110	9.0540	1.0000	2	0	825	839	0.0000								false	sp|P16546|SPTN1_MOUSE	P16546	SPTN1_MOUSE	Sptan1	Spectrin alpha chain, non-erythrocytic 1		sp|P16546-2|SPTN1_MOUSE
2017_01_19_MB1-4_Glyco_rep1_Frac1.06437.06437.3	interact.pep.xml	RQAVDVSPLRR		R	V	11	3	1930.4938	1295.7452	1295.7417	432.9223	432.9212	1295.7421	432.9213	-0.0003	0.00000214289200	33.1760	9.7120	1.0000	2	0	136	146	0.0000								true	sp|P97461|RS5_MOUSE	P97461	RS5_MOUSE	Rps5	40S ribosomal protein S5
2017_01_19_MB1-4_Glyco_rep1_Frac1.06448.06448.3	interact.pep.xml	VENRPFLSK		K	L	9	3	1932.6599	1088.6008	1088.5981	363.8742	363.8733	1088.5978	363.8732	0.0003	0.03345774000000	17.2840	11.8870	0.9293	2	1	271	279	0.0000								true	sp|Q99PJ0|NTRI_MOUSE	Q99PJ0	NTRI_MOUSE	Ntm	Neurotrimin
2017_01_19_MB1-4_Glyco_rep1_Frac1.06449.06449.4	interact.pep.xml	HAVYWNSSNQHLR	HAVYWN[1493]SSNQHLR	R	R	13	4	1932.7549	2989.2605	2989.2478	748.3224	748.3192	1610.7701	403.6998	1378.4776	0.00002032044000	29.9600	18.1430	0.9997	2	0	33	45	0.0000	6N(1378.4757)	HexNAc-2_Hex-6	2.4290	1.7811553761206436E-4	HAVYWnSSNQHLR	29.96003	29.96003	true	sp|O08545|EFNA3_MOUSE	O08545	EFNA3_MOUSE	Efna3	Ephrin-A3
2017_01_19_MB1-4_Glyco_rep1_Frac1.06450.06450.4	interact.pep.xml	HAVYWNSSNQHLR	HAVYWN[1655]SSNQHLR	R	R	13	4	1933.2708	3151.3147	3151.3013	788.8360	788.8326	1610.7701	403.6998	1540.5311	0.00117052000000	18.9610	11.5360	0.9930	2	0	33	45	0.0000	6N(1540.5285)	HexNAc-2_Hex-7	1.3812	1.939487975174554E-4	HAVYWnSSNQHLR	18.961845	18.961845	true	sp|O08545|EFNA3_MOUSE	O08545	EFNA3_MOUSE	Efna3	Ephrin-A3
2017_01_19_MB1-4_Glyco_rep1_Frac1.06457.06457.3	interact.pep.xml	MVHETSYSAQFK	M[147]VHETSYSAQFK	K	G	12	3	1935.4340	1442.6526	1442.6483	481.8915	481.8900	1442.6499	481.8906	-0.0015	0.05187999000000	12.6400	0.0000	0.9632	2	0	459	470	0.0000	1M(15.9949)							false	sp|Q7TSJ2|MAP6_MOUSE	Q7TSJ2	MAP6_MOUSE	Map6	Microtubule-associated protein 6		sp|Q7TSJ2-2|MAP6_MOUSE, sp|Q7TSJ2-3|MAP6_MOUSE
2017_01_19_MB1-4_Glyco_rep1_Frac1.06460.06460.3	interact.pep.xml	MVHETSYSAQFK	M[147]VHETSYSAQFK	K	G	12	3	1936.2000	1442.6526	1442.6483	481.8915	481.8900	1442.6499	481.8906	-0.0015	0.00000008114285	35.8630	0.0000	1.0000	2	0	459	470	0.0000	1M(15.9949)							false	sp|Q7TSJ2|MAP6_MOUSE	Q7TSJ2	MAP6_MOUSE	Map6	Microtubule-associated protein 6		sp|Q7TSJ2-2|MAP6_MOUSE, sp|Q7TSJ2-3|MAP6_MOUSE
2017_01_19_MB1-4_Glyco_rep1_Frac1.06464.06464.3	interact.pep.xml	HAVYWNSSNQHLR	HAVYWN[1330]SSNQHLR	R	R	13	3	1937.6299	2827.2075	2827.1912	943.4098	943.4043	1610.7701	537.9306	1216.4210	0.36161790000000	9.2670	0.0000	0.7446	2	0	33	45	0.0000	6N(1216.4229)	HexNAc-2_Hex-5	1.0846	1.939487975174554E-4	HAVYWnSSNQHLR	9.267519	9.267519	true	sp|O08545|EFNA3_MOUSE	O08545	EFNA3_MOUSE	Efna3	Ephrin-A3
2017_01_19_MB1-4_Glyco_rep1_Frac1.06465.06465.3	interact.pep.xml	HAVYWNSSNQHLR	HAVYWN[1493]SSNQHLR	R	R	13	3	1937.7859	2989.2588	2989.2460	997.4269	997.4226	1610.7701	537.9306	1378.4759	0.00251250900000	21.2480	6.1720	0.9983	2	0	33	45	0.0000	6N(1378.4757)	HexNAc-2_Hex-6	5.0234	0.0	HAVYWnSSNQHLR	21.248802	21.248802	true	sp|O08545|EFNA3_MOUSE	O08545	EFNA3_MOUSE	Efna3	Ephrin-A3
2017_01_19_MB1-4_Glyco_rep1_Frac1.06467.06467.3	interact.pep.xml	HAVYWNSSNQHLR	HAVYWN[1330]SSNQHLR	R	R	13	3	1938.4286	2827.2075	2827.1912	943.4098	943.4043	1610.7701	537.9306	1216.4210	0.00000182012400	22.1870	8.8440	1.0000	2	0	33	45	0.0000	6N(1216.4229)	HexNAc-2_Hex-5	0.4606	2.1981886925173658E-4	HAVYWNSSNQHLR	20.05882	22.187704	true	sp|O08545|EFNA3_MOUSE	O08545	EFNA3_MOUSE	Efna3	Ephrin-A3
2017_01_19_MB1-4_Glyco_rep1_Frac1.06468.06468.3	interact.pep.xml	HAVYWNSSNQHLR	HAVYWN[1493]SSNQHLR	R	R	13	3	1938.9661	2989.2588	2989.2460	997.4269	997.4226	1610.7701	537.9306	1378.4759	0.00000014042820	31.5240	15.9880	1.0000	2	0	33	45	0.0000	6N(1378.4757)	HexNAc-2_Hex-6	3.6260	0.0	HAVYWNSSNQHLR	31.480272	31.524189	true	sp|O08545|EFNA3_MOUSE	O08545	EFNA3_MOUSE	Efna3	Ephrin-A3
2017_01_19_MB1-4_Glyco_rep1_Frac1.06470.06470.3	interact.pep.xml	YLATASTMDHAR		K	H	12	3	1939.5923	1335.6274	1335.6232	446.2164	446.2150	1335.6240	446.2153	-0.0008	0.00004400478000	25.9260	0.0000	0.9998	2	0	13	24	0.0000								false	sp|P04370-11|MBP_MOUSE	P04370-11	MBP_MOUSE	Mbp	Isoform 11 of Myelin basic protein		sp|P04370-10|MBP_MOUSE, sp|P04370-13|MBP_MOUSE, sp|P04370-14|MBP_MOUSE, sp|P04370-2|MBP_MOUSE, sp|P04370-4|MBP_MOUSE, sp|P04370-5|MBP_MOUSE, sp|P04370-6|MBP_MOUSE, sp|P04370-7|MBP_MOUSE, sp|P04370-8|MBP_MOUSE, sp|P04370-9|MBP_MOUSE, sp|P04370|MBP_MOUSE
2017_01_19_MB1-4_Glyco_rep1_Frac1.06471.06471.3	interact.pep.xml	GILLTDGSEKDKK		K	G	13	3	1939.8576	1402.7712	1402.7667	468.5977	468.5962	1402.7666	468.5961	0.0001	0.00124634500000	18.8380	11.2560	0.9965	2	1	990	1002	0.0000								true	sp|Q6DIC0|SMCA2_MOUSE	Q6DIC0	SMCA2_MOUSE	Smarca2	Probable global transcription activator SNF2L2
2017_01_19_MB1-4_Glyco_rep1_Frac1.06475.06475.3	interact.pep.xml	HAVYWNSSNQHLR	HAVYWN[1330]SSNQHLR	R	R	13	3	1940.2872	2827.2031	2827.1914	943.4083	943.4044	1610.7701	537.9306	1216.4212	0.00009974484000	23.1860	11.0770	0.9998	2	0	33	45	0.0000	6N(1216.4229)	HexNAc-2_Hex-5	1.1501	1.939487975174554E-4	HAVYWnSSNQHLR	23.186695	23.186695	true	sp|O08545|EFNA3_MOUSE	O08545	EFNA3_MOUSE	Efna3	Ephrin-A3
2017_01_19_MB1-4_Glyco_rep1_Frac1.06492.06492.4	interact.pep.xml	HAVYWNSSNQHLR	HAVYWN[1330]SSNQHLR	R	R	13	4	1945.3889	2827.2034	2827.1940	707.8081	707.8058	1610.7701	403.6998	1216.4239	0.00004439635000	33.5230	17.2270	0.9995	2	0	33	45	0.0000	6N(1216.4229)	HexNAc-2_Hex-5	3.2749	0.0	HAVYWnSSNQHLR	33.523567	33.523567	true	sp|O08545|EFNA3_MOUSE	O08545	EFNA3_MOUSE	Efna3	Ephrin-A3
2017_01_19_MB1-4_Glyco_rep1_Frac1.06497.06497.3	interact.pep.xml	HAVYWNSSNQHLR	HAVYWN[1168]SSNQHLR	R	R	13	3	1946.7545	2665.1504	2665.1406	889.3907	889.3875	1610.7701	537.9306	1054.3704	0.00004430505000	24.4160	8.2720	0.9996	2	0	33	45	0.0000	6N(1054.3701)	HexNAc-2_Hex-4	1.8726	1.7811553761206436E-4	HAVYWNSSNQHLR	23.942482	24.416485	true	sp|O08545|EFNA3_MOUSE	O08545	EFNA3_MOUSE	Efna3	Ephrin-A3
2017_01_19_MB1-4_Glyco_rep1_Frac1.06510.06510.3	interact.pep.xml	TNFISSHTEKPVR		R	I	13	3	1950.4507	1514.7885	1514.7844	505.9368	505.9354	1514.7840	505.9353	0.0003	0.00007227610000	27.9270	9.1430	0.9993	2	1	404	416	0.0000								false	sp|E9PZJ8-2|ASCC3_MOUSE	E9PZJ8-2	ASCC3_MOUSE	Ascc3	Isoform 2 of Activating signal cointegrator 1 complex subunit 3		sp|E9PZJ8|ASCC3_MOUSE
2017_01_19_MB1-4_Glyco_rep1_Frac1.06526.06526.3	interact.pep.xml	VVMKSYLSGMPECK	VVM[147]KSYLSGM[147]PECK	R	F	14	3	1955.0258	1659.7720	1659.7673	554.2646	554.2630	1659.7668	554.2629	0.0004	0.00000005784289	36.4510	6.4480	1.0000	2	1	200	213	0.0000	10M(15.9949), 13C(57.0215), 3M(15.9949)							true	sp|P84091|AP2M1_MOUSE	P84091	AP2M1_MOUSE	Ap2m1	AP-2 complex subunit mu
2017_01_19_MB1-4_Glyco_rep1_Frac1.06528.06528.2	interact.pep.xml	TASFAVR		R	K	7	2	1955.3936	750.4051	750.4017	376.2098	376.2081	750.4024	376.2085	-0.0006	0.00490060700000	15.7390	13.9180	0.9942	2	0	241	247	0.0000								true	sp|Q8BGH2|SAM50_MOUSE	Q8BGH2	SAM50_MOUSE	Samm50	Sorting and assembly machinery component 50 homolog
2017_01_19_MB1-4_Glyco_rep1_Frac1.06529.06529.2	interact.pep.xml	AVSGAIVAQR		K	G	10	2	1955.4955	970.5584	970.5557	486.2865	486.2851	970.5560	486.2853	-0.0003	0.04753353000000	15.7920	0.0000	0.9691	2	0	283	292	0.0000								false	sp|Q8BUL6|PKHA1_MOUSE	Q8BUL6	PKHA1_MOUSE	Plekha1	Pleckstrin homology domain-containing family A member 1		sp|Q8BUL6-2|PKHA1_MOUSE
2017_01_19_MB1-4_Glyco_rep1_Frac1.06531.06531.2	interact.pep.xml	RSTVAQLVK		K	R	9	2	1956.1906	1000.6060	1000.6031	501.3103	501.3088	1000.6029	501.3087	0.0001	0.01199549000000	19.9620	16.0350	0.9906	2	0	253	261	0.0000								true	sp|Q03265|ATPA_MOUSE	Q03265	ATPA_MOUSE	Atp5f1a	ATP synthase subunit alpha, mitochondrial
2017_01_19_MB1-4_Glyco_rep1_Frac1.06533.06533.2	interact.pep.xml	IAVAAQNCYK	IAVAAQNCYK	K	V	10	2	1956.3547	1136.5684	1136.5653	569.2915	569.2899	1136.5648	569.2897	0.0004	0.00104773100000	22.4190	8.7600	0.9990	2	0	110	119	0.0000	8C(57.0215)							false	sp|P17751-2|TPIS_MOUSE	P17751-2	TPIS_MOUSE	Tpi1	Isoform 2 of Triosephosphate isomerase		sp|P17751|TPIS_MOUSE
2017_01_19_MB1-4_Glyco_rep1_Frac1.06550.06550.3	interact.pep.xml	YQLSIHKNPNASEPK		K	H	15	3	1961.3166	1724.8904	1724.8850	575.9707	575.9689	1724.8845	575.9688	0.0004	0.00000728618500	32.0500	11.8130	0.9997	2	1	488	502	0.0000								true	sp|Q8VDN2|AT1A1_MOUSE	Q8VDN2	AT1A1_MOUSE	Atp1a1	Sodium/potassium-transporting ATPase subunit alpha-1
2017_01_19_MB1-4_Glyco_rep1_Frac1.06560.06560.4	interact.pep.xml	ANHSGAVVLLKR	AN[1987]HSGAVVLLKR	R	D	12	4	1964.0355	3136.4048	3136.3938	785.1085	785.1057	1263.7411	316.9426	1872.6527	0.00017688430000	19.6860	7.6960	0.9963	2	0	283	294	0.0000	2N(1872.6505)	HexNAc-3_Hex-6_NeuAc-1	5.4491	0.0	AnHSGAVVLLKR	19.68658	19.68658	false	sp|Q61739-2|ITA6_MOUSE	Q61739-2	ITA6_MOUSE	Itga6	Isoform Alpha-6X1A of Integrin alpha-6		sp|Q61739|ITA6_MOUSE
2017_01_19_MB1-4_Glyco_rep1_Frac1.06576.06576.3	interact.pep.xml	NHSLAFVGTK	N[1817]HSLAFVGTK	K	S	10	3	1968.4451	2775.1582	2775.1475	926.0600	926.0564	1072.5664	358.5294	1702.5810	0.00006194188000	31.1570	11.8690	0.9999	2	0	441	450	0.0000	1N(1702.5814)	HexNAc-2_Hex-8	4.4702	0.0	nHSLAFVGTK	31.157843	31.157843	true	sp|Q80UG2|PLXA4_MOUSE	Q80UG2	PLXA4_MOUSE	Plxna4	Plexin-A4
2017_01_19_MB1-4_Glyco_rep1_Frac1.06580.06580.3	interact.pep.xml	KMSNITFR	KMSN[1330]ITFR	R	N	8	3	1969.6081	2211.9546	2211.9458	738.3255	738.3225	995.5222	332.8480	1216.4235	0.03708943000000	14.2230	0.0000	0.9812	2	0	320	327	0.0000	4N(1216.4229)	HexNAc-2_Hex-5	3.9427	0.0	KMSnITFR	14.223602	14.223602	true	sp|Q9CQF9|PCYOX_MOUSE	Q9CQF9	PCYOX_MOUSE	Pcyox1	Prenylcysteine oxidase
2017_01_19_MB1-4_Glyco_rep1_Frac1.06583.06583.3	interact.pep.xml	KMSNITFR	KMSN[1330]ITFR	R	N	8	3	1969.8933	2211.9546	2211.9458	738.3255	738.3225	995.5222	332.8480	1216.4235	0.00088692550000	30.5240	20.2550	0.9993	2	0	320	327	0.0000	4N(1216.4229)	HexNAc-2_Hex-5	4.8641	0.0	KMSnITFR	30.52451	27.330778	true	sp|Q9CQF9|PCYOX_MOUSE	Q9CQF9	PCYOX_MOUSE	Pcyox1	Prenylcysteine oxidase
2017_01_19_MB1-4_Glyco_rep1_Frac1.06589.06589.4	interact.pep.xml	SKGNPAAYGITVTNHPMNK	SKGNPAAYGITVTNHPM[147]N[1979]K	K	T	19	4	1972.0727	3879.6377	3879.6220	970.9167	970.9128	2014.9894	504.7546	1864.6326	0.03131482000000	10.5170	0.0000	0.9017	2	1	1759	1777	0.0000	17M(15.9949), 18N(1864.6342)	HexNAc-2_Hex-9	1.8607	1.7811553761206436E-4	SKGNPAAYGITVTNHPMnK	10.517106	10.517106	true	sp|P41234|ABCA2_MOUSE	P41234	ABCA2_MOUSE	Abca2	ATP-binding cassette sub-family A member 2
2017_01_19_MB1-4_Glyco_rep1_Frac1.06593.06593.2	interact.pep.xml	QISAIATQGR		K	Y	10	2	1973.3247	1043.5752	1043.5701	522.7949	522.7923	1043.5723	522.7934	-0.0022	0.26113990000000	11.6770	7.9800	0.8029	2	0	94	103	0.0000								true	sp|Q9CPW0|CNTP2_MOUSE	Q9CPW0	CNTP2_MOUSE	Cntnap2	Contactin-associated protein-like 2
2017_01_19_MB1-4_Glyco_rep1_Frac1.06605.06605.3	interact.pep.xml	VAIHSTLESAR		K	A	11	3	1976.9843	1182.6382	1182.6349	395.2200	395.2189	1182.6356	395.2191	-0.0007	0.00000004504016	24.7590	11.6860	1.0000	2	0	1425	1435	0.0000								true	sp|Q9WTS4|TEN1_MOUSE	Q9WTS4	TEN1_MOUSE	Tenm1	Teneurin-1
2017_01_19_MB1-4_Glyco_rep1_Frac1.06612.06612.3	interact.pep.xml	NHSLAFVGTK	N[1655]HSLAFVGTK	K	S	10	3	1978.2877	2613.1064	2613.0952	872.0427	872.0390	1072.5664	358.5294	1540.5288	0.00020137240000	28.2840	7.9780	0.9997	2	0	441	450	0.0000	1N(1540.5285)	HexNAc-2_Hex-7	4.9343	0.0	nHSLAFVGTK	28.284573	28.284573	true	sp|Q80UG2|PLXA4_MOUSE	Q80UG2	PLXA4_MOUSE	Plxna4	Plexin-A4
2017_01_19_MB1-4_Glyco_rep1_Frac1.06616.06616.3	interact.pep.xml	SKLTNVATSVSNK		R	S	13	3	1979.7176	1347.7383	1347.7351	450.2534	450.2523	1347.7357	450.2525	-0.0006	0.00010567050000	23.6250	10.3580	0.9991	2	1	7	19	0.0000								false	sp|O35633-2|VIAAT_MOUSE	O35633-2	VIAAT_MOUSE	Slc32a1	Isoform 2 of Vesicular inhibitory amino acid transporter		sp|O35633|VIAAT_MOUSE
2017_01_19_MB1-4_Glyco_rep1_Frac1.06617.06617.3	interact.pep.xml	SSTAVSSFANSKPGSAK		K	K	17	3	1979.8226	1624.8105	1624.8054	542.6108	542.6091	1624.8055	542.6091	-0.0001	0.00000045733150	26.7750	10.7660	1.0000	2	1	236	252	0.0000								false	sp|A2A432|CUL4B_MOUSE	A2A432	CUL4B_MOUSE	Cul4b	Cullin-4B		sp|A2A432-2|CUL4B_MOUSE
2017_01_19_MB1-4_Glyco_rep1_Frac1.06622.06622.3	interact.pep.xml	NHSLAFVGTK	N[1655]HSLAFVGTK	K	S	10	3	1980.7491	2613.1060	2613.0952	872.0426	872.0390	1072.5664	358.5294	1540.5288	0.00159220900000	20.6920	0.0000	0.9990	2	0	441	450	0.0000	1N(1540.5285)	HexNAc-2_Hex-7	4.5214	0.0	nHSLAFVGTK	20.692078	20.692078	true	sp|Q80UG2|PLXA4_MOUSE	Q80UG2	PLXA4_MOUSE	Plxna4	Plexin-A4
2017_01_19_MB1-4_Glyco_rep1_Frac1.06623.06623.3	interact.pep.xml	RGDLNINMTSPMGTK	RGDLNIN[1655]M[147]TSPM[147]GTK	R	S	15	3	1981.2888	3206.3193	3206.3120	1069.7804	1069.7779	1665.7812	556.2677	1540.5307	0.00250611000000	18.9040	10.7060	0.9985	2	0	517	531	0.0000	12M(15.9949), 8M(15.9949), 7N(1540.5285)	HexNAc-2_Hex-7	1.5902	1.7811553761206436E-4	RGDLNINMTSPMGTK	17.264828	18.904694	true	sp|P21661|NEC2_MOUSE	P21661	NEC2_MOUSE	Pcsk2	Neuroendocrine convertase 2
2017_01_19_MB1-4_Glyco_rep1_Frac1.06626.06626.4	interact.pep.xml	NNIHFPGHNYTTR	NNIHFPGHN[1979]YTTR	K	N	13	4	1982.1801	3434.3926	3434.3787	859.6054	859.6020	1569.7437	393.4432	1864.6350	0.03269641000000	18.4420	6.9090	0.9250	2	0	194	206	0.0000	9N(1864.6342)	HexNAc-2_Hex-9	3.0686	1.7811553761206436E-4	NNIHFPGHNYTTR	16.761486	18.442636	true	sp|Q9Z1M0|P2RX7_MOUSE	Q9Z1M0	P2RX7_MOUSE	P2rx7	P2X purinoceptor 7
2017_01_19_MB1-4_Glyco_rep1_Frac1.06627.06627.3	interact.pep.xml	LSNRPAFMPSEGR	LSNRPAFM[147]PSEGR	R	M	13	3	1982.2836	1476.7198	1476.7144	493.2472	493.2454	1476.7142	493.2453	0.0001	0.00000038060060	25.0150	9.5590	1.0000	2	1	347	359	0.0000	8M(15.9949)							false	sp|Q7TPR4|ACTN1_MOUSE	Q7TPR4	ACTN1_MOUSE	Actn1	Alpha-actinin-1	Actn4	sp|P57780|ACTN4_MOUSE
2017_01_19_MB1-4_Glyco_rep1_Frac1.06632.06632.3	interact.pep.xml	NHSLAFVGTK	N[1655]HSLAFVGTK	K	S	10	3	1983.1670	2613.1057	2613.0955	872.0425	872.0391	1072.5664	358.5294	1540.5290	0.02016044000000	18.2820	10.9270	0.9891	2	0	441	450	0.0000	1N(1540.5285)	HexNAc-2_Hex-7	3.4486	0.0	nHSLAFVGTK	18.282734	18.282734	true	sp|Q80UG2|PLXA4_MOUSE	Q80UG2	PLXA4_MOUSE	Plxna4	Plexin-A4
2017_01_19_MB1-4_Glyco_rep1_Frac1.06636.06636.4	interact.pep.xml	RGQTCVVHYTGMLEDGKK	RGQTCVVHYTGM[147]LEDGKK	K	F	18	4	1984.5957	2094.0044	2093.9980	524.5084	524.5068	2093.9985	524.5069	-0.0004	0.00000000195860	34.1420	9.7680	1.0000	2	0	19	36	0.0000	12M(15.9949), 5C(57.0215)							true	sp|P26883|FKB1A_MOUSE	P26883	FKB1A_MOUSE	Fkbp1a	Peptidyl-prolyl cis-trans isomerase FKBP1A
2017_01_19_MB1-4_Glyco_rep1_Frac1.06638.06638.3	interact.pep.xml	QHADAVHLISR		K	V	11	3	1984.7800	1245.6609	1245.6577	416.2276	416.2265	1245.6577	416.2265	0.0000	0.11024240000000	11.5800	8.2600	0.9212	2	0	378	388	0.0000								false	sp|Q9R1V7-2|ADA23_MOUSE	Q9R1V7-2	ADA23_MOUSE	Adam23	Isoform Beta of Disintegrin and metalloproteinase domain-containing protein 23		sp|Q9R1V7-3|ADA23_MOUSE, sp|Q9R1V7-4|ADA23_MOUSE, sp|Q9R1V7|ADA23_MOUSE
2017_01_19_MB1-4_Glyco_rep1_Frac1.06641.06641.3	interact.pep.xml	QHADAVHLISR		K	V	11	3	1985.5444	1245.6609	1245.6577	416.2276	416.2265	1245.6577	416.2265	0.0000	0.00000000285038	34.1370	11.4200	1.0000	2	0	378	388	0.0000								false	sp|Q9R1V7-2|ADA23_MOUSE	Q9R1V7-2	ADA23_MOUSE	Adam23	Isoform Beta of Disintegrin and metalloproteinase domain-containing protein 23		sp|Q9R1V7-3|ADA23_MOUSE, sp|Q9R1V7-4|ADA23_MOUSE, sp|Q9R1V7|ADA23_MOUSE
2017_01_19_MB1-4_Glyco_rep1_Frac1.06644.06644.4	interact.pep.xml	NNIHFPGHNYTTR	NNIHFPGHN[1817]YTTR	K	N	13	4	1986.7083	3272.3300	3272.3267	819.0898	819.0890	1569.7437	393.4432	1702.5830	0.19364220000000	14.3520	0.0000	0.6749	2	0	194	206	0.0000	9N(1702.5814)	HexNAc-2_Hex-8	2.0960	1.7811553761206436E-4	NNIHFPGHnYTTR	14.352121	14.352121	true	sp|Q9Z1M0|P2RX7_MOUSE	Q9Z1M0	P2RX7_MOUSE	P2rx7	P2X purinoceptor 7
2017_01_19_MB1-4_Glyco_rep1_Frac1.06645.06645.3	interact.pep.xml	QGHIYMEMNFTNK	QGHIYM[147]EM[147]NFTNK	R	A	13	3	1986.9736	1643.7140	1643.7073	548.9119	548.9097	1643.7070	548.9096	0.0002	0.00019588440000	26.3320	10.5750	0.9996	2	0	747	759	0.0000	6M(15.9949), 8M(15.9949)							false	sp|Q9DBG3-2|AP2B1_MOUSE	Q9DBG3-2	AP2B1_MOUSE	Ap2b1	Isoform 2 of AP-2 complex subunit beta		sp|Q9DBG3|AP2B1_MOUSE
2017_01_19_MB1-4_Glyco_rep1_Frac1.06646.06646.4	interact.pep.xml	NNIHFPGHNYTTR	NNIHFPGHN[1817]YTTR	K	N	13	4	1987.1022	3272.3300	3272.3267	819.0898	819.0890	1569.7437	393.4432	1702.5830	0.00003668788000	23.7470	12.6630	0.9997	2	0	194	206	0.0000	9N(1702.5814)	HexNAc-2_Hex-8	2.0960	1.7811553761206436E-4	NNIHFPGHnYTTR	23.747976	23.747976	true	sp|Q9Z1M0|P2RX7_MOUSE	Q9Z1M0	P2RX7_MOUSE	P2rx7	P2X purinoceptor 7
2017_01_19_MB1-4_Glyco_rep1_Frac1.06650.06650.3	interact.pep.xml	LTGALAGGGSAAGTSANATK	LTGALAGGGSAAGTSAN[1330]ATK	R	T	20	3	1987.8596	2891.2890	2891.2761	964.7703	964.7660	1674.8535	559.2918	1216.4226	0.00000001641201	34.1850	8.7290	1.0000	2	0	46	65	0.0000	17N(1216.4229)	HexNAc-2_Hex-5	5.2758	0.0	LTGALAGGGSAAGTSAnATK	34.185993	34.185993	false	sp|Q8C3Q5-2|SHSA7_MOUSE	Q8C3Q5-2	SHSA7_MOUSE	Shisa7	Isoform 2 of Protein shisa-7		sp|Q8C3Q5|SHSA7_MOUSE
2017_01_19_MB1-4_Glyco_rep1_Frac1.06651.06651.3	interact.pep.xml	RGDLNINMTSPMGTK	RGDLNIN[1493]M[147]TSPM[147]GTK	R	S	15	3	1988.4238	3044.2730	3044.2570	1015.7649	1015.7596	1665.7812	556.2677	1378.4758	0.00578761800000	19.4500	9.9670	0.9961	2	0	517	531	0.0000	12M(15.9949), 8M(15.9949), 7N(1378.4757)	HexNAc-2_Hex-6	6.3321	0.0	RGDLNInMTSPMGTK	19.450785	19.450785	true	sp|P21661|NEC2_MOUSE	P21661	NEC2_MOUSE	Pcsk2	Neuroendocrine convertase 2
2017_01_19_MB1-4_Glyco_rep1_Frac1.06654.06654.3	interact.pep.xml	KLVVVGDGACGK	KLVVVGDGACGK	K	T	12	3	1989.6634	1201.6514	1201.6481	401.5577	401.5566	1201.6488	401.5569	-0.0007	0.01012162000000	15.4790	6.4590	0.9930	2	0	7	18	0.0000	10C(57.0215)							true	sp|P62746|RHOB_MOUSE	P62746	RHOB_MOUSE	Rhob	Rho-related GTP-binding protein RhoB
2017_01_19_MB1-4_Glyco_rep1_Frac1.06656.06656.3	interact.pep.xml	KLVVVGDGACGK	KLVVVGDGACGK	K	T	12	3	1990.0587	1201.6514	1201.6481	401.5577	401.5566	1201.6488	401.5569	-0.0007	0.00000001434103	29.8890	8.7790	1.0000	2	0	7	18	0.0000	10C(57.0215)							true	sp|P62746|RHOB_MOUSE	P62746	RHOB_MOUSE	Rhob	Rho-related GTP-binding protein RhoB
2017_01_19_MB1-4_Glyco_rep1_Frac1.06658.06658.3	interact.pep.xml	NNIHFPGHNYTTR	NNIHFPGHN[1979]YTTR	K	N	13	3	1991.1596	3434.3887	3434.3855	1145.8035	1145.8024	1569.7437	524.2552	1864.6418	0.10574260000000	14.4030	0.0000	0.9428	2	0	194	206	0.0000	9N(1864.6342)	HexNAc-2_Hex-9	1.1563	1.939487975174554E-4	NNIHFPGHnYTTR	14.403951	14.403951	true	sp|Q9Z1M0|P2RX7_MOUSE	Q9Z1M0	P2RX7_MOUSE	P2rx7	P2X purinoceptor 7
2017_01_19_MB1-4_Glyco_rep1_Frac1.06661.06661.3	interact.pep.xml	NNIHFPGHNYTTR	NNIHFPGHN[1979]YTTR	K	N	13	3	1991.4059	3434.3887	3434.3855	1145.8035	1145.8024	1569.7437	524.2552	1864.6418	0.00054008780000	20.2990	9.5910	0.9994	2	0	194	206	0.0000	9N(1864.6342)	HexNAc-2_Hex-9	1.1563	1.939487975174554E-4	NNIHFPGHnYTTR	20.299726	20.299726	true	sp|Q9Z1M0|P2RX7_MOUSE	Q9Z1M0	P2RX7_MOUSE	P2rx7	P2X purinoceptor 7
2017_01_19_MB1-4_Glyco_rep1_Frac1.06663.06663.3	interact.pep.xml	KLDLSNVQSK		K	C	10	3	1992.0328	1130.6313	1130.6265	377.8844	377.8828	1130.6294	377.8837	-0.0029	0.00002466071000	28.3000	13.2840	0.9999	2	0	212	221	0.0000								false	sp|P10637-5|TAU_MOUSE	P10637-5	TAU_MOUSE	Mapt	Isoform Tau-D of Microtubule-associated protein tau	MAPT	sp|P10636|TAU_HUMAN, sp|P10637-2|TAU_MOUSE, sp|P10637-6|TAU_MOUSE, sp|P10637|TAU_MOUSE
2017_01_19_MB1-4_Glyco_rep1_Frac1.06665.06665.3	interact.pep.xml	LQINAQNCVHCK	LQINAQNCVHCK	R	T	12	3	1992.4036	1483.7084	1483.7032	495.5767	495.5750	1483.7024	495.5747	0.0008	0.00002446778000	25.6240	11.1140	0.9999	2	0	578	589	0.0000	11C(57.0215), 8C(57.0215)							true	sp|Q921G7|ETFD_MOUSE	Q921G7	ETFD_MOUSE	Etfdh	Electron transfer flavoprotein-ubiquinone oxidoreductase, mitochondrial
2017_01_19_MB1-4_Glyco_rep1_Frac1.06670.06670.3	interact.pep.xml	RGDLNINMTSPMGTK	RGDLNIN[1817]M[147]TSPM[147]GTK	R	S	15	3	1993.8501	3368.3784	3368.3691	1123.8001	1123.7970	1665.7812	556.2677	1702.5878	0.07284048000000	20.9760	8.5640	0.9645	2	0	517	531	0.0000	12M(15.9949), 8M(15.9949), 7N(1702.5814)	HexNAc-2_Hex-8	1.5408	1.7811553761206436E-4	RGDLNInMTSPMGTK	20.976273	20.976273	true	sp|P21661|NEC2_MOUSE	P21661	NEC2_MOUSE	Pcsk2	Neuroendocrine convertase 2
2017_01_19_MB1-4_Glyco_rep1_Frac1.06672.06672.4	interact.pep.xml	ATVAAFTASEGHAHPR		K	V	16	4	1994.4761	1621.8004	1621.7959	406.4574	406.4563	1621.7960	406.4563	-0.0001	0.00000000832218	28.8820	9.7780	1.0000	2	0	77	92	0.0000								true	sp|O88951|LIN7B_MOUSE	O88951	LIN7B_MOUSE	Lin7b	Protein lin-7 homolog B
2017_01_19_MB1-4_Glyco_rep1_Frac1.06675.06675.4	interact.pep.xml	ATVAAFTASEGHAHPR		K	V	16	4	1994.9842	1621.8004	1621.7959	406.4574	406.4563	1621.7960	406.4563	-0.0001	0.00000000000000	69.5370	9.4680	1.0000	2	0	77	92	0.0000								true	sp|O88951|LIN7B_MOUSE	O88951	LIN7B_MOUSE	Lin7b	Protein lin-7 homolog B
2017_01_19_MB1-4_Glyco_rep1_Frac1.06676.06676.4	interact.pep.xml	MHLNGSNVQVLHR	M[147]HLN[2012]GSNVQVLHR	R	T	13	4	1995.4990	3417.4666	3417.4524	855.3739	855.3704	1519.7677	380.9492	1897.6846	0.00001610728000	21.8760	17.7710	0.9998	2	0	3087	3099	0.0000	1M(15.9949), 4N(1897.6821)	HexNAc-4_Hex-4_Fuc-1_NeuAc-1	-0.1381	3.8093786903356064E-4	MHLnGSNVQVLHR	21.876438	21.876438	true	sp|Q91ZX7|LRP1_MOUSE	Q91ZX7	LRP1_MOUSE	Lrp1	Prolow-density lipoprotein receptor-related protein 1
2017_01_19_MB1-4_Glyco_rep1_Frac1.06677.06677.3	interact.pep.xml	ATVAAFTASEGHAHPR		K	V	16	3	1996.0096	1621.8010	1621.7964	541.6076	541.6061	1621.7960	541.6059	0.0003	0.00000008590305	35.6280	9.0600	1.0000	2	0	77	92	0.0000								true	sp|O88951|LIN7B_MOUSE	O88951	LIN7B_MOUSE	Lin7b	Protein lin-7 homolog B
2017_01_19_MB1-4_Glyco_rep1_Frac1.06678.06678.3	interact.pep.xml	TGTITTFEHAHNMR	TGTITTFEHAHNM[147]R	K	V	14	3	1996.0920	1630.7574	1630.7516	544.5931	544.5911	1630.7521	544.5913	-0.0004	0.02211821000000	16.1210	0.0000	0.9853	2	0	482	495	0.0000	13M(15.9949)							true	sp|P58252|EF2_MOUSE	P58252	EF2_MOUSE	Eef2	Elongation factor 2
2017_01_19_MB1-4_Glyco_rep1_Frac1.06679.06679.3	interact.pep.xml	NHSLAFVGTK	N[1493]HSLAFVGTK	K	S	10	3	1996.1737	2451.0525	2451.0430	818.0248	818.0216	1072.5664	358.5294	1378.4765	0.00925230500000	13.6350	0.0000	0.9941	2	0	441	450	0.0000	1N(1378.4757)	HexNAc-2_Hex-6	1.8822	1.7811553761206436E-4	nHSLAFVGTK	13.635268	13.635268	true	sp|Q80UG2|PLXA4_MOUSE	Q80UG2	PLXA4_MOUSE	Plxna4	Plexin-A4
2017_01_19_MB1-4_Glyco_rep1_Frac1.06680.06680.3	interact.pep.xml	TGTITTFEHAHNMR	TGTITTFEHAHNM[147]R	K	V	14	3	1996.2815	1630.7574	1630.7516	544.5931	544.5911	1630.7521	544.5913	-0.0004	0.00000000013840	39.7150	9.7460	1.0000	2	0	482	495	0.0000	13M(15.9949)							true	sp|P58252|EF2_MOUSE	P58252	EF2_MOUSE	Eef2	Elongation factor 2
2017_01_19_MB1-4_Glyco_rep1_Frac1.06681.06681.3	interact.pep.xml	NHSLAFVGTK	N[1493]HSLAFVGTK	K	S	10	3	1996.8507	2451.0525	2451.0430	818.0248	818.0216	1072.5664	358.5294	1378.4765	0.00001826041000	32.6560	11.7090	0.9999	2	0	441	450	0.0000	1N(1378.4757)	HexNAc-2_Hex-6	3.8178	0.0	nHSLAFVGTK	32.656048	31.155087	true	sp|Q80UG2|PLXA4_MOUSE	Q80UG2	PLXA4_MOUSE	Plxna4	Plexin-A4
2017_01_19_MB1-4_Glyco_rep1_Frac1.06687.06687.4	interact.pep.xml	MHLNGSNVQVLHR	M[147]HLN[2012]GSNVQVLHR	R	T	13	4	1998.4932	3417.4646	3417.4521	855.3734	855.3703	1519.7677	380.9492	1897.6844	0.00000506689000	21.9360	17.7940	1.0000	2	0	3087	3099	0.0000	1M(15.9949), 4N(1897.6821)	HexNAc-4_Hex-4_Fuc-1_NeuAc-1	-0.4570	4.132386641121004E-4	MHLnGSNVQVLHR	21.936539	21.936539	true	sp|Q91ZX7|LRP1_MOUSE	Q91ZX7	LRP1_MOUSE	Lrp1	Prolow-density lipoprotein receptor-related protein 1
2017_01_19_MB1-4_Glyco_rep1_Frac1.06690.06690.4	interact.pep.xml	ATVAAFAASEGHSHPR		K	V	16	4	1999.6046	1607.7840	1607.7803	402.9533	402.9524	1607.7804	402.9524	-0.0001	0.00000000004675	33.7990	10.3790	1.0000	2	0	92	107	0.0000								false	sp|Q8JZS0|LIN7A_MOUSE	Q8JZS0	LIN7A_MOUSE	Lin7a	Protein lin-7 homolog A	Lin7c	sp|O88952|LIN7C_MOUSE
2017_01_19_MB1-4_Glyco_rep1_Frac1.06691.06691.3	interact.pep.xml	ATVAAFAASEGHSHPR		K	V	16	3	1999.8701	1607.7850	1607.7806	536.9356	536.9341	1607.7804	536.9341	0.0002	0.00000000000841	35.0360	9.5710	1.0000	2	0	92	107	0.0000								false	sp|Q8JZS0|LIN7A_MOUSE	Q8JZS0	LIN7A_MOUSE	Lin7a	Protein lin-7 homolog A	Lin7c	sp|O88952|LIN7C_MOUSE
2017_01_19_MB1-4_Glyco_rep1_Frac1.06694.06694.2	interact.pep.xml	IIAPPER		K	K	7	2	2000.1350	794.4667	794.4654	398.2406	398.2400	794.4650	398.2398	0.0003	0.08457654000000	13.7910	9.5550	0.9406	2	0	329	335	0.0000								false	sp|P63260|ACTG_MOUSE	P63260	ACTG_MOUSE	Actg1	Actin, cytoplasmic 2	Acta1, Acta2, Actb, Actbl2, Actc1, Actg2	sp|P60710|ACTB_MOUSE, sp|P62737|ACTA_MOUSE, sp|P63268|ACTH_MOUSE, sp|P68033|ACTC_MOUSE, sp|P68134|ACTS_MOUSE, sp|Q8BFZ3|ACTBL_MOUSE
2017_01_19_MB1-4_Glyco_rep1_Frac1.06700.06700.3	interact.pep.xml	FKQEGVLSPK		R	V	10	3	2002.2267	1131.6315	1131.6283	378.2178	378.2167	1131.6287	378.2168	-0.0003	0.00000046416190	28.6990	10.2770	1.0000	2	1	627	636	0.0000								true	sp|Q8C1A5|THOP1_MOUSE	Q8C1A5	THOP1_MOUSE	Thop1	Thimet oligopeptidase
2017_01_19_MB1-4_Glyco_rep1_Frac1.06701.06701.2	interact.pep.xml	IAPELYHK		R	M	8	2	2002.4920	969.5309	969.5281	485.7727	485.7713	969.5283	485.7714	-0.0002	0.01084181000000	14.5810	9.5130	0.9912	2	0	296	303	0.0000								true	sp|Q99MN1|SYK_MOUSE	Q99MN1	SYK_MOUSE	Kars1	Lysine--tRNA ligase
2017_01_19_MB1-4_Glyco_rep1_Frac1.06702.06702.2	interact.pep.xml	LSGPGGSGSFR		R	S	11	2	2002.5984	1020.5017	1020.4983	511.2581	511.2565	1020.4988	511.2567	-0.0004	0.00026822560000	23.7860	8.6640	1.0000	2	0	29	39	0.0000								true	sp|P46660|AINX_MOUSE	P46660	AINX_MOUSE	Ina	Alpha-internexin
2017_01_19_MB1-4_Glyco_rep1_Frac1.06703.06703.2	interact.pep.xml	LSSPATLNSR		K	V	10	2	2002.7195	1044.5594	1044.5562	523.2870	523.2854	1044.5563	523.2854	-0.0001	0.00071057540000	21.4670	10.6380	0.9996	2	0	98	107	0.0000								true	sp|P00761|TRYP_PIG	P00761	TRYP_PIG		Trypsin
2017_01_19_MB1-4_Glyco_rep1_Frac1.06704.06704.2	interact.pep.xml	IGSVMVTTSR	IGSVM[147]VTTSR	K	N	10	2	2002.8012	1065.5522	1065.5383	533.7834	533.7764	1065.5487	533.7816	-0.0103	0.00000239274100	25.1730	18.3220	1.0000	2	0	593	602	0.0000	5M(15.9949)							true	sp|Q80U56|AVL9_MOUSE	Q80U56	AVL9_MOUSE	Avl9	Late secretory pathway protein AVL9 homolog
2017_01_19_MB1-4_Glyco_rep1_Frac1.06705.06705.2	interact.pep.xml	FKQEGVLSPK		R	V	10	2	2002.8829	1131.6329	1131.6302	566.8237	566.8224	1131.6287	566.8216	0.0015	0.00005721132000	26.7370	11.6200	1.0000	2	1	627	636	0.0000								true	sp|Q8C1A5|THOP1_MOUSE	Q8C1A5	THOP1_MOUSE	Thop1	Thimet oligopeptidase
2017_01_19_MB1-4_Glyco_rep1_Frac1.06708.06708.2	interact.pep.xml	TTITTTTSSSTTVGSAR		R	A	17	2	2003.1287	1670.8396	1670.8328	836.4271	836.4237	1670.8323	836.4234	0.0004	0.00000032322100	34.4620	0.0000	1.0000	2	0	8	24	0.0000								true	sp|O35682|MYADM_MOUSE	O35682	MYADM_MOUSE	Myadm	Myeloid-associated differentiation marker
2017_01_19_MB1-4_Glyco_rep1_Frac1.06711.06711.2	interact.pep.xml	TTITTTTSSSTTVGSAR		R	A	17	2	2003.9836	1670.8396	1670.8328	836.4271	836.4237	1670.8323	836.4234	0.0004	0.00314412600000	18.5100	6.2130	0.9958	2	0	8	24	0.0000								true	sp|O35682|MYADM_MOUSE	O35682	MYADM_MOUSE	Myadm	Myeloid-associated differentiation marker
2017_01_19_MB1-4_Glyco_rep1_Frac1.06716.06716.3	interact.pep.xml	EMLQQSKILK	EM[147]LQQSKILK	R	V	10	3	2005.6684	1232.6826	1232.6797	411.9015	411.9005	1232.6797	411.9005	0.0000	0.03976916000000	12.6390	8.2020	0.9154	2	1	393	402	0.0000	2M(15.9949)							false	sp|P11499|HS90B_MOUSE	P11499	HS90B_MOUSE	Hsp90ab1	Heat shock protein HSP 90-beta	Hsp90aa1	sp|P07901|HS90A_MOUSE
2017_01_19_MB1-4_Glyco_rep1_Frac1.06717.06717.3	interact.pep.xml	GRKPGSVVAAAAAEAK		R	K	16	3	2005.7577	1481.8346	1481.8314	494.9521	494.9511	1481.8313	494.9510	0.0001	0.01066596000000	17.3880	8.4990	0.9764	2	1	286	301	0.0000								false	sp|Q9Z2D6-2|MECP2_MOUSE	Q9Z2D6-2	MECP2_MOUSE	Mecp2	Isoform B of Methyl-CpG-binding protein 2		sp|Q9Z2D6|MECP2_MOUSE
2017_01_19_MB1-4_Glyco_rep1_Frac1.06720.06720.3	interact.pep.xml	GRKPGSVVAAAAAEAK		R	K	16	3	2006.4455	1481.8346	1481.8314	494.9521	494.9511	1481.8313	494.9510	0.0001	0.00000001416609	36.8950	0.0000	1.0000	2	1	286	301	0.0000								false	sp|Q9Z2D6-2|MECP2_MOUSE	Q9Z2D6-2	MECP2_MOUSE	Mecp2	Isoform B of Methyl-CpG-binding protein 2		sp|Q9Z2D6|MECP2_MOUSE
2017_01_19_MB1-4_Glyco_rep1_Frac1.06725.06725.3	interact.pep.xml	KAAKNEIGILK		R	M	11	3	2008.2534	1183.7312	1183.7281	395.5843	395.5833	1183.7288	395.5835	-0.0006	0.00000722117300	36.7270	14.9260	0.9997	2	1	65	75	0.0000								true	sp|Q3UHL1|CAMKV_MOUSE	Q3UHL1	CAMKV_MOUSE	Camkv	CaM kinase-like vesicle-associated protein
2017_01_19_MB1-4_Glyco_rep1_Frac1.06729.06729.3	interact.pep.xml	LVTQTIPCNK	LVTQTIPCN[1006]K	K	T	10	3	2008.8277	2064.9468	2064.9410	689.3229	689.3209	1172.6223	391.8814	892.3186	0.02077304000000	16.2300	8.4740	0.9423	2	0	116	125	0.0000	8C(57.0215), 9N(892.3172)	HexNAc-2_Hex-3	0.5171	2.1981886925173658E-4	LVTQTIPCNK	12.462931	16.230236	true	sp|P56528|CD38_MOUSE	P56528	CD38_MOUSE	Cd38	ADP-ribosyl cyclase/cyclic ADP-ribose hydrolase 1
2017_01_19_MB1-4_Glyco_rep1_Frac1.06732.06732.3	interact.pep.xml	LVTQTIPCNK	LVTQTIPCN[1006]K	K	T	10	3	2010.0316	2064.9468	2064.9410	689.3229	689.3209	1172.6223	391.8814	892.3186	0.01541701000000	17.7480	5.8360	0.9564	2	0	116	125	0.0000	8C(57.0215), 9N(892.3172)	HexNAc-2_Hex-3	3.1398	1.4132278123233464E-4	LVTQTIPCnK	17.748226	17.748226	true	sp|P56528|CD38_MOUSE	P56528	CD38_MOUSE	Cd38	ADP-ribosyl cyclase/cyclic ADP-ribose hydrolase 1
2017_01_19_MB1-4_Glyco_rep1_Frac1.06734.06734.3	interact.pep.xml	ATVSASHIIR		K	I	10	3	2010.6567	1053.5953	1053.5936	352.2057	352.2051	1053.5930	352.2049	0.0006	0.00677813900000	16.6990	9.6230	0.9951	2	0	997	1006	0.0000								true	sp|P21447|MDR1A_MOUSE	P21447	MDR1A_MOUSE	Abcb1a	ATP-dependent translocase ABCB1
2017_01_19_MB1-4_Glyco_rep1_Frac1.06735.06735.3	interact.pep.xml	VGESVFHTTR		K	W	10	3	2010.9217	1131.5692	1131.5671	378.1970	378.1963	1131.5671	378.1963	0.0000	0.00597176000000	16.2210	10.3850	0.9956	2	0	106	115	0.0000								true	sp|Q9ERS2|NDUAD_MOUSE	Q9ERS2	NDUAD_MOUSE	Ndufa13	NADH dehydrogenase [ubiquinone] 1 alpha subcomplex subunit 13
2017_01_19_MB1-4_Glyco_rep1_Frac1.06737.06737.3	interact.pep.xml	GTEITHAVVIKK		K	L	12	3	2011.1128	1294.7639	1294.7605	432.5952	432.5941	1294.7607	432.5942	-0.0002	0.00078297910000	23.9250	10.4890	0.9991	2	0	319	330	0.0000								true	sp|Q8R1B4|EIF3C_MOUSE	Q8R1B4	EIF3C_MOUSE	Eif3c	Eukaryotic translation initiation factor 3 subunit C
2017_01_19_MB1-4_Glyco_rep1_Frac1.06741.06741.3	interact.pep.xml	LVTQTIPCNK	LVTQTIPCN[844]K	K	T	10	3	2011.5026	1902.8931	1902.8866	635.3050	635.3028	1172.6223	391.8814	730.2642	0.04064433000000	14.0640	0.0000	0.7283	2	0	116	125	0.0000	8C(57.0215), 9N(730.2644)	HexNAc-2_Hex-2	4.1409	0.0	LVTQTIPCnK	14.064947	14.064947	true	sp|P56528|CD38_MOUSE	P56528	CD38_MOUSE	Cd38	ADP-ribosyl cyclase/cyclic ADP-ribose hydrolase 1
2017_01_19_MB1-4_Glyco_rep1_Frac1.06745.06745.3	interact.pep.xml	FNAKPGVIDSK		K	G	11	3	2013.2311	1174.6375	1174.6343	392.5531	392.5520	1174.6345	392.5521	-0.0002	0.00225330200000	20.2440	8.3330	0.9945	2	1	622	632	0.0000								false	sp|Q91XM9-2|DLG2_MOUSE	Q91XM9-2	DLG2_MOUSE	Dlg2	Isoform 2 of Disks large homolog 2		sp|Q91XM9-3|DLG2_MOUSE, sp|Q91XM9-4|DLG2_MOUSE, sp|Q91XM9-6|DLG2_MOUSE, sp|Q91XM9-7|DLG2_MOUSE, sp|Q91XM9-8|DLG2_MOUSE, sp|Q91XM9|DLG2_MOUSE
2017_01_19_MB1-4_Glyco_rep1_Frac1.06746.06746.3	interact.pep.xml	TVSSPNQHLLR		R	T	11	3	2013.4964	1250.6763	1250.6724	417.8994	417.8981	1250.6731	417.8983	-0.0007	0.00186853000000	18.4140	5.3920	0.9986	2	0	740	750	0.0000								true	sp|E9Q401|RYR2_MOUSE	E9Q401	RYR2_MOUSE	Ryr2	Ryanodine receptor 2
2017_01_19_MB1-4_Glyco_rep1_Frac1.06747.06747.3	interact.pep.xml	FNAKPGVIDSK		K	G	11	3	2013.6427	1174.6375	1174.6343	392.5531	392.5520	1174.6345	392.5521	-0.0002	0.00000098392570	34.1450	10.1670	1.0000	2	1	622	632	0.0000								false	sp|Q91XM9-2|DLG2_MOUSE	Q91XM9-2	DLG2_MOUSE	Dlg2	Isoform 2 of Disks large homolog 2		sp|Q91XM9-3|DLG2_MOUSE, sp|Q91XM9-4|DLG2_MOUSE, sp|Q91XM9-6|DLG2_MOUSE, sp|Q91XM9-7|DLG2_MOUSE, sp|Q91XM9-8|DLG2_MOUSE, sp|Q91XM9|DLG2_MOUSE
2017_01_19_MB1-4_Glyco_rep1_Frac1.06749.06749.3	interact.pep.xml	TVSSPNQHLLR		R	T	11	3	2014.2908	1250.6763	1250.6724	417.8994	417.8981	1250.6731	417.8983	-0.0007	0.00000006755537	39.0610	14.5860	1.0000	2	0	740	750	0.0000								true	sp|E9Q401|RYR2_MOUSE	E9Q401	RYR2_MOUSE	Ryr2	Ryanodine receptor 2
2017_01_19_MB1-4_Glyco_rep1_Frac1.06750.06750.3	interact.pep.xml	NHSLAFVGTK	N[1168]HSLAFVGTK	K	S	10	3	2014.8278	2126.9410	2126.9380	709.9876	709.9866	1072.5664	358.5294	1054.3715	0.00399714500000	19.0930	8.4920	0.9935	2	0	441	450	0.0000	1N(1054.3701)	HexNAc-2_Hex-4	1.6727	1.7811553761206436E-4	NHSLAFVGTK	15.473743	19.093433	true	sp|Q80UG2|PLXA4_MOUSE	Q80UG2	PLXA4_MOUSE	Plxna4	Plexin-A4
2017_01_19_MB1-4_Glyco_rep1_Frac1.06752.06752.3	interact.pep.xml	NHSLAFVGTK	N[1168]HSLAFVGTK	K	S	10	3	2015.0569	2126.9410	2126.9380	709.9876	709.9866	1072.5664	358.5294	1054.3715	0.00000000018578	50.4240	15.1640	1.0000	2	0	441	450	0.0000	1N(1054.3701)	HexNAc-2_Hex-4	3.7766	0.0	nHSLAFVGTK	50.424088	33.573437	true	sp|Q80UG2|PLXA4_MOUSE	Q80UG2	PLXA4_MOUSE	Plxna4	Plexin-A4
2017_01_19_MB1-4_Glyco_rep1_Frac1.06756.06756.3	interact.pep.xml	NHSLAFVGTK	N[844]HSLAFVGTK	K	S	10	3	2016.5032	1804.8425	1804.8394	602.6214	602.6204	1072.5664	358.5294	732.2729	0.00004312706000	26.9610	9.1270	0.9902	2	0	441	450	0.0000	1N(730.2644)	HexNAc-2_Hex-2	-0.0921	3.8093786903356064E-4	NHSLAFVGTK	22.593178	26.961357	true	sp|Q80UG2|PLXA4_MOUSE	Q80UG2	PLXA4_MOUSE	Plxna4	Plexin-A4
2017_01_19_MB1-4_Glyco_rep1_Frac1.06757.06757.3	interact.pep.xml	NHSLAFVGTK	N[1006]HSLAFVGTK	K	S	10	3	2016.6154	1964.8911	1964.8848	655.9710	655.9689	1072.5664	358.5294	892.3183	0.00060221260000	24.3810	10.8170	0.9965	2	0	441	450	0.0000	1N(892.3172)	HexNAc-2_Hex-3	2.2381	1.7811553761206436E-4	NHSLAFVGTK	20.38623	24.381416	true	sp|Q80UG2|PLXA4_MOUSE	Q80UG2	PLXA4_MOUSE	Plxna4	Plexin-A4
2017_01_19_MB1-4_Glyco_rep1_Frac1.06760.06760.3	interact.pep.xml	NHSLAFVGTK	N[1006]HSLAFVGTK	K	S	10	3	2016.8610	1964.8911	1964.8848	655.9710	655.9689	1072.5664	358.5294	892.3183	0.00000000000352	57.3120	18.1270	1.0000	2	0	441	450	0.0000	1N(892.3172)	HexNAc-2_Hex-3	3.3987	0.0	nHSLAFVGTK	57.31263	39.44986	true	sp|Q80UG2|PLXA4_MOUSE	Q80UG2	PLXA4_MOUSE	Plxna4	Plexin-A4
2017_01_19_MB1-4_Glyco_rep1_Frac1.06768.06768.3	interact.pep.xml	LPSGSDHVMLK	LPSGSDHVM[147]LK	R	S	11	3	2019.2338	1198.6045	1198.6013	400.5421	400.5410	1198.6014	400.5411	-0.0001	0.00006966264000	25.1280	7.6920	0.9998	2	0	652	662	0.0000	9M(15.9949)							false	sp|P13595|NCAM1_MOUSE	P13595	NCAM1_MOUSE	Ncam1	Neural cell adhesion molecule 1		sp|P13595-2|NCAM1_MOUSE, sp|P13595-3|NCAM1_MOUSE
2017_01_19_MB1-4_Glyco_rep1_Frac1.06771.06771.3	interact.pep.xml	RVAAALPGMESTQDR	RVAAALPGM[147]ESTQDR	R	S	15	3	2020.3512	1616.7988	1616.7949	539.9402	539.9389	1616.7940	539.9386	0.0009	0.00115080000000	18.2560	0.0000	0.9990	2	0	169	183	0.0000	9M(15.9949)							false	sp|P35279|RAB6A_MOUSE	P35279	RAB6A_MOUSE	Rab6a	Ras-related protein Rab-6A		sp|P35279-2|RAB6A_MOUSE
2017_01_19_MB1-4_Glyco_rep1_Frac1.06772.06772.3	interact.pep.xml	NHSLAFVGTK	N[682]HSLAFVGTK	K	S	10	3	2020.4336	1640.7832	1640.7790	547.9350	547.9336	1072.5664	358.5294	568.2126	0.00001797835000	27.4810	8.6210	0.9962	2	0	441	450	0.0000	1N(568.2116)	HexNAc-2_Hex-1	1.4702	1.7811553761206436E-4	NHSLAFVGTK	17.516972	27.481869	true	sp|Q80UG2|PLXA4_MOUSE	Q80UG2	PLXA4_MOUSE	Plxna4	Plexin-A4
2017_01_19_MB1-4_Glyco_rep1_Frac1.06774.06774.4	interact.pep.xml	RMESSINHISQTVDIHKEK	RM[147]ESSINHISQTVDIHKEK	R	V	19	4	2020.6661	2267.1406	2267.1380	567.7924	567.7918	2267.1328	567.7905	0.0051	0.04430983000000	15.9140	0.0000	0.8812	2	1	85	103	0.0000	2M(15.9949)							false	sp|Q8CBW3-2|ABI1_MOUSE	Q8CBW3-2	ABI1_MOUSE	Abi1	Isoform 2 of Abl interactor 1	Abi2	sp|P62484|ABI2_MOUSE, sp|Q8CBW3-3|ABI1_MOUSE, sp|Q8CBW3-4|ABI1_MOUSE, sp|Q8CBW3-5|ABI1_MOUSE, sp|Q8CBW3|ABI1_MOUSE
2017_01_19_MB1-4_Glyco_rep1_Frac1.06776.06776.4	interact.pep.xml	RMESSINHISQTVDIHKEK	RM[147]ESSINHISQTVDIHKEK	R	V	19	4	2021.0616	2267.1406	2267.1380	567.7924	567.7918	2267.1328	567.7905	0.0051	0.00000000000193	37.5070	11.4000	1.0000	2	1	85	103	0.0000	2M(15.9949)							false	sp|Q8CBW3-2|ABI1_MOUSE	Q8CBW3-2	ABI1_MOUSE	Abi1	Isoform 2 of Abl interactor 1	Abi2	sp|P62484|ABI2_MOUSE, sp|Q8CBW3-3|ABI1_MOUSE, sp|Q8CBW3-4|ABI1_MOUSE, sp|Q8CBW3-5|ABI1_MOUSE, sp|Q8CBW3|ABI1_MOUSE
2017_01_19_MB1-4_Glyco_rep1_Frac1.06777.06777.3	interact.pep.xml	NHSLAFVGTK	N[520]HSLAFVGTK	K	S	10	3	2021.5938	1478.7288	1478.7249	493.9169	493.9156	1072.5664	358.5294	406.1584	0.00000011120150	24.9570	8.8310	1.0000	2	0	441	450	0.0000	1N(406.1588)	HexNAc-2	2.8613	1.7811553761206436E-4	NHSLAFVGTK	20.190712	24.957645	true	sp|Q80UG2|PLXA4_MOUSE	Q80UG2	PLXA4_MOUSE	Plxna4	Plexin-A4
2017_01_19_MB1-4_Glyco_rep1_Frac1.06779.06779.3	interact.pep.xml	NHSLAFVGTK	N[520]HSLAFVGTK	K	S	10	3	2022.2367	1478.7288	1478.7249	493.9169	493.9156	1072.5664	358.5294	406.1584	0.00000063204760	35.2970	10.0200	1.0000	2	0	441	450	0.0000	1N(406.1588)	HexNAc-2	4.2211	0.0	nHSLAFVGTK	35.297077	22.721365	true	sp|Q80UG2|PLXA4_MOUSE	Q80UG2	PLXA4_MOUSE	Plxna4	Plexin-A4
2017_01_19_MB1-4_Glyco_rep1_Frac1.06781.06781.3	interact.pep.xml	GVVVATGDRTVMGR	GVVVATGDRTVM[147]GR	R	I	14	3	2022.8632	1432.7499	1432.7446	478.5906	478.5888	1432.7455	478.5891	-0.0008	0.00000001344961	21.4910	8.9190	1.0000	2	1	246	259	0.0000	12M(15.9949)							true	sp|Q6PIC6|AT1A3_MOUSE	Q6PIC6	AT1A3_MOUSE	Atp1a3	Sodium/potassium-transporting ATPase subunit alpha-3
2017_01_19_MB1-4_Glyco_rep1_Frac1.06783.06783.3	interact.pep.xml	SQAVKDRAGSIVLK		K	V	14	3	2023.2378	1470.8579	1470.8516	491.2932	491.2911	1470.8517	491.2912	-0.0001	0.03821643000000	14.1710	7.5260	0.9188	2	2	68	81	0.0000								true	sp|Q9CPW4|ARPC5_MOUSE	Q9CPW4	ARPC5_MOUSE	Arpc5	Actin-related protein 2/3 complex subunit 5
2017_01_19_MB1-4_Glyco_rep1_Frac1.06784.06784.3	interact.pep.xml	LIQNNHYAMEDVATR	LIQNNHYAM[147]EDVATR	K	R	15	3	2023.3733	1789.8479	1789.8416	597.6232	597.6211	1789.8416	597.6211	0.0000	0.00142807100000	19.8810	8.4020	0.9988	2	0	533	547	0.0000	9M(15.9949)							false	sp|P16546|SPTN1_MOUSE	P16546	SPTN1_MOUSE	Sptan1	Spectrin alpha chain, non-erythrocytic 1		sp|P16546-2|SPTN1_MOUSE
2017_01_19_MB1-4_Glyco_rep1_Frac1.06787.06787.3	interact.pep.xml	LIQNNHYAMEDVATR	LIQNNHYAM[147]EDVATR	K	R	15	3	2024.1344	1789.8479	1789.8416	597.6232	597.6211	1789.8416	597.6211	0.0000	0.00000000007501	51.6340	12.0010	1.0000	2	0	533	547	0.0000	9M(15.9949)							false	sp|P16546|SPTN1_MOUSE	P16546	SPTN1_MOUSE	Sptan1	Spectrin alpha chain, non-erythrocytic 1		sp|P16546-2|SPTN1_MOUSE
2017_01_19_MB1-4_Glyco_rep1_Frac1.06791.06791.3	interact.pep.xml	NHSLAFVGTK	N[1330]HSLAFVGTK	K	S	10	3	2025.6017	2288.9995	2288.9902	764.0071	764.0040	1072.5664	358.5294	1216.4238	0.00321921500000	18.4690	0.0000	0.9982	2	0	441	450	0.0000	1N(1216.4229)	HexNAc-2_Hex-5	2.4186	1.7811553761206436E-4	NHSLAFVGTK	17.679935	18.469757	true	sp|Q80UG2|PLXA4_MOUSE	Q80UG2	PLXA4_MOUSE	Plxna4	Plexin-A4
2017_01_19_MB1-4_Glyco_rep1_Frac1.06794.06794.3	interact.pep.xml	NHSLAFVGTK	N[1330]HSLAFVGTK	K	S	10	3	2025.9174	2288.9995	2288.9902	764.0071	764.0040	1072.5664	358.5294	1216.4238	0.00001453658000	39.2300	11.0310	0.9999	2	0	441	450	0.0000	1N(1216.4229)	HexNAc-2_Hex-5	4.7880	0.0	nHSLAFVGTK	39.23072	31.110594	true	sp|Q80UG2|PLXA4_MOUSE	Q80UG2	PLXA4_MOUSE	Plxna4	Plexin-A4
2017_01_19_MB1-4_Glyco_rep1_Frac1.06802.06802.3	interact.pep.xml	GGNMKEVFTR		K	F	10	3	2028.5797	1137.5620	1137.5603	380.1946	380.1940	1137.5600	380.1939	0.0002	0.00013908900000	24.8370	7.4700	0.9989	2	1	243	252	0.0000								true	sp|Q04447|KCRB_MOUSE	Q04447	KCRB_MOUSE	Ckb	Creatine kinase B-type
2017_01_19_MB1-4_Glyco_rep1_Frac1.06865.06865.3	interact.pep.xml	GDLNINMTSPMGTK	GDLNIN[1655]M[147]TSPM[147]GTK	R	S	14	3	2046.6415	3050.2227	3050.2136	1017.7482	1017.7451	1509.6802	504.2340	1540.5334	0.26393680000000	9.8140	0.0000	0.8300	2	0	518	531	0.0000	11M(15.9949), 7M(15.9949), 6N(1540.5285)	HexNAc-2_Hex-7	1.1921	1.939487975174554E-4	GDLNInMTSPMGTK	9.8146305	9.8146305	true	sp|P21661|NEC2_MOUSE	P21661	NEC2_MOUSE	Pcsk2	Neuroendocrine convertase 2
2017_01_19_MB1-4_Glyco_rep1_Frac1.06885.06885.2	interact.pep.xml	YVPFNGTK	YVPFN[1493]GTK	R	L	8	2	2051.0674	2302.9500	2302.9478	1152.4823	1152.4812	924.4705	463.2425	1378.4772	0.05373409000000	12.5790	0.0000	0.9530	2	0	862	869	0.0000	5N(1378.4757)	HexNAc-2_Hex-6	2.6571	1.7811553761206436E-4	YVPFNGTK	10.724969	12.579075	true	sp|Q810U3|NFASC_MOUSE	Q810U3	NFASC_MOUSE	Nfasc	Neurofascin
2017_01_19_MB1-4_Glyco_rep1_Frac1.06905.06905.3	interact.pep.xml	QIVSAVQYCHQK	QIVSAVQYCHQK	R	F	12	3	2055.5880	1459.7255	1459.7222	487.5824	487.5813	1459.7241	487.5820	-0.0019	0.00004834180000	25.0840	10.1460	0.9998	2	0	158	169	0.0000	9C(57.0215)							false	sp|Q05512-3|MARK2_MOUSE	Q05512-3	MARK2_MOUSE	Mark2	Isoform 3 of Serine/threonine-protein kinase MARK2	Mark1, Mark3	sp|Q03141-2|MARK3_MOUSE, sp|Q03141-3|MARK3_MOUSE, sp|Q03141|MARK3_MOUSE, sp|Q05512-2|MARK2_MOUSE, sp|Q05512-4|MARK2_MOUSE, sp|Q05512|MARK2_MOUSE, sp|Q8VHJ5|MARK1_MOUSE
2017_01_19_MB1-4_Glyco_rep1_Frac1.06912.06912.3	interact.pep.xml	IQRQLEITGR		R	T	10	3	2057.0352	1212.6956	1212.6931	405.2391	405.2383	1212.6937	405.2385	-0.0006	0.00004519882000	26.5820	12.0460	0.9994	2	1	148	157	0.0000								false	sp|P61264|STX1B_MOUSE	P61264	STX1B_MOUSE	Stx1b	Syntaxin-1B	Stx1a, Stx2	sp|O35526|STX1A_MOUSE, sp|Q00262|STX2_MOUSE
2017_01_19_MB1-4_Glyco_rep1_Frac1.06913.06913.3	interact.pep.xml	DIILHSTGHNISR	DIILHSTGHN[1168]ISR	R	V	13	3	2057.1794	2516.1462	2516.1372	839.7227	839.7197	1461.7688	488.2635	1054.3684	0.04647829000000	19.8310	11.7940	0.9310	2	0	206	218	0.0000	10N(1054.3701)	HexNAc-2_Hex-4	2.5608	1.7811553761206436E-4	DIILHSTGHnISR	19.831573	19.831573	true	sp|Q8C129|LCAP_MOUSE	Q8C129	LCAP_MOUSE	Lnpep	Leucyl-cystinyl aminopeptidase
2017_01_19_MB1-4_Glyco_rep1_Frac1.06914.06914.4	interact.pep.xml	SVAHNMTMPNKLLR	SVAHN[1493]M[147]TMPNKLLR	K	I	14	4	2057.2639	3005.3213	3005.3083	752.3376	752.3344	1626.8333	407.7156	1378.4751	0.00000030846330	25.0520	20.2830	0.9996	2	1	133	146	0.0000	6M(15.9949), 5N(1378.4757)	HexNAc-2_Hex-6	2.9894	1.7811553761206436E-4	SVAHnMTMPNKLLR	25.052902	23.585672	false	sp|P62812|GBRA1_MOUSE	P62812	GBRA1_MOUSE	Gabra1	Gamma-aminobutyric acid receptor subunit alpha-1	Gabra2	sp|P26048|GBRA2_MOUSE
2017_01_19_MB1-4_Glyco_rep1_Frac1.06915.06915.3	interact.pep.xml	DIILHSTGHNISR	DIILHSTGHN[1330]ISR	R	V	13	3	2057.7745	2678.1973	2678.1895	893.7397	893.7371	1461.7688	488.2635	1216.4206	0.03665575000000	27.7330	15.9670	0.9815	2	0	206	218	0.0000	10N(1216.4229)	HexNAc-2_Hex-5	2.9108	1.7811553761206436E-4	DIILHSTGHnISR	27.733562	27.733562	true	sp|Q8C129|LCAP_MOUSE	Q8C129	LCAP_MOUSE	Lnpep	Leucyl-cystinyl aminopeptidase
2017_01_19_MB1-4_Glyco_rep1_Frac1.06926.06926.3	interact.pep.xml	RGNMSSLGFTSK	RGN[1979]MSSLGFTSK	R	E	12	3	2060.4494	3150.2827	3150.2705	1051.1015	1051.0974	1283.6292	428.8837	1866.6413	0.00029123940000	23.6430	13.2440	0.9967	2	0	430	441	0.0000	3N(1864.6342)	HexNAc-2_Hex-9	1.9910	1.7811553761206436E-4	RGNMSSLGFTSK	21.18853	23.643444	true	sp|P41234|ABCA2_MOUSE	P41234	ABCA2_MOUSE	Abca2	ATP-binding cassette sub-family A member 2
2017_01_19_MB1-4_Glyco_rep1_Frac1.06948.06948.3	interact.pep.xml	YVPFNGTK	YVPFN[1006]GTK	R	L	8	3	2067.8963	1816.7954	1816.7881	606.6057	606.6033	924.4705	309.1641	892.3175	0.14052380000000	10.9090	0.0000	0.6682	2	0	862	869	0.0000	5N(892.3172)	HexNAc-2_Hex-3	3.0409	1.7811553761206436E-4	YVPFNGTK	9.4251	10.909052	true	sp|Q810U3|NFASC_MOUSE	Q810U3	NFASC_MOUSE	Nfasc	Neurofascin
2017_01_19_MB1-4_Glyco_rep1_Frac1.06956.06956.3	interact.pep.xml	ISVYYNEASSHK		R	Y	12	3	2070.2740	1396.6658	1396.6614	466.5625	466.5611	1396.6622	466.5613	-0.0008	0.00000038039020	29.1560	8.9430	1.0000	2	0	47	58	0.0000								true	sp|Q9ERD7|TBB3_MOUSE	Q9ERD7	TBB3_MOUSE	Tubb3	Tubulin beta-3 chain
2017_01_19_MB1-4_Glyco_rep1_Frac1.06957.06957.3	interact.pep.xml	LNFSHGTHEYHAETIK		R	N	16	3	2070.5395	1882.9017	1882.8962	628.6412	628.6393	1882.8961	628.6393	0.0001	0.00000000000005	51.9360	13.5520	1.0000	2	0	74	89	0.0000								false	sp|P52480-2|KPYM_MOUSE	P52480-2	KPYM_MOUSE	Pkm	Isoform M1 of Pyruvate kinase PKM		sp|P52480|KPYM_MOUSE
2017_01_19_MB1-4_Glyco_rep1_Frac1.06958.06958.3	interact.pep.xml	YVPFNGTK	YVPFN[1168]GTK	R	L	8	3	2070.7130	1978.8464	1978.8411	660.6227	660.6210	924.4705	309.1641	1054.3706	0.13373650000000	11.9950	0.0000	0.8138	2	0	862	869	0.0000	5N(1054.3701)	HexNAc-2_Hex-4	3.2193	0.0	YVPFNGTK	10.350802	11.995985	true	sp|Q810U3|NFASC_MOUSE	Q810U3	NFASC_MOUSE	Nfasc	Neurofascin
2017_01_19_MB1-4_Glyco_rep1_Frac1.06961.06961.3	interact.pep.xml	YVPFNGTK	YVPFN[1168]GTK	R	L	8	3	2071.0888	1978.8464	1978.8411	660.6227	660.6210	924.4705	309.1641	1054.3706	0.00044411970000	22.9100	8.2180	0.9985	2	0	862	869	0.0000	5N(1054.3701)	HexNAc-2_Hex-4	4.7559	0.0	YVPFnGTK	22.910046	20.23764	true	sp|Q810U3|NFASC_MOUSE	Q810U3	NFASC_MOUSE	Nfasc	Neurofascin
2017_01_19_MB1-4_Glyco_rep1_Frac1.06962.06962.3	interact.pep.xml	YVPFNGTK	YVPFN[1330]GTK	R	L	8	3	2071.6285	2140.9030	2140.8940	714.6416	714.6386	924.4705	309.1641	1216.4235	0.15144330000000	11.7790	0.0000	0.9198	2	0	862	869	0.0000	5N(1216.4229)	HexNAc-2_Hex-5	2.9566	1.7811553761206436E-4	YVPFNGTK	10.149744	11.779556	true	sp|Q810U3|NFASC_MOUSE	Q810U3	NFASC_MOUSE	Nfasc	Neurofascin
2017_01_19_MB1-4_Glyco_rep1_Frac1.06965.06965.3	interact.pep.xml	YVPFNGTK	YVPFN[1330]GTK	R	L	8	3	2072.0549	2140.9030	2140.8940	714.6416	714.6386	924.4705	309.1641	1216.4235	0.02348280000000	19.0170	0.0000	0.9886	2	0	862	869	0.0000	5N(1216.4229)	HexNAc-2_Hex-5	4.4065	0.0	YVPFnGTK	19.017878	19.017878	true	sp|Q810U3|NFASC_MOUSE	Q810U3	NFASC_MOUSE	Nfasc	Neurofascin
2017_01_19_MB1-4_Glyco_rep1_Frac1.06967.06967.5	interact.pep.xml	LNFSHGTHEYHAETIK		R	N	16	5	2072.6756	1882.8999	1882.8949	377.5873	377.5863	1882.8961	377.5865	-0.0012	0.00000150545300	25.9630	10.1610	1.0000	2	0	74	89	0.0000								false	sp|P52480-2|KPYM_MOUSE	P52480-2	KPYM_MOUSE	Pkm	Isoform M1 of Pyruvate kinase PKM		sp|P52480|KPYM_MOUSE
2017_01_19_MB1-4_Glyco_rep1_Frac1.06968.06968.4	interact.pep.xml	LNFSHGTHEYHAETIK		R	N	16	4	2072.9414	1882.8994	1882.8949	471.7321	471.7310	1882.8961	471.7313	-0.0012	0.00000000248426	38.6460	10.5830	1.0000	2	0	74	89	0.0000								false	sp|P52480-2|KPYM_MOUSE	P52480-2	KPYM_MOUSE	Pkm	Isoform M1 of Pyruvate kinase PKM		sp|P52480|KPYM_MOUSE
2017_01_19_MB1-4_Glyco_rep1_Frac1.06978.06978.3	interact.pep.xml	NLKLGIHEDSTNR		K	R	13	3	2075.8667	1495.7777	1495.7742	499.5998	499.5987	1495.7742	499.5987	0.0000	0.00000000007452	38.0260	8.7530	1.0000	2	1	436	448	0.0000								true	sp|P11499|HS90B_MOUSE	P11499	HS90B_MOUSE	Hsp90ab1	Heat shock protein HSP 90-beta
2017_01_19_MB1-4_Glyco_rep1_Frac1.06988.06988.2	interact.pep.xml	LSSPATLNSR		K	V	10	2	2078.5430	1044.5590	1044.5538	523.2868	523.2842	1044.5563	523.2854	-0.0024	0.00245188500000	20.9420	9.0630	0.9967	2	0	98	107	0.0000								true	sp|P00761|TRYP_PIG	P00761	TRYP_PIG		Trypsin
2017_01_19_MB1-4_Glyco_rep1_Frac1.06989.06989.3	interact.pep.xml	YVPFNGTK	YVPFN[844]GTK	R	L	8	3	2078.5920	1654.7385	1654.7346	552.5868	552.5855	924.4705	309.1641	730.2641	0.00811895400000	16.8620	0.0000	0.9286	2	0	862	869	0.0000	5N(730.2644)	HexNAc-2_Hex-2	4.3485	0.0	YVPFnGTK	16.862091	15.658786	true	sp|Q810U3|NFASC_MOUSE	Q810U3	NFASC_MOUSE	Nfasc	Neurofascin
2017_01_19_MB1-4_Glyco_rep1_Frac1.06992.06992.2	interact.pep.xml	YVPFNGTK	YVPFN[317]GTK	R	L	8	2	2079.7538	1127.5529	1127.5490	564.7837	564.7818	924.4705	463.2425	203.0784	0.07726806000000	11.9480	0.0000	0.7079	2	0	862	869	0.0000	5N(203.0794)	HexNAc-1	0.3277	2.528871280451825E-4	YVPFNGTK	5.3677335	11.948896	true	sp|Q810U3|NFASC_MOUSE	Q810U3	NFASC_MOUSE	Nfasc	Neurofascin
2017_01_19_MB1-4_Glyco_rep1_Frac1.06998.06998.3	interact.pep.xml	HNNCMASHLTPAVYAR	HNNCM[147]ASHLTPAVYAR	K	L	16	3	2081.0777	1856.8474	1856.8407	619.9564	619.9542	1856.8410	619.9543	-0.0002	0.00000091411320	31.6560	0.0000	1.0000	2	0	60	75	0.0000	4C(57.0215), 5M(15.9949)							true	sp|P30275|KCRU_MOUSE	P30275	KCRU_MOUSE	Ckmt1	Creatine kinase U-type, mitochondrial
2017_01_19_MB1-4_Glyco_rep1_Frac1.07006.07006.4	interact.pep.xml	HASSGSTVHIHPQAAPVVCR	HASSGSTVHIHPQAAPVVCR	K	H	20	4	2083.5947	2110.0552	2110.0474	528.5211	528.5191	2110.0488	528.5195	-0.0014	0.00000000000000	55.9130	9.5150	1.0000	2	0	3315	3334	0.0000	19C(57.0215)							false	sp|Q7TMY8-3|HUWE1_MOUSE	Q7TMY8-3	HUWE1_MOUSE	Huwe1	Isoform 3 of E3 ubiquitin-protein ligase HUWE1		sp|Q7TMY8-2|HUWE1_MOUSE, sp|Q7TMY8-4|HUWE1_MOUSE, sp|Q7TMY8|HUWE1_MOUSE
2017_01_19_MB1-4_Glyco_rep1_Frac1.07007.07007.3	interact.pep.xml	LPSGSDHVMLK	LPSGSDHVM[147]LK	R	S	11	3	2083.8599	1198.6038	1198.6010	400.5419	400.5409	1198.6014	400.5411	-0.0004	0.00000077502220	19.7500	8.0960	1.0000	2	0	652	662	0.0000	9M(15.9949)							false	sp|P13595|NCAM1_MOUSE	P13595	NCAM1_MOUSE	Ncam1	Neural cell adhesion molecule 1		sp|P13595-2|NCAM1_MOUSE, sp|P13595-3|NCAM1_MOUSE
2017_01_19_MB1-4_Glyco_rep1_Frac1.07008.07008.3	interact.pep.xml	AGIRDGVVKPLK		K	C	12	3	2083.9703	1251.7699	1251.7656	418.2639	418.2625	1251.7662	418.2627	-0.0006	0.00013024160000	24.0410	6.3310	0.9990	2	2	1809	1820	0.0000								true	sp|P19096|FAS_MOUSE	P19096	FAS_MOUSE	Fasn	Fatty acid synthase
2017_01_19_MB1-4_Glyco_rep1_Frac1.07011.07011.3	interact.pep.xml	AGIRDGVVKPLK		K	C	12	3	2084.2156	1251.7699	1251.7656	418.2639	418.2625	1251.7662	418.2627	-0.0006	0.00000427317000	28.9770	9.0410	0.9997	2	2	1809	1820	0.0000								true	sp|P19096|FAS_MOUSE	P19096	FAS_MOUSE	Fasn	Fatty acid synthase
2017_01_19_MB1-4_Glyco_rep1_Frac1.07035.07035.3	interact.pep.xml	VGQAVDVVGQAGKPK		R	T	15	3	2091.0093	1451.8130	1451.8096	484.9449	484.9438	1451.8096	484.9438	0.0000	0.00000000000092	41.7020	9.4020	1.0000	2	1	846	860	0.0000								true	sp|Q8VDM4|PSMD2_MOUSE	Q8VDM4	PSMD2_MOUSE	Psmd2	26S proteasome non-ATPase regulatory subunit 2
2017_01_19_MB1-4_Glyco_rep1_Frac1.07045.07045.2	interact.pep.xml	AASLVGKK	n[43]AASLVGKK	M	I	8	2	2093.6746	814.4930	814.4907	408.2538	408.2526	814.4913	408.2529	-0.0005	0.00002152410000	27.5710	10.8370	1.0000	2	0	2	9	0.0000	N-term(42.0106)							true	sp|Q9D892|ITPA_MOUSE	Q9D892	ITPA_MOUSE	Itpa	Inosine triphosphate pyrophosphatase
2017_01_19_MB1-4_Glyco_rep1_Frac1.07047.07047.4	interact.pep.xml	KSVDKDPMLLSGTHVMEGSGR	KSVDKDPM[147]LLSGTHVM[147]EGSGR	R	M	21	4	2093.8790	2275.1047	2275.0952	569.7835	569.7811	2275.0935	569.7807	0.0017	0.00000838708600	19.3570	6.3050	1.0000	2	1	250	270	0.0000	16M(15.9949), 8M(15.9949)							true	sp|Q9R0K7|AT2B2_MOUSE	Q9R0K7	AT2B2_MOUSE	Atp2b2	Plasma membrane calcium-transporting ATPase 2
2017_01_19_MB1-4_Glyco_rep1_Frac1.07048.07048.2	interact.pep.xml	FCLDNGAK	FCLDNGAK	K	S	8	2	2094.3894	923.4194	923.4167	462.7170	462.7156	923.4171	462.7158	-0.0004	0.02579289000000	13.8540	6.7610	0.9809	2	0	49	56	0.0000	2C(57.0215)							true	sp|P09411|PGK1_MOUSE	P09411	PGK1_MOUSE	Pgk1	Phosphoglycerate kinase 1
2017_01_19_MB1-4_Glyco_rep1_Frac1.07058.07058.3	interact.pep.xml	NSTTLVMHMK	N[1493]STTLVMHMK	R	V	10	3	2097.1664	2539.0564	2539.0450	847.3594	847.3556	1160.5681	387.8633	1378.4768	0.01200190000000	18.1830	9.8300	0.9926	2	0	1826	1835	0.0000	1N(1378.4757)	HexNAc-2_Hex-6	3.8256	0.0	nSTTLVMHMK	18.18398	18.18398	true	sp|Q91ZX7|LRP1_MOUSE	Q91ZX7	LRP1_MOUSE	Lrp1	Prolow-density lipoprotein receptor-related protein 1
2017_01_19_MB1-4_Glyco_rep1_Frac1.07060.07060.3	interact.pep.xml	GNLSSAPAPAMPTALHSK	GN[1330]LSSAPAPAM[147]PTALHSK	R	M	18	3	2098.2580	2981.3208	2981.3083	994.7809	994.7767	1764.8827	589.3015	1216.4256	0.00017609620000	23.5170	0.0000	0.9997	2	0	210	227	0.0000	11M(15.9949), 2N(1216.4229)	HexNAc-2_Hex-5	0.7434	2.1981886925173658E-4	GnLSSAPAPAMPTALHSK	23.517565	20.822533	true	sp|Q99J85|NPTXR_MOUSE	Q99J85	NPTXR_MOUSE	Nptxr	Neuronal pentraxin receptor
2017_01_19_MB1-4_Glyco_rep1_Frac1.07065.07065.4	interact.pep.xml	EKLLLPAKNTTHLK	EKLLLPAKN[1762]TTHLK	R	T	14	4	2099.3651	3253.5930	3253.5793	814.4055	814.4021	1604.9613	402.2476	1648.6180	0.00010709020000	25.3810	14.3160	0.9794	2	2	437	450	0.0000	9N(1647.6132)	HexNAc-5_Hex-3_Fuc-1	-5.3308	0.0027774752205642086	EKLLLPAKnTTHLK	25.38147	17.097225	false	sp|O35136-2|NCAM2_MOUSE	O35136-2	NCAM2_MOUSE	Ncam2	Isoform Short of Neural cell adhesion molecule 2		sp|O35136|NCAM2_MOUSE
2017_01_19_MB1-4_Glyco_rep1_Frac1.07070.07070.3	interact.pep.xml	ELRHFISGDEPK		K	E	12	3	2100.6342	1426.7251	1426.7208	476.5823	476.5809	1426.7203	476.5807	0.0004	0.00189343200000	17.3910	0.0000	0.9953	2	1	221	232	0.0000								false	sp|P16330|CN37_MOUSE	P16330	CN37_MOUSE	Cnp	2',3'-cyclic-nucleotide 3'-phosphodiesterase		sp|P16330-2|CN37_MOUSE
2017_01_19_MB1-4_Glyco_rep1_Frac1.07073.07073.4	interact.pep.xml	EKLLLPAKNTTHLK	EKLLLPAKN[1355]TTHLK	R	T	14	4	2101.8148	2846.4277	2846.4180	712.6142	712.6118	1604.9613	402.2476	1241.4566	0.01144194000000	18.2660	7.4450	0.7923	2	2	437	450	0.0000	9N(1241.4545)	HexNAc-3_Hex-3_Fuc-1	-2.4147	0.0012256403971074887	EKLLLPAKnTTHLK	18.26666	18.26666	false	sp|O35136-2|NCAM2_MOUSE	O35136-2	NCAM2_MOUSE	Ncam2	Isoform Short of Neural cell adhesion molecule 2		sp|O35136|NCAM2_MOUSE
2017_01_19_MB1-4_Glyco_rep1_Frac1.07074.07074.3	interact.pep.xml	GVVVATGDRTVMGR	GVVVATGDRTVM[147]GR	R	I	14	3	2102.0803	1432.7502	1432.7449	478.5907	478.5889	1432.7455	478.5891	-0.0006	0.03618262000000	13.2660	6.8660	0.9233	2	1	246	259	0.0000	12M(15.9949)							true	sp|Q6PIC6|AT1A3_MOUSE	Q6PIC6	AT1A3_MOUSE	Atp1a3	Sodium/potassium-transporting ATPase subunit alpha-3
2017_01_19_MB1-4_Glyco_rep1_Frac1.07075.07075.3	interact.pep.xml	RPISADSAIMNPASK	RPISADSAIM[147]NPASK	R	V	15	3	2102.1867	1572.7976	1572.7921	525.2731	525.2713	1572.7928	525.2715	-0.0007	0.00000000281909	31.9100	9.1600	1.0000	2	0	64	78	0.0000	10M(15.9949)							true	sp|Q68FD5|CLH1_MOUSE	Q68FD5	CLH1_MOUSE	Cltc	Clathrin heavy chain 1
2017_01_19_MB1-4_Glyco_rep1_Frac1.07077.07077.3	interact.pep.xml	GVVVATGDRTVMGR	GVVVATGDRTVM[147]GR	R	I	14	3	2102.3742	1432.7502	1432.7449	478.5907	478.5889	1432.7455	478.5891	-0.0006	0.00000000148386	29.7530	8.9200	1.0000	2	1	246	259	0.0000	12M(15.9949)							true	sp|Q6PIC6|AT1A3_MOUSE	Q6PIC6	AT1A3_MOUSE	Atp1a3	Sodium/potassium-transporting ATPase subunit alpha-3
2017_01_19_MB1-4_Glyco_rep1_Frac1.07081.07081.3	interact.pep.xml	EKLLLPAKNTTHLK	EKLLLPAKN[1355]TTHLK	R	T	14	3	2103.6390	2846.4280	2846.4165	949.8166	949.8128	1604.9613	535.9944	1241.4552	0.00101099700000	21.4810	10.5700	0.9894	2	2	437	450	0.0000	9N(1241.4545)	HexNAc-3_Hex-3_Fuc-1	-3.2726	0.0019353703595097061	EKLLLPAKnTTHLK	21.481422	14.69121	false	sp|O35136-2|NCAM2_MOUSE	O35136-2	NCAM2_MOUSE	Ncam2	Isoform Short of Neural cell adhesion molecule 2		sp|O35136|NCAM2_MOUSE
2017_01_19_MB1-4_Glyco_rep1_Frac1.07084.07084.3	interact.pep.xml	ALSTGEKGFGYK		R	G	12	3	2104.8120	1256.6436	1256.6401	419.8885	419.8873	1256.6400	419.8873	0.0001	0.00000708473900	27.0620	12.1060	0.9997	2	1	38	49	0.0000								false	sp|P17742|PPIA_MOUSE	P17742	PPIA_MOUSE	Ppia	Peptidyl-prolyl cis-trans isomerase A	PPIA	sp|P62937|PPIA_HUMAN
2017_01_19_MB1-4_Glyco_rep1_Frac1.07087.07087.2	interact.pep.xml	SAQLGFK		K	T	7	2	2105.2782	749.4086	749.4067	375.7116	375.7106	749.4072	375.7109	-0.0004	0.03076096000000	13.5480	6.5100	0.9804	2	0	60	66	0.0000								true	sp|O08749|DLDH_MOUSE	O08749	DLDH_MOUSE	Dld	Dihydrolipoyl dehydrogenase, mitochondrial
2017_01_19_MB1-4_Glyco_rep1_Frac1.07090.07090.2	interact.pep.xml	SAQLGFK		K	T	7	2	2106.4753	749.4086	749.4067	375.7116	375.7106	749.4072	375.7109	-0.0004	0.35095380000000	8.3190	0.0000	0.6981	2	0	60	66	0.0000								true	sp|O08749|DLDH_MOUSE	O08749	DLDH_MOUSE	Dld	Dihydrolipoyl dehydrogenase, mitochondrial
2017_01_19_MB1-4_Glyco_rep1_Frac1.07094.07094.4	interact.pep.xml	EKLLLPAKNTTHLK	EKLLLPAKN[1152]TTHLK	R	T	14	4	2107.5684	2643.3467	2643.3374	661.8440	661.8416	1604.9613	402.2476	1038.3761	0.01321296000000	15.0160	0.0000	0.8564	2	2	437	450	0.0000	9N(1038.3751)	HexNAc-2_Hex-3_Fuc-1	-1.3279	5.741109722738172E-4	EKLLLPAKnTTHLK	15.01613	15.01613	false	sp|O35136-2|NCAM2_MOUSE	O35136-2	NCAM2_MOUSE	Ncam2	Isoform Short of Neural cell adhesion molecule 2		sp|O35136|NCAM2_MOUSE
2017_01_19_MB1-4_Glyco_rep1_Frac1.07095.07095.5	interact.pep.xml	EKLLLPAKNTTHLK	EKLLLPAKN[1355]TTHLK	R	T	14	5	2107.6705	2846.4272	2846.4158	570.2927	570.2904	1604.9613	321.9995	1241.4544	0.01444608000000	14.8610	5.7190	0.8487	2	2	437	450	0.0000	9N(1241.4545)	HexNAc-3_Hex-3_Fuc-1	-1.6437	7.451082026694311E-4	EKLLLPAKnTTHLK	14.861983	11.270298	false	sp|O35136-2|NCAM2_MOUSE	O35136-2	NCAM2_MOUSE	Ncam2	Isoform Short of Neural cell adhesion molecule 2		sp|O35136|NCAM2_MOUSE
2017_01_19_MB1-4_Glyco_rep1_Frac1.07097.07097.4	interact.pep.xml	EKLLLPAKNTTHLK	EKLLLPAKN[1152]TTHLK	R	T	14	4	2108.7096	2643.3467	2643.3374	661.8440	661.8416	1604.9613	402.2476	1038.3761	0.00000000000001	41.3440	9.9620	1.0000	2	2	437	450	0.0000	9N(1038.3751)	HexNAc-2_Hex-3_Fuc-1	-3.0493	0.0016629053331749615	EKLLLPAKnTTHLK	41.344963	19.36729	false	sp|O35136-2|NCAM2_MOUSE	O35136-2	NCAM2_MOUSE	Ncam2	Isoform Short of Neural cell adhesion molecule 2		sp|O35136|NCAM2_MOUSE
2017_01_19_MB1-4_Glyco_rep1_Frac1.07102.07102.3	interact.pep.xml	LMADFQAGRVTKER	LM[147]ADFQAGRVTKER	R	M	14	3	2109.7872	1636.8406	1636.8372	546.6208	546.6197	1636.8353	546.6190	0.0018	0.00000108899500	36.0180	15.1590	1.0000	2	2	3568	3581	0.0000	2M(15.9949)							false	sp|Q9QXS1-10|PLEC_MOUSE	Q9QXS1-10	PLEC_MOUSE	Plec	Isoform PLEC-1D of Plectin		sp|Q9QXS1-11|PLEC_MOUSE, sp|Q9QXS1-12|PLEC_MOUSE, sp|Q9QXS1-13|PLEC_MOUSE, sp|Q9QXS1-14|PLEC_MOUSE, sp|Q9QXS1-15|PLEC_MOUSE, sp|Q9QXS1-16|PLEC_MOUSE, sp|Q9QXS1-2|PLEC_MOUSE, sp|Q9QXS1-3|PLEC_MOUSE, sp|Q9QXS1-4|PLEC_MOUSE, sp|Q9QXS1-5|PLEC_MOUSE, sp|Q9QXS1-6|PLEC_MOUSE, sp|Q9QXS1-7|PLEC_MOUSE, sp|Q9QXS1-8|PLEC_MOUSE, sp|Q9QXS1-9|PLEC_MOUSE, sp|Q9QXS1|PLEC_MOUSE
2017_01_19_MB1-4_Glyco_rep1_Frac1.07107.07107.3	interact.pep.xml	RGDLNINMTSPMGTK	RGDLNIN[1493]M[147]TSPM[147]GTK	R	S	15	3	2111.6011	3045.2676	3045.2590	1016.0965	1016.0936	1665.7812	556.2677	1379.4777	0.03919675000000	15.1270	8.1010	0.9427	2	0	517	531	0.0000	12M(15.9949), 8M(15.9949), 7N(1378.4757)	HexNAc-2_Hex-6	4.6745	0.0	RGDLNInMTSPMGTK	15.127937	15.127937	true	sp|P21661|NEC2_MOUSE	P21661	NEC2_MOUSE	Pcsk2	Neuroendocrine convertase 2
2017_01_19_MB1-4_Glyco_rep1_Frac1.07109.07109.4	interact.pep.xml	LMADFQAGRVTKER	LM[147]ADFQAGRVTKER	R	M	14	4	2112.2269	1636.8400	1636.8340	410.2173	410.2158	1636.8353	410.2161	-0.0013	0.00000000991692	23.2520	10.4630	1.0000	2	2	3568	3581	0.0000	2M(15.9949)							false	sp|Q9QXS1-10|PLEC_MOUSE	Q9QXS1-10	PLEC_MOUSE	Plec	Isoform PLEC-1D of Plectin		sp|Q9QXS1-11|PLEC_MOUSE, sp|Q9QXS1-12|PLEC_MOUSE, sp|Q9QXS1-13|PLEC_MOUSE, sp|Q9QXS1-14|PLEC_MOUSE, sp|Q9QXS1-15|PLEC_MOUSE, sp|Q9QXS1-16|PLEC_MOUSE, sp|Q9QXS1-2|PLEC_MOUSE, sp|Q9QXS1-3|PLEC_MOUSE, sp|Q9QXS1-4|PLEC_MOUSE, sp|Q9QXS1-5|PLEC_MOUSE, sp|Q9QXS1-6|PLEC_MOUSE, sp|Q9QXS1-7|PLEC_MOUSE, sp|Q9QXS1-8|PLEC_MOUSE, sp|Q9QXS1-9|PLEC_MOUSE, sp|Q9QXS1|PLEC_MOUSE
2017_01_19_MB1-4_Glyco_rep1_Frac1.07116.07116.3	interact.pep.xml	RGDLNINMTSPMGTK	RGDLNIN[1493]M[147]TSPM[147]GTK	R	S	15	3	2113.9833	3044.2670	3044.2578	1015.7629	1015.7599	1665.7812	556.2677	1378.4765	0.02162719000000	15.1600	6.7980	0.9870	2	0	517	531	0.0000	12M(15.9949), 8M(15.9949), 7N(1378.4757)	HexNAc-2_Hex-6	3.8178	0.0	RGDLNInMTSPMGTK	15.160987	15.160987	true	sp|P21661|NEC2_MOUSE	P21661	NEC2_MOUSE	Pcsk2	Neuroendocrine convertase 2
2017_01_19_MB1-4_Glyco_rep1_Frac1.07135.07135.6	interact.pep.xml	VPGNFHVSTHSATAQPQNPDMTHTIHK	VPGNFHVSTHSATAQPQNPDM[147]THTIHK	K	L	27	6	2119.2908	2967.4114	2967.4033	495.5758	495.5745	2967.4045	495.5747	-0.0012	0.48176180000000	10.9100	8.3100	0.5926	2	0	126	152	0.0000	21M(15.9949)							true	sp|Q9DC16|ERGI1_MOUSE	Q9DC16	ERGI1_MOUSE	Ergic1	Endoplasmic reticulum-Golgi intermediate compartment protein 1
2017_01_19_MB1-4_Glyco_rep1_Frac1.07136.07136.5	interact.pep.xml	VPGNFHVSTHSATAQPQNPDMTHTIHK	VPGNFHVSTHSATAQPQNPDM[147]THTIHK	K	L	27	5	2119.5564	2967.4143	2967.4058	594.4901	594.4884	2967.4045	594.4882	0.0012	0.01218406000000	11.7720	7.7950	0.9829	2	0	126	152	0.0000	21M(15.9949)							true	sp|Q9DC16|ERGI1_MOUSE	Q9DC16	ERGI1_MOUSE	Ergic1	Endoplasmic reticulum-Golgi intermediate compartment protein 1
2017_01_19_MB1-4_Glyco_rep1_Frac1.07137.07137.3	interact.pep.xml	GKGPLKNTSDVINAAK		R	K	16	3	2119.6621	1611.8987	1611.8943	538.3068	538.3054	1611.8943	538.3054	0.0000	0.00000000453645	37.0120	10.6950	1.0000	2	2	744	759	0.0000								false	sp|Q61301-3|CTNA2_MOUSE	Q61301-3	CTNA2_MOUSE	Ctnna2	Isoform 3 of Catenin alpha-2		sp|Q61301-2|CTNA2_MOUSE, sp|Q61301|CTNA2_MOUSE
2017_01_19_MB1-4_Glyco_rep1_Frac1.07154.07154.3	interact.pep.xml	LQTCCDKPLLK	LQTCCDKPLLK	K	K	11	3	2124.3272	1374.7035	1374.6998	459.2418	459.2405	1374.7000	459.2406	-0.0001	0.00012213960000	28.1290	18.7350	0.9990	2	1	299	309	0.0000	4C(57.0215), 5C(57.0215)							true	sp|P07724|ALBU_MOUSE	P07724	ALBU_MOUSE	Alb	Albumin
2017_01_19_MB1-4_Glyco_rep1_Frac1.07155.07155.3	interact.pep.xml	KSEIGIAMGSGTAVAK	KSEIGIAM[147]GSGTAVAK	K	T	16	3	2124.4357	1535.8093	1535.8059	512.9437	512.9426	1534.8024	512.6081	1.0035	0.00000000016044	36.2790	10.8910	1.0000	2	0	712	727	0.0000	8M(15.9949)	Mod1: First isotopic peak (PeakApex: 1.0028, Theoretical: 1.0024)						false	sp|O55143|AT2A2_MOUSE	O55143	AT2A2_MOUSE	Atp2a2	Sarcoplasmic/endoplasmic reticulum calcium ATPase 2		sp|O55143-2|AT2A2_MOUSE
2017_01_19_MB1-4_Glyco_rep1_Frac1.07156.07156.3	interact.pep.xml	ANHSGAVVLLK	AN[1493]HSGAVVLLK	R	R	11	3	2124.5169	2486.1274	2486.1162	829.7164	829.7127	1107.6399	370.2206	1378.4763	0.00000000364963	20.1460	7.6440	1.0000	2	0	283	293	0.0000	2N(1378.4757)	HexNAc-2_Hex-6	3.5678	0.0	AnHSGAVVLLK	20.14634	20.14634	false	sp|Q61739-2|ITA6_MOUSE	Q61739-2	ITA6_MOUSE	Itga6	Isoform Alpha-6X1A of Integrin alpha-6		sp|Q61739|ITA6_MOUSE
2017_01_19_MB1-4_Glyco_rep1_Frac1.07159.07159.3	interact.pep.xml	ANHSGAVVLLK	AN[1493]HSGAVVLLK	R	R	11	3	2124.7630	2486.1274	2486.1162	829.7164	829.7127	1107.6399	370.2206	1378.4763	0.00000000520895	42.6330	8.6410	1.0000	2	0	283	293	0.0000	2N(1378.4757)	HexNAc-2_Hex-6	4.0103	0.0	AnHSGAVVLLK	42.63356	33.58329	false	sp|Q61739-2|ITA6_MOUSE	Q61739-2	ITA6_MOUSE	Itga6	Isoform Alpha-6X1A of Integrin alpha-6		sp|Q61739|ITA6_MOUSE
2017_01_19_MB1-4_Glyco_rep1_Frac1.07162.07162.4	interact.pep.xml	AADVHEVRKVLGEK		K	G	14	4	2126.1486	1549.8622	1549.8582	388.4728	388.4718	1549.8575	388.4717	0.0006	0.01679771000000	12.5990	0.0000	0.9464	2	1	248	261	0.0000								false	sp|P52480-2|KPYM_MOUSE	P52480-2	KPYM_MOUSE	Pkm	Isoform M1 of Pyruvate kinase PKM		sp|P52480|KPYM_MOUSE
2017_01_19_MB1-4_Glyco_rep1_Frac1.07170.07170.3	interact.pep.xml	KSEIGIAMGSGTAVAK	KSEIGIAM[147]GSGTAVAK	K	T	16	3	2128.4775	1534.8066	1534.8029	512.6095	512.6082	1534.8024	512.6081	0.0004	0.00000000003319	38.4950	9.6860	1.0000	2	0	712	727	0.0000	8M(15.9949)							false	sp|O55143|AT2A2_MOUSE	O55143	AT2A2_MOUSE	Atp2a2	Sarcoplasmic/endoplasmic reticulum calcium ATPase 2		sp|O55143-2|AT2A2_MOUSE
2017_01_19_MB1-4_Glyco_rep1_Frac1.07172.07172.3	interact.pep.xml	DLIHDQDEEEEEEEGQR		R	S	17	3	2128.8888	2098.8643	2098.8564	700.6287	700.6261	2098.8562	700.6260	0.0002	0.00303564000000	20.5710	0.0000	0.9977	2	0	77	93	0.0000								false	sp|Q9CZ44-3|NSF1C_MOUSE	Q9CZ44-3	NSF1C_MOUSE	Nsfl1c	Isoform 3 of NSFL1 cofactor p47		sp|Q9CZ44-2|NSF1C_MOUSE, sp|Q9CZ44|NSF1C_MOUSE
2017_01_19_MB1-4_Glyco_rep1_Frac1.07173.07173.3	interact.pep.xml	KSEIGIAMGSGTAVAK	KSEIGIAM[147]GSGTAVAK	K	T	16	3	2128.9961	1534.8066	1534.8029	512.6095	512.6082	1534.8024	512.6081	0.0004	0.00000000000000	82.6520	16.4680	1.0000	2	0	712	727	0.0000	8M(15.9949)							false	sp|O55143|AT2A2_MOUSE	O55143	AT2A2_MOUSE	Atp2a2	Sarcoplasmic/endoplasmic reticulum calcium ATPase 2		sp|O55143-2|AT2A2_MOUSE
2017_01_19_MB1-4_Glyco_rep1_Frac1.07175.07175.3	interact.pep.xml	DLIHDQDEEEEEEEGQR		R	S	17	3	2130.0952	2098.8643	2098.8564	700.6287	700.6261	2098.8562	700.6260	0.0002	0.00000001235947	42.1320	9.2410	1.0000	2	0	77	93	0.0000								false	sp|Q9CZ44-3|NSF1C_MOUSE	Q9CZ44-3	NSF1C_MOUSE	Nsfl1c	Isoform 3 of NSFL1 cofactor p47		sp|Q9CZ44-2|NSF1C_MOUSE, sp|Q9CZ44|NSF1C_MOUSE
2017_01_19_MB1-4_Glyco_rep1_Frac1.07186.07186.3	interact.pep.xml	QMNPYIQVTSHQNR	QM[147]NPYIQVTSHQNR	R	V	14	3	2133.3652	1730.8215	1730.8164	577.9478	577.9461	1730.8158	577.9459	0.0006	0.00000000002586	29.4500	0.0000	1.0000	2	0	538	551	0.0000	2M(15.9949)							true	sp|Q02053|UBA1_MOUSE	Q02053	UBA1_MOUSE	Uba1	Ubiquitin-like modifier-activating enzyme 1
2017_01_19_MB1-4_Glyco_rep1_Frac1.07188.07188.3	interact.pep.xml	TKLQNKEHVIEALR		R	R	14	3	2133.6067	1677.9570	1677.9529	560.3263	560.3249	1677.9525	560.3248	0.0003	0.00000123239400	33.1370	8.9610	1.0000	2	2	140	153	0.0000								false	sp|P86048|RL10L_MOUSE	P86048	RL10L_MOUSE	Rpl10l	60S ribosomal protein L10-like	Rpl10	sp|Q6ZWV3|RL10_MOUSE
2017_01_19_MB1-4_Glyco_rep1_Frac1.07189.07189.3	interact.pep.xml	QMNPYIQVTSHQNR	QM[147]NPYIQVTSHQNR	R	V	14	3	2134.1645	1730.8215	1730.8164	577.9478	577.9461	1730.8158	577.9459	0.0006	0.00000000000000	45.5310	10.9690	1.0000	2	0	538	551	0.0000	2M(15.9949)							true	sp|Q02053|UBA1_MOUSE	Q02053	UBA1_MOUSE	Uba1	Ubiquitin-like modifier-activating enzyme 1
2017_01_19_MB1-4_Glyco_rep1_Frac1.07192.07192.4	interact.pep.xml	IISAHGCKVDNSSLTGESEPQTR	IISAHGCKVDNSSLTGESEPQTR	R	S	23	4	2135.3275	2485.1956	2485.1885	622.3062	622.3044	2485.1865	622.3039	0.0019	0.00000000000918	36.6890	8.6940	1.0000	2	1	195	217	0.0000	7C(57.0215)							true	sp|Q6PIC6|AT1A3_MOUSE	Q6PIC6	AT1A3_MOUSE	Atp1a3	Sodium/potassium-transporting ATPase subunit alpha-3
2017_01_19_MB1-4_Glyco_rep1_Frac1.07204.07204.3	interact.pep.xml	TATQLAVNKIK		R	E	11	3	2138.1921	1185.7128	1185.7081	396.2449	396.2433	1185.7080	396.2433	0.0001	0.00624551100000	15.5740	7.4150	0.9853	2	1	127	137	0.0000								true	sp|P80313|TCPH_MOUSE	P80313	TCPH_MOUSE	Cct7	T-complex protein 1 subunit eta
2017_01_19_MB1-4_Glyco_rep1_Frac1.07205.07205.3	interact.pep.xml	GVVLGGCGDKSIR	GVVLGGCGDKSIR	K	F	13	3	2138.2734	1316.6906	1316.6869	439.9041	439.9029	1316.6870	439.9029	-0.0001	0.00001218586000	22.5960	8.5100	0.9997	2	1	461	473	0.0000	7C(57.0215)							false	sp|P61922|GABT_MOUSE	P61922	GABT_MOUSE	Abat	4-aminobutyrate aminotransferase, mitochondrial		sp|P61922-2|GABT_MOUSE
2017_01_19_MB1-4_Glyco_rep1_Frac1.07217.07217.3	interact.pep.xml	ANHSGAVVLLK	AN[1330]HSGAVVLLK	R	R	11	3	2141.3381	2324.0737	2324.0642	775.6985	775.6953	1107.6399	370.2206	1216.4243	0.00000001642814	22.4500	9.7660	1.0000	2	0	283	293	0.0000	2N(1216.4229)	HexNAc-2_Hex-5	1.9773	1.7811553761206436E-4	AnHSGAVVLLK	22.450409	22.450409	false	sp|Q61739-2|ITA6_MOUSE	Q61739-2	ITA6_MOUSE	Itga6	Isoform Alpha-6X1A of Integrin alpha-6		sp|Q61739|ITA6_MOUSE
2017_01_19_MB1-4_Glyco_rep1_Frac1.07220.07220.3	interact.pep.xml	ANHSGAVVLLK	AN[1330]HSGAVVLLK	R	R	11	3	2142.0852	2324.0737	2324.0642	775.6985	775.6953	1107.6399	370.2206	1216.4243	0.00000000000041	57.0370	11.7260	1.0000	2	0	283	293	0.0000	2N(1216.4229)	HexNAc-2_Hex-5	1.9773	1.7811553761206436E-4	AnHSGAVVLLK	57.03737	36.224064	false	sp|Q61739-2|ITA6_MOUSE	Q61739-2	ITA6_MOUSE	Itga6	Isoform Alpha-6X1A of Integrin alpha-6		sp|Q61739|ITA6_MOUSE
2017_01_19_MB1-4_Glyco_rep1_Frac1.07225.07225.3	interact.pep.xml	IGTLVGEDKYGNK		R	Y	13	3	2143.6482	1392.7286	1392.7256	465.2501	465.2491	1392.7249	465.2489	0.0007	0.00000002646856	26.3590	9.4120	1.0000	2	1	35	47	0.0000								true	sp|Q7TMF3|NDUAC_MOUSE	Q7TMF3	NDUAC_MOUSE	Ndufa12	NADH dehydrogenase [ubiquinone] 1 alpha subcomplex subunit 12
2017_01_19_MB1-4_Glyco_rep1_Frac1.07233.07233.4	interact.pep.xml	LNFSHGTHEYHAETIK		R	N	16	4	2145.7587	1882.8998	1882.8951	471.7322	471.7311	1882.8961	471.7313	-0.0009	0.00391147100000	14.4960	7.9500	0.9892	2	0	74	89	0.0000								false	sp|P52480-2|KPYM_MOUSE	P52480-2	KPYM_MOUSE	Pkm	Isoform M1 of Pyruvate kinase PKM		sp|P52480|KPYM_MOUSE
2017_01_19_MB1-4_Glyco_rep1_Frac1.07234.07234.3	interact.pep.xml	LASEIAERVR		R	S	10	3	2146.0240	1142.6436	1142.6403	381.8885	381.8874	1142.6406	381.8875	-0.0003	0.00004808950000	19.9680	10.3520	0.9994	2	1	1556	1565	0.0000								true	sp|Q61292|LAMB2_MOUSE	Q61292	LAMB2_MOUSE	Lamb2	Laminin subunit beta-2
2017_01_19_MB1-4_Glyco_rep1_Frac1.07236.07236.3	interact.pep.xml	ANHSGAVVLLK	AN[1168]HSGAVVLLK	R	R	11	3	2146.2170	2162.0178	2162.0134	721.6799	721.6784	1107.6399	370.2206	1054.3735	0.00224130100000	17.0980	6.0600	0.9963	2	0	283	293	0.0000	2N(1054.3701)	HexNAc-2_Hex-4	0.7499	2.1981886925173658E-4	ANHSGAVVLLK	15.484438	17.098267	false	sp|Q61739-2|ITA6_MOUSE	Q61739-2	ITA6_MOUSE	Itga6	Isoform Alpha-6X1A of Integrin alpha-6		sp|Q61739|ITA6_MOUSE
2017_01_19_MB1-4_Glyco_rep1_Frac1.07239.07239.3	interact.pep.xml	ANHSGAVVLLK	AN[1168]HSGAVVLLK	R	R	11	3	2146.9363	2162.0178	2162.0134	721.6799	721.6784	1107.6399	370.2206	1054.3735	0.00000000000301	54.5860	13.1400	1.0000	2	0	283	293	0.0000	2N(1054.3701)	HexNAc-2_Hex-4	-0.6739	4.904880355954174E-4	AnHSGAVVLLK	54.586304	33.4411	false	sp|Q61739-2|ITA6_MOUSE	Q61739-2	ITA6_MOUSE	Itga6	Isoform Alpha-6X1A of Integrin alpha-6		sp|Q61739|ITA6_MOUSE
2017_01_19_MB1-4_Glyco_rep1_Frac1.07249.07249.4	interact.pep.xml	HGHFTGFNGSTLR	HGHFTGFN[1330]GSTLR	R	D	13	4	2149.3902	2646.1180	2646.1099	662.5368	662.5348	1429.6850	358.4285	1216.4248	0.00000172450400	21.6680	8.9130	1.0000	2	0	236	248	0.0000	8N(1216.4229)	HexNAc-2_Hex-5	0.4980	2.1981886925173658E-4	HGHFTGFnGSTLR	21.668026	21.668026	true	sp|Q99MR3|S12A9_MOUSE	Q99MR3	S12A9_MOUSE	Slc12a9	Solute carrier family 12 member 9
2017_01_19_MB1-4_Glyco_rep1_Frac1.07257.07257.3	interact.pep.xml	LAVCGNPATSQPVTSSNHSSR	LAVCGNPATSQPVTSSNHSSR	R	G	21	3	2151.1869	2170.0344	2170.0269	724.3521	724.3496	2169.0232	724.0150	1.0036	0.01690442000000	16.5880	8.2170	0.9097	2	0	362	382	0.0000	4C(57.0215)	Mod1: First isotopic peak (PeakApex: 1.0028, Theoretical: 1.0024)						true	sp|P46935|NEDD4_MOUSE	P46935	NEDD4_MOUSE	Nedd4	E3 ubiquitin-protein ligase NEDD4
2017_01_19_MB1-4_Glyco_rep1_Frac1.07260.07260.3	interact.pep.xml	HGHFTGFNGSTLR	HGHFTGFN[1330]GSTLR	R	D	13	3	2152.3689	2646.1182	2646.1086	883.0467	883.0435	1429.6850	477.5689	1216.4235	0.02423818000000	12.9620	0.0000	0.9882	2	0	236	248	0.0000	8N(1216.4229)	HexNAc-2_Hex-5	1.0088	1.939487975174554E-4	HGHFTGFnGSTLR	12.962089	12.962089	true	sp|Q99MR3|S12A9_MOUSE	Q99MR3	S12A9_MOUSE	Slc12a9	Solute carrier family 12 member 9
2017_01_19_MB1-4_Glyco_rep1_Frac1.07264.07264.3	interact.pep.xml	AQKLNEQHQLILSK		K	L	14	3	2153.4602	1648.9318	1648.9277	550.6512	550.6498	1648.9259	550.6492	0.0018	0.00000208449200	34.2240	11.3750	0.9999	2	1	10	23	0.0000								true	sp|Q91VZ6|SMAP1_MOUSE	Q91VZ6	SMAP1_MOUSE	Smap1	Stromal membrane-associated protein 1
2017_01_19_MB1-4_Glyco_rep1_Frac1.07272.07272.4	interact.pep.xml	TVSSEDVAEMHNILKK	TVSSEDVAEM[147]HNILKK	K	Y	16	4	2155.9463	1815.9086	1815.9030	454.9844	454.9830	1815.9036	454.9832	-0.0006	0.13497400000000	10.9790	0.0000	0.8106	2	0	151	166	0.0000	10M(15.9949)							true	sp|Q80XI4|PI42B_MOUSE	Q80XI4	PI42B_MOUSE	Pip4k2b	Phosphatidylinositol 5-phosphate 4-kinase type-2 beta
2017_01_19_MB1-4_Glyco_rep1_Frac1.07273.07273.3	interact.pep.xml	VRVELSTGMPR	VRVELSTGM[147]PR	R	R	11	3	2156.2118	1259.6692	1259.6646	420.8970	420.8955	1259.6655	420.8958	-0.0009	0.00000076574600	20.5930	8.5270	1.0000	2	1	77	87	0.0000	9M(15.9949)							false	sp|Q8BL97-2|SRSF7_MOUSE	Q8BL97-2	SRSF7_MOUSE	Srsf7	Isoform 2 of Serine/arginine-rich splicing factor 7		sp|Q8BL97-3|SRSF7_MOUSE, sp|Q8BL97-4|SRSF7_MOUSE, sp|Q8BL97|SRSF7_MOUSE
2017_01_19_MB1-4_Glyco_rep1_Frac1.07274.07274.4	interact.pep.xml	TVSSEDVAEMHNILKK	TVSSEDVAEM[147]HNILKK	K	Y	16	4	2156.3450	1815.9086	1815.9030	454.9844	454.9830	1815.9036	454.9832	-0.0006	0.00000000000000	48.0960	11.3940	1.0000	2	0	151	166	0.0000	10M(15.9949)							true	sp|Q80XI4|PI42B_MOUSE	Q80XI4	PI42B_MOUSE	Pip4k2b	Phosphatidylinositol 5-phosphate 4-kinase type-2 beta
2017_01_19_MB1-4_Glyco_rep1_Frac1.07283.07283.4	interact.pep.xml	SPHRPILQAGLPANK	SPHRPILQAGLPAN[1988]K	R	T	15	4	2159.0801	3471.5989	3471.5776	868.9070	868.9017	1597.9052	400.4836	1873.6724	0.01905461000000	14.3800	0.0000	0.9105	2	1	261	275	0.0000	14N(1873.6709)	HexNAc-3_Hex-6_Fuc-2	-3.9620	0.00238921440354969	SPHRPILQAGLPAnK	14.380941	14.380941	false	sp|P16092-3|FGFR1_MOUSE	P16092-3	FGFR1_MOUSE	Fgfr1	Isoform 3 of Fibroblast growth factor receptor 1		sp|P16092-2|FGFR1_MOUSE, sp|P16092-4|FGFR1_MOUSE, sp|P16092-5|FGFR1_MOUSE, sp|P16092-6|FGFR1_MOUSE, sp|P16092|FGFR1_MOUSE
2017_01_19_MB1-4_Glyco_rep1_Frac1.07284.07284.3	interact.pep.xml	KQQISLATQMVR	KQQISLATQM[147]VR	K	M	12	3	2159.1891	1417.7751	1417.7710	473.5990	473.5976	1417.7710	473.5976	0.0000	0.00000043281040	28.5920	11.4180	1.0000	2	0	514	525	0.0000	10M(15.9949)							true	sp|P80316|TCPE_MOUSE	P80316	TCPE_MOUSE	Cct5	T-complex protein 1 subunit epsilon
2017_01_19_MB1-4_Glyco_rep1_Frac1.07285.07285.3	interact.pep.xml	TGTITTFEHAHNMR		K	V	14	3	2159.3280	1614.7617	1614.7588	539.2612	539.2602	1614.7572	539.2597	0.0015	0.00000000033592	33.7290	9.2060	1.0000	2	0	482	495	0.0000								true	sp|P58252|EF2_MOUSE	P58252	EF2_MOUSE	Eef2	Elongation factor 2
2017_01_19_MB1-4_Glyco_rep1_Frac1.07286.07286.4	interact.pep.xml	SPHRPILQAGLPANK	SPHRPILQAGLPAN[1988]K	R	T	15	4	2159.4617	3471.5989	3471.5776	868.9070	868.9017	1597.9052	400.4836	1873.6724	0.00000004928077	19.4470	0.0000	0.9999	2	1	261	275	0.0000	14N(1873.6709)	HexNAc-3_Hex-6_Fuc-2	-2.9303	0.0014330497089117778	SPHRPILQAGLPAnK	19.447414	19.447414	false	sp|P16092-3|FGFR1_MOUSE	P16092-3	FGFR1_MOUSE	Fgfr1	Isoform 3 of Fibroblast growth factor receptor 1		sp|P16092-2|FGFR1_MOUSE, sp|P16092-4|FGFR1_MOUSE, sp|P16092-5|FGFR1_MOUSE, sp|P16092-6|FGFR1_MOUSE, sp|P16092|FGFR1_MOUSE
2017_01_19_MB1-4_Glyco_rep1_Frac1.07287.07287.3	interact.pep.xml	KQQISLATQMVR	KQQISLATQM[147]VR	K	M	12	3	2159.9739	1417.7751	1417.7710	473.5990	473.5976	1417.7710	473.5976	0.0000	0.00000000000685	51.3030	11.3740	1.0000	2	0	514	525	0.0000	10M(15.9949)							true	sp|P80316|TCPE_MOUSE	P80316	TCPE_MOUSE	Cct5	T-complex protein 1 subunit epsilon
2017_01_19_MB1-4_Glyco_rep1_Frac1.07288.07288.3	interact.pep.xml	KSMSTVIKMPDESFR	KSM[147]STVIKM[147]PDESFR	R	M	15	3	2160.5106	1786.8655	1786.8607	596.6291	596.6275	1786.8591	596.6270	0.0015	0.11220180000000	11.3000	0.0000	0.7786	2	1	562	576	0.0000	3M(15.9949), 9M(15.9949)							true	sp|Q9R0K7|AT2B2_MOUSE	Q9R0K7	AT2B2_MOUSE	Atp2b2	Plasma membrane calcium-transporting ATPase 2
2017_01_19_MB1-4_Glyco_rep1_Frac1.07289.07289.3	interact.pep.xml	KSMSTVIKMPDESFR	KSM[147]STVIKM[147]PDESFR	R	M	15	3	2160.6887	1786.8655	1786.8607	596.6291	596.6275	1786.8591	596.6270	0.0015	0.00000000000740	29.4470	8.7590	1.0000	2	1	562	576	0.0000	3M(15.9949), 9M(15.9949)							true	sp|Q9R0K7|AT2B2_MOUSE	Q9R0K7	AT2B2_MOUSE	Atp2b2	Plasma membrane calcium-transporting ATPase 2
2017_01_19_MB1-4_Glyco_rep1_Frac1.07294.07294.4	interact.pep.xml	SPHRPILQAGLPANK	SPHRPILQAGLPAN[1842]K	R	T	15	4	2162.2575	3326.5408	3326.5273	832.6425	832.6391	1597.9052	400.4836	1728.6221	0.00603948800000	17.3760	0.0000	0.8121	2	1	261	275	0.0000	14N(1727.6130)	HexNAc-3_Hex-6_Fuc-1	-4.8469	0.0026900167439817737	SPHRPILQAGLPAnK	17.37624	17.37624	false	sp|P16092-3|FGFR1_MOUSE	P16092-3	FGFR1_MOUSE	Fgfr1	Isoform 3 of Fibroblast growth factor receptor 1		sp|P16092-2|FGFR1_MOUSE, sp|P16092-4|FGFR1_MOUSE, sp|P16092-5|FGFR1_MOUSE, sp|P16092-6|FGFR1_MOUSE, sp|P16092|FGFR1_MOUSE
2017_01_19_MB1-4_Glyco_rep1_Frac1.07303.07303.3	interact.pep.xml	AVRDALKTEFK		K	A	11	3	2165.0317	1276.7169	1276.7140	426.5796	426.5786	1276.7139	426.5786	0.0001	0.00199892300000	14.9960	9.6130	0.9950	2	2	22	32	0.0000								true	sp|P56382|ATP5E_MOUSE	P56382	ATP5E_MOUSE	Atp5f1e	ATP synthase subunit epsilon, mitochondrial
2017_01_19_MB1-4_Glyco_rep1_Frac1.07305.07305.3	interact.pep.xml	QIATLHAQVTDMK	QIATLHAQVTDM[147]K	K	K	13	3	2165.2185	1470.7559	1470.7494	491.2592	491.2571	1470.7500	491.2573	-0.0006	0.00000933998600	24.9190	10.5350	0.9999	2	0	1358	1370	0.0000	12M(15.9949)							true	sp|Q8VDD5|MYH9_MOUSE	Q8VDD5	MYH9_MOUSE	Myh9	Myosin-9
2017_01_19_MB1-4_Glyco_rep1_Frac1.07310.07310.3	interact.pep.xml	GQTCVVHYTGMLEDGKK	GQTCVVHYTGM[147]LEDGKK	R	F	17	3	2165.6815	1937.9052	1937.8997	646.9757	646.9738	1937.8975	646.9731	0.0022	0.00050692100000	17.2460	7.5620	0.9993	2	0	20	36	0.0000	11M(15.9949), 4C(57.0215)							true	sp|P26883|FKB1A_MOUSE	P26883	FKB1A_MOUSE	Fkbp1a	Peptidyl-prolyl cis-trans isomerase FKBP1A
2017_01_19_MB1-4_Glyco_rep1_Frac1.07317.07317.3	interact.pep.xml	GSHSQSSSPGALTLGR		R	Q	16	3	2168.2972	1540.7627	1540.7593	514.5948	514.5937	1540.7593	514.5937	0.0000	0.00000000000229	41.1110	11.1740	1.0000	2	0	431	446	0.0000								false	sp|O88935-1|SYN1_MOUSE	O88935-1	SYN1_MOUSE	Syn1	Isoform Ib of Synapsin-1		sp|O88935-3|SYN1_MOUSE, sp|O88935|SYN1_MOUSE
2017_01_19_MB1-4_Glyco_rep1_Frac1.07318.07318.3	interact.pep.xml	RPISADSAIMNPASK	RPISADSAIM[147]NPASK	R	V	15	3	2168.3796	1572.7969	1572.7928	525.2729	525.2715	1572.7928	525.2715	0.0000	0.00000000000018	34.1630	7.5100	1.0000	2	0	64	78	0.0000	10M(15.9949)							true	sp|Q68FD5|CLH1_MOUSE	Q68FD5	CLH1_MOUSE	Cltc	Clathrin heavy chain 1
2017_01_19_MB1-4_Glyco_rep1_Frac1.07320.07320.3	interact.pep.xml	LINKFNSSSSSLEEK	LINKFN[1493]SSSSSLEEK	R	V	15	3	2168.5435	3060.3418	3060.3310	1021.1212	1021.1176	1681.8522	561.6247	1378.4788	0.00499376300000	23.8690	8.4030	0.9891	2	1	192	206	0.0000	6N(1378.4757)	HexNAc-2_Hex-6	1.9104	1.7811553761206436E-4	LINKFnSSSSSLEEK	23.869638	23.869638	true	sp|Q9EPK6|SIL1_MOUSE	Q9EPK6	SIL1_MOUSE	Sil1	Nucleotide exchange factor SIL1
2017_01_19_MB1-4_Glyco_rep1_Frac1.07323.07323.3	interact.pep.xml	LINKFNSSSSSLEEK	LINKFN[1493]SSSSSLEEK	R	V	15	3	2169.3297	3060.3418	3060.3310	1021.1212	1021.1176	1681.8522	561.6247	1378.4788	0.00000000088825	37.2160	12.7100	1.0000	2	1	192	206	0.0000	6N(1378.4757)	HexNAc-2_Hex-6	1.4480	1.7811553761206436E-4	LINKFnSSSSSLEEK	37.21643	31.760443	true	sp|Q9EPK6|SIL1_MOUSE	Q9EPK6	SIL1_MOUSE	Sil1	Nucleotide exchange factor SIL1
2017_01_19_MB1-4_Glyco_rep1_Frac1.07330.07330.3	interact.pep.xml	KAAAELLQSQGSQAGGSQTLKR		R	D	22	3	2171.5112	2228.1978	2228.1880	743.7399	743.7366	2228.1873	743.7364	0.0007	0.00000002014883	41.2830	9.2850	1.0000	2	0	400	421	0.0000								false	sp|Q9R1T4-2|SEPT6_MOUSE	Q9R1T4-2	SEPT6_MOUSE	Septin6	Isoform I of Septin-6		sp|Q9R1T4-3|SEPT6_MOUSE, sp|Q9R1T4|SEPT6_MOUSE
2017_01_19_MB1-4_Glyco_rep1_Frac1.07332.07332.3	interact.pep.xml	HTALAANTQSQQSIHTTTLAR		R	A	21	3	2172.1520	2249.1600	2249.1516	750.7273	750.7245	2249.1511	750.7243	0.0004	0.00000000651254	40.2450	10.7540	1.0000	2	0	1248	1268	0.0000								false	sp|Q920I9-2|WDR7_MOUSE	Q920I9-2	WDR7_MOUSE	Wdr7	Isoform 2 of WD repeat-containing protein 7		sp|Q920I9|WDR7_MOUSE
2017_01_19_MB1-4_Glyco_rep1_Frac1.07333.07333.3	interact.pep.xml	KAAAELLQSQGSQAGGSQTLKR		R	D	22	3	2172.2346	2228.1978	2228.1880	743.7399	743.7366	2228.1873	743.7364	0.0007	0.00000000000013	62.1110	9.9830	1.0000	2	0	400	421	0.0000								false	sp|Q9R1T4-2|SEPT6_MOUSE	Q9R1T4-2	SEPT6_MOUSE	Septin6	Isoform I of Septin-6		sp|Q9R1T4-3|SEPT6_MOUSE, sp|Q9R1T4|SEPT6_MOUSE
2017_01_19_MB1-4_Glyco_rep1_Frac1.07334.07334.3	interact.pep.xml	HTALAANTQSQQSIHTTTLAR		R	A	21	3	2172.8073	2249.1600	2249.1516	750.7273	750.7245	2249.1511	750.7243	0.0004	0.00000000000000	73.0680	10.4780	1.0000	2	0	1248	1268	0.0000								false	sp|Q920I9-2|WDR7_MOUSE	Q920I9-2	WDR7_MOUSE	Wdr7	Isoform 2 of WD repeat-containing protein 7		sp|Q920I9|WDR7_MOUSE
2017_01_19_MB1-4_Glyco_rep1_Frac1.07338.07338.4	interact.pep.xml	KAAAELLQSQGSQAGGSQTLKR		R	D	22	4	2173.8027	2228.1940	2228.1882	558.0558	558.0543	2228.1873	558.0541	0.0009	0.00000123594700	32.1320	0.0000	1.0000	2	0	400	421	0.0000								false	sp|Q9R1T4-2|SEPT6_MOUSE	Q9R1T4-2	SEPT6_MOUSE	Septin6	Isoform I of Septin-6		sp|Q9R1T4-3|SEPT6_MOUSE, sp|Q9R1T4|SEPT6_MOUSE
2017_01_19_MB1-4_Glyco_rep1_Frac1.07339.07339.4	interact.pep.xml	HTALAANTQSQQSIHTTTLAR		R	A	21	4	2173.9359	2249.1580	2249.1506	563.2968	563.2949	2249.1511	563.2951	-0.0004	0.00000017297120	27.2760	10.7130	0.9998	2	0	1248	1268	0.0000								false	sp|Q920I9-2|WDR7_MOUSE	Q920I9-2	WDR7_MOUSE	Wdr7	Isoform 2 of WD repeat-containing protein 7		sp|Q920I9|WDR7_MOUSE
2017_01_19_MB1-4_Glyco_rep1_Frac1.07349.07349.3	interact.pep.xml	GAAVSNNIVVRPSR		R	S	14	3	2176.7798	1438.8041	1438.7996	480.6086	480.6071	1438.8004	480.6074	-0.0008	0.00006006342000	20.9610	8.6590	0.9993	2	1	124	137	0.0000								false	sp|Q810U4-3|NRCAM_MOUSE	Q810U4-3	NRCAM_MOUSE	Nrcam	Isoform 3 of Neuronal cell adhesion molecule		sp|Q810U4-2|NRCAM_MOUSE, sp|Q810U4-4|NRCAM_MOUSE, sp|Q810U4-5|NRCAM_MOUSE, sp|Q810U4|NRCAM_MOUSE
2017_01_19_MB1-4_Glyco_rep1_Frac1.07350.07350.3	interact.pep.xml	KLPAAEGVGKGTYTVSR		R	A	17	3	2176.8867	1732.9539	1732.9473	578.6586	578.6564	1732.9470	578.6563	0.0002	0.00000216520900	33.1580	9.7850	0.9999	2	1	868	884	0.0000								false	sp|Q920I9-2|WDR7_MOUSE	Q920I9-2	WDR7_MOUSE	Wdr7	Isoform 2 of WD repeat-containing protein 7		sp|Q920I9|WDR7_MOUSE
2017_01_19_MB1-4_Glyco_rep1_Frac1.07358.07358.3	interact.pep.xml	TLIGHVPDQR		K	E	10	3	2179.3181	1134.6165	1134.6150	379.2128	379.2123	1134.6145	379.2121	0.0004	0.01447491000000	13.1970	8.5950	0.9903	2	0	235	244	0.0000								true	sp|Q8BH04|PCKGM_MOUSE	Q8BH04	PCKGM_MOUSE	Pck2	Phosphoenolpyruvate carboxykinase [GTP], mitochondrial
2017_01_19_MB1-4_Glyco_rep1_Frac1.07359.07359.3	interact.pep.xml	CVKVLAGQEYAAK	CVKVLAGQEYAAK	R	I	13	3	2179.5836	1435.7543	1435.7490	479.5920	479.5903	1435.7493	479.5904	-0.0002	0.00000000000011	39.4450	11.3260	1.0000	2	1	30	42	0.0000	1C(57.0215)							true	sp|P11798|KCC2A_MOUSE	P11798	KCC2A_MOUSE	Camk2a	Calcium/calmodulin-dependent protein kinase type II subunit alpha
2017_01_19_MB1-4_Glyco_rep1_Frac1.07367.07367.4	interact.pep.xml	KLPAAEGVGKGTYTVSR		R	A	17	4	2181.6474	1732.9501	1732.9474	434.2448	434.2441	1732.9470	434.2440	0.0003	0.00000000122259	35.0520	9.8120	1.0000	2	1	868	884	0.0000								false	sp|Q920I9-2|WDR7_MOUSE	Q920I9-2	WDR7_MOUSE	Wdr7	Isoform 2 of WD repeat-containing protein 7		sp|Q920I9|WDR7_MOUSE
2017_01_19_MB1-4_Glyco_rep1_Frac1.07368.07368.3	interact.pep.xml	ASLSLADHRELGK		K	M	13	3	2181.9129	1395.7505	1395.7468	466.2574	466.2562	1395.7470	466.2563	-0.0001	0.00000001586332	30.3550	8.3840	1.0000	2	1	502	514	0.0000								false	sp|P28660|NCKP1_MOUSE	P28660	NCKP1_MOUSE	Nckap1	Nck-associated protein 1		sp|P28660-2|NCKP1_MOUSE
2017_01_19_MB1-4_Glyco_rep1_Frac1.07369.07369.3	interact.pep.xml	DNIQGITKPAIRR		R	L	13	3	2182.0244	1480.8511	1480.8469	494.6243	494.6229	1480.8473	494.6230	-0.0003	0.00029853820000	21.6000	0.0000	0.9982	2	1	25	37	0.0000								true	sp|P62806|H4_MOUSE	P62806	H4_MOUSE	H4c1	Histone H4
2017_01_19_MB1-4_Glyco_rep1_Frac1.07379.07379.3	interact.pep.xml	NCPHIVVGTPGR	NCPHIVVGTPGR	K	I	12	3	2184.4151	1305.6666	1305.6602	436.2295	436.2273	1305.6611	436.2276	-0.0009	0.00000001235938	30.0950	12.1310	1.0000	2	0	164	175	0.0000	2C(57.0215)							true	sp|Q9Z1N5|DX39B_MOUSE	Q9Z1N5	DX39B_MOUSE	Ddx39b	Spliceosome RNA helicase Ddx39b
2017_01_19_MB1-4_Glyco_rep1_Frac1.07389.07389.4	interact.pep.xml	KLLQMQPAQHGEIIK	KLLQM[147]QPAQHGEIIK	K	H	15	4	2187.3177	1748.9639	1748.9592	438.2483	438.2471	1748.9606	438.2474	-0.0013	0.00018507240000	27.8920	14.0600	0.9989	2	0	472	486	0.0000	5M(15.9949)							true	sp|Q9JME5|AP3B2_MOUSE	Q9JME5	AP3B2_MOUSE	Ap3b2	AP-3 complex subunit beta-2
2017_01_19_MB1-4_Glyco_rep1_Frac1.07398.07398.4	interact.pep.xml	RMESSINHISQTVDIHK	RM[147]ESSINHISQTVDIHK	R	E	17	4	2189.6006	2010.0006	2009.9946	503.5074	503.5059	2009.9951	503.5061	-0.0004	0.00000000000010	38.0090	7.7100	1.0000	2	0	85	101	0.0000	2M(15.9949)							false	sp|Q8CBW3-2|ABI1_MOUSE	Q8CBW3-2	ABI1_MOUSE	Abi1	Isoform 2 of Abl interactor 1	Abi2	sp|P62484|ABI2_MOUSE, sp|Q8CBW3-3|ABI1_MOUSE, sp|Q8CBW3-4|ABI1_MOUSE, sp|Q8CBW3-5|ABI1_MOUSE, sp|Q8CBW3|ABI1_MOUSE
2017_01_19_MB1-4_Glyco_rep1_Frac1.07400.07400.4	interact.pep.xml	RMESSINHISQTVDIHK	RM[147]ESSINHISQTVDIHK	R	E	17	4	2189.8446	2010.0006	2009.9946	503.5074	503.5059	2009.9951	503.5061	-0.0004	0.00000000000000	72.0530	10.3430	1.0000	2	0	85	101	0.0000	2M(15.9949)							false	sp|Q8CBW3-2|ABI1_MOUSE	Q8CBW3-2	ABI1_MOUSE	Abi1	Isoform 2 of Abl interactor 1	Abi2	sp|P62484|ABI2_MOUSE, sp|Q8CBW3-3|ABI1_MOUSE, sp|Q8CBW3-4|ABI1_MOUSE, sp|Q8CBW3-5|ABI1_MOUSE, sp|Q8CBW3|ABI1_MOUSE
2017_01_19_MB1-4_Glyco_rep1_Frac1.07401.07401.3	interact.pep.xml	AVVIYQEPPPKK		K	M	12	3	2190.3703	1367.7840	1367.7810	456.9353	456.9343	1367.7811	456.9343	-0.0001	0.00088358830000	20.7150	7.1350	0.9991	2	0	228	239	0.0000								true	sp|Q99PU5|ACBG1_MOUSE	Q99PU5	ACBG1_MOUSE	Acsbg1	Long-chain-fatty-acid--CoA ligase ACSBG1
2017_01_19_MB1-4_Glyco_rep1_Frac1.07415.07415.4	interact.pep.xml	QETVECLKKFNAR	QETVECLKKFNAR	R	R	13	4	2194.3536	1621.8289	1621.8234	406.4645	406.4631	1621.8246	406.4634	-0.0012	0.00000074135490	26.3830	9.2490	1.0000	2	1	285	297	0.0000	6C(57.0215)							true	sp|P28652|KCC2B_MOUSE	P28652	KCC2B_MOUSE	Camk2b	Calcium/calmodulin-dependent protein kinase type II subunit beta
2017_01_19_MB1-4_Glyco_rep1_Frac1.07416.07416.4	interact.pep.xml	IVLENSSREDKHECPFGR	IVLENSSREDKHECPFGR	R	S	18	4	2194.4355	2172.0466	2172.0383	544.0189	544.0169	2172.0380	544.0168	0.0002	0.00001541701000	25.7480	9.3810	0.9999	2	2	391	408	0.0000	14C(57.0215)							false	sp|Q8BHL5-2|ELMO2_MOUSE	Q8BHL5-2	ELMO2_MOUSE	Elmo2	Isoform 2 of Engulfment and cell motility protein 2	Elmo1	sp|Q8BHL5-3|ELMO2_MOUSE, sp|Q8BHL5|ELMO2_MOUSE, sp|Q8BPU7|ELMO1_MOUSE
2017_01_19_MB1-4_Glyco_rep1_Frac1.07418.07418.3	interact.pep.xml	QETVECLKKFNAR	QETVECLKKFNAR	R	R	13	3	2194.5987	1621.8298	1621.8250	541.6172	541.6156	1621.8246	541.6155	0.0003	0.00000101502600	23.7340	8.2790	1.0000	2	1	285	297	0.0000	6C(57.0215)							true	sp|P28652|KCC2B_MOUSE	P28652	KCC2B_MOUSE	Camk2b	Calcium/calmodulin-dependent protein kinase type II subunit beta
2017_01_19_MB1-4_Glyco_rep1_Frac1.07422.07422.3	interact.pep.xml	KLLQMQPAQHGEIIK	KLLQM[147]QPAQHGEIIK	K	H	15	3	2195.3970	1748.9668	1748.9609	583.9962	583.9942	1748.9606	583.9941	0.0003	0.00047615690000	21.7890	7.8050	0.9993	2	0	472	486	0.0000	5M(15.9949)							true	sp|Q9JME5|AP3B2_MOUSE	Q9JME5	AP3B2_MOUSE	Ap3b2	AP-3 complex subunit beta-2
2017_01_19_MB1-4_Glyco_rep1_Frac1.07427.07427.3	interact.pep.xml	SLRADYNLTR		R	T	10	3	2196.9935	1207.6338	1207.6305	403.5519	403.5508	1207.6309	403.5509	-0.0003	0.00014844670000	16.4610	8.1980	0.9988	2	1	1119	1128	0.0000								true	sp|Q9Z1Q9|SYVC_MOUSE	Q9Z1Q9	SYVC_MOUSE	Vars1	Valine--tRNA ligase
2017_01_19_MB1-4_Glyco_rep1_Frac1.07429.07429.4	interact.pep.xml	GFYSNASSR	GFYSN[1655]ASSR	R	P	9	4	2197.6277	2527.9705	2527.9614	632.9999	632.9976	987.4410	247.8675	1540.5205	0.16218100000000	15.6600	11.2970	0.5853	2	0	1193	1201	0.0000	5N(1540.5285)	HexNAc-2_Hex-7	0.6997	2.1981886925173658E-4	GFYSnASSR	15.660212	15.660212	true	sp|O70472|TM131_MOUSE	O70472	TM131_MOUSE	Tmem131	Transmembrane protein 131
2017_01_19_MB1-4_Glyco_rep1_Frac1.07430.07430.3	interact.pep.xml	KLLVSSEDYGR		K	D	11	3	2198.1386	1265.6643	1265.6614	422.8954	422.8944	1265.6615	422.8944	-0.0001	0.00000005269577	25.3510	11.9660	1.0000	2	0	1784	1794	0.0000								false	sp|P16546|SPTN1_MOUSE	P16546	SPTN1_MOUSE	Sptan1	Spectrin alpha chain, non-erythrocytic 1		sp|P16546-2|SPTN1_MOUSE
2017_01_19_MB1-4_Glyco_rep1_Frac1.07431.07431.3	interact.pep.xml	IVLENSSREDKHECPFGR	IVLENSSREDKHECPFGR	R	S	18	3	2198.2214	2173.0498	2173.0415	725.3572	725.3544	2172.0380	725.0199	1.0034	0.00000000024673	21.0200	8.0620	1.0000	2	2	391	408	0.0000	14C(57.0215)	Mod1: First isotopic peak (PeakApex: 1.0028, Theoretical: 1.0024)						false	sp|Q8BHL5-2|ELMO2_MOUSE	Q8BHL5-2	ELMO2_MOUSE	Elmo2	Isoform 2 of Engulfment and cell motility protein 2	Elmo1	sp|Q8BHL5-3|ELMO2_MOUSE, sp|Q8BHL5|ELMO2_MOUSE, sp|Q8BPU7|ELMO1_MOUSE
2017_01_19_MB1-4_Glyco_rep1_Frac1.07432.07432.3	interact.pep.xml	IVLENSSREDKHECPFGR	IVLENSSREDKHECPFGR	R	S	18	3	2198.4178	2173.0498	2173.0415	725.3572	725.3544	2172.0380	725.0199	1.0034	0.00021953300000	21.1340	0.0000	0.9873	2	2	391	408	0.0000	14C(57.0215)	Mod1: First isotopic peak (PeakApex: 1.0028, Theoretical: 1.0024)						false	sp|Q8BHL5-2|ELMO2_MOUSE	Q8BHL5-2	ELMO2_MOUSE	Elmo2	Isoform 2 of Engulfment and cell motility protein 2	Elmo1	sp|Q8BHL5-3|ELMO2_MOUSE, sp|Q8BHL5|ELMO2_MOUSE, sp|Q8BPU7|ELMO1_MOUSE
2017_01_19_MB1-4_Glyco_rep1_Frac1.07436.07436.3	interact.pep.xml	KPTTVPLPQAK		K	Q	11	3	2199.4398	1178.7050	1178.7028	393.9089	393.9082	1178.7021	393.9080	0.0006	0.05579444000000	15.3300	11.2310	0.9602	2	0	535	545	0.0000								true	sp|Q8VHE0|SEC63_MOUSE	Q8VHE0	SEC63_MOUSE	Sec63	Translocation protein SEC63 homolog
2017_01_19_MB1-4_Glyco_rep1_Frac1.07441.07441.3	interact.pep.xml	NLSLNIHGK	N[1330]LSLNIHGK	R	Y	9	3	2200.7263	2210.9893	2210.9800	738.0037	738.0006	994.5560	332.5259	1216.4240	0.00001620877000	25.6610	13.0110	0.9999	2	0	359	367	0.0000	1N(1216.4229)	HexNAc-2_Hex-5	2.7953	1.7811553761206436E-4	NLSLNIHGK	22.987595	25.661467	true	sp|Q60675|LAMA2_MOUSE	Q60675	LAMA2_MOUSE	Lama2	Laminin subunit alpha-2
2017_01_19_MB1-4_Glyco_rep1_Frac1.07443.07443.3	interact.pep.xml	NLSLNIHGK	N[1330]LSLNIHGK	R	Y	9	3	2201.4143	2210.9893	2210.9800	738.0037	738.0006	994.5560	332.5259	1216.4240	0.00026745450000	27.7910	12.6070	0.9996	2	0	359	367	0.0000	1N(1216.4229)	HexNAc-2_Hex-5	3.7387	0.0	nLSLNIHGK	27.791267	25.75369	true	sp|Q60675|LAMA2_MOUSE	Q60675	LAMA2_MOUSE	Lama2	Laminin subunit alpha-2
2017_01_19_MB1-4_Glyco_rep1_Frac1.07448.07448.3	interact.pep.xml	MQKEITALAPSTMK	M[147]QKEITALAPSTM[147]K	R	I	14	3	2202.9710	1579.7988	1579.7942	527.6069	527.6053	1579.7948	527.6055	-0.0006	0.00586813500000	15.4260	0.0000	0.9861	2	1	313	326	0.0000	13M(15.9949), 1M(15.9949)							false	sp|P63260|ACTG_MOUSE	P63260	ACTG_MOUSE	Actg1	Actin, cytoplasmic 2	Acta1, Acta2, Actb, Actc1, Actg2	sp|P60710|ACTB_MOUSE, sp|P62737|ACTA_MOUSE, sp|P63268|ACTH_MOUSE, sp|P68033|ACTC_MOUSE, sp|P68134|ACTS_MOUSE
2017_01_19_MB1-4_Glyco_rep1_Frac1.07451.07451.3	interact.pep.xml	MQKEITALAPSTMK	M[147]QKEITALAPSTM[147]K	R	I	14	3	2203.6661	1579.7988	1579.7942	527.6069	527.6053	1579.7948	527.6055	-0.0006	0.00000000000025	46.0240	9.8360	1.0000	2	1	313	326	0.0000	13M(15.9949), 1M(15.9949)							false	sp|P63260|ACTG_MOUSE	P63260	ACTG_MOUSE	Actg1	Actin, cytoplasmic 2	Acta1, Acta2, Actb, Actc1, Actg2	sp|P60710|ACTB_MOUSE, sp|P62737|ACTA_MOUSE, sp|P63268|ACTH_MOUSE, sp|P68033|ACTC_MOUSE, sp|P68134|ACTS_MOUSE
2017_01_19_MB1-4_Glyco_rep1_Frac1.07452.07452.3	interact.pep.xml	TLSNATMHFVSENK	TLSNATM[147]HFVSENK	K	T	14	3	2204.2252	1593.7520	1593.7467	532.2579	532.2562	1593.7456	532.2558	0.0011	0.00000019386540	33.3500	5.4340	1.0000	2	0	199	212	0.0000	7M(15.9949)							true	sp|Q8BHZ0|CYRIA_MOUSE	Q8BHZ0	CYRIA_MOUSE	Cyria	CYFIP-related Rac1 interactor A
2017_01_19_MB1-4_Glyco_rep1_Frac1.07455.07455.4	interact.pep.xml	ARNISGVVLADHSGSFHNR	ARN[1817]ISGVVLADHSGSFHNR	R	Y	19	4	2205.2930	3738.6296	3738.6150	935.6647	935.6610	2036.0299	510.0148	1702.5850	0.03044694000000	23.1910	0.0000	0.8845	2	1	432	450	0.0000	3N(1702.5814)	HexNAc-2_Hex-8	1.7205	1.7811553761206436E-4	ARnISGVVLADHSGSFHNR	23.191978	23.191978	true	sp|P57716|NICA_MOUSE	P57716	NICA_MOUSE	Ncstn	Nicastrin
2017_01_19_MB1-4_Glyco_rep1_Frac1.07459.07459.3	interact.pep.xml	DNMFSGSKINYTENR	DNM[147]FSGSKINYTENR	R	A	15	3	2206.1192	1790.7966	1790.7896	597.9395	597.9371	1790.7892	597.9370	0.0003	0.00761640600000	16.9730	0.0000	0.9819	2	1	82	96	0.0000	3M(15.9949)							true	sp|P06745|G6PI_MOUSE	P06745	G6PI_MOUSE	Gpi	Glucose-6-phosphate isomerase
2017_01_19_MB1-4_Glyco_rep1_Frac1.07460.07460.3	interact.pep.xml	KAHLMEIQVNGGTVAEK	KAHLM[147]EIQVNGGTVAEK	K	L	17	3	2206.2012	1839.9563	1839.9504	614.3260	614.3241	1839.9512	614.3243	-0.0007	0.00000001229450	25.5570	8.4270	1.0000	2	0	177	193	0.0000	5M(15.9949)							true	sp|P27659|RL3_MOUSE	P27659	RL3_MOUSE	Rpl3	60S ribosomal protein L3
2017_01_19_MB1-4_Glyco_rep1_Frac1.07462.07462.3	interact.pep.xml	DNMFSGSKINYTENR	DNM[147]FSGSKINYTENR	R	A	15	3	2206.3655	1790.7966	1790.7896	597.9395	597.9371	1790.7892	597.9370	0.0003	0.00000000038354	32.9380	9.5340	1.0000	2	1	82	96	0.0000	3M(15.9949)							true	sp|P06745|G6PI_MOUSE	P06745	G6PI_MOUSE	Gpi	Glucose-6-phosphate isomerase
2017_01_19_MB1-4_Glyco_rep1_Frac1.07463.07463.3	interact.pep.xml	KAHLMEIQVNGGTVAEK	KAHLM[147]EIQVNGGTVAEK	K	L	17	3	2206.9331	1839.9563	1839.9504	614.3260	614.3241	1839.9512	614.3243	-0.0007	0.00000000000000	62.5760	11.0720	1.0000	2	0	177	193	0.0000	5M(15.9949)							true	sp|P27659|RL3_MOUSE	P27659	RL3_MOUSE	Rpl3	60S ribosomal protein L3
2017_01_19_MB1-4_Glyco_rep1_Frac1.07469.07469.4	interact.pep.xml	ARNISGVVLADHSGSFHNR	ARN[1330]ISGVVLADHSGSFHNR	R	Y	19	4	2208.5788	3252.4683	3252.4565	814.1244	814.1214	2036.0299	510.0148	1216.4266	0.00033022120000	28.3820	9.4100	0.9948	2	1	432	450	0.0000	3N(1216.4229)	HexNAc-2_Hex-5	1.4925	1.7811553761206436E-4	ARnISGVVLADHSGSFHNR	28.382113	28.382113	true	sp|P57716|NICA_MOUSE	P57716	NICA_MOUSE	Ncstn	Nicastrin
2017_01_19_MB1-4_Glyco_rep1_Frac1.07472.07472.4	interact.pep.xml	ARNISGVVLADHSGSFHNR	ARN[1655]ISGVVLADHSGSFHNR	R	Y	19	4	2209.7484	3576.5737	3576.5613	895.1507	895.1476	2036.0299	510.0148	1540.5313	0.00278109400000	23.1750	9.4170	0.9727	2	1	432	450	0.0000	3N(1540.5285)	HexNAc-2_Hex-7	2.2140	1.7811553761206436E-4	ARnISGVVLADHSGSFHNR	23.175385	23.175385	true	sp|P57716|NICA_MOUSE	P57716	NICA_MOUSE	Ncstn	Nicastrin
2017_01_19_MB1-4_Glyco_rep1_Frac1.07475.07475.5	interact.pep.xml	ARNISGVVLADHSGSFHNR	ARN[1817]ISGVVLADHSGSFHNR	R	Y	19	5	2210.2446	3738.6267	3738.6130	748.7326	748.7299	2036.0299	408.2133	1702.5831	0.01856736000000	18.4250	5.2420	0.9022	2	1	432	450	0.0000	3N(1702.5814)	HexNAc-2_Hex-8	2.4411	1.7811553761206436E-4	ARnISGVVLADHSGSFHNR	18.425468	18.425468	true	sp|P57716|NICA_MOUSE	P57716	NICA_MOUSE	Ncstn	Nicastrin
2017_01_19_MB1-4_Glyco_rep1_Frac1.07485.07485.5	interact.pep.xml	ARNISGVVLADHSGSFHNR	ARN[1655]ISGVVLADHSGSFHNR	R	Y	19	5	2212.9610	3576.5732	3576.5603	716.3219	716.3193	2036.0299	408.2133	1540.5304	0.02020692000000	18.2780	0.0000	0.8457	2	1	432	450	0.0000	3N(1540.5285)	HexNAc-2_Hex-7	2.1642	1.7811553761206436E-4	ARnISGVVLADHSGSFHNR	18.278847	18.278847	true	sp|P57716|NICA_MOUSE	P57716	NICA_MOUSE	Ncstn	Nicastrin
2017_01_19_MB1-4_Glyco_rep1_Frac1.07493.07493.3	interact.pep.xml	GLGTRDNTLIR		K	I	11	3	2215.1839	1214.6758	1214.6727	405.8992	405.8982	1214.6731	405.8983	-0.0003	0.00007449812000	20.3140	8.2290	0.9992	2	1	266	276	0.0000								true	sp|P14824|ANXA6_MOUSE	P14824	ANXA6_MOUSE	Anxa6	Annexin A6
2017_01_19_MB1-4_Glyco_rep1_Frac1.07494.07494.3	interact.pep.xml	IRYESLTDPSK		K	L	11	3	2215.4494	1307.6765	1307.6715	436.8994	436.8978	1307.6720	436.8979	-0.0004	0.00008357113000	21.7760	10.8420	0.9992	2	1	54	64	0.0000								false	sp|P11499|HS90B_MOUSE	P11499	HS90B_MOUSE	Hsp90ab1	Heat shock protein HSP 90-beta	Hsp90aa1	sp|P07901|HS90A_MOUSE
2017_01_19_MB1-4_Glyco_rep1_Frac1.07495.07495.3	interact.pep.xml	QKFDNLYCCR	QKFDNLYCCR	K	E	10	3	2215.5652	1402.6155	1402.6116	468.5458	468.5445	1402.6122	468.5447	-0.0006	0.04195175000000	13.0090	5.6490	0.9106	2	1	285	294	0.0000	8C(57.0215), 9C(57.0215)							false	sp|Q80SW1|SAHH2_MOUSE	Q80SW1	SAHH2_MOUSE	Ahcyl1	S-adenosylhomocysteine hydrolase-like protein 1	Ahcyl2	sp|Q68FL4-2|SAHH3_MOUSE, sp|Q68FL4|SAHH3_MOUSE
2017_01_19_MB1-4_Glyco_rep1_Frac1.07496.07496.3	interact.pep.xml	LDYGQHVVAGTPGR		K	V	14	3	2215.6467	1468.7473	1468.7458	490.5897	490.5892	1468.7422	490.5880	0.0036	0.00000370662600	22.4910	7.9710	0.9999	2	0	153	166	0.0000								true	sp|Q91VC3|IF4A3_MOUSE	Q91VC3	IF4A3_MOUSE	Eif4a3	Eukaryotic initiation factor 4A-III
2017_01_19_MB1-4_Glyco_rep1_Frac1.07497.07497.3	interact.pep.xml	TVALLTEKKADVEK		R	V	14	3	2215.7286	1543.8860	1543.8818	515.6359	515.6345	1543.8820	515.6346	-0.0001	0.00556663500000	21.9280	11.0060	0.9867	2	1	711	724	0.0000								true	sp|Q8JZQ2|AFG32_MOUSE	Q8JZQ2	AFG32_MOUSE	Afg3l2	AFG3-like protein 2
2017_01_19_MB1-4_Glyco_rep1_Frac1.07498.07498.3	interact.pep.xml	QKFDNLYCCR	QKFDNLYCCR	K	E	10	3	2215.8110	1402.6155	1402.6116	468.5458	468.5445	1402.6122	468.5447	-0.0006	0.00000284371800	30.0830	12.6150	0.9998	2	1	285	294	0.0000	8C(57.0215), 9C(57.0215)							false	sp|Q80SW1|SAHH2_MOUSE	Q80SW1	SAHH2_MOUSE	Ahcyl1	S-adenosylhomocysteine hydrolase-like protein 1	Ahcyl2	sp|Q68FL4-2|SAHH3_MOUSE, sp|Q68FL4|SAHH3_MOUSE
2017_01_19_MB1-4_Glyco_rep1_Frac1.07506.07506.3	interact.pep.xml	QQQLTAMKVIQR	QQQLTAM[147]KVIQR	R	N	12	3	2218.3493	1458.7993	1458.7998	487.2737	487.2739	1458.7976	487.2731	0.0022	0.07379043000000	14.0280	14.0280	0.8447	2	1	803	814	0.0000	7M(15.9949)							false	sp|Q8VDD5|MYH9_MOUSE	Q8VDD5	MYH9_MOUSE	Myh9	Myosin-9	Myh11	sp|O08638-2|MYH11_MOUSE, sp|O08638|MYH11_MOUSE
2017_01_19_MB1-4_Glyco_rep1_Frac1.07514.07514.4	interact.pep.xml	TMHGHDHNVSSVAIMPNGDHIVSASR	TM[147]HGHDHNVSSVAIM[147]PNGDHIVSASR	R	D	26	4	2220.7001	2800.2864	2800.2766	701.0789	701.0764	2800.2769	701.0765	-0.0002	0.00453158400000	18.8750	0.0000	0.9877	2	0	187	212	0.0000	15M(15.9949), 2M(15.9949)							false	sp|P63005|LIS1_MOUSE	P63005	LIS1_MOUSE	Pafah1b1	Platelet-activating factor acetylhydrolase IB subunit beta		sp|P63005-2|LIS1_MOUSE
2017_01_19_MB1-4_Glyco_rep1_Frac1.07516.07516.3	interact.pep.xml	PHPYPALTPEQK		M	K	12	3	2221.1172	1376.7119	1376.7092	459.9112	459.9103	1376.7087	459.9102	0.0004	0.00000034108900	27.7640	9.4390	1.0000	2	0	2	13	0.0000								true	sp|P05064|ALDOA_MOUSE	P05064	ALDOA_MOUSE	Aldoa	Fructose-bisphosphate aldolase A
2017_01_19_MB1-4_Glyco_rep1_Frac1.07517.07517.4	interact.pep.xml	TMHGHDHNVSSVAIMPNGDHIVSASR	TM[147]HGHDHNVSSVAIM[147]PNGDHIVSASR	R	D	26	4	2221.2096	2800.2864	2800.2766	701.0789	701.0764	2800.2769	701.0765	-0.0002	0.00000028990100	34.6510	7.0940	0.9999	2	0	187	212	0.0000	15M(15.9949), 2M(15.9949)							false	sp|P63005|LIS1_MOUSE	P63005	LIS1_MOUSE	Pafah1b1	Platelet-activating factor acetylhydrolase IB subunit beta		sp|P63005-2|LIS1_MOUSE
2017_01_19_MB1-4_Glyco_rep1_Frac1.07525.07525.5	interact.pep.xml	TMHGHDHNVSSVAIMPNGDHIVSASR	TM[147]HGHDHNVSSVAIM[147]PNGDHIVSASR	R	D	26	5	2223.6415	2800.2878	2800.2788	561.0648	561.0630	2800.2769	561.0627	0.0019	0.00001531612000	20.8640	8.9100	1.0000	2	0	187	212	0.0000	15M(15.9949), 2M(15.9949)							false	sp|P63005|LIS1_MOUSE	P63005	LIS1_MOUSE	Pafah1b1	Platelet-activating factor acetylhydrolase IB subunit beta		sp|P63005-2|LIS1_MOUSE
2017_01_19_MB1-4_Glyco_rep1_Frac1.07529.07529.3	interact.pep.xml	VQPFNVTK	VQPFN[1168]VTK	K	G	8	3	2224.1860	1985.8923	1985.8833	662.9714	662.9684	931.5127	311.5115	1054.3706	0.30743270000000	11.5490	0.0000	0.5779	2	0	357	364	0.0000	5N(1054.3701)	HexNAc-2_Hex-4	2.0138	1.7811553761206436E-4	VQPFNVTK	10.080431	11.54934	false	sp|P17047-2|LAMP2_MOUSE	P17047-2	LAMP2_MOUSE	Lamp2	Isoform LAMP-2B of Lysosome-associated membrane glycoprotein 2		sp|P17047-3|LAMP2_MOUSE, sp|P17047|LAMP2_MOUSE
2017_01_19_MB1-4_Glyco_rep1_Frac1.07534.07534.4	interact.pep.xml	LEKHELIEFRR		R	I	11	4	2225.9367	1468.8193	1468.8152	368.2121	368.2111	1468.8150	368.2110	0.0002	0.00166484200000	24.5420	8.9010	0.9930	2	1	1499	1509	0.0000								true	sp|Q68FD5|CLH1_MOUSE	Q68FD5	CLH1_MOUSE	Cltc	Clathrin heavy chain 1
2017_01_19_MB1-4_Glyco_rep1_Frac1.07543.07543.4	interact.pep.xml	QETVECLRKFNAR	QETVECLRKFNAR	R	R	13	4	2228.2015	1649.8333	1649.8303	413.4656	413.4649	1649.8307	413.4650	-0.0003	0.00029546930000	18.1660	8.3570	0.9975	2	1	285	297	0.0000	6C(57.0215)							false	sp|Q923T9-2|KCC2G_MOUSE	Q923T9-2	KCC2G_MOUSE	Camk2g	Isoform 2 of Calcium/calmodulin-dependent protein kinase type II subunit gamma		sp|Q923T9-3|KCC2G_MOUSE, sp|Q923T9|KCC2G_MOUSE
2017_01_19_MB1-4_Glyco_rep1_Frac1.07548.07548.3	interact.pep.xml	LEKHELIEFRR		R	I	11	3	2229.5238	1468.8198	1468.8151	490.6139	490.6123	1468.8150	490.6123	0.0001	0.00092576300000	22.6340	9.1040	0.9970	2	1	1499	1509	0.0000								true	sp|Q68FD5|CLH1_MOUSE	Q68FD5	CLH1_MOUSE	Cltc	Clathrin heavy chain 1
2017_01_19_MB1-4_Glyco_rep1_Frac1.07551.07551.4	interact.pep.xml	QETVDCLKKFNAR	QETVDCLKKFNAR	R	R	13	4	2230.2038	1607.8124	1607.8081	402.9604	402.9593	1607.8088	402.9595	-0.0007	0.00000112652400	25.7320	14.7540	1.0000	2	1	284	296	0.0000	6C(57.0215)							false	sp|P11798|KCC2A_MOUSE	P11798	KCC2A_MOUSE	Camk2a	Calcium/calmodulin-dependent protein kinase type II subunit alpha	Camk2d	sp|Q6PHZ2-2|KCC2D_MOUSE, sp|Q6PHZ2-4|KCC2D_MOUSE, sp|Q6PHZ2-5|KCC2D_MOUSE, sp|Q6PHZ2|KCC2D_MOUSE
2017_01_19_MB1-4_Glyco_rep1_Frac1.07554.07554.3	interact.pep.xml	LPSGSDHVMLK		R	S	11	3	2230.6899	1182.6091	1182.6067	395.2103	395.2095	1182.6066	395.2095	0.0001	0.00009902485000	24.7280	9.7880	0.9997	2	0	652	662	0.0000								false	sp|P13595|NCAM1_MOUSE	P13595	NCAM1_MOUSE	Ncam1	Neural cell adhesion molecule 1		sp|P13595-2|NCAM1_MOUSE, sp|P13595-3|NCAM1_MOUSE
2017_01_19_MB1-4_Glyco_rep1_Frac1.07556.07556.3	interact.pep.xml	RPISADSAIMNPASK	RPISADSAIM[147]NPASK	R	V	15	3	2231.3230	1572.7986	1572.7928	525.2735	525.2715	1572.7928	525.2715	0.0000	0.00000000064993	27.7810	8.0030	1.0000	2	0	64	78	0.0000	10M(15.9949)							true	sp|Q68FD5|CLH1_MOUSE	Q68FD5	CLH1_MOUSE	Cltc	Clathrin heavy chain 1
2017_01_19_MB1-4_Glyco_rep1_Frac1.07571.07571.3	interact.pep.xml	QETVDCLKKFNAR	QETVDCLKKFNAR	R	R	13	3	2235.0453	1607.8143	1607.8085	536.9454	536.9434	1607.8088	536.9435	-0.0003	0.00000535734400	23.8810	7.8400	0.9997	2	1	284	296	0.0000	6C(57.0215)							false	sp|P11798|KCC2A_MOUSE	P11798	KCC2A_MOUSE	Camk2a	Calcium/calmodulin-dependent protein kinase type II subunit alpha	Camk2d	sp|Q6PHZ2-2|KCC2D_MOUSE, sp|Q6PHZ2-4|KCC2D_MOUSE, sp|Q6PHZ2-5|KCC2D_MOUSE, sp|Q6PHZ2|KCC2D_MOUSE
2017_01_19_MB1-4_Glyco_rep1_Frac1.07576.07576.4	interact.pep.xml	SSVLVTHAELMPDKTATHEVHR	SSVLVTHAELM[147]PDKTATHEVHR	R	H	22	4	2236.2431	2473.2507	2473.2390	619.3200	619.3170	2473.2383	619.3169	0.0007	0.00000000000001	36.5410	9.9490	1.0000	2	1	325	346	0.0000	11M(15.9949)							false	sp|Q8BPN8-2|DMXL2_MOUSE	Q8BPN8-2	DMXL2_MOUSE	Dmxl2	Isoform 2 of DmX-like protein 2		sp|Q8BPN8-3|DMXL2_MOUSE, sp|Q8BPN8|DMXL2_MOUSE
2017_01_19_MB1-4_Glyco_rep1_Frac1.07583.07583.3	interact.pep.xml	AIELDKKYIK		R	G	10	3	2238.1947	1219.7210	1219.7173	407.5809	407.5797	1219.7175	407.5798	-0.0002	0.00583444800000	19.4360	10.3100	0.9861	2	1	88	97	0.0000								true	sp|Q60676|PPP5_MOUSE	Q60676	PPP5_MOUSE	Ppp5c	Serine/threonine-protein phosphatase 5
2017_01_19_MB1-4_Glyco_rep1_Frac1.07585.07585.5	interact.pep.xml	SSVLVTHAELMPDKTATHEVHR	SSVLVTHAELM[147]PDKTATHEVHR	R	H	22	5	2238.8194	2473.2449	2473.2373	495.6563	495.6547	2473.2383	495.6549	-0.0009	0.00000038978910	27.3970	8.5900	1.0000	2	1	325	346	0.0000	11M(15.9949)							false	sp|Q8BPN8-2|DMXL2_MOUSE	Q8BPN8-2	DMXL2_MOUSE	Dmxl2	Isoform 2 of DmX-like protein 2		sp|Q8BPN8-3|DMXL2_MOUSE, sp|Q8BPN8|DMXL2_MOUSE
2017_01_19_MB1-4_Glyco_rep1_Frac1.07590.07590.3	interact.pep.xml	ELPGHTGYLSCCR	ELPGHTGYLSCCR	R	F	13	3	2239.9352	1548.6855	1548.6807	517.2358	517.2342	1548.6813	517.2344	-0.0006	0.00000000437546	26.0320	9.0160	1.0000	2	0	138	150	0.0000	11C(57.0215), 12C(57.0215)							false	sp|P62880|GBB2_MOUSE	P62880	GBB2_MOUSE	Gnb2	Guanine nucleotide-binding protein G(I)/G(S)/G(T) subunit beta-2	Gnb4	sp|P29387|GBB4_MOUSE
2017_01_19_MB1-4_Glyco_rep1_Frac1.07595.07595.3	interact.pep.xml	TNAQHLDHIMFR	TNAQHLDHIM[147]FR	R	M	12	3	2241.4124	1497.7185	1497.7150	500.2468	500.2456	1497.7146	500.2455	0.0003	0.00000173053300	26.1570	11.7920	1.0000	2	0	30	41	0.0000	10M(15.9949)							true	sp|Q9CYR6|AGM1_MOUSE	Q9CYR6	AGM1_MOUSE	Pgm3	Phosphoacetylglucosamine mutase
2017_01_19_MB1-4_Glyco_rep1_Frac1.07605.07605.4	interact.pep.xml	NRLDYHISVQNMMR	NRLDYHISVQNM[147]M[147]R	K	R	14	4	2244.0992	1807.8511	1807.8457	452.9701	452.9687	1807.8456	452.9687	0.0001	0.00000409244900	22.1480	7.7250	1.0000	2	1	195	208	0.0000	12M(15.9949), 13M(15.9949)							true	sp|Q9CQQ7|AT5F1_MOUSE	Q9CQQ7	AT5F1_MOUSE	Atp5pb	ATP synthase F(0) complex subunit B1, mitochondrial
2017_01_19_MB1-4_Glyco_rep1_Frac1.07608.07608.3	interact.pep.xml	VASVFRDDASVK		K	T	12	3	2244.8341	1292.6753	1292.6721	431.8990	431.8980	1292.6724	431.8981	-0.0002	0.00007575368000	12.5530	9.6670	0.9992	2	1	478	489	0.0000								true	sp|P46061|RAGP1_MOUSE	P46061	RAGP1_MOUSE	Rangap1	Ran GTPase-activating protein 1
2017_01_19_MB1-4_Glyco_rep1_Frac1.07610.07610.3	interact.pep.xml	LAQGHTTVAELTQR		R	E	14	3	2245.4576	1523.8100	1523.8054	508.9439	508.9424	1523.8055	508.9424	-0.0001	0.00000000013545	41.7960	11.8970	1.0000	2	0	2636	2649	0.0000								false	sp|Q9QXS1-10|PLEC_MOUSE	Q9QXS1-10	PLEC_MOUSE	Plec	Isoform PLEC-1D of Plectin		sp|Q9QXS1-11|PLEC_MOUSE, sp|Q9QXS1-12|PLEC_MOUSE, sp|Q9QXS1-13|PLEC_MOUSE, sp|Q9QXS1-14|PLEC_MOUSE, sp|Q9QXS1-15|PLEC_MOUSE, sp|Q9QXS1-16|PLEC_MOUSE, sp|Q9QXS1-2|PLEC_MOUSE, sp|Q9QXS1-3|PLEC_MOUSE, sp|Q9QXS1-4|PLEC_MOUSE, sp|Q9QXS1-5|PLEC_MOUSE, sp|Q9QXS1-6|PLEC_MOUSE, sp|Q9QXS1-7|PLEC_MOUSE, sp|Q9QXS1-8|PLEC_MOUSE, sp|Q9QXS1-9|PLEC_MOUSE, sp|Q9QXS1|PLEC_MOUSE
2017_01_19_MB1-4_Glyco_rep1_Frac1.07611.07611.3	interact.pep.xml	VASVFRDDASVK		K	T	12	3	2245.5405	1292.6753	1292.6721	431.8990	431.8980	1292.6724	431.8981	-0.0002	0.00000006248710	31.5560	10.3380	1.0000	2	1	478	489	0.0000								true	sp|P46061|RAGP1_MOUSE	P46061	RAGP1_MOUSE	Rangap1	Ran GTPase-activating protein 1
2017_01_19_MB1-4_Glyco_rep1_Frac1.07617.07617.4	interact.pep.xml	VQQLVPKRDHALLEEQSK		K	Q	18	4	2247.1813	2117.1658	2117.1597	530.2987	530.2972	2117.1592	530.2971	0.0004	0.00000000000000	38.2230	7.8600	1.0000	2	1	627	644	0.0000								true	sp|P57780|ACTN4_MOUSE	P57780	ACTN4_MOUSE	Actn4	Alpha-actinin-4
2017_01_19_MB1-4_Glyco_rep1_Frac1.07622.07622.3	interact.pep.xml	GIHETTFNSIMK	GIHETTFNSIM[147]K	C	C	12	3	2248.6700	1392.6741	1392.6687	465.2320	465.2302	1392.6707	465.2308	-0.0019	0.00042103890000	15.5270	8.1690	0.9993	1	0	273	284	0.0000	11M(15.9949)							false	sp|P63260|ACTG_MOUSE	P63260	ACTG_MOUSE	Actg1	Actin, cytoplasmic 2	Actb, Actbl2	sp|P60710|ACTB_MOUSE, sp|Q8BFZ3|ACTBL_MOUSE
2017_01_19_MB1-4_Glyco_rep1_Frac1.07625.07625.3	interact.pep.xml	GIHETTFNSIMK	GIHETTFNSIM[147]K	C	C	12	3	2249.3859	1392.6741	1392.6687	465.2320	465.2302	1392.6707	465.2308	-0.0019	0.00000000000000	29.9540	5.5230	1.0000	1	0	273	284	0.0000	11M(15.9949)							false	sp|P63260|ACTG_MOUSE	P63260	ACTG_MOUSE	Actg1	Actin, cytoplasmic 2	Actb, Actbl2	sp|P60710|ACTB_MOUSE, sp|Q8BFZ3|ACTBL_MOUSE
2017_01_19_MB1-4_Glyco_rep1_Frac1.07629.07629.3	interact.pep.xml	HPGSFDVVHVK		R	D	11	3	2250.7777	1220.6328	1220.6301	407.8849	407.8840	1220.6301	407.8840	0.0000	0.00000000000008	35.1300	7.9550	1.0000	2	0	201	211	0.0000								true	sp|P62702|RS4X_MOUSE	P62702	RS4X_MOUSE	Rps4x	40S ribosomal protein S4, X isoform
2017_01_19_MB1-4_Glyco_rep1_Frac1.07639.07639.3	interact.pep.xml	LAETSKYKEITLK		R	H	13	3	2253.5557	1522.8655	1522.8604	508.6291	508.6274	1522.8606	508.6275	-0.0002	0.00000000036428	28.5450	10.5210	1.0000	2	2	567	579	0.0000								false	sp|P70704-2|AT8A1_MOUSE	P70704-2	AT8A1_MOUSE	Atp8a1	Isoform 2 of Phospholipid-transporting ATPase IA		sp|P70704-3|AT8A1_MOUSE, sp|P70704|AT8A1_MOUSE
2017_01_19_MB1-4_Glyco_rep1_Frac1.07653.07653.3	interact.pep.xml	GIPDQKVNFTCK	GIPDQKVN[1330]FTCK	R	S	12	3	2257.7220	2622.1338	2622.1280	875.0519	875.0499	1405.7023	469.5747	1216.4256	0.28070490000000	10.7070	0.0000	0.5991	2	1	161	172	0.0000	11C(57.0215), 8N(1216.4229)	HexNAc-2_Hex-5	0.1194	3.313452617627568E-4	GIPDQKVnFTCK	10.707249	7.348164	false	sp|P97797-2|SHPS1_MOUSE	P97797-2	SHPS1_MOUSE	Sirpa	Isoform 2 of Tyrosine-protein phosphatase non-receptor type substrate 1		sp|P97797|SHPS1_MOUSE
2017_01_19_MB1-4_Glyco_rep1_Frac1.07657.07657.4	interact.pep.xml	HENNTKDNSIQHEFSLTR	HEN[1493]NTKDNSIQHEFSLTR	R	E	18	4	2258.7792	3547.5093	3547.4998	887.8846	887.8822	2169.0198	543.2622	1378.4799	0.00171691900000	21.5610	0.0000	0.9817	2	1	40	57	0.0000	3N(1378.4757)	HexNAc-2_Hex-6	0.6450	2.1981886925173658E-4	HEnNTKDNSIQHEFSLTR	21.561558	21.561558	true	sp|P01831|THY1_MOUSE	P01831	THY1_MOUSE	Thy1	Thy-1 membrane glycoprotein
2017_01_19_MB1-4_Glyco_rep1_Frac1.07662.07662.3	interact.pep.xml	GSFGKVMLSER	GSFGKVM[147]LSER	K	K	11	3	2260.0516	1225.6154	1225.6138	409.5457	409.5452	1225.6124	409.5447	0.0013	0.01017323000000	21.5690	7.9130	0.9773	2	1	351	361	0.0000	7M(15.9949)							false	sp|P68404-2|KPCB_MOUSE	P68404-2	KPCB_MOUSE	Prkcb	Isoform Beta-II of Protein kinase C beta type		sp|P68404|KPCB_MOUSE
2017_01_19_MB1-4_Glyco_rep1_Frac1.07663.07663.4	interact.pep.xml	NIPLAPRPGTNASSVPHR	NIPLAPRPGTN[1817]ASSVPHR	R	H	18	4	2260.1733	3585.6052	3585.5984	897.4086	897.4069	1883.0125	471.7604	1702.5859	0.00002485130000	22.2130	12.0000	0.9997	2	1	218	235	0.0000	11N(1702.5814)	HexNAc-2_Hex-8	-1.7293	7.451082026694311E-4	NIPLAPRPGTnASSVPHR	22.213339	20.223808	true	sp|Q99MR3|S12A9_MOUSE	Q99MR3	S12A9_MOUSE	Slc12a9	Solute carrier family 12 member 9
2017_01_19_MB1-4_Glyco_rep1_Frac1.07666.07666.4	interact.pep.xml	MREIVHLQAGQCGNQIGAK	M[147]REIVHLQAGQCGNQIGAK	-	F	19	4	2261.2834	2125.0605	2125.0527	532.2724	532.2705	2125.0520	532.2703	0.0007	0.00000101681900	21.5500	21.5500	1.0000	2	1	1	19	0.0000	12C(57.0215), 1M(15.9949)							false	sp|Q9ERD7|TBB3_MOUSE	Q9ERD7	TBB3_MOUSE	Tubb3	Tubulin beta-3 chain	Tubb2a, Tubb2b, Tubb4a, Tubb4b, Tubb5	sp|P68372|TBB4B_MOUSE, sp|P99024|TBB5_MOUSE, sp|Q7TMM9|TBB2A_MOUSE, sp|Q9CWF2|TBB2B_MOUSE, sp|Q9D6F9|TBB4A_MOUSE
2017_01_19_MB1-4_Glyco_rep1_Frac1.07667.07667.4	interact.pep.xml	KAAMEALQSQALHATSQQPLRK	KAAM[147]EALQSQALHATSQQPLRK	R	D	22	4	2261.5487	2422.2861	2422.2764	606.5788	606.5764	2422.2750	606.5760	0.0014	0.00531496100000	18.5980	0.0000	0.9888	2	0	402	423	0.0000	4M(15.9949)							false	sp|Q8CHH9-2|SEPT8_MOUSE	Q8CHH9-2	SEPT8_MOUSE	Septin8	Isoform 2 of Septin-8		sp|Q8CHH9|SEPT8_MOUSE
2017_01_19_MB1-4_Glyco_rep1_Frac1.07670.07670.4	interact.pep.xml	KAAMEALQSQALHATSQQPLRK	KAAM[147]EALQSQALHATSQQPLRK	R	D	22	4	2261.8989	2422.2861	2422.2764	606.5788	606.5764	2422.2750	606.5760	0.0014	0.00000000142069	42.8900	5.4680	1.0000	2	0	402	423	0.0000	4M(15.9949)							false	sp|Q8CHH9-2|SEPT8_MOUSE	Q8CHH9-2	SEPT8_MOUSE	Septin8	Isoform 2 of Septin-8		sp|Q8CHH9|SEPT8_MOUSE
2017_01_19_MB1-4_Glyco_rep1_Frac1.07676.07676.3	interact.pep.xml	KIIDNVRGELQK		R	R	12	3	2263.5814	1411.8195	1411.8140	471.6138	471.6119	1411.8146	471.6121	-0.0006	0.00849248100000	23.1130	12.3500	0.9806	2	1	2284	2295	0.0000								true	sp|Q9JHU4|DYHC1_MOUSE	Q9JHU4	DYHC1_MOUSE	Dync1h1	Cytoplasmic dynein 1 heavy chain 1
2017_01_19_MB1-4_Glyco_rep1_Frac1.07677.07677.3	interact.pep.xml	KAALEAQNALHNIK		R	T	14	3	2263.6931	1519.8511	1519.8468	507.6243	507.6229	1519.8469	507.6229	-0.0001	0.00000000001218	52.1570	17.5820	1.0000	2	0	106	119	0.0000								false	sp|Q9Z0H4-2|CELF2_MOUSE	Q9Z0H4-2	CELF2_MOUSE	Celf2	Isoform 2 of CUGBP Elav-like family member 2		sp|Q9Z0H4-11|CELF2_MOUSE, sp|Q9Z0H4-4|CELF2_MOUSE, sp|Q9Z0H4-5|CELF2_MOUSE, sp|Q9Z0H4-6|CELF2_MOUSE, sp|Q9Z0H4-7|CELF2_MOUSE, sp|Q9Z0H4-8|CELF2_MOUSE, sp|Q9Z0H4-9|CELF2_MOUSE, sp|Q9Z0H4|CELF2_MOUSE
2017_01_19_MB1-4_Glyco_rep1_Frac1.07678.07678.4	interact.pep.xml	HENNTKDNSIQHEFSLTR	HEN[1168]NTKDNSIQHEFSLTR	R	E	18	4	2263.7764	3223.4038	3223.3904	806.8582	806.8549	2169.0198	543.2622	1054.3706	0.00000000000000	55.3930	10.9540	1.0000	2	1	40	57	0.0000	3N(1054.3701)	HexNAc-2_Hex-4	1.2282	1.939487975174554E-4	HEnNTKDNSIQHEFSLTR	55.393967	27.67813	true	sp|P01831|THY1_MOUSE	P01831	THY1_MOUSE	Thy1	Thy-1 membrane glycoprotein
2017_01_19_MB1-4_Glyco_rep1_Frac1.07679.07679.3	interact.pep.xml	GTKSLMDEVVKATSR	GTKSLM[147]DEVVKATSR	R	G	15	3	2264.2873	1636.8505	1636.8460	546.6241	546.6226	1636.8453	546.6224	0.0006	0.00023254520000	19.2970	8.7370	0.9985	2	2	351	365	0.0000	6M(15.9949)							true	sp|P09411|PGK1_MOUSE	P09411	PGK1_MOUSE	Pgk1	Phosphoglycerate kinase 1
2017_01_19_MB1-4_Glyco_rep1_Frac1.07689.07689.4	interact.pep.xml	LRENVFQEHQTLK		K	E	13	4	2266.7789	1640.8676	1640.8636	411.2242	411.2232	1640.8634	411.2231	0.0002	0.00127995900000	18.4410	10.5420	0.9946	2	1	58	70	0.0000								true	sp|Q60598|SRC8_MOUSE	Q60598	SRC8_MOUSE	Cttn	Src substrate cortactin
2017_01_19_MB1-4_Glyco_rep1_Frac1.07690.07690.5	interact.pep.xml	HENNTKDNSIQHEFSLTR	HEN[1330]NTKDNSIQHEFSLTR	R	E	18	5	2266.8773	3386.4620	3386.4468	678.2997	678.2966	2169.0198	434.8112	1217.4270	0.00001465767000	25.3860	8.8730	1.0000	2	1	40	57	0.0000	3N(1216.4229)	HexNAc-2_Hex-5	1.1565	1.939487975174554E-4	HEnNTKDNSIQHEFSLTR	25.3869	25.3869	true	sp|P01831|THY1_MOUSE	P01831	THY1_MOUSE	Thy1	Thy-1 membrane glycoprotein
2017_01_19_MB1-4_Glyco_rep1_Frac1.07692.07692.4	interact.pep.xml	AMDTLKIPYKYEHNK	AM[147]DTLKIPYKYEHNK	R	A	15	4	2267.8789	1865.9388	1865.9344	467.4920	467.4909	1865.9344	467.4909	0.0000	0.00001450024000	23.3460	9.0640	0.9999	2	2	93	107	0.0000	2M(15.9949)							true	sp|P21279|GNAQ_MOUSE	P21279	GNAQ_MOUSE	Gnaq	Guanine nucleotide-binding protein G(q) subunit alpha
2017_01_19_MB1-4_Glyco_rep1_Frac1.07695.07695.4	interact.pep.xml	AMDTLKIPYKYEHNK	AM[147]DTLKIPYKYEHNK	R	A	15	4	2268.1254	1865.9388	1865.9344	467.4920	467.4909	1865.9344	467.4909	0.0000	0.00000000030036	36.9180	8.3810	1.0000	2	2	93	107	0.0000	2M(15.9949)							true	sp|P21279|GNAQ_MOUSE	P21279	GNAQ_MOUSE	Gnaq	Guanine nucleotide-binding protein G(q) subunit alpha
2017_01_19_MB1-4_Glyco_rep1_Frac1.07700.07700.3	interact.pep.xml	LFSCEVDGKPEPR	LFSCEVDGKPEPR	K	V	13	3	2269.6470	1532.7349	1532.7302	511.9189	511.9173	1532.7292	511.9170	0.0009	0.00002526779000	23.5440	0.0000	0.9996	2	1	592	604	0.0000	4C(57.0215)							true	sp|Q60625|ICAM5_MOUSE	Q60625	ICAM5_MOUSE	Icam5	Intercellular adhesion molecule 5
2017_01_19_MB1-4_Glyco_rep1_Frac1.07703.07703.3	interact.pep.xml	LKENTFTIKDGGVR		R	T	14	3	2270.7660	1576.8625	1576.8569	526.6281	526.6262	1576.8572	526.6263	-0.0002	0.00000012276660	27.7580	8.7730	1.0000	2	2	254	267	0.0000								true	sp|Q91WG4|ELP2_MOUSE	Q91WG4	ELP2_MOUSE	Elp2	Elongator complex protein 2
2017_01_19_MB1-4_Glyco_rep1_Frac1.07704.07704.3	interact.pep.xml	LRENVFQEHQTLK		K	E	13	3	2270.8486	1640.8691	1640.8635	547.9636	547.9618	1640.8634	547.9617	0.0001	0.00010428730000	16.4550	8.5990	0.9991	2	1	58	70	0.0000								true	sp|Q60598|SRC8_MOUSE	Q60598	SRC8_MOUSE	Cttn	Src substrate cortactin
2017_01_19_MB1-4_Glyco_rep1_Frac1.07705.07705.3	interact.pep.xml	GKANSTGTLVITNPTR	GKAN[1152]STGTLVITNPTR	R	I	16	3	2270.9301	2667.2703	2667.2627	890.0974	890.0948	1628.8845	543.9688	1038.3781	0.00000000050816	43.6760	13.4790	1.0000	2	1	491	506	0.0000	4N(1038.3751)	HexNAc-2_Hex-3_Fuc-1	-2.7053	0.0013621916149538368	GKANSTGTLVITNPTR	34.72509	43.676445	true	sp|P12960|CNTN1_MOUSE	P12960	CNTN1_MOUSE	Cntn1	Contactin-1
2017_01_19_MB1-4_Glyco_rep1_Frac1.07706.07706.3	interact.pep.xml	GKANSTGTLVITNPTR	GKAN[1152]STGTLVITNPTR	R	I	16	3	2271.1686	2667.2703	2667.2627	890.0974	890.0948	1628.8845	543.9688	1038.3781	0.00000000000001	57.8010	17.9230	1.0000	2	1	491	506	0.0000	4N(1038.3751)	HexNAc-2_Hex-3_Fuc-1	-3.8085	0.0023082841754295974	GKAnSTGTLVITNPTR	57.801323	43.91259	true	sp|P12960|CNTN1_MOUSE	P12960	CNTN1_MOUSE	Cntn1	Contactin-1
2017_01_19_MB1-4_Glyco_rep1_Frac1.07709.07709.4	interact.pep.xml	LKENTFTIKDGGVR		R	T	14	4	2272.0587	1576.8608	1576.8569	395.2225	395.2215	1576.8572	395.2216	-0.0002	0.00732853400000	17.5640	9.9510	0.9735	2	2	254	267	0.0000								true	sp|Q91WG4|ELP2_MOUSE	Q91WG4	ELP2_MOUSE	Elp2	Elongator complex protein 2
2017_01_19_MB1-4_Glyco_rep1_Frac1.07712.07712.4	interact.pep.xml	HENNTKDNSIQHEFSLTR	HEN[1330]NTKDNSIQHEFSLTR	R	E	18	4	2272.8333	3385.4546	3385.4456	847.3709	847.3687	2169.0198	543.2622	1216.4257	0.02811328000000	18.4090	7.8560	0.8500	2	1	40	57	0.0000	3N(1216.4229)	HexNAc-2_Hex-5	1.2936	1.939487975174554E-4	HEnNTKDNSIQHEFSLTR	18.409908	18.409908	true	sp|P01831|THY1_MOUSE	P01831	THY1_MOUSE	Thy1	Thy-1 membrane glycoprotein
2017_01_19_MB1-4_Glyco_rep1_Frac1.07721.07721.4	interact.pep.xml	SPHRPILQAGLPANK	SPHRPILQAGLPAN[2133]K	R	T	15	4	2275.2205	3616.6310	3616.6190	905.1650	905.1620	1597.9052	400.4836	2018.7137	0.00773571100000	17.9460	8.1240	0.9542	2	1	261	275	0.0000	14N(2018.7085)	HexNAc-3_Hex-6_Fuc-1_NeuAc-1	-0.7399	4.904880355954174E-4	SPHRPILQAGLPAnK	17.94669	17.94669	false	sp|P16092-3|FGFR1_MOUSE	P16092-3	FGFR1_MOUSE	Fgfr1	Isoform 3 of Fibroblast growth factor receptor 1		sp|P16092-2|FGFR1_MOUSE, sp|P16092-4|FGFR1_MOUSE, sp|P16092-5|FGFR1_MOUSE, sp|P16092-6|FGFR1_MOUSE, sp|P16092|FGFR1_MOUSE
2017_01_19_MB1-4_Glyco_rep1_Frac1.07733.07733.3	interact.pep.xml	VKPFMTGAAEQIK	VKPFM[147]TGAAEQIK	R	H	13	3	2278.4294	1434.7576	1434.7527	479.2598	479.2582	1434.7539	479.2586	-0.0012	0.00000010559470	32.0260	12.0490	1.0000	2	1	111	123	0.0000	5M(15.9949)							true	sp|P63028|TCTP_MOUSE	P63028	TCTP_MOUSE	Tpt1	Translationally-controlled tumor protein
2017_01_19_MB1-4_Glyco_rep1_Frac1.07734.07734.3	interact.pep.xml	KVCGDSDKGFVVINQK	KVCGDSDKGFVVINQK	K	G	16	3	2278.5111	1792.9209	1792.9149	598.6476	598.6456	1792.9141	598.6453	0.0008	0.00000357284900	25.8730	10.3370	0.9998	2	1	280	295	0.0000	3C(57.0215)							true	sp|P80317|TCPZ_MOUSE	P80317	TCPZ_MOUSE	Cct6a	T-complex protein 1 subunit zeta
2017_01_19_MB1-4_Glyco_rep1_Frac1.07738.07738.3	interact.pep.xml	LSITNETFRK	LSITN[1493]ETFRK	R	T	10	3	2278.8783	2586.1433	2586.1350	863.0550	863.0523	1207.6560	403.5593	1378.4790	0.12545850000000	13.1060	8.3740	0.9188	2	0	194	203	0.0000	5N(1378.4757)	HexNAc-2_Hex-6	2.7051	1.7811553761206436E-4	LSITnETFRK	13.106801	13.106801	false	sp|Q99MB3|TM2D1_MOUSE	Q99MB3	TM2D1_MOUSE	Tm2d1	TM2 domain-containing protein 1		sp|Q99MB3-2|TM2D1_MOUSE
2017_01_19_MB1-4_Glyco_rep1_Frac1.07745.07745.3	interact.pep.xml	GKANSTGTLVITNPTR	GKAN[1006]STGTLVITNPTR	R	I	16	3	2281.5502	2521.2163	2521.2039	841.4127	841.4086	1628.8845	543.9688	892.3193	0.00222971800000	18.1070	0.0000	0.9757	2	1	491	506	0.0000	4N(892.3172)	HexNAc-2_Hex-3	0.1104	3.313452617627568E-4	GKAnSTGTLVITNPTR	18.107483	11.112933	true	sp|P12960|CNTN1_MOUSE	P12960	CNTN1_MOUSE	Cntn1	Contactin-1
2017_01_19_MB1-4_Glyco_rep1_Frac1.07761.07761.3	interact.pep.xml	MFVNNEHDLQVCK	M[147]FVNNEHDLQVCK	R	R	13	3	2285.4687	1648.7375	1648.7340	550.5864	550.5853	1648.7336	550.5851	0.0003	0.00006194408000	23.3320	0.0000	0.9998	2	0	76	88	0.0000	12C(57.0215), 1M(15.9949)							false	sp|Q3UHJ0-2|AAK1_MOUSE	Q3UHJ0-2	AAK1_MOUSE	Aak1	Isoform 2 of AP2-associated protein kinase 1		sp|Q3UHJ0|AAK1_MOUSE
2017_01_19_MB1-4_Glyco_rep1_Frac1.07766.07766.3	interact.pep.xml	AFFESHPAPSAER		K	T	13	3	2287.4522	1444.6779	1444.6733	482.5666	482.5650	1444.6733	482.5650	0.0000	0.00007893147000	23.9110	0.0000	0.9998	2	0	871	883	0.0000								true	sp|Q11011|PSA_MOUSE	Q11011	PSA_MOUSE	Npepps	Puromycin-sensitive aminopeptidase
2017_01_19_MB1-4_Glyco_rep1_Frac1.07776.07776.4	interact.pep.xml	LEKHELIEFRR		R	I	11	4	2290.2088	1468.8196	1468.8153	368.2122	368.2111	1468.8150	368.2110	0.0003	0.00166095600000	22.0880	9.7150	0.9931	2	1	1499	1509	0.0000								true	sp|Q68FD5|CLH1_MOUSE	Q68FD5	CLH1_MOUSE	Cltc	Clathrin heavy chain 1
2017_01_19_MB1-4_Glyco_rep1_Frac1.07778.07778.4	interact.pep.xml	SVSDYDGKLSSFKR		K	A	14	4	2290.5881	1587.7946	1587.7893	397.9559	397.9546	1587.7892	397.9546	0.0001	0.00015893790000	21.3410	9.0170	0.9983	2	1	266	279	0.0000								true	sp|P09103|PDIA1_MOUSE	P09103	PDIA1_MOUSE	P4hb	Protein disulfide-isomerase
2017_01_19_MB1-4_Glyco_rep1_Frac1.07779.07779.4	interact.pep.xml	HLDACETMGNATAICSDKTGTLTMNR	HLDACETM[147]GNATAICSDKTGTLTM[147]NR	R	M	26	4	2290.6696	2899.2680	2899.2570	725.8243	725.8215	2899.2568	725.8215	0.0002	0.00021965960000	24.1330	0.0000	0.9972	2	1	459	484	0.0000	15C(57.0215), 24M(15.9949), 5C(57.0215), 8M(15.9949)							false	sp|G5E829|AT2B1_MOUSE	G5E829	AT2B1_MOUSE	Atp2b1	Plasma membrane calcium-transporting ATPase 1	Atp2b4	sp|Q6Q477-2|AT2B4_MOUSE, sp|Q6Q477|AT2B4_MOUSE
2017_01_19_MB1-4_Glyco_rep1_Frac1.07780.07780.3	interact.pep.xml	SQQAPLAFQAGDKR		R	G	14	3	2290.7513	1515.7856	1515.7803	506.2691	506.2674	1515.7793	506.2670	0.0009	0.00000154524400	21.5000	9.7960	1.0000	2	0	235	248	0.0000								false	sp|Q8VHY0|CSPG4_MOUSE	Q8VHY0	CSPG4_MOUSE	Cspg4	Chondroitin sulfate proteoglycan 4		sp|Q8VHY0-3|CSPG4_MOUSE
2017_01_19_MB1-4_Glyco_rep1_Frac1.07781.07781.3	interact.pep.xml	IEQFVYSSPHDNK		K	S	13	3	2290.8330	1562.7407	1562.7368	521.9208	521.9195	1562.7365	521.9194	0.0003	0.00074907310000	15.7200	7.7110	0.9992	2	0	324	336	0.0000								true	sp|P26638|SYSC_MOUSE	P26638	SYSC_MOUSE	Sars1	Serine--tRNA ligase, cytoplasmic
2017_01_19_MB1-4_Glyco_rep1_Frac1.07782.07782.4	interact.pep.xml	HLDACETMGNATAICSDKTGTLTMNR	HLDACETM[147]GNATAICSDKTGTLTM[147]NR	R	M	26	4	2290.9154	2899.2680	2899.2570	725.8243	725.8215	2899.2568	725.8215	0.0002	0.00000000000000	68.3500	8.0200	1.0000	2	1	459	484	0.0000	15C(57.0215), 24M(15.9949), 5C(57.0215), 8M(15.9949)							false	sp|G5E829|AT2B1_MOUSE	G5E829	AT2B1_MOUSE	Atp2b1	Plasma membrane calcium-transporting ATPase 1	Atp2b4	sp|Q6Q477-2|AT2B4_MOUSE, sp|Q6Q477|AT2B4_MOUSE
2017_01_19_MB1-4_Glyco_rep1_Frac1.07783.07783.3	interact.pep.xml	SQQAPLAFQAGDKR		R	G	14	3	2291.4306	1515.7856	1515.7803	506.2691	506.2674	1515.7793	506.2670	0.0009	0.00000000033464	36.6300	11.1610	1.0000	2	0	235	248	0.0000								false	sp|Q8VHY0|CSPG4_MOUSE	Q8VHY0	CSPG4_MOUSE	Cspg4	Chondroitin sulfate proteoglycan 4		sp|Q8VHY0-3|CSPG4_MOUSE
2017_01_19_MB1-4_Glyco_rep1_Frac1.07786.07786.3	interact.pep.xml	DYLHYHIK		R	C	8	3	2292.3205	1087.5481	1087.5453	363.5233	363.5224	1087.5450	363.5223	0.0002	0.16441830000000	13.3680	9.2820	0.8845	2	0	249	256	0.0000								true	sp|Q9CVB6|ARPC2_MOUSE	Q9CVB6	ARPC2_MOUSE	Arpc2	Actin-related protein 2/3 complex subunit 2
2017_01_19_MB1-4_Glyco_rep1_Frac1.07787.07787.3	interact.pep.xml	GVVVATGDRTVMGR		R	I	14	3	2292.4857	1416.7549	1416.7504	473.2589	473.2574	1416.7506	473.2575	-0.0002	0.00000000129461	26.1430	8.3890	1.0000	2	1	246	259	0.0000								true	sp|Q6PIC6|AT1A3_MOUSE	Q6PIC6	AT1A3_MOUSE	Atp1a3	Sodium/potassium-transporting ATPase subunit alpha-3
2017_01_19_MB1-4_Glyco_rep1_Frac1.07789.07789.3	interact.pep.xml	LEKHELIEFRR		R	I	11	3	2293.0781	1468.8202	1468.8169	490.6140	490.6129	1468.8150	490.6123	0.0019	0.06985836000000	14.5230	8.8900	0.8523	2	1	1499	1509	0.0000								true	sp|Q68FD5|CLH1_MOUSE	Q68FD5	CLH1_MOUSE	Cltc	Clathrin heavy chain 1
2017_01_19_MB1-4_Glyco_rep1_Frac1.07790.07790.3	interact.pep.xml	SVSDYDGKLSSFKR		K	A	14	3	2293.1612	1587.7937	1587.7898	530.2718	530.2705	1587.7892	530.2703	0.0006	0.02692662000000	12.8310	9.1340	0.9435	2	1	266	279	0.0000								true	sp|P09103|PDIA1_MOUSE	P09103	PDIA1_MOUSE	P4hb	Protein disulfide-isomerase
2017_01_19_MB1-4_Glyco_rep1_Frac1.07791.07791.3	interact.pep.xml	AADLLYAMCDRSNAK	AADLLYAM[147]CDRSNAK	R	Q	15	3	2293.2431	1713.7891	1713.7819	572.2703	572.2679	1713.7814	572.2677	0.0004	0.07568328000000	10.9840	0.0000	0.8411	2	1	389	403	0.0000	8M(15.9949), 9C(57.0215)							false	sp|P17426-2|AP2A1_MOUSE	P17426-2	AP2A1_MOUSE	Ap2a1	Isoform B of AP-2 complex subunit alpha-1		sp|P17426|AP2A1_MOUSE
2017_01_19_MB1-4_Glyco_rep1_Frac1.07792.07792.3	interact.pep.xml	LEKHELIEFRR		R	I	11	3	2293.3255	1468.8202	1468.8169	490.6140	490.6129	1468.8150	490.6123	0.0019	0.00000000045755	41.2820	12.2030	1.0000	2	1	1499	1509	0.0000								true	sp|Q68FD5|CLH1_MOUSE	Q68FD5	CLH1_MOUSE	Cltc	Clathrin heavy chain 1
2017_01_19_MB1-4_Glyco_rep1_Frac1.07793.07793.3	interact.pep.xml	SVSDYDGKLSSFKR		K	A	14	3	2293.8780	1587.7937	1587.7898	530.2718	530.2705	1587.7892	530.2703	0.0006	0.00000000000013	31.0270	8.3010	1.0000	2	1	266	279	0.0000								true	sp|P09103|PDIA1_MOUSE	P09103	PDIA1_MOUSE	P4hb	Protein disulfide-isomerase
2017_01_19_MB1-4_Glyco_rep1_Frac1.07794.07794.3	interact.pep.xml	AADLLYAMCDRSNAK	AADLLYAM[147]CDRSNAK	R	Q	15	3	2294.4157	1713.7891	1713.7819	572.2703	572.2679	1713.7814	572.2677	0.0004	0.14663920000000	11.8350	6.1380	0.7269	2	1	389	403	0.0000	8M(15.9949), 9C(57.0215)							false	sp|P17426-2|AP2A1_MOUSE	P17426-2	AP2A1_MOUSE	Ap2a1	Isoform B of AP-2 complex subunit alpha-1		sp|P17426|AP2A1_MOUSE
2017_01_19_MB1-4_Glyco_rep1_Frac1.07796.07796.4	interact.pep.xml	LDGVKEKALVSSVR		K	Q	14	4	2295.0403	1499.8698	1499.8647	375.9747	375.9735	1499.8671	375.9741	-0.0023	0.02885691000000	14.6590	7.2260	0.9174	2	2	206	219	0.0000								true	sp|P07724|ALBU_MOUSE	P07724	ALBU_MOUSE	Alb	Albumin
2017_01_19_MB1-4_Glyco_rep1_Frac1.07815.07815.3	interact.pep.xml	LHPELSGPGVAAK		R	V	13	3	2300.2586	1274.7017	1274.6980	425.9078	425.9066	1274.6981	425.9066	-0.0001	0.22181960000000	10.1160	0.0000	0.8396	2	0	199	211	0.0000								true	sp|Q8BIF9|ZN787_MOUSE	Q8BIF9	ZN787_MOUSE	Znf787	Zinc finger protein 787
2017_01_19_MB1-4_Glyco_rep1_Frac1.07819.07819.3	interact.pep.xml	FGSLVAEEAHR		K	K	11	3	2301.2789	1214.6070	1214.6035	405.8763	405.8751	1214.6042	405.8753	-0.0007	0.00004306951000	18.1290	8.3680	0.9998	2	0	278	288	0.0000								true	sp|Q61285|ABCD2_MOUSE	Q61285	ABCD2_MOUSE	Abcd2	ATP-binding cassette sub-family D member 2
2017_01_19_MB1-4_Glyco_rep1_Frac1.07821.07821.3	interact.pep.xml	SKAEEVVSFVKK		K	N	12	3	2301.8726	1349.7593	1349.7550	450.9270	450.9256	1349.7554	450.9257	-0.0003	0.00000003670365	31.7380	10.0480	1.0000	2	1	122	133	0.0000								true	sp|Q9D6K8|FUND2_MOUSE	Q9D6K8	FUND2_MOUSE	Fundc2	FUN14 domain-containing protein 2
2017_01_19_MB1-4_Glyco_rep1_Frac1.07822.07822.3	interact.pep.xml	LDGVKEKALVSSVR		K	Q	14	3	2301.9550	1499.8718	1499.8670	500.9645	500.9629	1499.8671	500.9630	-0.0001	0.09632746000000	13.5650	0.0000	0.8044	2	2	206	219	0.0000								true	sp|P07724|ALBU_MOUSE	P07724	ALBU_MOUSE	Alb	Albumin
2017_01_19_MB1-4_Glyco_rep1_Frac1.07831.07831.3	interact.pep.xml	RPISADSAIMNPASK	RPISADSAIM[147]NPASK	R	V	15	3	2304.2619	1572.7966	1572.8113	525.2728	525.2777	1572.7928	525.2715	0.0184	0.00328713300000	17.5800	8.4330	0.9975	2	0	64	78	0.0000	10M(15.9949)							true	sp|Q68FD5|CLH1_MOUSE	Q68FD5	CLH1_MOUSE	Cltc	Clathrin heavy chain 1
2017_01_19_MB1-4_Glyco_rep1_Frac1.07833.07833.3	interact.pep.xml	TYFSCTSAHTSTGDGTAMVTR	TYFSCTSAHTSTGDGTAM[147]VTR	R	A	21	3	2304.4915	2265.9746	2265.9630	756.3321	756.3283	2265.9630	756.3283	0.0000	0.00003741105000	19.2080	0.0000	0.9998	2	0	262	282	0.0000	18M(15.9949), 5C(57.0215)							true	sp|Q8K2B3|SDHA_MOUSE	Q8K2B3	SDHA_MOUSE	Sdha	Succinate dehydrogenase [ubiquinone] flavoprotein subunit, mitochondrial
2017_01_19_MB1-4_Glyco_rep1_Frac1.07835.07835.3	interact.pep.xml	DVMPEVNRVLDKMK	DVM[147]PEVNRVLDKM[147]K	K	S	14	3	2304.6959	1704.8610	1704.8545	569.2943	569.2921	1704.8538	569.2919	0.0007	0.00025605040000	15.8130	6.1810	0.9984	2	2	117	130	0.0000	13M(15.9949), 3M(15.9949)							true	sp|P06745|G6PI_MOUSE	P06745	G6PI_MOUSE	Gpi	Glucose-6-phosphate isomerase
2017_01_19_MB1-4_Glyco_rep1_Frac1.07840.07840.3	interact.pep.xml	GSFGKVMLAER	GSFGKVM[147]LAER	K	R	11	3	2306.5096	1209.6194	1209.6172	404.2137	404.2130	1209.6174	404.2131	-0.0002	0.00113078900000	18.9180	14.6610	0.9967	2	1	360	370	0.0000	7M(15.9949)							true	sp|P63318|KPCG_MOUSE	P63318	KPCG_MOUSE	Prkcg	Protein kinase C gamma type
2017_01_19_MB1-4_Glyco_rep1_Frac1.07850.07850.3	interact.pep.xml	MESVFNHAIR	M[147]ESVFNHAIR	R	H	10	3	2309.1078	1218.5845	1218.5812	407.2021	407.2010	1218.5814	407.2011	-0.0002	0.00177908400000	15.2040	8.0870	0.9986	2	0	468	477	0.0000	1M(15.9949)							false	sp|Q7TMB8|CYFP1_MOUSE	Q7TMB8	CYFP1_MOUSE	Cyfip1	Cytoplasmic FMR1-interacting protein 1		sp|Q7TMB8-2|CYFP1_MOUSE
2017_01_19_MB1-4_Glyco_rep1_Frac1.07853.07853.3	interact.pep.xml	MESVFNHAIR	M[147]ESVFNHAIR	R	H	10	3	2309.4280	1218.5845	1218.5812	407.2021	407.2010	1218.5814	407.2011	-0.0002	0.00005302738000	23.6020	5.1200	0.9998	2	0	468	477	0.0000	1M(15.9949)							false	sp|Q7TMB8|CYFP1_MOUSE	Q7TMB8	CYFP1_MOUSE	Cyfip1	Cytoplasmic FMR1-interacting protein 1		sp|Q7TMB8-2|CYFP1_MOUSE
2017_01_19_MB1-4_Glyco_rep1_Frac1.07854.07854.3	interact.pep.xml	LPAAEGVGKGTYTVSR		K	A	16	3	2309.9652	1604.8574	1604.8523	535.9597	535.9580	1604.8520	535.9579	0.0002	0.00000011082940	30.3700	7.5650	1.0000	2	1	869	884	0.0000								false	sp|Q920I9-2|WDR7_MOUSE	Q920I9-2	WDR7_MOUSE	Wdr7	Isoform 2 of WD repeat-containing protein 7		sp|Q920I9|WDR7_MOUSE
2017_01_19_MB1-4_Glyco_rep1_Frac1.07855.07855.3	interact.pep.xml	TLSTMIASDTSGDYRK	TLSTM[147]IASDTSGDYRK	K	L	16	3	2310.0476	1760.8330	1760.8264	587.9516	587.9494	1760.8250	587.9489	0.0014	0.00025307560000	21.8870	0.0000	0.9995	2	0	440	455	0.0000	5M(15.9949)							true	sp|Q07076|ANXA7_MOUSE	Q07076	ANXA7_MOUSE	Anxa7	Annexin A7
2017_01_19_MB1-4_Glyco_rep1_Frac1.07865.07865.3	interact.pep.xml	LSKDPNIVIAK		K	M	11	3	2312.5035	1196.7158	1196.7120	399.9125	399.9113	1196.7128	399.9115	-0.0007	0.00005291593000	31.1880	13.3780	0.9994	2	1	423	433	0.0000								true	sp|P27773|PDIA3_MOUSE	P27773	PDIA3_MOUSE	Pdia3	Protein disulfide-isomerase A3
2017_01_19_MB1-4_Glyco_rep1_Frac1.07866.07866.5	interact.pep.xml	GGGPGPRDPPPGETHKLVVVGGGGVGK		R	S	27	5	2312.6088	2477.3210	2477.3090	496.4715	496.4691	2477.3137	496.4700	-0.0046	0.00195659100000	17.3340	5.1000	0.9961	2	2	16	42	0.0000								true	sp|P10833|RRAS_MOUSE	P10833	RRAS_MOUSE	Rras	Ras-related protein R-Ras
2017_01_19_MB1-4_Glyco_rep1_Frac1.07876.07876.3	interact.pep.xml	GISVHISNAEPK		K	H	12	3	2315.0489	1250.6648	1250.6619	417.8955	417.8946	1250.6619	417.8946	0.0000	0.00000135777400	23.0610	8.1980	1.0000	2	0	252	263	0.0000								true	sp|Q921F2|TADBP_MOUSE	Q921F2	TADBP_MOUSE	Tardbp	TAR DNA-binding protein 43
2017_01_19_MB1-4_Glyco_rep1_Frac1.07880.07880.3	interact.pep.xml	LTEIINTQHENVK		K	Y	13	3	2315.8015	1537.8140	1537.8074	513.6119	513.6097	1537.8099	513.6106	-0.0025	0.00000046208890	29.2480	12.8270	1.0000	2	0	50	62	0.0000								true	sp|P13707|GPDA_MOUSE	P13707	GPDA_MOUSE	Gpd1	Glycerol-3-phosphate dehydrogenase [NAD(+)], cytoplasmic
2017_01_19_MB1-4_Glyco_rep1_Frac1.07883.07883.3	interact.pep.xml	IFDNMKLPEQQTEK	IFDNM[147]KLPEQQTEK	R	A	14	3	2316.5186	1735.8505	1735.8464	579.6241	579.6227	1735.8450	579.6223	0.0014	0.03892692000000	13.1390	0.0000	0.9173	2	1	1431	1444	0.0000	5M(15.9949)							true	sp|G3X9K3|BIG1_MOUSE	G3X9K3	BIG1_MOUSE	Arfgef1	Brefeldin A-inhibited guanine nucleotide-exchange protein 1
2017_01_19_MB1-4_Glyco_rep1_Frac1.07894.07894.3	interact.pep.xml	YAVTTGDHGIIR		K	T	12	3	2319.6453	1301.6757	1301.6736	434.8992	434.8985	1301.6727	434.8982	0.0008	0.00000004007012	22.8910	8.1490	1.0000	2	0	551	562	0.0000								true	sp|Q8CIE6|COPA_MOUSE	Q8CIE6	COPA_MOUSE	Copa	Coatomer subunit alpha
2017_01_19_MB1-4_Glyco_rep1_Frac1.07895.07895.3	interact.pep.xml	LTEYMEHTYLIHK	LTEYM[147]EHTYLIHK	R	A	13	3	2319.8044	1692.8232	1692.8176	565.2817	565.2798	1692.8180	565.2799	-0.0003	0.12801180000000	14.0710	0.0000	0.9093	2	0	67	79	0.0000	5M(15.9949)							false	sp|Q91XL9-2|OSBL1_MOUSE	Q91XL9-2	OSBL1_MOUSE	Osbpl1a	Isoform 2 of Oxysterol-binding protein-related protein 1		sp|Q91XL9-3|OSBL1_MOUSE, sp|Q91XL9|OSBL1_MOUSE
2017_01_19_MB1-4_Glyco_rep1_Frac1.07897.07897.3	interact.pep.xml	VAQYMADVLEDSKDK	VAQYM[147]ADVLEDSKDK	K	V	15	3	2320.3965	1726.8120	1726.8080	576.6113	576.6099	1726.8082	576.6100	-0.0002	0.00705504500000	17.1060	0.0000	0.9836	2	1	72	86	0.0000	5M(15.9949)							true	sp|Q9Z1G3|VATC1_MOUSE	Q9Z1G3	VATC1_MOUSE	Atp6v1c1	V-type proton ATPase subunit C 1
2017_01_19_MB1-4_Glyco_rep1_Frac1.07900.07900.3	interact.pep.xml	VAQYMADVLEDSKDK	VAQYM[147]ADVLEDSKDK	K	V	15	3	2320.6833	1726.8120	1726.8080	576.6113	576.6099	1726.8082	576.6100	-0.0002	0.00000000585524	45.3710	10.5800	1.0000	2	1	72	86	0.0000	5M(15.9949)							true	sp|Q9Z1G3|VATC1_MOUSE	Q9Z1G3	VATC1_MOUSE	Atp6v1c1	V-type proton ATPase subunit C 1
2017_01_19_MB1-4_Glyco_rep1_Frac1.07901.07901.3	interact.pep.xml	FIMESGAKGCEVVVSGK	FIM[147]ESGAKGCEVVVSGK	R	L	17	3	2321.2367	1812.8807	1812.8750	605.3008	605.2989	1812.8749	605.2989	0.0001	0.00003521681000	26.3130	5.2980	0.9995	2	1	125	141	0.0000	10C(57.0215), 3M(15.9949)							true	sp|P62908|RS3_MOUSE	P62908	RS3_MOUSE	Rps3	40S ribosomal protein S3
2017_01_19_MB1-4_Glyco_rep1_Frac1.07903.07903.3	interact.pep.xml	ILPPEKEGGLPR		K	H	12	3	2321.8620	1304.7484	1304.7449	435.9234	435.9222	1304.7451	435.9223	-0.0002	0.00026515510000	22.8060	6.3100	0.9983	2	1	528	539	0.0000								true	sp|G5E829|AT2B1_MOUSE	G5E829	AT2B1_MOUSE	Atp2b1	Plasma membrane calcium-transporting ATPase 1
2017_01_19_MB1-4_Glyco_rep1_Frac1.07904.07904.3	interact.pep.xml	LATLKIENEEVRK		R	T	13	3	2322.1275	1541.8818	1541.8784	514.9679	514.9667	1541.8776	514.9665	0.0008	0.00000235864200	27.5130	10.3430	0.9999	2	1	366	378	0.0000								true	sp|Q812A2|SRGP3_MOUSE	Q812A2	SRGP3_MOUSE	Srgap3	SLIT-ROBO Rho GTPase-activating protein 3
2017_01_19_MB1-4_Glyco_rep1_Frac1.07906.07906.3	interact.pep.xml	MVRPNQDGTLIASCSNDQTVR	M[147]VRPNQDGTLIASCSNDQTVR	R	V	21	3	2322.3564	2377.1216	2377.1116	793.3811	793.3778	2377.1113	793.3777	0.0002	0.00000000000017	46.3570	9.7930	1.0000	2	1	239	259	0.0000	14C(57.0215), 1M(15.9949)							false	sp|P63005|LIS1_MOUSE	P63005	LIS1_MOUSE	Pafah1b1	Platelet-activating factor acetylhydrolase IB subunit beta		sp|P63005-2|LIS1_MOUSE
2017_01_19_MB1-4_Glyco_rep1_Frac1.07909.07909.3	interact.pep.xml	MVRPNQDGTLIASCSNDQTVR	M[147]VRPNQDGTLIASCSNDQTVR	R	V	21	3	2323.0758	2377.1216	2377.1116	793.3811	793.3778	2377.1113	793.3777	0.0002	0.00000000000000	98.1370	15.4220	1.0000	2	1	239	259	0.0000	14C(57.0215), 1M(15.9949)							false	sp|P63005|LIS1_MOUSE	P63005	LIS1_MOUSE	Pafah1b1	Platelet-activating factor acetylhydrolase IB subunit beta		sp|P63005-2|LIS1_MOUSE
2017_01_19_MB1-4_Glyco_rep1_Frac1.07922.07922.4	interact.pep.xml	NSSHLVCSACFGPCAR	N[1493]SSHLVCSACFGPCAR	R	C	16	4	2326.9560	3200.2634	3200.2510	801.0731	801.0700	1821.7708	456.4500	1378.4802	0.12099990000000	18.1810	13.7430	0.6496	2	0	205	220	0.0000	10C(57.0215), 14C(57.0215), 7C(57.0215), 1N(1378.4757)	HexNAc-2_Hex-6	0.0215	3.6331341837558535E-4	nSSHLVCSACFGPCAR	18.181643	18.181643	true	sp|Q91XD7|CREL1_MOUSE	Q91XD7	CREL1_MOUSE	Creld1	Protein disulfide isomerase Creld1
2017_01_19_MB1-4_Glyco_rep1_Frac1.07923.07923.4	interact.pep.xml	ISPGKNATGMEVGWYR	ISPGKN[1883]ATGM[147]EVGWYR	R	S	16	4	2327.4907	3549.5166	3549.5024	888.3864	888.3829	1780.8566	446.2214	1768.6458	0.00000000337248	26.8460	15.1990	1.0000	2	1	54	69	0.0000	10M(15.9949), 6N(1768.6396)	HexNAc-4_Hex-5_Fuc-1	-6.1258	0.003013425888557053	ISPGKnATGMEVGWYR	26.84614	25.755688	true	sp|Q61885|MOG_MOUSE	Q61885	MOG_MOUSE	Mog	Myelin-oligodendrocyte glycoprotein
2017_01_19_MB1-4_Glyco_rep1_Frac1.07930.07930.4	interact.pep.xml	LDKEHLVNISGGPMTYSHR	LDKEHLVN[1737]ISGGPM[147]TYSHR	R	L	19	4	2329.6122	3792.6677	3792.6577	949.1742	949.1717	2169.0635	543.2732	1623.5942	0.00001453323000	15.8380	6.4000	0.9992	2	1	109	127	0.0000	14M(15.9949), 8N(1622.5817)	HexNAc-4_Hex-5	-3.0546	0.0016902410817542922	LDKEHLVnISGGPMTYSHR	15.838211	15.838211	true	sp|P61215|CAH10_MOUSE	P61215	CAH10_MOUSE	Ca10	Carbonic anhydrase-related protein 10
2017_01_19_MB1-4_Glyco_rep1_Frac1.07932.07932.3	interact.pep.xml	VMLGETNPADSKPGTIR	VM[147]LGETNPADSKPGTIR	R	G	17	3	2330.2052	1800.9104	1800.9042	601.3107	601.3087	1800.9038	601.3085	0.0003	0.00000024791990	39.8880	10.4810	1.0000	2	1	89	105	0.0000	2M(15.9949)							false	sp|P15532|NDKA_MOUSE	P15532	NDKA_MOUSE	Nme1	Nucleoside diphosphate kinase A	Nme2	sp|Q01768|NDKB_MOUSE
2017_01_19_MB1-4_Glyco_rep1_Frac1.07939.07939.4	interact.pep.xml	ISPGKNATGMEVGWYR	ISPGKN[1680]ATGM[147]EVGWYR	R	S	16	4	2331.5881	3346.4272	3346.4204	837.6141	837.6124	1780.8566	446.2214	1565.5638	0.00000669540300	28.6490	20.7100	1.0000	2	1	54	69	0.0000	10M(15.9949), 6N(1565.5602)	HexNAc-3_Hex-5_Fuc-1	-4.4839	0.002676928224861971	ISPGKnATGMEVGWYR	28.649565	28.649565	true	sp|Q61885|MOG_MOUSE	Q61885	MOG_MOUSE	Mog	Myelin-oligodendrocyte glycoprotein
2017_01_19_MB1-4_Glyco_rep1_Frac1.07946.07946.4	interact.pep.xml	ISPGKNATGMEVGWYR	ISPGKN[1518]ATGM[147]EVGWYR	R	S	16	4	2333.7639	3185.3767	3185.3652	797.3515	797.3486	1780.8566	446.2214	1404.5086	0.00771599100000	12.7250	10.4920	0.6009	2	1	54	69	0.0000	10M(15.9949), 6N(1403.5074)	HexNAc-3_Hex-4_Fuc-1	-4.0415	0.002466126197630251	ISPGKnATGMEVGWYR	12.72522	12.72522	true	sp|Q61885|MOG_MOUSE	Q61885	MOG_MOUSE	Mog	Myelin-oligodendrocyte glycoprotein
2017_01_19_MB1-4_Glyco_rep1_Frac1.07947.07947.4	interact.pep.xml	NATGMEVGWYR	N[2216]ATGM[147]EVGWYR	K	S	11	4	2334.2754	3399.3408	3399.3335	850.8425	850.8407	1298.5713	325.6501	2100.7622	0.00096228150000	21.1050	12.0070	0.9785	2	0	59	69	0.0000	5M(15.9949), 1N(2101.7819)	HexNAc-5_Hex-4_Fuc-3	-10.2436	0.004176516942474389	nATGMEVGWYR	21.105385	21.105385	true	sp|Q61885|MOG_MOUSE	Q61885	MOG_MOUSE	Mog	Myelin-oligodendrocyte glycoprotein
2017_01_19_MB1-4_Glyco_rep1_Frac1.07953.07953.3	interact.pep.xml	IHTLEDFQR		K	V	9	3	2336.3093	1157.5857	1157.5830	386.8692	386.8683	1157.5829	386.8682	0.0001	0.00011433540000	20.4760	9.9990	0.9997	2	0	108	116	0.0000								true	sp|O08756|HCD2_MOUSE	O08756	HCD2_MOUSE	Hsd17b10	3-hydroxyacyl-CoA dehydrogenase type-2
2017_01_19_MB1-4_Glyco_rep1_Frac1.07954.07954.3	interact.pep.xml	VSKEQDHFLISPK		R	G	13	3	2336.3917	1526.8151	1526.8098	509.9456	509.9439	1526.8092	509.9437	0.0006	0.00000000229382	35.9700	10.7980	1.0000	2	1	161	173	0.0000								false	sp|Q9QYB8|ADDB_MOUSE	Q9QYB8	ADDB_MOUSE	Add2	Beta-adducin		sp|Q9QYB8-2|ADDB_MOUSE, sp|Q9QYB8-3|ADDB_MOUSE
2017_01_19_MB1-4_Glyco_rep1_Frac1.07955.07955.3	interact.pep.xml	TQIDHYVGIARDQTK		K	S	15	3	2336.4734	1743.8943	1743.8916	582.3054	582.3045	1743.8903	582.3040	0.0013	0.06223002000000	15.3240	0.0000	0.8675	2	1	912	926	0.0000								false	sp|Q9ES97-2|RTN3_MOUSE	Q9ES97-2	RTN3_MOUSE	Rtn3	Isoform 2 of Reticulon-3		sp|Q9ES97-3|RTN3_MOUSE, sp|Q9ES97-4|RTN3_MOUSE, sp|Q9ES97-5|RTN3_MOUSE, sp|Q9ES97|RTN3_MOUSE
2017_01_19_MB1-4_Glyco_rep1_Frac1.07957.07957.3	interact.pep.xml	TQIDHYVGIARDQTK		K	S	15	3	2336.6615	1743.8943	1743.8916	582.3054	582.3045	1743.8903	582.3040	0.0013	0.00000000022588	31.9180	11.9070	1.0000	2	1	912	926	0.0000								false	sp|Q9ES97-2|RTN3_MOUSE	Q9ES97-2	RTN3_MOUSE	Rtn3	Isoform 2 of Reticulon-3		sp|Q9ES97-3|RTN3_MOUSE, sp|Q9ES97-4|RTN3_MOUSE, sp|Q9ES97-5|RTN3_MOUSE, sp|Q9ES97|RTN3_MOUSE
2017_01_19_MB1-4_Glyco_rep1_Frac1.07961.07961.3	interact.pep.xml	TKVEAFQTTISK		K	Y	12	3	2338.1046	1351.7393	1351.7339	451.5870	451.5852	1351.7346	451.5855	-0.0007	0.00478484500000	15.1860	9.3640	0.9885	2	1	155	166	0.0000								true	sp|P97372|PSME2_MOUSE	P97372	PSME2_MOUSE	Psme2	Proteasome activator complex subunit 2
2017_01_19_MB1-4_Glyco_rep1_Frac1.07963.07963.3	interact.pep.xml	VQALAEETAQNLKR		R	N	14	3	2338.7567	1569.8523	1569.8514	524.2914	524.2911	1569.8474	524.2897	0.0040	0.30164850000000	11.6230	7.8940	0.7571	2	0	44	57	0.0000								true	sp|Q6PGF7|EXOC8_MOUSE	Q6PGF7	EXOC8_MOUSE	Exoc8	Exocyst complex component 8
2017_01_19_MB1-4_Glyco_rep1_Frac1.07964.07964.3	interact.pep.xml	TKVEAFQTTISK		K	Y	12	3	2338.8393	1351.7393	1351.7339	451.5870	451.5852	1351.7346	451.5855	-0.0007	0.00000000011529	40.3280	10.0970	1.0000	2	1	155	166	0.0000								true	sp|P97372|PSME2_MOUSE	P97372	PSME2_MOUSE	Psme2	Proteasome activator complex subunit 2
2017_01_19_MB1-4_Glyco_rep1_Frac1.07965.07965.3	interact.pep.xml	AAAELLQSQGSQAGGSQTLKR		K	D	21	3	2339.3768	2100.1018	2100.0930	701.0412	701.0383	2100.0923	701.0380	0.0007	0.00000277703200	24.5030	10.2350	1.0000	2	0	401	421	0.0000								false	sp|Q9R1T4-2|SEPT6_MOUSE	Q9R1T4-2	SEPT6_MOUSE	Septin6	Isoform I of Septin-6		sp|Q9R1T4-3|SEPT6_MOUSE, sp|Q9R1T4|SEPT6_MOUSE
2017_01_19_MB1-4_Glyco_rep1_Frac1.07973.07973.4	interact.pep.xml	VSKEQDHFLISPK		R	G	13	4	2341.6427	1526.8134	1526.8109	382.7106	382.7100	1526.8092	382.7096	0.0017	0.00222329300000	20.9120	11.1730	0.9909	2	1	161	173	0.0000								false	sp|Q9QYB8|ADDB_MOUSE	Q9QYB8	ADDB_MOUSE	Add2	Beta-adducin		sp|Q9QYB8-2|ADDB_MOUSE, sp|Q9QYB8-3|ADDB_MOUSE
2017_01_19_MB1-4_Glyco_rep1_Frac1.07975.07975.5	interact.pep.xml	LDKEHLVNISGGPMTYSHR	LDKEHLVN[1330]ISGGPM[147]TYSHR	R	L	19	5	2341.8668	3385.5030	3385.4893	678.1079	678.1051	2169.0635	434.8200	1216.4257	0.00000536189600	18.4210	6.1000	1.0000	2	1	109	127	0.0000	14M(15.9949), 8N(1216.4229)	HexNAc-2_Hex-5	-0.6542	4.904880355954174E-4	LDKEHLVnISGGPMTYSHR	18.42138	16.54694	true	sp|P61215|CAH10_MOUSE	P61215	CAH10_MOUSE	Ca10	Carbonic anhydrase-related protein 10
2017_01_19_MB1-4_Glyco_rep1_Frac1.07978.07978.3	interact.pep.xml	AIMAHMTVEEIYKDR	AIM[147]AHM[147]TVEEIYKDR	R	Q	15	3	2343.0009	1837.8765	1837.8708	613.6328	613.6309	1837.8701	613.6306	0.0007	0.00904170200000	17.6750	8.4710	0.9795	2	1	110	124	0.0000	3M(15.9949), 6M(15.9949)							true	sp|O08917|FLOT1_MOUSE	O08917	FLOT1_MOUSE	Flot1	Flotillin-1
2017_01_19_MB1-4_Glyco_rep1_Frac1.07980.07980.3	interact.pep.xml	AIMAHMTVEEIYKDR	AIM[147]AHM[147]TVEEIYKDR	R	Q	15	3	2343.9365	1837.8765	1837.8708	613.6328	613.6309	1837.8701	613.6306	0.0007	0.00000000034197	30.1830	7.9310	1.0000	2	1	110	124	0.0000	3M(15.9949), 6M(15.9949)							true	sp|O08917|FLOT1_MOUSE	O08917	FLOT1_MOUSE	Flot1	Flotillin-1
2017_01_19_MB1-4_Glyco_rep1_Frac1.07984.07984.3	interact.pep.xml	HAASTVQILGAEK		K	A	13	3	2344.9340	1323.7181	1323.7146	442.2466	442.2455	1323.7146	442.2455	0.0000	0.00000050003470	26.3470	13.3110	1.0000	2	0	311	323	0.0000								true	sp|Q6DFW4|NOP58_MOUSE	Q6DFW4	NOP58_MOUSE	Nop58	Nucleolar protein 58
2017_01_19_MB1-4_Glyco_rep1_Frac1.07985.07985.3	interact.pep.xml	SDAISKSELAKFK		K	I	13	3	2345.0159	1422.7756	1422.7710	475.2658	475.2643	1422.7717	475.2645	-0.0007	0.00188733400000	12.5070	5.0400	0.9953	2	2	186	198	0.0000								false	sp|Q9R1T4-2|SEPT6_MOUSE	Q9R1T4-2	SEPT6_MOUSE	Septin6	Isoform I of Septin-6		sp|Q9R1T4-3|SEPT6_MOUSE, sp|Q9R1T4|SEPT6_MOUSE
2017_01_19_MB1-4_Glyco_rep1_Frac1.07987.07987.3	interact.pep.xml	HAASTVQILGAEK		K	A	13	3	2345.1803	1323.7181	1323.7146	442.2466	442.2455	1323.7146	442.2455	0.0000	0.00000000000000	67.4400	13.3070	1.0000	2	0	311	323	0.0000								true	sp|Q6DFW4|NOP58_MOUSE	Q6DFW4	NOP58_MOUSE	Nop58	Nucleolar protein 58
2017_01_19_MB1-4_Glyco_rep1_Frac1.07988.07988.3	interact.pep.xml	SDAISKSELAKFK		K	I	13	3	2345.7182	1422.7756	1422.7710	475.2658	475.2643	1422.7717	475.2645	-0.0007	0.00103276100000	19.4440	6.8060	0.9969	2	2	186	198	0.0000								false	sp|Q9R1T4-2|SEPT6_MOUSE	Q9R1T4-2	SEPT6_MOUSE	Septin6	Isoform I of Septin-6		sp|Q9R1T4-3|SEPT6_MOUSE, sp|Q9R1T4|SEPT6_MOUSE
2017_01_19_MB1-4_Glyco_rep1_Frac1.07989.07989.3	interact.pep.xml	SNISILR	SN[1168]ISILR	K	V	7	3	2346.2549	1855.8457	1855.8420	619.6225	619.6213	801.4708	268.1642	1054.3712	0.09167480000000	13.6510	11.6970	0.8657	2	0	691	697	0.0000	2N(1054.3701)	HexNAc-2_Hex-4	1.2310	1.939487975174554E-4	SNISILR	13.515451	13.65173	true	sp|P15116|CADH2_MOUSE	P15116	CADH2_MOUSE	Cdh2	Cadherin-2
2017_01_19_MB1-4_Glyco_rep1_Frac1.07990.07990.3	interact.pep.xml	SNISILR	SN[1168]ISILR	K	V	7	3	2346.4787	1855.8457	1855.8420	619.6225	619.6213	801.4708	268.1642	1054.3712	0.02253225000000	25.3010	22.8620	0.9678	2	0	691	697	0.0000	2N(1054.3701)	HexNAc-2_Hex-4	3.4715	0.0	SnISILR	25.301893	23.153393	true	sp|P15116|CADH2_MOUSE	P15116	CADH2_MOUSE	Cdh2	Cadherin-2
2017_01_19_MB1-4_Glyco_rep1_Frac1.08013.08013.3	interact.pep.xml	TSVTDVKFAPK		R	H	11	3	2353.1955	1191.6525	1191.6499	398.2248	398.2239	1191.6499	398.2239	0.0000	0.00001100541000	26.1790	11.9970	0.9997	2	1	114	124	0.0000								false	sp|Q8R2U0-2|SEH1_MOUSE	Q8R2U0-2	SEH1_MOUSE	Seh1l	Isoform 2 of Nucleoporin SEH1		sp|Q8R2U0|SEH1_MOUSE
2017_01_19_MB1-4_Glyco_rep1_Frac1.08016.08016.3	interact.pep.xml	ILPPEKEGALPR		K	Q	12	3	2353.9556	1318.7659	1318.7607	440.5959	440.5942	1318.7607	440.5942	0.0000	0.00047615690000	22.7890	8.0960	0.9977	2	1	507	518	0.0000								true	sp|Q9R0K7|AT2B2_MOUSE	Q9R0K7	AT2B2_MOUSE	Atp2b2	Plasma membrane calcium-transporting ATPase 2
2017_01_19_MB1-4_Glyco_rep1_Frac1.08017.08017.3	interact.pep.xml	HVLQQFADNDVSR		R	F	13	3	2354.0385	1527.7471	1527.7428	510.2563	510.2549	1527.7429	510.2549	-0.0001	0.00000039329850	29.9250	9.3590	1.0000	2	0	542	554	0.0000								true	sp|P51660|DHB4_MOUSE	P51660	DHB4_MOUSE	Hsd17b4	Peroxisomal multifunctional enzyme type 2
2017_01_19_MB1-4_Glyco_rep1_Frac1.08018.08018.3	interact.pep.xml	EINNAHAILTDATKR		K	N	15	3	2354.1202	1665.8857	1665.8801	556.3025	556.3006	1665.8798	556.3005	0.0003	0.00000007151133	22.7410	9.3870	1.0000	2	0	59	73	0.0000								true	sp|P60904|DNJC5_MOUSE	P60904	DNJC5_MOUSE	Dnajc5	DnaJ homolog subfamily C member 5
2017_01_19_MB1-4_Glyco_rep1_Frac1.08030.08030.3	interact.pep.xml	DAKHTNFVEFR		R	N	11	3	2357.2632	1362.6711	1362.6690	455.2310	455.2303	1362.6680	455.2299	0.0009	0.00000010096570	25.9280	8.9690	1.0000	2	1	43	53	0.0000								true	sp|P62743|AP2S1_MOUSE	P62743	AP2S1_MOUSE	Ap2s1	AP-2 complex subunit sigma
2017_01_19_MB1-4_Glyco_rep1_Frac1.08031.08031.3	interact.pep.xml	EQMAISGGFIRR	EQM[147]AISGGFIRR	R	V	12	3	2357.3458	1379.7010	1379.6978	460.9076	460.9065	1379.6979	460.9066	-0.0001	0.20405270000000	10.6590	7.7210	0.8546	2	0	125	136	0.0000	3M(15.9949)							false	sp|P60879|SNP25_MOUSE	P60879	SNP25_MOUSE	Snap25	Synaptosomal-associated protein 25		sp|P60879-2|SNP25_MOUSE
2017_01_19_MB1-4_Glyco_rep1_Frac1.08032.08032.3	interact.pep.xml	SMSTVIKMPDESFR	SM[147]STVIKM[147]PDESFR	K	M	14	3	2357.4584	1658.7690	1658.7639	553.9303	553.9286	1658.7643	553.9287	-0.0003	0.00003697141000	20.7340	9.8270	0.9995	2	1	563	576	0.0000	2M(15.9949), 8M(15.9949)							true	sp|Q9R0K7|AT2B2_MOUSE	Q9R0K7	AT2B2_MOUSE	Atp2b2	Plasma membrane calcium-transporting ATPase 2
2017_01_19_MB1-4_Glyco_rep1_Frac1.08040.08040.3	interact.pep.xml	EQMAISGGFIRR	EQM[147]AISGGFIRR	R	V	12	3	2359.5085	1379.7014	1379.6978	460.9077	460.9065	1379.6979	460.9066	-0.0001	0.00000136049400	18.6700	7.4400	1.0000	2	0	125	136	0.0000	3M(15.9949)							false	sp|P60879|SNP25_MOUSE	P60879	SNP25_MOUSE	Snap25	Synaptosomal-associated protein 25		sp|P60879-2|SNP25_MOUSE
2017_01_19_MB1-4_Glyco_rep1_Frac1.08043.08043.3	interact.pep.xml	LMQNGTILYTMR	LM[147]QN[1330]GTILYTM[147]R	R	L	12	3	2359.9718	2688.1516	2688.1445	897.0578	897.0554	1471.7162	491.5793	1216.4283	0.00000000008121	38.2580	10.6210	1.0000	2	0	128	139	0.0000	11M(15.9949), 2M(15.9949), 4N(1216.4229)	HexNAc-2_Hex-5	-0.5690	4.904880355954174E-4	LMQNGTILYTMR	22.836727	38.258568	false	sp|P16305-2|GBRA6_MOUSE	P16305-2	GBRA6_MOUSE	Gabra6	Isoform 2 of Gamma-aminobutyric acid receptor subunit alpha-6		sp|P16305-3|GBRA6_MOUSE, sp|P16305-4|GBRA6_MOUSE, sp|P16305|GBRA6_MOUSE
2017_01_19_MB1-4_Glyco_rep1_Frac1.08046.08046.3	interact.pep.xml	LMQNGTILYTMR	LM[147]QN[1330]GTILYTM[147]R	R	L	12	3	2360.7893	2688.1516	2688.1445	897.0578	897.0554	1471.7162	491.5793	1216.4283	0.00000007951471	42.1720	10.8010	1.0000	2	0	128	139	0.0000	11M(15.9949), 2M(15.9949), 4N(1216.4229)	HexNAc-2_Hex-5	1.5913	1.7811553761206436E-4	LMQnGTILYTMR	42.172516	42.172516	false	sp|P16305-2|GBRA6_MOUSE	P16305-2	GBRA6_MOUSE	Gabra6	Isoform 2 of Gamma-aminobutyric acid receptor subunit alpha-6		sp|P16305-3|GBRA6_MOUSE, sp|P16305-4|GBRA6_MOUSE, sp|P16305|GBRA6_MOUSE
2017_01_19_MB1-4_Glyco_rep1_Frac1.08058.08058.4	interact.pep.xml	NISGVVLADHSGSFHNR	N[1817]ISGVVLADHSGSFHNR	R	Y	17	4	2364.5389	3511.4893	3511.4795	878.8796	878.8772	1808.8917	453.2302	1702.5877	0.00000096050600	32.5700	5.9300	1.0000	2	0	434	450	0.0000	1N(1702.5814)	HexNAc-2_Hex-8	-0.6971	4.904880355954174E-4	NISGVVLADHSGSFHNR	27.553644	32.57066	true	sp|P57716|NICA_MOUSE	P57716	NICA_MOUSE	Ncstn	Nicastrin
2017_01_19_MB1-4_Glyco_rep1_Frac1.08059.08059.4	interact.pep.xml	MRVGDQIIEINGESTRDMTHAR	M[147]RVGDQIIEINGESTRDM[147]THAR	R	A	22	4	2364.6346	2561.2297	2561.2212	641.3147	641.3126	2560.2122	641.0603	1.0090	0.00500538800000	15.7980	8.6390	0.8464	2	2	1017	1038	0.0000	18M(15.9949), 1M(15.9949)	Mod1: First isotopic peak (PeakApex: 1.0028, Theoretical: 1.0024)						false	sp|Q9WVQ1-2|MAGI2_MOUSE	Q9WVQ1-2	MAGI2_MOUSE	Magi2	Isoform 2 of Membrane-associated guanylate kinase, WW and PDZ domain-containing protein 2		sp|Q9WVQ1-3|MAGI2_MOUSE, sp|Q9WVQ1-4|MAGI2_MOUSE, sp|Q9WVQ1|MAGI2_MOUSE
2017_01_19_MB1-4_Glyco_rep1_Frac1.08061.08061.4	interact.pep.xml	NISGVVLADHSGSFHNR	N[1817]ISGVVLADHSGSFHNR	R	Y	17	4	2365.7343	3511.4893	3511.4795	878.8796	878.8772	1808.8917	453.2302	1702.5877	0.00000000000000	62.1040	19.5900	1.0000	2	0	434	450	0.0000	1N(1702.5814)	HexNAc-2_Hex-8	2.3288	1.7811553761206436E-4	nISGVVLADHSGSFHNR	62.104275	60.66681	true	sp|P57716|NICA_MOUSE	P57716	NICA_MOUSE	Ncstn	Nicastrin
2017_01_19_MB1-4_Glyco_rep1_Frac1.08068.08068.3	interact.pep.xml	TAVCDIPPRGLK	TAVCDIPPRGLK	K	M	12	3	2367.2145	1325.7164	1325.7124	442.9127	442.9114	1325.7125	442.9114	-0.0001	0.00037641000000	19.0500	8.0470	0.9979	2	1	351	362	0.0000	4C(57.0215)							false	sp|Q9D6F9|TBB4A_MOUSE	Q9D6F9	TBB4A_MOUSE	Tubb4a	Tubulin beta-4A chain	Tubb2a, Tubb2b, Tubb4b, Tubb5	sp|P68372|TBB4B_MOUSE, sp|P99024|TBB5_MOUSE, sp|Q7TMM9|TBB2A_MOUSE, sp|Q9CWF2|TBB2B_MOUSE
2017_01_19_MB1-4_Glyco_rep1_Frac1.08070.08070.3	interact.pep.xml	KEDLYLKPIQR		K	T	11	3	2367.8684	1401.8025	1401.7974	468.2748	468.2731	1401.7979	468.2732	-0.0004	0.00002966230000	21.5940	8.6140	0.9996	2	1	439	449	0.0000								true	sp|P58252|EF2_MOUSE	P58252	EF2_MOUSE	Eef2	Elongation factor 2
2017_01_19_MB1-4_Glyco_rep1_Frac1.08071.08071.3	interact.pep.xml	TAVCDIPPRGLK	TAVCDIPPRGLK	K	M	12	3	2367.9508	1325.7164	1325.7124	442.9127	442.9114	1325.7125	442.9114	-0.0001	0.00006647425000	27.9630	11.2240	0.9993	2	1	351	362	0.0000	4C(57.0215)							false	sp|Q9D6F9|TBB4A_MOUSE	Q9D6F9	TBB4A_MOUSE	Tubb4a	Tubulin beta-4A chain	Tubb2a, Tubb2b, Tubb4b, Tubb5	sp|P68372|TBB4B_MOUSE, sp|P99024|TBB5_MOUSE, sp|Q7TMM9|TBB2A_MOUSE, sp|Q9CWF2|TBB2B_MOUSE
2017_01_19_MB1-4_Glyco_rep1_Frac1.08075.08075.4	interact.pep.xml	NISGVVLADHSGSFHNR	N[1655]ISGVVLADHSGSFHNR	R	Y	17	4	2368.9934	3349.4329	3349.4233	838.3655	838.3631	1808.8917	453.2302	1540.5316	0.00000029241500	34.6360	6.5110	0.9997	2	0	434	450	0.0000	1N(1540.5285)	HexNAc-2_Hex-7	0.1970	2.528871280451825E-4	NISGVVLADHSGSFHNR	27.623362	34.63688	true	sp|P57716|NICA_MOUSE	P57716	NICA_MOUSE	Ncstn	Nicastrin
2017_01_19_MB1-4_Glyco_rep1_Frac1.08078.08078.4	interact.pep.xml	NISGVVLADHSGSFHNR	N[1655]ISGVVLADHSGSFHNR	R	Y	17	4	2370.1653	3349.4329	3349.4233	838.3655	838.3631	1808.8917	453.2302	1540.5316	0.00000000008897	60.2280	20.8630	1.0000	2	0	434	450	0.0000	1N(1540.5285)	HexNAc-2_Hex-7	2.9030	1.7811553761206436E-4	nISGVVLADHSGSFHNR	60.228416	57.91252	true	sp|P57716|NICA_MOUSE	P57716	NICA_MOUSE	Ncstn	Nicastrin
2017_01_19_MB1-4_Glyco_rep1_Frac1.08080.08080.4	interact.pep.xml	AAAVGTANKSTVEGIQASVKTAR		K	E	23	4	2370.7633	2229.2163	2229.2078	558.3114	558.3092	2229.2075	558.3092	0.0002	0.00000000000000	58.8660	12.3890	1.0000	2	2	647	669	0.0000								true	sp|Q64727|VINC_MOUSE	Q64727	VINC_MOUSE	Vcl	Vinculin
2017_01_19_MB1-4_Glyco_rep1_Frac1.08097.08097.4	interact.pep.xml	KAGLAEAPLVTGQPGPGHGK		K	K	20	4	2375.2771	1884.0284	1884.0233	472.0144	472.0131	1884.0216	472.0127	0.0017	0.00775800400000	16.9410	8.3420	0.9842	2	0	37	56	0.0000								false	sp|O70161|PI51C_MOUSE	O70161	PI51C_MOUSE	Pip5k1c	Phosphatidylinositol 4-phosphate 5-kinase type-1 gamma		sp|O70161-2|PI51C_MOUSE, sp|O70161-3|PI51C_MOUSE
2017_01_19_MB1-4_Glyco_rep1_Frac1.08099.08099.4	interact.pep.xml	NISGVVLADHSGSFHNR	N[1493]ISGVVLADHSGSFHNR	R	Y	17	4	2375.6580	3187.3745	3187.3682	797.8509	797.8493	1808.8917	453.2302	1378.4764	0.00075032580000	20.9990	8.5070	0.9949	2	0	434	450	0.0000	1N(1378.4757)	HexNAc-2_Hex-6	1.2685	1.939487975174554E-4	NISGVVLADHSGSFHNR	15.592209	20.999954	true	sp|P57716|NICA_MOUSE	P57716	NICA_MOUSE	Ncstn	Nicastrin
2017_01_19_MB1-4_Glyco_rep1_Frac1.08102.08102.4	interact.pep.xml	NISGVVLADHSGSFHNR	N[1493]ISGVVLADHSGSFHNR	R	Y	17	4	2376.4178	3187.3745	3187.3682	797.8509	797.8493	1808.8917	453.2302	1378.4764	0.00000000000525	53.2950	18.0750	1.0000	2	0	434	450	0.0000	1N(1378.4757)	HexNAc-2_Hex-6	3.3753	0.0	nISGVVLADHSGSFHNR	53.295895	51.422863	true	sp|P57716|NICA_MOUSE	P57716	NICA_MOUSE	Ncstn	Nicastrin
2017_01_19_MB1-4_Glyco_rep1_Frac1.08108.08108.4	interact.pep.xml	NISGVVLADHSGSFHNR	N[1330]ISGVVLADHSGSFHNR	R	Y	17	4	2377.9971	3025.3286	3025.3150	757.3394	757.3360	1808.8917	453.2302	1216.4232	0.00419034800000	17.0110	0.0000	0.9821	2	0	434	450	0.0000	1N(1216.4229)	HexNAc-2_Hex-5	1.6532	1.7811553761206436E-4	NISGVVLADHSGSFHNR	15.924388	17.01194	true	sp|P57716|NICA_MOUSE	P57716	NICA_MOUSE	Ncstn	Nicastrin
2017_01_19_MB1-4_Glyco_rep1_Frac1.08111.08111.4	interact.pep.xml	NISGVVLADHSGSFHNR	N[1330]ISGVVLADHSGSFHNR	R	Y	17	4	2379.1983	3025.3286	3025.3152	757.3394	757.3361	1808.8917	453.2302	1216.4234	0.00000555856100	39.3200	15.4550	1.0000	2	0	434	450	0.0000	1N(1216.4229)	HexNAc-2_Hex-5	3.7343	0.0	nISGVVLADHSGSFHNR	39.320465	36.263638	true	sp|P57716|NICA_MOUSE	P57716	NICA_MOUSE	Ncstn	Nicastrin
2017_01_19_MB1-4_Glyco_rep1_Frac1.08115.08115.4	interact.pep.xml	VCSNDNKTFDSSCHFFATK	VCSNDN[1979]KTFDSSCHFFATK	K	C	19	4	2380.2553	4128.6147	4128.6113	1033.1610	1033.1601	2263.9626	566.9979	1864.6486	0.00029376490000	24.6280	0.0000	0.9964	2	1	110	128	0.0000	13C(57.0215), 2C(57.0215), 6N(1864.6342)	HexNAc-2_Hex-9	-0.7139	4.904880355954174E-4	VCSNDnKTFDSSCHFFATK	24.628344	24.628344	true	sp|P07214|SPRC_MOUSE	P07214	SPRC_MOUSE	Sparc	SPARC
2017_01_19_MB1-4_Glyco_rep1_Frac1.08118.08118.4	interact.pep.xml	VCSNDNKTFDSSCHFFATK	VCSNDN[1979]KTFDSSCHFFATK	K	C	19	4	2381.4203	4128.6147	4128.6113	1033.1610	1033.1601	2263.9626	566.9979	1864.6486	0.00000000292247	44.6370	9.9500	1.0000	2	1	110	128	0.0000	13C(57.0215), 2C(57.0215), 6N(1864.6342)	HexNAc-2_Hex-9	-0.7139	4.904880355954174E-4	VCSNDnKTFDSSCHFFATK	44.637203	36.96566	true	sp|P07214|SPRC_MOUSE	P07214	SPRC_MOUSE	Sparc	SPARC
2017_01_19_MB1-4_Glyco_rep1_Frac1.08123.08123.4	interact.pep.xml	SSSHLPPSSYFNASGR	SSSHLPPSSYFN[1330]ASGR	K	A	16	4	2382.5379	2909.2217	2909.2090	728.3127	728.3095	1692.7855	424.2037	1216.4234	0.00023273410000	22.5860	12.0080	0.9975	2	0	431	446	0.0000	12N(1216.4229)	HexNAc-2_Hex-5	4.2139	0.0	SSSHLPPSSYFnASGR	22.586952	22.586952	true	sp|O89023|TPP1_MOUSE	O89023	TPP1_MOUSE	Tpp1	Tripeptidyl-peptidase 1
2017_01_19_MB1-4_Glyco_rep1_Frac1.08135.08135.4	interact.pep.xml	NISGVVLADHSGSFHNR	N[1330]ISGVVLADHSGSFHNR	R	Y	17	4	2386.9141	3025.3254	3025.3154	757.3386	757.3361	1808.8917	453.2302	1216.4237	0.19292970000000	14.7470	7.8670	0.5897	2	0	434	450	0.0000	1N(1216.4229)	HexNAc-2_Hex-5	2.0178	1.7811553761206436E-4	NISGVVLADHSGSFHNR	13.822433	14.747089	true	sp|P57716|NICA_MOUSE	P57716	NICA_MOUSE	Ncstn	Nicastrin
2017_01_19_MB1-4_Glyco_rep1_Frac1.08136.08136.4	interact.pep.xml	VCSNDNKTFDSSCHFFATK	VCSNDN[1817]KTFDSSCHFFATK	K	C	19	4	2387.1558	3966.5603	3966.5596	992.6474	992.6472	2263.9626	566.9979	1702.5969	0.10883040000000	11.3530	0.0000	0.6839	2	1	110	128	0.0000	13C(57.0215), 2C(57.0215), 6N(1702.5814)	HexNAc-2_Hex-8	-1.0847	5.113345832623146E-4	VCSNDnKTFDSSCHFFATK	11.35371	11.35371	true	sp|P07214|SPRC_MOUSE	P07214	SPRC_MOUSE	Sparc	SPARC
2017_01_19_MB1-4_Glyco_rep1_Frac1.08138.08138.4	interact.pep.xml	NISGVVLADHSGSFHNR	N[1330]ISGVVLADHSGSFHNR	R	Y	17	4	2387.9077	3025.3254	3025.3154	757.3386	757.3361	1808.8917	453.2302	1216.4237	0.00000000000067	34.1820	13.5950	1.0000	2	0	434	450	0.0000	1N(1216.4229)	HexNAc-2_Hex-5	2.5679	1.7811553761206436E-4	nISGVVLADHSGSFHNR	34.182255	27.688381	true	sp|P57716|NICA_MOUSE	P57716	NICA_MOUSE	Ncstn	Nicastrin
2017_01_19_MB1-4_Glyco_rep1_Frac1.08139.08139.4	interact.pep.xml	VCSNDNKTFDSSCHFFATK	VCSNDN[1817]KTFDSSCHFFATK	K	C	19	4	2388.4200	3966.5603	3966.5596	992.6474	992.6472	2263.9626	566.9979	1702.5969	0.00000000000989	37.4010	10.2120	1.0000	2	1	110	128	0.0000	13C(57.0215), 2C(57.0215), 6N(1702.5814)	HexNAc-2_Hex-8	-2.2065	9.652209110439954E-4	VCSNDnKTFDSSCHFFATK	37.40118	33.46022	true	sp|P07214|SPRC_MOUSE	P07214	SPRC_MOUSE	Sparc	SPARC
2017_01_19_MB1-4_Glyco_rep1_Frac1.08141.08141.4	interact.pep.xml	VCSNDNKTFDSSCHFFATK	VCSNDN[1655]KTFDSSCHFFATK	K	C	19	4	2389.0185	3804.5088	3804.5040	952.1345	952.1333	2263.9626	566.9979	1540.5412	0.00075292200000	19.9930	0.0000	0.9912	2	1	110	128	0.0000	13C(57.0215), 2C(57.0215), 6N(1540.5285)	HexNAc-2_Hex-7	-0.2107	3.8093786903356064E-4	VCSNDnKTFDSSCHFFATK	19.99374	19.99374	true	sp|P07214|SPRC_MOUSE	P07214	SPRC_MOUSE	Sparc	SPARC
2017_01_19_MB1-4_Glyco_rep1_Frac1.08144.08144.4	interact.pep.xml	VCSNDNKTFDSSCHFFATK	VCSNDN[1655]KTFDSSCHFFATK	K	C	19	4	2389.7168	3804.5088	3804.5040	952.1345	952.1333	2263.9626	566.9979	1540.5412	0.00000000019398	48.3490	10.1120	1.0000	2	1	110	128	0.0000	13C(57.0215), 2C(57.0215), 6N(1540.5285)	HexNAc-2_Hex-7	-0.6929	4.904880355954174E-4	VCSNDnKTFDSSCHFFATK	48.349075	35.30095	true	sp|P07214|SPRC_MOUSE	P07214	SPRC_MOUSE	Sparc	SPARC
2017_01_19_MB1-4_Glyco_rep1_Frac1.08145.08145.4	interact.pep.xml	VCSNDNKTFDSSCHFFATK	VCSNDN[1842]KTFDSSCHFFATK	K	C	19	4	2390.3355	3991.5925	3991.5913	998.9054	998.9051	2263.9626	566.9979	1727.6286	0.00012099010000	25.1690	8.2690	0.9971	2	1	110	128	0.0000	13C(57.0215), 2C(57.0215), 6N(1727.6130)	HexNAc-3_Hex-6_Fuc-1	-4.8546	0.0026900167439817737	VCSNDnKTFDSSCHFFATK	25.169445	23.468027	true	sp|P07214|SPRC_MOUSE	P07214	SPRC_MOUSE	Sparc	SPARC
2017_01_19_MB1-4_Glyco_rep1_Frac1.08146.08146.4	interact.pep.xml	VCSNDNKTFDSSCHFFATK	VCSNDN[1883]KTFDSSCHFFATK	K	C	19	4	2390.8477	4032.6157	4032.6180	1009.1612	1009.1618	2263.9626	566.9979	1768.6552	0.00000000007180	27.5130	9.3770	1.0000	2	1	110	128	0.0000	13C(57.0215), 2C(57.0215), 6N(1768.6396)	HexNAc-4_Hex-5_Fuc-1	-7.5622	0.003416585004105199	VCSNDnKTFDSSCHFFATK	27.513695	25.758371	true	sp|P07214|SPRC_MOUSE	P07214	SPRC_MOUSE	Sparc	SPARC
2017_01_19_MB1-4_Glyco_rep1_Frac1.08152.08152.4	interact.pep.xml	VCSNDNKTFDSSCHFFATK	VCSNDN[1979]KTFDSSCHFFATK	K	C	19	4	2392.6225	4129.6240	4129.6147	1033.4133	1033.4110	2263.9626	566.9979	1865.6521	0.12099020000000	12.1690	0.0000	0.5904	2	1	110	128	0.0000	13C(57.0215), 2C(57.0215), 6N(1864.6342)	HexNAc-2_Hex-9	-2.4240	0.0012256403971074887	VCSNDnKTFDSSCHFFATK	12.169412	12.169412	true	sp|P07214|SPRC_MOUSE	P07214	SPRC_MOUSE	Sparc	SPARC
2017_01_19_MB1-4_Glyco_rep1_Frac1.08153.08153.3	interact.pep.xml	SQVDHVIWPDGKR		R	V	13	3	2393.1381	1535.7872	1535.7844	512.9363	512.9354	1535.7844	512.9354	0.0000	0.00000001896188	27.5670	11.4430	1.0000	2	0	421	433	0.0000								false	sp|Q80SW1|SAHH2_MOUSE	Q80SW1	SAHH2_MOUSE	Ahcyl1	S-adenosylhomocysteine hydrolase-like protein 1	Ahcyl2	sp|Q68FL4-2|SAHH3_MOUSE, sp|Q68FL4|SAHH3_MOUSE
2017_01_19_MB1-4_Glyco_rep1_Frac1.08155.08155.4	interact.pep.xml	SQVDHVIWPDGKR		R	V	13	4	2393.3837	1535.7880	1535.7840	384.9543	384.9533	1535.7844	384.9534	-0.0003	0.08760045000000	13.4170	9.3130	0.8686	2	0	421	433	0.0000								false	sp|Q80SW1|SAHH2_MOUSE	Q80SW1	SAHH2_MOUSE	Ahcyl1	S-adenosylhomocysteine hydrolase-like protein 1	Ahcyl2	sp|Q68FL4-2|SAHH3_MOUSE, sp|Q68FL4|SAHH3_MOUSE
2017_01_19_MB1-4_Glyco_rep1_Frac1.08160.08160.3	interact.pep.xml	EIVHLQAGQCGNQIGAK	EIVHLQAGQCGNQIGAK	R	F	17	3	2394.5764	1821.9219	1821.9163	608.3146	608.3127	1821.9155	608.3124	0.0007	0.00000143417200	25.3240	25.3240	1.0000	2	0	3	19	0.0000	10C(57.0215)							false	sp|Q9ERD7|TBB3_MOUSE	Q9ERD7	TBB3_MOUSE	Tubb3	Tubulin beta-3 chain	Tubb2a, Tubb2b, Tubb4a, Tubb4b, Tubb5	sp|P68372|TBB4B_MOUSE, sp|P99024|TBB5_MOUSE, sp|Q7TMM9|TBB2A_MOUSE, sp|Q9CWF2|TBB2B_MOUSE, sp|Q9D6F9|TBB4A_MOUSE
2017_01_19_MB1-4_Glyco_rep1_Frac1.08162.08162.3	interact.pep.xml	SSSHLPPSSYFNASGR	SSSHLPPSSYFN[1006]ASGR	K	A	16	3	2394.7403	2585.1135	2585.1070	862.7118	862.7096	1692.7855	565.2691	892.3214	0.00378007000000	19.1900	8.8160	0.9874	2	0	431	446	0.0000	12N(892.3172)	HexNAc-2_Hex-3	1.4432	1.7811553761206436E-4	SSSHLPPSSYFNASGR	17.32647	19.190712	true	sp|O89023|TPP1_MOUSE	O89023	TPP1_MOUSE	Tpp1	Tripeptidyl-peptidase 1
2017_01_19_MB1-4_Glyco_rep1_Frac1.08163.08163.3	interact.pep.xml	EIVHLQAGQCGNQIGAK	EIVHLQAGQCGNQIGAK	R	F	17	3	2395.0289	1821.9219	1821.9163	608.3146	608.3127	1821.9155	608.3124	0.0007	0.00000000000000	48.8030	48.8030	1.0000	2	0	3	19	0.0000	10C(57.0215)							false	sp|Q9ERD7|TBB3_MOUSE	Q9ERD7	TBB3_MOUSE	Tubb3	Tubulin beta-3 chain	Tubb2a, Tubb2b, Tubb4a, Tubb4b, Tubb5	sp|P68372|TBB4B_MOUSE, sp|P99024|TBB5_MOUSE, sp|Q7TMM9|TBB2A_MOUSE, sp|Q9CWF2|TBB2B_MOUSE, sp|Q9D6F9|TBB4A_MOUSE
2017_01_19_MB1-4_Glyco_rep1_Frac1.08168.08168.3	interact.pep.xml	VVEHPEFLK		M	A	9	3	2397.1932	1096.5950	1096.5914	366.5389	366.5377	1096.5916	366.5378	-0.0001	0.00162849000000	16.0080	8.6640	0.9987	2	0	2	10	0.0000								false	sp|P13020-2|GELS_MOUSE	P13020-2	GELS_MOUSE	Gsn	Isoform 2 of Gelsolin	GSN	sp|P06396|GELS_HUMAN, sp|P13020|GELS_MOUSE
2017_01_19_MB1-4_Glyco_rep1_Frac1.08172.08172.4	interact.pep.xml	AAMEALQSQALHATSQQPLRK	AAM[147]EALQSQALHATSQQPLRK	K	D	21	4	2398.4058	2294.1885	2294.1810	574.5544	574.5525	2294.1800	574.5523	0.0009	0.00000000288569	42.6590	7.9720	1.0000	2	0	403	423	0.0000	3M(15.9949)							false	sp|Q8CHH9-2|SEPT8_MOUSE	Q8CHH9-2	SEPT8_MOUSE	Septin8	Isoform 2 of Septin-8		sp|Q8CHH9|SEPT8_MOUSE
2017_01_19_MB1-4_Glyco_rep1_Frac1.08178.08178.3	interact.pep.xml	MRGEAEAFAIGAR	M[147]RGEAEAFAIGAR	R	A	13	3	2399.8041	1393.6820	1393.6770	465.5679	465.5663	1393.6771	465.5663	-0.0001	0.00020594700000	22.3480	11.9980	0.9986	2	1	318	330	0.0000	1M(15.9949)							true	sp|O08917|FLOT1_MOUSE	O08917	FLOT1_MOUSE	Flot1	Flotillin-1
2017_01_19_MB1-4_Glyco_rep1_Frac1.08181.08181.3	interact.pep.xml	LDYHISVQNMMR	LDYHISVQNM[147]M[147]R	R	R	12	3	2400.5255	1537.7063	1537.7010	513.5760	513.5743	1537.7015	513.5744	-0.0004	0.00000058221890	24.1370	10.5830	1.0000	2	0	197	208	0.0000	10M(15.9949), 11M(15.9949)							true	sp|Q9CQQ7|AT5F1_MOUSE	Q9CQQ7	AT5F1_MOUSE	Atp5pb	ATP synthase F(0) complex subunit B1, mitochondrial
2017_01_19_MB1-4_Glyco_rep1_Frac1.08183.08183.3	interact.pep.xml	TAPFDSRFPNQNQTK		K	N	15	3	2400.9956	1749.8508	1749.8438	584.2909	584.2885	1749.8434	584.2884	0.0003	0.00037603910000	18.1760	0.0000	0.9979	2	1	14	28	0.0000								true	sp|P56391|CX6B1_MOUSE	P56391	CX6B1_MOUSE	Cox6b1	Cytochrome c oxidase subunit 6B1
2017_01_19_MB1-4_Glyco_rep1_Frac1.08184.08184.3	interact.pep.xml	VMLGETNPADSKPGTIR	VM[147]LGETNPADSKPGTIR	R	G	17	3	2401.0771	1800.9119	1800.9042	601.3112	601.3087	1800.9038	601.3085	0.0003	0.00755527200000	18.9870	0.0000	0.9825	2	1	89	105	0.0000	2M(15.9949)							false	sp|P15532|NDKA_MOUSE	P15532	NDKA_MOUSE	Nme1	Nucleoside diphosphate kinase A	Nme2	sp|Q01768|NDKB_MOUSE
2017_01_19_MB1-4_Glyco_rep1_Frac1.08186.08186.3	interact.pep.xml	AAMEALQSQALHATSQQPLRK	AAM[147]EALQSQALHATSQQPLRK	K	D	21	3	2401.2437	2294.1912	2294.1802	765.7377	765.7340	2294.1800	765.7339	0.0002	0.00000033943000	33.3770	0.0000	1.0000	2	0	403	423	0.0000	3M(15.9949)							false	sp|Q8CHH9-2|SEPT8_MOUSE	Q8CHH9-2	SEPT8_MOUSE	Septin8	Isoform 2 of Septin-8		sp|Q8CHH9|SEPT8_MOUSE
2017_01_19_MB1-4_Glyco_rep1_Frac1.08189.08189.3	interact.pep.xml	AAMEALQSQALHATSQQPLRK	AAM[147]EALQSQALHATSQQPLRK	K	D	21	3	2402.0952	2294.1912	2294.1802	765.7377	765.7340	2294.1800	765.7339	0.0002	0.00003762704000	27.1980	8.6240	0.9998	2	0	403	423	0.0000	3M(15.9949)							false	sp|Q8CHH9-2|SEPT8_MOUSE	Q8CHH9-2	SEPT8_MOUSE	Septin8	Isoform 2 of Septin-8		sp|Q8CHH9|SEPT8_MOUSE
2017_01_19_MB1-4_Glyco_rep1_Frac1.08194.08194.4	interact.pep.xml	VCSNDNKTFDSSCHFFATK	VCSNDN[1330]KTFDSSCHFFATK	K	C	19	4	2403.7537	3480.4001	3480.3910	871.1073	871.1050	2263.9626	566.9979	1216.4284	0.00000020989380	34.2120	0.0000	0.9994	2	1	110	128	0.0000	13C(57.0215), 2C(57.0215), 6N(1216.4229)	HexNAc-2_Hex-5	0.0550	3.6331341837558535E-4	VCSNDNKTFDSSCHFFATK	30.239433	34.212696	true	sp|P07214|SPRC_MOUSE	P07214	SPRC_MOUSE	Sparc	SPARC
2017_01_19_MB1-4_Glyco_rep1_Frac1.08197.08197.4	interact.pep.xml	VCSNDNKTFDSSCHFFATK	VCSNDN[1330]KTFDSSCHFFATK	K	C	19	4	2405.0070	3480.4001	3480.3910	871.1073	871.1050	2263.9626	566.9979	1216.4284	0.00000000000000	74.6360	10.1020	1.0000	2	1	110	128	0.0000	13C(57.0215), 2C(57.0215), 6N(1216.4229)	HexNAc-2_Hex-5	-0.5690	4.904880355954174E-4	VCSNDnKTFDSSCHFFATK	74.63641	40.571625	true	sp|P07214|SPRC_MOUSE	P07214	SPRC_MOUSE	Sparc	SPARC
2017_01_19_MB1-4_Glyco_rep1_Frac1.08202.08202.4	interact.pep.xml	VCSNDNKTFDSSCHFFATK	VCSNDN[1534]KTFDSSCHFFATK	K	C	19	4	2406.1324	3683.4807	3683.4770	921.8775	921.8765	2263.9626	566.9979	1419.5144	0.00000204526700	20.4540	8.5610	1.0000	2	1	110	128	0.0000	13C(57.0215), 2C(57.0215), 6N(1419.5023)	HexNAc-3_Hex-5	-1.9529	7.94912559618442E-4	VCSNDnKTFDSSCHFFATK	20.45441	18.601303	true	sp|P07214|SPRC_MOUSE	P07214	SPRC_MOUSE	Sparc	SPARC
2017_01_19_MB1-4_Glyco_rep1_Frac1.08203.08203.4	interact.pep.xml	VCSNDNKTFDSSCHFFATK	VCSNDN[1559]KTFDSSCHFFATK	K	C	19	4	2406.6582	3708.5183	3708.5130	928.1369	928.1355	2263.9626	566.9979	1444.5502	0.00000000000000	42.4120	10.5540	1.0000	2	1	110	128	0.0000	13C(57.0215), 2C(57.0215), 6N(1444.5339)	HexNAc-4_Hex-3_Fuc-1	-6.7136	0.0031242489786109107	VCSNDnKTFDSSCHFFATK	42.41201	31.508648	true	sp|P07214|SPRC_MOUSE	P07214	SPRC_MOUSE	Sparc	SPARC
2017_01_19_MB1-4_Glyco_rep1_Frac1.08206.08206.4	interact.pep.xml	IKGEHPGLSIGDVAK		K	K	15	4	2407.7701	1519.8395	1519.8351	380.9672	380.9661	1519.8357	380.9662	-0.0006	0.02098961000000	19.3080	11.5340	0.9360	2	1	113	127	0.0000								true	sp|P63158|HMGB1_MOUSE	P63158	HMGB1_MOUSE	Hmgb1	High mobility group protein B1
2017_01_19_MB1-4_Glyco_rep1_Frac1.08210.08210.3	interact.pep.xml	IKGEHPGLSIGDVAK		K	K	15	3	2408.7735	1519.8416	1519.8357	507.6211	507.6192	1519.8357	507.6192	0.0000	0.00000057658220	31.8800	11.6980	1.0000	2	1	113	127	0.0000								true	sp|P63158|HMGB1_MOUSE	P63158	HMGB1_MOUSE	Hmgb1	High mobility group protein B1
2017_01_19_MB1-4_Glyco_rep1_Frac1.08212.08212.3	interact.pep.xml	GTVLYLQKDEYKPEK		K	S	15	3	2409.3672	1809.9573	1809.9517	604.3264	604.3245	1809.9512	604.3243	0.0004	0.00000004716763	28.6180	6.8420	1.0000	2	2	809	823	0.0000								false	sp|Q2PFD7-2|PSD3_MOUSE	Q2PFD7-2	PSD3_MOUSE	Psd3	Isoform 2 of PH and SEC7 domain-containing protein 3		sp|Q2PFD7-3|PSD3_MOUSE, sp|Q2PFD7-4|PSD3_MOUSE, sp|Q2PFD7-5|PSD3_MOUSE, sp|Q2PFD7|PSD3_MOUSE
2017_01_19_MB1-4_Glyco_rep1_Frac1.08213.08213.3	interact.pep.xml	TFVSQASATMQQYAQR	TFVSQASATM[147]QQYAQR	K	D	16	3	2409.4496	1831.8596	1831.8525	611.6271	611.6248	1831.8522	611.6247	0.0003	0.00000757095700	24.6980	8.5730	0.9999	2	0	562	577	0.0000	10M(15.9949)							false	sp|Q4KMM3|OXR1_MOUSE	Q4KMM3	OXR1_MOUSE	Oxr1	Oxidation resistance protein 1		sp|Q4KMM3-2|OXR1_MOUSE, sp|Q4KMM3-3|OXR1_MOUSE, sp|Q4KMM3-4|OXR1_MOUSE
2017_01_19_MB1-4_Glyco_rep1_Frac1.08214.08214.3	interact.pep.xml	GTVLYLQKDEYKPEK		K	S	15	3	2409.5636	1809.9573	1809.9517	604.3264	604.3245	1809.9512	604.3243	0.0004	0.00000000006596	41.9880	12.1460	1.0000	2	2	809	823	0.0000								false	sp|Q2PFD7-2|PSD3_MOUSE	Q2PFD7-2	PSD3_MOUSE	Psd3	Isoform 2 of PH and SEC7 domain-containing protein 3		sp|Q2PFD7-3|PSD3_MOUSE, sp|Q2PFD7-4|PSD3_MOUSE, sp|Q2PFD7-5|PSD3_MOUSE, sp|Q2PFD7|PSD3_MOUSE
2017_01_19_MB1-4_Glyco_rep1_Frac1.08215.08215.3	interact.pep.xml	TFVSQASATMQQYAQR	TFVSQASATM[147]QQYAQR	K	D	16	3	2410.1209	1831.8596	1831.8525	611.6271	611.6248	1831.8522	611.6247	0.0003	0.00000000000002	72.9660	12.7790	1.0000	2	0	562	577	0.0000	10M(15.9949)							false	sp|Q4KMM3|OXR1_MOUSE	Q4KMM3	OXR1_MOUSE	Oxr1	Oxidation resistance protein 1		sp|Q4KMM3-2|OXR1_MOUSE, sp|Q4KMM3-3|OXR1_MOUSE, sp|Q4KMM3-4|OXR1_MOUSE
2017_01_19_MB1-4_Glyco_rep1_Frac1.08218.08218.4	interact.pep.xml	HENNTKDNSIQHEFSLTR		R	E	18	4	2411.0108	2170.0107	2170.0034	543.5100	543.5081	2169.0198	543.2622	0.9836	0.00000013636350	31.3060	7.5730	0.9971	2	1	40	57	0.0000		Mod1: Deamidation (PeakApex: 0.9842, Theoretical: 0.9840)						true	sp|P01831|THY1_MOUSE	P01831	THY1_MOUSE	Thy1	Thy-1 membrane glycoprotein
2017_01_19_MB1-4_Glyco_rep1_Frac1.08224.08224.3	interact.pep.xml	NVLGHMQQGGSPTPFDR	NVLGHM[147]QQGGSPTPFDR	K	N	17	3	2412.0488	1855.8717	1855.8633	619.6312	619.6284	1855.8634	619.6284	-0.0001	0.00000655297700	28.3540	9.2410	0.9999	2	0	657	673	0.0000	6M(15.9949)							false	sp|P47857|PFKAM_MOUSE	P47857	PFKAM_MOUSE	Pfkm	ATP-dependent 6-phosphofructokinase, muscle type		sp|P47857-2|PFKAM_MOUSE, sp|P47857-3|PFKAM_MOUSE
2017_01_19_MB1-4_Glyco_rep1_Frac1.08227.08227.3	interact.pep.xml	NVLGHMQQGGSPTPFDR	NVLGHM[147]QQGGSPTPFDR	K	N	17	3	2412.8428	1855.8717	1855.8633	619.6312	619.6284	1855.8634	619.6284	-0.0001	0.00000685882700	27.1550	5.2940	0.9999	2	0	657	673	0.0000	6M(15.9949)							false	sp|P47857|PFKAM_MOUSE	P47857	PFKAM_MOUSE	Pfkm	ATP-dependent 6-phosphofructokinase, muscle type		sp|P47857-2|PFKAM_MOUSE, sp|P47857-3|PFKAM_MOUSE
2017_01_19_MB1-4_Glyco_rep1_Frac1.08228.08228.3	interact.pep.xml	LYYSMKGAGTDDSTLVR	LYYSM[147]KGAGTDDSTLVR	R	I	17	3	2413.3827	1891.9053	1891.8999	631.6424	631.6406	1891.8984	631.6401	0.0014	0.19648900000000	10.1900	6.5180	0.6544	2	1	400	416	0.0000	5M(15.9949)							true	sp|Q07076|ANXA7_MOUSE	Q07076	ANXA7_MOUSE	Anxa7	Annexin A7
2017_01_19_MB1-4_Glyco_rep1_Frac1.08235.08235.3	interact.pep.xml	LKLSEELSGGR		R	L	11	3	2415.5319	1187.6539	1187.6499	396.8919	396.8906	1187.6509	396.8909	-0.0009	0.02314950000000	16.7190	11.6910	0.9515	2	1	347	357	0.0000								true	sp|Q99JY9|ARP3_MOUSE	Q99JY9	ARP3_MOUSE	Actr3	Actin-related protein 3
2017_01_19_MB1-4_Glyco_rep1_Frac1.08237.08237.3	interact.pep.xml	SPFEVKVGTECGNQK	SPFEVKVGTECGNQK	R	V	15	3	2415.6963	1678.8057	1678.7983	560.6092	560.6067	1678.7983	560.6067	0.0000	0.00000000006618	36.9310	9.9360	1.0000	2	1	564	578	0.0000	11C(57.0215)							true	sp|Q8BTM8|FLNA_MOUSE	Q8BTM8	FLNA_MOUSE	Flna	Filamin-A
2017_01_19_MB1-4_Glyco_rep1_Frac1.08242.08242.3	interact.pep.xml	GALKEPIHIPK		R	T	11	3	2416.3808	1201.7227	1201.7178	401.5815	401.5799	1201.7181	401.5800	-0.0003	0.00001363611000	29.8390	11.7970	0.9997	2	1	1599	1609	0.0000								false	sp|Q0KL02-3|TRIO_MOUSE	Q0KL02-3	TRIO_MOUSE	Trio	Isoform 3 of Triple functional domain protein		sp|Q0KL02-2|TRIO_MOUSE, sp|Q0KL02-4|TRIO_MOUSE, sp|Q0KL02|TRIO_MOUSE
2017_01_19_MB1-4_Glyco_rep1_Frac1.08243.08243.3	interact.pep.xml	GTEWLVNSSR	GTEWLVN[844]SSR	K	I	10	3	2416.4626	1877.8345	1877.8271	626.9521	626.9496	1147.5621	383.5280	730.2650	0.00006660398000	24.2060	6.0820	0.9971	2	0	451	460	0.0000	7N(730.2644)	HexNAc-2_Hex-2	1.6456	1.7811553761206436E-4	GTEWLVNSSR	14.4171915	24.206028	true	sp|P12960|CNTN1_MOUSE	P12960	CNTN1_MOUSE	Cntn1	Contactin-1
2017_01_19_MB1-4_Glyco_rep1_Frac1.08244.08244.3	interact.pep.xml	GTEWLVNSSR	GTEWLVN[1006]SSR	K	I	10	3	2416.5443	2039.8867	2039.8796	680.9695	680.9671	1147.5621	383.5280	892.3175	0.00003243397000	28.4560	9.7230	0.9994	2	0	451	460	0.0000	7N(892.3172)	HexNAc-2_Hex-3	3.7004	0.0	GTEWLVNSSR	17.47072	28.456974	true	sp|P12960|CNTN1_MOUSE	P12960	CNTN1_MOUSE	Cntn1	Contactin-1
2017_01_19_MB1-4_Glyco_rep1_Frac1.08246.08246.3	interact.pep.xml	GTEWLVNSSR	GTEWLVN[844]SSR	K	I	10	3	2416.7093	1877.8345	1877.8271	626.9521	626.9496	1147.5621	383.5280	730.2650	0.00104697300000	25.6880	14.2210	0.9874	2	0	451	460	0.0000	7N(730.2644)	HexNAc-2_Hex-2	5.5283	0.0	GTEWLVnSSR	25.688604	24.343307	true	sp|P12960|CNTN1_MOUSE	P12960	CNTN1_MOUSE	Cntn1	Contactin-1
2017_01_19_MB1-4_Glyco_rep1_Frac1.08247.08247.3	interact.pep.xml	GTEWLVNSSR	GTEWLVN[1006]SSR	K	I	10	3	2417.2762	2039.8867	2039.8796	680.9695	680.9671	1147.5621	383.5280	892.3175	0.00854682500000	21.6580	12.0720	0.9732	2	0	451	460	0.0000	7N(892.3172)	HexNAc-2_Hex-3	7.0148	0.0	GTEWLVnSSR	21.658276	19.976448	true	sp|P12960|CNTN1_MOUSE	P12960	CNTN1_MOUSE	Cntn1	Contactin-1
2017_01_19_MB1-4_Glyco_rep1_Frac1.08248.08248.3	interact.pep.xml	HENNTKDNSIQHEFSLTR		R	E	18	3	2417.8139	2170.0160	2170.0044	724.3459	724.3421	2169.0198	724.0139	0.9846	0.00000000005650	39.1740	10.1270	1.0000	2	1	40	57	0.0000		Mod1: Deamidation (PeakApex: 0.9842, Theoretical: 0.9840)						true	sp|P01831|THY1_MOUSE	P01831	THY1_MOUSE	Thy1	Thy-1 membrane glycoprotein
2017_01_19_MB1-4_Glyco_rep1_Frac1.08251.08251.3	interact.pep.xml	TQIDHYVGIAR		K	D	11	3	2418.7017	1271.6644	1271.6621	424.8954	424.8946	1271.6621	424.8946	0.0000	0.00000023808230	28.0840	11.7410	1.0000	2	0	912	922	0.0000								false	sp|Q9ES97-2|RTN3_MOUSE	Q9ES97-2	RTN3_MOUSE	Rtn3	Isoform 2 of Reticulon-3		sp|Q9ES97-3|RTN3_MOUSE, sp|Q9ES97-4|RTN3_MOUSE, sp|Q9ES97-5|RTN3_MOUSE, sp|Q9ES97|RTN3_MOUSE
2017_01_19_MB1-4_Glyco_rep1_Frac1.08252.08252.3	interact.pep.xml	DNIQGITKPAIR		R	R	12	3	2418.8232	1324.7491	1324.7463	442.5903	442.5894	1324.7462	442.5893	0.0001	0.00001347495000	25.3160	16.7610	0.9997	2	1	25	36	0.0000								true	sp|P62806|H4_MOUSE	P62806	H4_MOUSE	H4c1	Histone H4
2017_01_19_MB1-4_Glyco_rep1_Frac1.08253.08253.3	interact.pep.xml	GTEWLVNSSR	GTEWLVN[1168]SSR	K	I	10	3	2418.9047	2201.9410	2201.9329	734.9876	734.9849	1147.5621	383.5280	1054.3707	0.00077090360000	20.9520	5.0040	0.9981	2	0	451	460	0.0000	7N(1054.3701)	HexNAc-2_Hex-4	2.4389	1.7811553761206436E-4	GTEWLVNSSR	13.474888	20.952856	true	sp|P12960|CNTN1_MOUSE	P12960	CNTN1_MOUSE	Cntn1	Contactin-1
2017_01_19_MB1-4_Glyco_rep1_Frac1.08256.08256.3	interact.pep.xml	GTEWLVNSSR	GTEWLVN[1168]SSR	K	I	10	3	2419.2277	2201.9410	2201.9329	734.9876	734.9849	1147.5621	383.5280	1054.3707	0.04926413000000	26.7850	16.1700	0.9267	2	0	451	460	0.0000	7N(1054.3701)	HexNAc-2_Hex-4	5.0571	0.0	GTEWLVNSSR	26.156202	26.785131	true	sp|P12960|CNTN1_MOUSE	P12960	CNTN1_MOUSE	Cntn1	Contactin-1
2017_01_19_MB1-4_Glyco_rep1_Frac1.08279.08279.4	interact.pep.xml	APHWTSASLTEAAAHPHSPEMK	APHWTSASLTEAAAHPHSPEM[147]K	K	D	22	4	2426.3393	2371.1106	2371.1018	593.7849	593.7827	2371.1013	593.7826	0.0004	0.00000000681650	24.2050	6.6500	1.0000	2	0	11	32	0.0000	21M(15.9949)							true	sp|P20357|MTAP2_MOUSE	P20357	MTAP2_MOUSE	Map2	Microtubule-associated protein 2
2017_01_19_MB1-4_Glyco_rep1_Frac1.08282.08282.4	interact.pep.xml	APHWTSASLTEAAAHPHSPEMK	APHWTSASLTEAAAHPHSPEM[147]K	K	D	22	4	2427.1417	2371.1106	2371.1018	593.7849	593.7827	2371.1013	593.7826	0.0004	0.00000000000000	64.3280	5.4450	1.0000	2	0	11	32	0.0000	21M(15.9949)							true	sp|P20357|MTAP2_MOUSE	P20357	MTAP2_MOUSE	Map2	Microtubule-associated protein 2
2017_01_19_MB1-4_Glyco_rep1_Frac1.08291.08291.3	interact.pep.xml	GTEWLVNSSR	GTEWLVN[1330]SSR	K	I	10	3	2429.8689	2363.9976	2363.9863	789.0065	789.0027	1147.5621	383.5280	1216.4241	0.06338698000000	13.2920	6.0530	0.9662	2	0	451	460	0.0000	7N(1216.4229)	HexNAc-2_Hex-5	0.9996	1.939487975174554E-4	GTEWLVNSSR	11.892891	13.292935	true	sp|P12960|CNTN1_MOUSE	P12960	CNTN1_MOUSE	Cntn1	Contactin-1
2017_01_19_MB1-4_Glyco_rep1_Frac1.08294.08294.3	interact.pep.xml	GTEWLVNSSR	GTEWLVN[1330]SSR	K	I	10	3	2430.5708	2363.9976	2363.9863	789.0065	789.0027	1147.5621	383.5280	1216.4241	0.00280102900000	20.6640	15.9530	0.9985	2	0	451	460	0.0000	7N(1216.4229)	HexNAc-2_Hex-5	3.6237	0.0	GTEWLVNSSR	18.569538	20.66439	true	sp|P12960|CNTN1_MOUSE	P12960	CNTN1_MOUSE	Cntn1	Contactin-1
2017_01_19_MB1-4_Glyco_rep1_Frac1.08296.08296.3	interact.pep.xml	LHVDPENFR		K	L	9	3	2431.1964	1125.5600	1125.5564	376.1939	376.1927	1125.5566	376.1928	-0.0002	0.07829787000000	13.9250	6.9850	0.9434	2	0	97	105	0.0000								false	sp|P02088|HBB1_MOUSE	P02088	HBB1_MOUSE	Hbb-b1	Hemoglobin subunit beta-1	HBB, Hbb-b2	sp|P02089|HBB2_MOUSE, sp|P68871|HBB_HUMAN
2017_01_19_MB1-4_Glyco_rep1_Frac1.08297.08297.3	interact.pep.xml	TAVCDIPPRGLK	TAVCDIPPRGLK	K	M	12	3	2431.4616	1325.7158	1325.7123	442.9125	442.9114	1325.7125	442.9114	-0.0002	0.00000032716050	25.0200	8.0850	1.0000	2	1	351	362	0.0000	4C(57.0215)							false	sp|Q9D6F9|TBB4A_MOUSE	Q9D6F9	TBB4A_MOUSE	Tubb4a	Tubulin beta-4A chain	Tubb2a, Tubb2b, Tubb4b, Tubb5	sp|P68372|TBB4B_MOUSE, sp|P99024|TBB5_MOUSE, sp|Q7TMM9|TBB2A_MOUSE, sp|Q9CWF2|TBB2B_MOUSE
2017_01_19_MB1-4_Glyco_rep1_Frac1.08298.08298.3	interact.pep.xml	IETIAASSTPTPIRK		R	Q	15	3	2431.5775	1583.8931	1583.8883	528.9716	528.9700	1583.8882	528.9700	0.0001	0.00000045586330	31.2620	10.8770	1.0000	2	0	351	365	0.0000								false	sp|Q8VHH5|AGAP3_MOUSE	Q8VHH5	AGAP3_MOUSE	Agap3	Arf-GAP with GTPase, ANK repeat and PH domain-containing protein 3		sp|Q8VHH5-2|AGAP3_MOUSE
2017_01_19_MB1-4_Glyco_rep1_Frac1.08317.08317.4	interact.pep.xml	IRINTTSDEKDPTNPFR	IRIN[1979]TTSDEKDPTNPFR	R	F	17	4	2436.4316	3868.6590	3868.6555	968.1720	968.1712	2003.0071	501.7591	1865.6484	0.00101572300000	16.6710	14.2160	0.9918	2	2	276	292	0.0000	4N(1864.6342)	HexNAc-2_Hex-9	-1.0435	5.113345832623146E-4	IRInTTSDEKDPTNPFR	16.671824	16.671824	true	sp|O35598|ADA10_MOUSE	O35598	ADA10_MOUSE	Adam10	Disintegrin and metalloproteinase domain-containing protein 10
2017_01_19_MB1-4_Glyco_rep1_Frac1.08329.08329.4	interact.pep.xml	NISGVVLADHSGSFHNR	N[1817]ISGVVLADHSGSFHNR	R	Y	17	4	2440.0097	3511.4890	3511.4802	878.8795	878.8773	1808.8917	453.2302	1702.5885	0.07461404000000	12.6470	10.3320	0.8493	2	0	434	450	0.0000	1N(1702.5814)	HexNAc-2_Hex-8	0.1714	2.528871280451825E-4	nISGVVLADHSGSFHNR	12.647413	12.647413	true	sp|P57716|NICA_MOUSE	P57716	NICA_MOUSE	Ncstn	Nicastrin
2017_01_19_MB1-4_Glyco_rep1_Frac1.08330.08330.4	interact.pep.xml	IRINTTSDEKDPTNPFR	IRIN[1655]TTSDEKDPTNPFR	R	F	17	4	2440.5208	3543.5486	3543.5430	886.8944	886.8930	2003.0071	501.7591	1540.5358	0.00083401190000	14.7040	7.4970	0.9906	2	2	276	292	0.0000	4N(1540.5285)	HexNAc-2_Hex-7	-1.2627	5.43017138978449E-4	IRInTTSDEKDPTNPFR	14.70408	11.506439	true	sp|O35598|ADA10_MOUSE	O35598	ADA10_MOUSE	Adam10	Disintegrin and metalloproteinase domain-containing protein 10
2017_01_19_MB1-4_Glyco_rep1_Frac1.08340.08340.3	interact.pep.xml	GPSQVGDRLVLK		R	A	12	3	2443.5221	1267.7283	1267.7251	423.5834	423.5823	1267.7247	423.5822	0.0003	0.00216191900000	19.2960	6.4820	0.9947	2	1	275	286	0.0000								true	sp|Q8VHQ9|ACO11_MOUSE	Q8VHQ9	ACO11_MOUSE	Acot11	Acyl-coenzyme A thioesterase 11
2017_01_19_MB1-4_Glyco_rep1_Frac1.08342.08342.4	interact.pep.xml	LYRDQAGNCTEPVSLAPPARPR	LYRDQAGN[1330]CTEPVSLAPPARPR	R	P	22	4	2443.7320	3684.6829	3684.6748	922.1780	922.1760	2467.2390	617.8170	1217.4357	0.00003220019000	20.6590	10.3100	0.9991	2	2	79	100	0.0000	9C(57.0215), 8N(1216.4229)	HexNAc-2_Hex-5	-2.0471	8.223424107284056E-4	LYRDQAGnCTEPVSLAPPARPR	20.659649	20.659649	true	sp|Q9QZC2|PLXC1_MOUSE	Q9QZC2	PLXC1_MOUSE	Plxnc1	Plexin-C1
2017_01_19_MB1-4_Glyco_rep1_Frac1.08344.08344.3	interact.pep.xml	FTSSPGLSTEDLKR		K	E	14	3	2444.3250	1536.7856	1536.7789	513.2691	513.2669	1536.7783	513.2667	0.0006	0.00000047992270	23.1620	6.6410	1.0000	2	0	48	61	0.0000								false	sp|O70589|CSKP_MOUSE	O70589	CSKP_MOUSE	Cask	Peripheral plasma membrane protein CASK		sp|O70589-2|CSKP_MOUSE, sp|O70589-3|CSKP_MOUSE, sp|O70589-4|CSKP_MOUSE, sp|O70589-5|CSKP_MOUSE
2017_01_19_MB1-4_Glyco_rep1_Frac1.08350.08350.4	interact.pep.xml	LYRDQAGNCTEPVSLAPPARPR	LYRDQAGN[1330]CTEPVSLAPPARPR	R	P	22	4	2445.5141	3683.6765	3683.6694	921.9264	921.9246	2467.2390	617.8170	1216.4304	0.00349346400000	16.0620	10.4730	0.9732	2	2	79	100	0.0000	9C(57.0215), 8N(1216.4229)	HexNAc-2_Hex-5	-1.6680	7.451082026694311E-4	LYRDQAGnCTEPVSLAPPARPR	16.062073	16.062073	true	sp|Q9QZC2|PLXC1_MOUSE	Q9QZC2	PLXC1_MOUSE	Plxnc1	Plexin-C1
2017_01_19_MB1-4_Glyco_rep1_Frac1.08351.08351.3	interact.pep.xml	QTTAPATMSTAASGTTMGLVEQAK	QTTAPATM[147]STAASGTTM[147]GLVEQAK	R	S	24	3	2446.0249	2384.1294	2384.1216	795.7171	795.7145	2384.1199	795.7139	0.0017	0.00000000002200	36.8110	11.5730	1.0000	2	0	319	342	0.0000	17M(15.9949), 8M(15.9949)							true	sp|P28652|KCC2B_MOUSE	P28652	KCC2B_MOUSE	Camk2b	Calcium/calmodulin-dependent protein kinase type II subunit beta
2017_01_19_MB1-4_Glyco_rep1_Frac1.08354.08354.3	interact.pep.xml	QTTAPATMSTAASGTTMGLVEQAK	QTTAPATM[147]STAASGTTM[147]GLVEQAK	R	S	24	3	2446.3113	2384.1294	2384.1216	795.7171	795.7145	2384.1199	795.7139	0.0017	0.00000000000000	100.1560	15.0920	1.0000	2	0	319	342	0.0000	17M(15.9949), 8M(15.9949)							true	sp|P28652|KCC2B_MOUSE	P28652	KCC2B_MOUSE	Camk2b	Calcium/calmodulin-dependent protein kinase type II subunit beta
2017_01_19_MB1-4_Glyco_rep1_Frac1.08356.08356.3	interact.pep.xml	GELNSTLFSSRPK	GELN[1493]STLFSSRPK	K	D	13	3	2447.4055	2813.2397	2813.2312	938.7538	938.7510	1434.7466	479.2561	1378.4846	0.06375293000000	11.2820	0.0000	0.8756	2	1	350	362	0.0000	4N(1378.4757)	HexNAc-2_Hex-6	-0.6620	4.904880355954174E-4	GELNSTLFSSRPK	9.196574	11.2827635	true	sp|Q9CQF9|PCYOX_MOUSE	Q9CQF9	PCYOX_MOUSE	Pcyox1	Prenylcysteine oxidase
2017_01_19_MB1-4_Glyco_rep1_Frac1.08359.08359.3	interact.pep.xml	LDIAGRDITR		R	Y	10	3	2448.2945	1128.6274	1128.6246	377.2164	377.2155	1128.6250	377.2156	-0.0003	0.00745971500000	19.0210	10.5160	0.9827	2	1	182	191	0.0000								true	sp|P61161|ARP2_MOUSE	P61161	ARP2_MOUSE	Actr2	Actin-related protein 2
2017_01_19_MB1-4_Glyco_rep1_Frac1.08368.08368.4	interact.pep.xml	LALQLHPDRNPDDPQAQEK		K	F	19	4	2450.5241	2184.1003	2184.0940	547.0324	547.0308	2184.0923	547.0304	0.0017	0.01040725000000	16.9970	9.6180	0.9639	2	1	48	66	0.0000								true	sp|Q99KV1|DJB11_MOUSE	Q99KV1	DJB11_MOUSE	Dnajb11	DnaJ homolog subfamily B member 11
2017_01_19_MB1-4_Glyco_rep1_Frac1.08385.08385.3	interact.pep.xml	TYFSCTSAHTSTGDGTAMVTR	TYFSCTSAHTSTGDGTAMVTR	R	A	21	3	2454.3105	2249.9790	2249.9692	751.0003	750.9970	2249.9680	750.9966	0.0012	0.00000000007063	49.1040	5.1800	1.0000	2	0	262	282	0.0000	5C(57.0215)							true	sp|Q8K2B3|SDHA_MOUSE	Q8K2B3	SDHA_MOUSE	Sdha	Succinate dehydrogenase [ubiquinone] flavoprotein subunit, mitochondrial
2017_01_19_MB1-4_Glyco_rep1_Frac1.08394.08394.3	interact.pep.xml	LPRPPPPEMPESLK	LPRPPPPEM[147]PESLK	R	K	14	3	2456.9128	1602.8485	1602.8438	535.2901	535.2885	1602.8438	535.2885	0.0000	0.00000000002425	28.1940	4.2790	1.0000	2	1	337	350	0.0000	9M(15.9949)							true	sp|Q8VEM8|MPCP_MOUSE	Q8VEM8	MPCP_MOUSE	Slc25a3	Phosphate carrier protein, mitochondrial
2017_01_19_MB1-4_Glyco_rep1_Frac1.08395.08395.3	interact.pep.xml	SAALLLQNDHNADVQSK		K	M	17	3	2457.1788	1822.9250	1822.9178	608.6489	608.6465	1822.9172	608.6463	0.0006	0.00000000012004	40.1740	8.5920	1.0000	2	0	203	219	0.0000								false	sp|Q8C8R3-2|ANK2_MOUSE	Q8C8R3-2	ANK2_MOUSE	Ank2	Isoform 2 of Ankyrin-2		sp|Q8C8R3-4|ANK2_MOUSE, sp|Q8C8R3-5|ANK2_MOUSE, sp|Q8C8R3-6|ANK2_MOUSE, sp|Q8C8R3-7|ANK2_MOUSE, sp|Q8C8R3-8|ANK2_MOUSE, sp|Q8C8R3|ANK2_MOUSE
2017_01_19_MB1-4_Glyco_rep1_Frac1.08403.08403.4	interact.pep.xml	ILQEYQVQYTPQGDSDDGKGNQTVHK		K	N	26	4	2459.3154	2947.4092	2947.3958	737.8596	737.8562	2947.3948	737.8560	0.0009	0.00003483372000	24.3320	0.0000	0.9996	2	1	643	668	0.0000								true	sp|D3Z7P3|GLSK_MOUSE	D3Z7P3	GLSK_MOUSE	Gls	Glutaminase kidney isoform, mitochondrial
2017_01_19_MB1-4_Glyco_rep1_Frac1.08405.08405.3	interact.pep.xml	HLSSSTVAISYSPDR		K	A	15	3	2459.7297	1618.8005	1618.7954	540.6074	540.6057	1618.7950	540.6056	0.0003	0.00013694560000	19.9740	9.0200	0.9997	2	0	53	67	0.0000								false	sp|A2AG50-2|MA7D2_MOUSE	A2AG50-2	MA7D2_MOUSE	Map7d2	Isoform 2 of MAP7 domain-containing protein 2		sp|A2AG50-3|MA7D2_MOUSE, sp|A2AG50|MA7D2_MOUSE
2017_01_19_MB1-4_Glyco_rep1_Frac1.08406.08406.4	interact.pep.xml	ILQEYQVQYTPQGDSDDGKGNQTVHK		K	N	26	4	2459.8125	2947.4092	2947.3958	737.8596	737.8562	2947.3948	737.8560	0.0009	0.00000000000000	79.4810	9.0730	1.0000	2	1	643	668	0.0000								true	sp|D3Z7P3|GLSK_MOUSE	D3Z7P3	GLSK_MOUSE	Gls	Glutaminase kidney isoform, mitochondrial
2017_01_19_MB1-4_Glyco_rep1_Frac1.08410.08410.3	interact.pep.xml	TKDGVREVFEMATR	TKDGVREVFEM[147]ATR	K	A	14	3	2460.6102	1653.8171	1653.8134	552.2796	552.2784	1653.8143	552.2787	-0.0009	0.00000000000000	48.4500	10.3490	1.0000	2	2	163	176	0.0000	11M(15.9949)							true	sp|Q9QUI0|RHOA_MOUSE	Q9QUI0	RHOA_MOUSE	Rhoa	Transforming protein RhoA
2017_01_19_MB1-4_Glyco_rep1_Frac1.08415.08415.3	interact.pep.xml	QVLFSADDRVK		R	K	11	3	2462.5944	1276.6808	1276.6774	426.5675	426.5664	1276.6775	426.5664	-0.0001	0.00006238237000	23.0120	12.1510	0.9993	2	1	61	71	0.0000								true	sp|P05063|ALDOC_MOUSE	P05063	ALDOC_MOUSE	Aldoc	Fructose-bisphosphate aldolase C
2017_01_19_MB1-4_Glyco_rep1_Frac1.08418.08418.3	interact.pep.xml	MVRPNQDGTLIASCSNDQTVR	MVRPNQDGTLIASCSNDQTVR	R	V	21	3	2463.3238	2361.1300	2361.1170	788.0506	788.0463	2361.1165	788.0461	0.0004	0.00000000000000	44.3940	8.9970	1.0000	2	1	239	259	0.0000	14C(57.0215)							false	sp|P63005|LIS1_MOUSE	P63005	LIS1_MOUSE	Pafah1b1	Platelet-activating factor acetylhydrolase IB subunit beta		sp|P63005-2|LIS1_MOUSE
2017_01_19_MB1-4_Glyco_rep1_Frac1.08421.08421.3	interact.pep.xml	MVRPNQDGTLIASCSNDQTVR	MVRPNQDGTLIASCSNDQTVR	R	V	21	3	2464.1256	2361.1300	2361.1170	788.0506	788.0463	2361.1165	788.0461	0.0004	0.00000000000000	86.2420	13.1770	1.0000	2	1	239	259	0.0000	14C(57.0215)							false	sp|P63005|LIS1_MOUSE	P63005	LIS1_MOUSE	Pafah1b1	Platelet-activating factor acetylhydrolase IB subunit beta		sp|P63005-2|LIS1_MOUSE
2017_01_19_MB1-4_Glyco_rep1_Frac1.08426.08426.3	interact.pep.xml	SLFDYHDTR		R	I	9	3	2465.7200	1152.5226	1152.5195	385.1815	385.1804	1152.5199	385.1806	-0.0003	0.08039889000000	15.8790	11.9720	0.9419	2	0	141	149	0.0000								false	sp|Q8CHH9-2|SEPT8_MOUSE	Q8CHH9-2	SEPT8_MOUSE	Septin8	Isoform 2 of Septin-8		sp|Q8CHH9|SEPT8_MOUSE
2017_01_19_MB1-4_Glyco_rep1_Frac1.08428.08428.4	interact.pep.xml	ILQEYQVQYTPQGDSDDGKGNQTVHK		K	N	26	4	2466.2915	2947.4045	2947.3958	737.8584	737.8562	2947.3948	737.8560	0.0009	0.00807699700000	16.8710	0.0000	0.9635	2	1	643	668	0.0000								true	sp|D3Z7P3|GLSK_MOUSE	D3Z7P3	GLSK_MOUSE	Gls	Glutaminase kidney isoform, mitochondrial
2017_01_19_MB1-4_Glyco_rep1_Frac1.08431.08431.3	interact.pep.xml	AQIWDTAGQERYR		K	A	13	3	2466.9669	1592.7740	1592.7695	531.9319	531.9304	1592.7694	531.9304	0.0001	0.01170710000000	13.6070	6.4980	0.9743	2	1	62	74	0.0000								false	sp|P62492|RB11A_MOUSE	P62492	RB11A_MOUSE	Rab11a	Ras-related protein Rab-11A	Rab11b	sp|P46638|RB11B_MOUSE
2017_01_19_MB1-4_Glyco_rep1_Frac1.08445.08445.4	interact.pep.xml	IKYAPISGGDHAEIDVPKSQQATTK		R	T	25	4	2470.0555	2653.3833	2653.3723	664.3531	664.3504	2653.3710	664.3500	0.0012	0.00002367282000	25.0030	0.0000	0.9998	2	2	925	949	0.0000								false	sp|Q80YX1|TENA_MOUSE	Q80YX1	TENA_MOUSE	Tnc	Tenascin		sp|Q80YX1-2|TENA_MOUSE, sp|Q80YX1-3|TENA_MOUSE, sp|Q80YX1-4|TENA_MOUSE, sp|Q80YX1-5|TENA_MOUSE
2017_01_19_MB1-4_Glyco_rep1_Frac1.08447.08447.3	interact.pep.xml	LSESVLMKVER	LSESVLM[147]KVER	K	E	11	3	2471.0781	1305.7001	1305.6959	436.2406	436.2392	1305.6960	436.2393	-0.0001	0.04917848000000	17.6940	11.4110	0.8948	2	1	56	66	0.0000	7M(15.9949)							false	sp|Q69Z98-2|BRSK2_MOUSE	Q69Z98-2	BRSK2_MOUSE	Brsk2	Isoform 2 of Serine/threonine-protein kinase BRSK2	Brsk1	sp|Q5RJI5-2|BRSK1_MOUSE, sp|Q5RJI5-4|BRSK1_MOUSE, sp|Q5RJI5|BRSK1_MOUSE, sp|Q69Z98-3|BRSK2_MOUSE, sp|Q69Z98-4|BRSK2_MOUSE, sp|Q69Z98|BRSK2_MOUSE
2017_01_19_MB1-4_Glyco_rep1_Frac1.08448.08448.3	interact.pep.xml	VCGDSDKGFVVINQK	VCGDSDKGFVVINQK	K	G	15	3	2471.1612	1664.8253	1664.8193	555.9490	555.9470	1664.8191	555.9470	0.0002	0.00000000076891	41.0600	10.7890	1.0000	2	1	281	295	0.0000	2C(57.0215)							true	sp|P80317|TCPZ_MOUSE	P80317	TCPZ_MOUSE	Cct6a	T-complex protein 1 subunit zeta
2017_01_19_MB1-4_Glyco_rep1_Frac1.08449.08449.3	interact.pep.xml	HLQLAIRNDEELNK		R	L	14	3	2471.2429	1691.9019	1691.8940	564.9746	564.9719	1691.8954	564.9724	-0.0013	0.00970110000000	15.9590	10.6150	0.9782	2	1	83	96	0.0000								false	sp|Q64523|H2A2C_MOUSE	Q64523	H2A2C_MOUSE	H2ac20	Histone H2A type 2-C	H2ac11, H2ac12, H2ac13, H2ac15, H2ac4, H2ac6, H2ac7, H2ac8, H2aj, H2aw, H2ax, Hist1h2af, Hist1h2an, Hist1h2ao, Hist1h2ap, Hist2h2aa1	sp|C0HKE1|H2A1B_MOUSE, sp|C0HKE2|H2A1C_MOUSE, sp|C0HKE3|H2A1D_MOUSE, sp|C0HKE4|H2A1E_MOUSE, sp|C0HKE5|H2A1G_MOUSE, sp|C0HKE6|H2A1I_MOUSE, sp|C0HKE7|H2A1N_MOUSE, sp|C0HKE8|H2A1O_MOUSE, sp|C0HKE9|H2A1P_MOUSE, sp|P27661|H2AX_MOUSE, sp|Q6GSS7|H2A2A_MOUSE, sp|Q8BFU2|H2A3_MOUSE, sp|Q8CGP5|H2A1F_MOUSE, sp|Q8CGP6|H2A1H_MOUSE, sp|Q8CGP7|H2A1K_MOUSE, sp|Q8R1M2|H2AJ_MOUSE
2017_01_19_MB1-4_Glyco_rep1_Frac1.08451.08451.4	interact.pep.xml	NLHQSGFSLSGSQADDHIAR		R	R	20	4	2471.5128	2139.0154	2139.0085	535.7611	535.7594	2139.0093	535.7596	-0.0007	0.00000005454433	36.5530	6.8530	0.9999	2	0	533	552	0.0000								false	sp|O35098|DPYL4_MOUSE	O35098	DPYL4_MOUSE	Dpysl4	Dihydropyrimidinase-related protein 4		sp|O35098-2|DPYL4_MOUSE
2017_01_19_MB1-4_Glyco_rep1_Frac1.08455.08455.3	interact.pep.xml	SNVQRQDIAFAYQR		R	R	14	3	2472.5109	1694.8545	1694.8484	565.9588	565.9567	1694.8488	565.9569	-0.0003	0.00000000001400	37.1910	9.0180	1.0000	2	1	64	77	0.0000								true	sp|P07356|ANXA2_MOUSE	P07356	ANXA2_MOUSE	Anxa2	Annexin A2
2017_01_19_MB1-4_Glyco_rep1_Frac1.08457.08457.3	interact.pep.xml	RLGFLEEKDQMEAVR	RLGFLEEKDQM[147]EAVR	R	T	15	3	2473.1049	1835.9258	1835.9198	612.9825	612.9805	1835.9198	612.9805	0.0000	0.00000675074300	22.3710	9.2650	0.9997	2	1	618	632	0.0000	11M(15.9949)							true	sp|Q9Z218|DPP6_MOUSE	Q9Z218	DPP6_MOUSE	Dpp6	Dipeptidyl aminopeptidase-like protein 6
2017_01_19_MB1-4_Glyco_rep1_Frac1.08458.08458.3	interact.pep.xml	NLHQSGFSLSGSQADDHIAR		R	R	20	3	2473.1875	2139.0176	2139.0098	714.0131	714.0105	2139.0093	714.0104	0.0004	0.00000000000009	36.4180	9.5820	1.0000	2	0	533	552	0.0000								false	sp|O35098|DPYL4_MOUSE	O35098	DPYL4_MOUSE	Dpysl4	Dihydropyrimidinase-related protein 4		sp|O35098-2|DPYL4_MOUSE
2017_01_19_MB1-4_Glyco_rep1_Frac1.08461.08461.3	interact.pep.xml	LVIAEKGLACEER	LVIAEKGLACEER	R	D	13	3	2473.6839	1486.7859	1486.7808	496.6026	496.6009	1486.7812	496.6010	-0.0004	0.00000601946600	29.9460	10.2980	0.9997	2	1	66	78	0.0000	10C(57.0215)							true	sp|Q8VE33|GD1L1_MOUSE	Q8VE33	GD1L1_MOUSE	Gdap1l1	Ganglioside-induced differentiation-associated protein 1-like 1
2017_01_19_MB1-4_Glyco_rep1_Frac1.08471.08471.4	interact.pep.xml	GVQVETISPGDGRTFPKR		M	G	18	4	2476.5948	1943.0294	1943.0222	486.7646	486.7628	1943.0223	486.7629	-0.0001	0.00000000215839	31.1540	10.5140	1.0000	2	1	2	19	0.0000								true	sp|P26883|FKB1A_MOUSE	P26883	FKB1A_MOUSE	Fkbp1a	Peptidyl-prolyl cis-trans isomerase FKBP1A
2017_01_19_MB1-4_Glyco_rep1_Frac1.08474.08474.4	interact.pep.xml	GVQVETISPGDGRTFPKR		M	G	18	4	2476.9137	1943.0294	1943.0222	486.7646	486.7628	1943.0223	486.7629	-0.0001	0.00000000000022	64.3070	15.7640	1.0000	2	1	2	19	0.0000								true	sp|P26883|FKB1A_MOUSE	P26883	FKB1A_MOUSE	Fkbp1a	Peptidyl-prolyl cis-trans isomerase FKBP1A
2017_01_19_MB1-4_Glyco_rep1_Frac1.08483.08483.3	interact.pep.xml	VMLGETNPADSKPGTIR		R	G	17	3	2479.6893	1784.9147	1784.9082	595.9788	595.9767	1784.9089	595.9769	-0.0007	0.00000000684071	35.6420	8.5550	1.0000	2	1	89	105	0.0000								false	sp|P15532|NDKA_MOUSE	P15532	NDKA_MOUSE	Nme1	Nucleoside diphosphate kinase A	Nme2	sp|Q01768|NDKB_MOUSE
2017_01_19_MB1-4_Glyco_rep1_Frac1.08484.08484.3	interact.pep.xml	GVQVETISPGDGRTFPKR		M	G	18	3	2479.8038	1943.0284	1943.0230	648.6834	648.6816	1943.0223	648.6814	0.0006	0.00000021330230	26.3530	10.0740	1.0000	2	1	2	19	0.0000								true	sp|P26883|FKB1A_MOUSE	P26883	FKB1A_MOUSE	Fkbp1a	Peptidyl-prolyl cis-trans isomerase FKBP1A
2017_01_19_MB1-4_Glyco_rep1_Frac1.08487.08487.3	interact.pep.xml	SLWNMSAANNNIK	SLWN[1655]M[147]SAANNNIK	R	L	13	3	2480.0487	3018.2498	3018.2356	1007.0905	1007.0858	1477.6982	493.5733	1540.5373	0.00000000000056	39.4520	8.9370	1.0000	2	0	100	112	0.0000	5M(15.9949), 4N(1540.5285)	HexNAc-2_Hex-7	-1.4612	7.260486452592324E-4	SLWNMSAANNNIK	25.229225	39.45237	true	sp|Q63912|OMGP_MOUSE	Q63912	OMGP_MOUSE	Omg	Oligodendrocyte-myelin glycoprotein
2017_01_19_MB1-4_Glyco_rep1_Frac1.08490.08490.3	interact.pep.xml	SLWNMSAANNNIK	SLWN[1655]M[147]SAANNNIK	R	L	13	3	2481.3046	3018.2498	3018.2354	1007.0905	1007.0857	1477.6982	493.5733	1540.5371	0.00000365257800	42.4390	13.0070	0.9999	2	0	100	112	0.0000	5M(15.9949), 4N(1540.5285)	HexNAc-2_Hex-7	1.4760	1.7811553761206436E-4	SLWNMSAANNNIK	39.54129	42.439476	true	sp|Q63912|OMGP_MOUSE	Q63912	OMGP_MOUSE	Omg	Oligodendrocyte-myelin glycoprotein
2017_01_19_MB1-4_Glyco_rep1_Frac1.08492.08492.3	interact.pep.xml	AISESGVVINTNVGKK		R	N	16	3	2481.9278	1614.8989	1614.8939	539.3069	539.3052	1614.8940	539.3053	-0.0001	0.00000002251510	29.0800	8.3780	1.0000	2	0	243	258	0.0000								true	sp|P23953|EST1C_MOUSE	P23953	EST1C_MOUSE	Ces1c	Carboxylesterase 1C
2017_01_19_MB1-4_Glyco_rep1_Frac1.08524.08524.3	interact.pep.xml	QGHIYMEMNFTNK	QGHIYM[147]EMNFTNK	R	A	13	3	2491.2334	1627.7175	1627.7139	543.5798	543.5786	1627.7122	543.5780	0.0017	0.00060848480000	23.3630	17.0840	0.9992	2	0	747	759	0.0000	6M(15.9949)							false	sp|Q9DBG3-2|AP2B1_MOUSE	Q9DBG3-2	AP2B1_MOUSE	Ap2b1	Isoform 2 of AP-2 complex subunit beta		sp|Q9DBG3|AP2B1_MOUSE
2017_01_19_MB1-4_Glyco_rep1_Frac1.08525.08525.3	interact.pep.xml	FVEVMTEYNATQSK	FVEVM[147]TEYNATQSK	K	Y	14	3	2491.3152	1661.7667	1661.7601	554.9295	554.9273	1661.7606	554.9275	-0.0004	0.00000039099150	23.3070	8.8590	1.0000	2	0	126	139	0.0000	5M(15.9949)							true	sp|P61264|STX1B_MOUSE	P61264	STX1B_MOUSE	Stx1b	Syntaxin-1B
2017_01_19_MB1-4_Glyco_rep1_Frac1.08526.08526.3	interact.pep.xml	ILMDKPEMSVVLK	ILM[147]DKPEM[147]SVVLK	K	N	13	3	2491.3976	1533.8181	1533.8135	512.2800	512.2784	1533.8145	512.2788	-0.0009	0.00012052290000	18.0990	6.7930	0.9990	2	1	560	572	0.0000	3M(15.9949), 8M(15.9949)							true	sp|Q11011|PSA_MOUSE	Q11011	PSA_MOUSE	Npepps	Puromycin-sensitive aminopeptidase
2017_01_19_MB1-4_Glyco_rep1_Frac1.08527.08527.3	interact.pep.xml	FVEVMTEYNATQSK	FVEVM[147]TEYNATQSK	K	Y	14	3	2491.9654	1661.7667	1661.7601	554.9295	554.9273	1661.7606	554.9275	-0.0004	0.00000000000090	65.1900	19.0250	1.0000	2	0	126	139	0.0000	5M(15.9949)							true	sp|P61264|STX1B_MOUSE	P61264	STX1B_MOUSE	Stx1b	Syntaxin-1B
2017_01_19_MB1-4_Glyco_rep1_Frac1.08531.08531.4	interact.pep.xml	FLEPYNDSIQAQKNDVCRPGR	FLEPYN[1655]DSIQAQKNDVCRPGR	K	Y	21	4	2493.0750	4046.7476	4046.7410	1012.6942	1012.6925	2506.2021	627.5578	1540.5388	0.00282772400000	19.3870	6.7480	0.9723	2	2	113	133	0.0000	17C(57.0215), 6N(1540.5285)	HexNAc-2_Hex-7	0.0024	3.6331341837558535E-4	FLEPYNDSIQAQKNDVCRPGR	15.281539	19.387173	true	sp|P14231|AT1B2_MOUSE	P14231	AT1B2_MOUSE	Atp1b2	Sodium/potassium-transporting ATPase subunit beta-2
2017_01_19_MB1-4_Glyco_rep1_Frac1.08534.08534.4	interact.pep.xml	FLEPYNDSIQAQKNDVCRPGR	FLEPYN[1655]DSIQAQKNDVCRPGR	K	Y	21	4	2494.0480	4046.7476	4046.7407	1012.6942	1012.6925	2506.2021	627.5578	1540.5385	0.00000000000000	28.2190	10.9500	1.0000	2	2	113	133	0.0000	17C(57.0215), 6N(1540.5285)	HexNAc-2_Hex-7	-2.3363	0.0011459365708622398	FLEPYnDSIQAQKNDVCRPGR	28.21921	19.042679	true	sp|P14231|AT1B2_MOUSE	P14231	AT1B2_MOUSE	Atp1b2	Sodium/potassium-transporting ATPase subunit beta-2
2017_01_19_MB1-4_Glyco_rep1_Frac1.08543.08543.4	interact.pep.xml	GGVRDDPAFGGPFHAR		R	S	16	4	2496.8188	1654.8005	1654.7965	414.7074	414.7064	1654.7963	414.7064	0.0002	0.00000007530885	20.1390	6.7870	0.9998	2	1	16	31	0.0000								true	sp|Q9CQS4|S2546_MOUSE	Q9CQS4	S2546_MOUSE	Slc25a46	Solute carrier family 25 member 46
2017_01_19_MB1-4_Glyco_rep1_Frac1.08544.08544.4	interact.pep.xml	IIEQCLNKMPPGEIKVDDAK	IIEQCLNKM[147]PPGEIKVDDAK	R	V	20	4	2497.0844	2313.1770	2313.1710	579.3015	579.3000	2313.1707	579.3000	0.0002	0.00000000589753	37.6660	11.1500	1.0000	2	2	343	362	0.0000	5C(57.0215), 9M(15.9949)							true	sp|Q91WD5|NDUS2_MOUSE	Q91WD5	NDUS2_MOUSE	Ndufs2	NADH dehydrogenase [ubiquinone] iron-sulfur protein 2, mitochondrial
2017_01_19_MB1-4_Glyco_rep1_Frac1.08580.08580.3	interact.pep.xml	MELKADQLYK		R	Q	10	3	2506.9743	1237.6411	1237.6371	413.5543	413.5530	1237.6376	413.5531	-0.0004	0.05261140000000	16.6910	10.6340	0.8875	2	1	74	83	0.0000								false	sp|P35486|ODPA_MOUSE	P35486	ODPA_MOUSE	Pdha1	Pyruvate dehydrogenase E1 component subunit alpha, somatic form, mitochondrial	Pdha2	sp|P35487|ODPAT_MOUSE
2017_01_19_MB1-4_Glyco_rep1_Frac1.08583.08583.3	interact.pep.xml	HRDTGILDSIGR		R	F	12	3	2508.1178	1338.7041	1338.7000	447.2420	447.2406	1338.7003	447.2407	-0.0003	0.00000000378802	31.7510	8.5250	1.0000	2	1	31	42	0.0000								false	sp|P04370-11|MBP_MOUSE	P04370-11	MBP_MOUSE	Mbp	Isoform 11 of Myelin basic protein		sp|P04370-10|MBP_MOUSE, sp|P04370-13|MBP_MOUSE, sp|P04370-14|MBP_MOUSE, sp|P04370-2|MBP_MOUSE, sp|P04370-4|MBP_MOUSE, sp|P04370-5|MBP_MOUSE, sp|P04370-6|MBP_MOUSE, sp|P04370-7|MBP_MOUSE, sp|P04370-8|MBP_MOUSE, sp|P04370-9|MBP_MOUSE, sp|P04370|MBP_MOUSE
2017_01_19_MB1-4_Glyco_rep1_Frac1.08585.08585.3	interact.pep.xml	AAVLKYENNVMNIR	AAVLKYENNVM[147]NIR	K	Q	14	3	2508.2739	1649.8618	1649.8560	550.9612	550.9593	1649.8558	550.9592	0.0001	0.00000002016617	29.3150	11.3480	1.0000	2	1	319	332	0.0000	11M(15.9949)							false	sp|P63328|PP2BA_MOUSE	P63328	PP2BA_MOUSE	Ppp3ca	Serine/threonine-protein phosphatase 2B catalytic subunit alpha isoform	Ppp3cb, Ppp3cc	sp|P48453-2|PP2BB_MOUSE, sp|P48453|PP2BB_MOUSE, sp|P48455|PP2BC_MOUSE, sp|P63328-2|PP2BA_MOUSE
2017_01_19_MB1-4_Glyco_rep1_Frac1.08588.08588.4	interact.pep.xml	NKQELDINNITTYKK		K	N	15	4	2509.0192	1820.9677	1820.9631	456.2492	456.2481	1820.9631	456.2481	0.0000	0.00000006855994	24.7630	9.0370	0.9998	2	1	222	236	0.0000								true	sp|P12658|CALB1_MOUSE	P12658	CALB1_MOUSE	Calb1	Calbindin
2017_01_19_MB1-4_Glyco_rep1_Frac1.08589.08589.4	interact.pep.xml	VGLTHTMEHEDVIQIVKK	VGLTHTM[147]EHEDVIQIVKK	R	-	18	4	2509.2851	2092.1045	2092.0986	524.0334	524.0319	2092.0986	524.0319	0.0000	0.00018104400000	18.7180	10.0000	0.9989	2	0	347	364	0.0000	7M(15.9949)							true	sp|Q9QXB9|DRG2_MOUSE	Q9QXB9	DRG2_MOUSE	Drg2	Developmentally-regulated GTP-binding protein 2
2017_01_19_MB1-4_Glyco_rep1_Frac1.08590.08590.4	interact.pep.xml	ALVHDGDTVSVHRPSFYAER		K	F	20	4	2509.4325	2255.1143	2255.1082	564.7859	564.7843	2255.1082	564.7843	0.0000	0.00558692000000	15.4560	9.1840	0.9793	2	1	415	434	0.0000								false	sp|O70161|PI51C_MOUSE	O70161	PI51C_MOUSE	Pip5k1c	Phosphatidylinositol 4-phosphate 5-kinase type-1 gamma		sp|O70161-2|PI51C_MOUSE, sp|O70161-3|PI51C_MOUSE
2017_01_19_MB1-4_Glyco_rep1_Frac1.08591.08591.4	interact.pep.xml	NKQELDINNITTYKK		K	N	15	4	2509.5154	1820.9677	1820.9631	456.2492	456.2481	1820.9631	456.2481	0.0000	0.00000002795760	36.7140	5.8880	1.0000	2	1	222	236	0.0000								true	sp|P12658|CALB1_MOUSE	P12658	CALB1_MOUSE	Calb1	Calbindin
2017_01_19_MB1-4_Glyco_rep1_Frac1.08593.08593.4	interact.pep.xml	ALVHDGDTVSVHRPSFYAER		K	F	20	4	2510.1313	2255.1143	2255.1082	564.7859	564.7843	2255.1082	564.7843	0.0000	0.00000000000000	33.8000	5.7210	1.0000	2	1	415	434	0.0000								false	sp|O70161|PI51C_MOUSE	O70161	PI51C_MOUSE	Pip5k1c	Phosphatidylinositol 4-phosphate 5-kinase type-1 gamma		sp|O70161-2|PI51C_MOUSE, sp|O70161-3|PI51C_MOUSE
2017_01_19_MB1-4_Glyco_rep1_Frac1.08618.08618.3	interact.pep.xml	QAEALRPFGDAPR		K	E	13	3	2516.9508	1426.7356	1426.7317	476.5858	476.5845	1426.7316	476.5845	0.0001	0.00147068400000	16.5920	8.6540	0.9961	2	1	194	206	0.0000								true	sp|Q9QZF2|GPC1_MOUSE	Q9QZF2	GPC1_MOUSE	Gpc1	Glypican-1
2017_01_19_MB1-4_Glyco_rep1_Frac1.08619.08619.3	interact.pep.xml	GTEHSGSTVPSILNR		R	M	15	3	2517.0328	1553.7847	1553.7792	518.9355	518.9337	1553.7797	518.9338	-0.0004	0.00011448540000	22.2650	4.7530	0.9997	2	0	340	354	0.0000								false	sp|Q9Z1G4-2|VPP1_MOUSE	Q9Z1G4-2	VPP1_MOUSE	Atp6v0a1	Isoform A1-I of V-type proton ATPase 116 kDa subunit a1		sp|Q9Z1G4-3|VPP1_MOUSE, sp|Q9Z1G4|VPP1_MOUSE
2017_01_19_MB1-4_Glyco_rep1_Frac1.08621.08621.4	interact.pep.xml	AGPAGDHITLELRR		R	G	14	4	2517.2669	1504.8142	1504.8105	377.2108	377.2099	1504.8109	377.2100	-0.0003	0.00130692300000	21.0350	0.0000	0.9969	2	0	227	240	0.0000								true	sp|Q99P47|CNTP4_MOUSE	Q99P47	CNTP4_MOUSE	Cntnap4	Contactin-associated protein-like 4
2017_01_19_MB1-4_Glyco_rep1_Frac1.08622.08622.4	interact.pep.xml	VPFDAATLHTSTAMAAQHGMDDDGTGQK	VPFDAATLHTSTAM[147]AAQHGM[147]DDDGTGQK	R	Q	28	4	2517.5324	2904.2751	2904.2673	727.0761	727.0741	2904.2654	727.0736	0.0019	0.00039559430000	21.1110	0.0000	0.9984	2	0	369	396	0.0000	14M(15.9949), 20M(15.9949)							false	sp|P13020-2|GELS_MOUSE	P13020-2	GELS_MOUSE	Gsn	Isoform 2 of Gelsolin	GSN	sp|P06396|GELS_HUMAN, sp|P13020|GELS_MOUSE
2017_01_19_MB1-4_Glyco_rep1_Frac1.08624.08624.4	interact.pep.xml	VPFDAATLHTSTAMAAQHGMDDDGTGQK	VPFDAATLHTSTAM[147]AAQHGM[147]DDDGTGQK	R	Q	28	4	2517.7638	2904.2751	2904.2673	727.0761	727.0741	2904.2654	727.0736	0.0019	0.00000000000000	77.1530	7.3520	1.0000	2	0	369	396	0.0000	14M(15.9949), 20M(15.9949)							false	sp|P13020-2|GELS_MOUSE	P13020-2	GELS_MOUSE	Gsn	Isoform 2 of Gelsolin	GSN	sp|P06396|GELS_HUMAN, sp|P13020|GELS_MOUSE
2017_01_19_MB1-4_Glyco_rep1_Frac1.08631.08631.4	interact.pep.xml	VPFDAATLHTSTAMAAQHGMDDDGTGQK	VPFDAATLHTSTAM[147]AAQHGM[147]DDDGTGQK	R	Q	28	4	2519.9783	2904.2770	2904.2673	727.0765	727.0741	2904.2654	727.0736	0.0019	0.00000069103560	32.1420	6.8930	1.0000	2	0	369	396	0.0000	14M(15.9949), 20M(15.9949)							false	sp|P13020-2|GELS_MOUSE	P13020-2	GELS_MOUSE	Gsn	Isoform 2 of Gelsolin	GSN	sp|P06396|GELS_HUMAN, sp|P13020|GELS_MOUSE
2017_01_19_MB1-4_Glyco_rep1_Frac1.08634.08634.4	interact.pep.xml	VPFDAATLHTSTAMAAQHGMDDDGTGQK	VPFDAATLHTSTAM[147]AAQHGM[147]DDDGTGQK	R	Q	28	4	2521.1208	2904.2770	2904.2673	727.0765	727.0741	2904.2654	727.0736	0.0019	0.00000000000000	88.6140	7.4770	1.0000	2	0	369	396	0.0000	14M(15.9949), 20M(15.9949)							false	sp|P13020-2|GELS_MOUSE	P13020-2	GELS_MOUSE	Gsn	Isoform 2 of Gelsolin	GSN	sp|P06396|GELS_HUMAN, sp|P13020|GELS_MOUSE
2017_01_19_MB1-4_Glyco_rep1_Frac1.08641.08641.3	interact.pep.xml	LFQEDNGMPVHLK	LFQEDNGM[147]PVHLK	K	G	13	3	2523.2272	1542.7554	1542.7504	515.2591	515.2574	1542.7499	515.2572	0.0004	0.00000005421580	30.7190	8.4150	1.0000	2	0	34	46	0.0000	8M(15.9949)							true	sp|P48771|CX7A2_MOUSE	P48771	CX7A2_MOUSE	Cox7a2	Cytochrome c oxidase subunit 7A2, mitochondrial
2017_01_19_MB1-4_Glyco_rep1_Frac1.08642.08642.3	interact.pep.xml	LSARSPQGLGASTAEISAR		R	T	19	3	2523.3096	1870.9920	1870.9866	624.6713	624.6695	1870.9860	624.6693	0.0006	0.00000000028188	30.9870	8.5030	1.0000	2	1	581	599	0.0000								false	sp|Q64487-5|PTPRD_MOUSE	Q64487-5	PTPRD_MOUSE	Ptprd	Isoform E of Receptor-type tyrosine-protein phosphatase delta		sp|Q64487-10|PTPRD_MOUSE, sp|Q64487-11|PTPRD_MOUSE, sp|Q64487-12|PTPRD_MOUSE, sp|Q64487-1|PTPRD_MOUSE, sp|Q64487-2|PTPRD_MOUSE, sp|Q64487-3|PTPRD_MOUSE, sp|Q64487-6|PTPRD_MOUSE, sp|Q64487-7|PTPRD_MOUSE, sp|Q64487-8|PTPRD_MOUSE, sp|Q64487-9|PTPRD_MOUSE, sp|Q64487|PTPRD_MOUSE
2017_01_19_MB1-4_Glyco_rep1_Frac1.08644.08644.3	interact.pep.xml	LSARSPQGLGASTAEISAR		R	T	19	3	2523.5012	1870.9920	1870.9866	624.6713	624.6695	1870.9860	624.6693	0.0006	0.00000000000000	57.3780	10.0120	1.0000	2	1	581	599	0.0000								false	sp|Q64487-5|PTPRD_MOUSE	Q64487-5	PTPRD_MOUSE	Ptprd	Isoform E of Receptor-type tyrosine-protein phosphatase delta		sp|Q64487-10|PTPRD_MOUSE, sp|Q64487-11|PTPRD_MOUSE, sp|Q64487-12|PTPRD_MOUSE, sp|Q64487-1|PTPRD_MOUSE, sp|Q64487-2|PTPRD_MOUSE, sp|Q64487-3|PTPRD_MOUSE, sp|Q64487-6|PTPRD_MOUSE, sp|Q64487-7|PTPRD_MOUSE, sp|Q64487-8|PTPRD_MOUSE, sp|Q64487-9|PTPRD_MOUSE, sp|Q64487|PTPRD_MOUSE
2017_01_19_MB1-4_Glyco_rep1_Frac1.08648.08648.4	interact.pep.xml	LQVASDENYKDPTNLQGKLQK		K	H	21	4	2524.9443	2388.2373	2388.2285	598.0666	598.0644	2388.2283	598.0644	0.0002	0.00000000748861	34.7680	12.3360	1.0000	2	2	64	84	0.0000								false	sp|P16546|SPTN1_MOUSE	P16546	SPTN1_MOUSE	Sptan1	Spectrin alpha chain, non-erythrocytic 1		sp|P16546-2|SPTN1_MOUSE
2017_01_19_MB1-4_Glyco_rep1_Frac1.08651.08651.3	interact.pep.xml	TITVALADGGRPDNTGR		R	G	17	3	2525.6985	1712.8876	1712.8806	571.9698	571.9675	1712.8805	571.9674	0.0001	0.00049119040000	21.7350	0.0000	0.9976	2	1	304	320	0.0000								true	sp|Q8BGQ7|SYAC_MOUSE	Q8BGQ7	SYAC_MOUSE	Aars1	Alanine--tRNA ligase, cytoplasmic
2017_01_19_MB1-4_Glyco_rep1_Frac1.08652.08652.3	interact.pep.xml	QLIVGVNKMDSTEPAYSEK	QLIVGVNKM[147]DSTEPAYSEK	K	R	19	3	2525.7800	2124.0508	2124.0415	709.0242	709.0211	2124.0408	709.0209	0.0007	0.00000000000031	48.5800	12.2810	1.0000	2	1	147	165	0.0000	9M(15.9949)							true	sp|P62631|EF1A2_MOUSE	P62631	EF1A2_MOUSE	Eef1a2	Elongation factor 1-alpha 2
2017_01_19_MB1-4_Glyco_rep1_Frac1.08654.08654.3	interact.pep.xml	GELNSTLFSSRPK	GELN[1330]STLFSSRPK	K	D	13	3	2525.9434	2651.1812	2651.1729	884.7343	884.7316	1434.7466	479.2561	1216.4262	0.00016817060000	22.5970	0.0000	0.9991	2	1	350	362	0.0000	4N(1216.4229)	HexNAc-2_Hex-5	1.6346	1.7811553761206436E-4	GELnSTLFSSRPK	22.597506	22.597506	true	sp|Q9CQF9|PCYOX_MOUSE	Q9CQF9	PCYOX_MOUSE	Pcyox1	Prenylcysteine oxidase
2017_01_19_MB1-4_Glyco_rep1_Frac1.08657.08657.3	interact.pep.xml	GELNSTLFSSRPK	GELN[1330]STLFSSRPK	K	D	13	3	2526.7369	2651.1812	2651.1729	884.7343	884.7316	1434.7466	479.2561	1216.4262	0.00000017211950	32.2260	12.2280	1.0000	2	1	350	362	0.0000	4N(1216.4229)	HexNAc-2_Hex-5	1.1280	1.939487975174554E-4	GELnSTLFSSRPK	32.22619	27.816076	true	sp|Q9CQF9|PCYOX_MOUSE	Q9CQF9	PCYOX_MOUSE	Pcyox1	Prenylcysteine oxidase
2017_01_19_MB1-4_Glyco_rep1_Frac1.08662.08662.3	interact.pep.xml	YADTIYNISMK	YADTIYN[1330]ISM[147]K	K	H	11	3	2528.2814	2550.0570	2550.0461	851.0263	851.0226	1333.6223	445.5480	1216.4238	0.05467012000000	11.5490	0.0000	0.9712	2	0	609	619	0.0000	10M(15.9949), 7N(1216.4229)	HexNAc-2_Hex-5	0.4708	2.1981886925173658E-4	YADTIYNISMK	10.00062	11.549318	true	sp|O35409|FOLH1_MOUSE	O35409	FOLH1_MOUSE	Folh1	Glutamate carboxypeptidase 2
2017_01_19_MB1-4_Glyco_rep1_Frac1.08665.08665.3	interact.pep.xml	YADTIYNISMK	YADTIYN[1330]ISM[147]K	K	H	11	3	2529.0088	2550.0570	2550.0461	851.0263	851.0226	1333.6223	445.5480	1216.4238	0.01846078000000	17.4350	0.0000	0.9910	2	0	609	619	0.0000	10M(15.9949), 7N(1216.4229)	HexNAc-2_Hex-5	3.8685	0.0	YADTIYnISMK	17.435371	17.435371	true	sp|O35409|FOLH1_MOUSE	O35409	FOLH1_MOUSE	Folh1	Glutamate carboxypeptidase 2
2017_01_19_MB1-4_Glyco_rep1_Frac1.08666.08666.3	interact.pep.xml	GELNSTLFSSRPK	GELN[1493]STLFSSRPK	K	D	13	3	2529.5572	2813.2350	2813.2270	938.7523	938.7496	1434.7466	479.2561	1378.4804	0.00062086930000	25.3280	11.8310	0.9977	2	1	350	362	0.0000	4N(1378.4757)	HexNAc-2_Hex-6	1.4877	1.7811553761206436E-4	GELNSTLFSSRPK	25.250505	25.328392	true	sp|Q9CQF9|PCYOX_MOUSE	Q9CQF9	PCYOX_MOUSE	Pcyox1	Prenylcysteine oxidase
2017_01_19_MB1-4_Glyco_rep1_Frac1.08668.08668.3	interact.pep.xml	GELNSTLFSSRPK	GELN[1493]STLFSSRPK	K	D	13	3	2530.2102	2813.2350	2813.2270	938.7523	938.7496	1434.7466	479.2561	1378.4804	0.00031364810000	28.7350	13.8620	0.9983	2	1	350	362	0.0000	4N(1378.4757)	HexNAc-2_Hex-6	2.7843	1.7811553761206436E-4	GELNSTLFSSRPK	23.66692	28.735489	true	sp|Q9CQF9|PCYOX_MOUSE	Q9CQF9	PCYOX_MOUSE	Pcyox1	Prenylcysteine oxidase
2017_01_19_MB1-4_Glyco_rep1_Frac1.08681.08681.4	interact.pep.xml	LRPQTYDLQESNVHLK		R	L	16	4	2533.9627	1940.0156	1940.0114	486.0112	486.0101	1940.0115	486.0102	-0.0001	0.00000595134000	26.5310	11.3670	1.0000	2	1	83	98	0.0000								false	sp|Q8CHH9-2|SEPT8_MOUSE	Q8CHH9-2	SEPT8_MOUSE	Septin8	Isoform 2 of Septin-8		sp|Q8CHH9|SEPT8_MOUSE
2017_01_19_MB1-4_Glyco_rep1_Frac1.08683.08683.3	interact.pep.xml	LRSELDIVR		R	G	9	3	2534.1405	1099.6377	1099.6353	367.5532	367.5524	1099.6349	367.5522	0.0003	0.00189203800000	23.7640	18.8620	0.9953	2	1	224	232	0.0000								false	sp|Q5SRX1-2|TM1L2_MOUSE	Q5SRX1-2	TM1L2_MOUSE	Tom1l2	Isoform 2 of TOM1-like protein 2		sp|Q5SRX1-3|TM1L2_MOUSE, sp|Q5SRX1-4|TM1L2_MOUSE, sp|Q5SRX1-5|TM1L2_MOUSE, sp|Q5SRX1|TM1L2_MOUSE
2017_01_19_MB1-4_Glyco_rep1_Frac1.08688.08688.3	interact.pep.xml	NKGEFTNLQGVAASTSGK		R	I	18	3	2535.0204	1807.9131	1807.9061	603.6450	603.6426	1807.9064	603.6427	-0.0002	0.00000678195400	26.2130	6.2580	0.9997	2	1	482	499	0.0000								true	sp|Q9ESN6|TRIM2_MOUSE	Q9ESN6	TRIM2_MOUSE	Trim2	Tripartite motif-containing protein 2
2017_01_19_MB1-4_Glyco_rep1_Frac1.08689.08689.3	interact.pep.xml	KLLMMAGIDDCYTSAR	KLLM[147]M[147]AGIDDCYTSAR	K	G	16	3	2535.1421	1875.8584	1875.8529	626.2934	626.2916	1875.8528	626.2915	0.0001	0.00012919630000	24.0550	0.0000	0.9997	2	0	212	227	0.0000	11C(57.0215), 4M(15.9949), 5M(15.9949)							true	sp|P25444|RS2_MOUSE	P25444	RS2_MOUSE	Rps2	40S ribosomal protein S2
2017_01_19_MB1-4_Glyco_rep1_Frac1.08690.08690.3	interact.pep.xml	TALQQLERIDKSK		K	A	13	3	2535.2248	1528.8596	1528.8570	510.6271	510.6263	1528.8572	510.6263	-0.0001	0.04016252000000	13.1840	4.7500	0.9145	2	2	347	359	0.0000								true	sp|Q01065|PDE1B_MOUSE	Q01065	PDE1B_MOUSE	Pde1b	Calcium/calmodulin-dependent 3',5'-cyclic nucleotide phosphodiesterase 1B
2017_01_19_MB1-4_Glyco_rep1_Frac1.08691.08691.3	interact.pep.xml	KLLMMAGIDDCYTSAR	KLLM[147]M[147]AGIDDCYTSAR	K	G	16	3	2535.7844	1875.8584	1875.8529	626.2934	626.2916	1875.8528	626.2915	0.0001	0.00000000000000	58.1590	9.6910	1.0000	2	0	212	227	0.0000	11C(57.0215), 4M(15.9949), 5M(15.9949)							true	sp|P25444|RS2_MOUSE	P25444	RS2_MOUSE	Rps2	40S ribosomal protein S2
2017_01_19_MB1-4_Glyco_rep1_Frac1.08703.08703.3	interact.pep.xml	WLSSEIEETKPAK		R	T	13	3	2539.4854	1516.7810	1516.7792	506.6009	506.6003	1516.7772	506.5997	0.0019	0.00000006744831	32.6280	16.2440	1.0000	2	1	361	373	0.0000								true	sp|Q9DC69|NDUA9_MOUSE	Q9DC69	NDUA9_MOUSE	Ndufa9	NADH dehydrogenase [ubiquinone] 1 alpha subcomplex subunit 9, mitochondrial
2017_01_19_MB1-4_Glyco_rep1_Frac1.08704.08704.3	interact.pep.xml	IDPHVPNEMLYGR	IDPHVPNEM[147]LYGR	K	I	13	3	2539.5891	1555.7483	1555.7449	519.5900	519.5889	1555.7451	519.5890	-0.0002	0.00000001367623	38.9350	11.0760	1.0000	2	0	143	155	0.0000	9M(15.9949)							true	sp|O89112|LANC1_MOUSE	O89112	LANC1_MOUSE	Lancl1	Glutathione S-transferase LANCL1
2017_01_19_MB1-4_Glyco_rep1_Frac1.08705.08705.3	interact.pep.xml	AIMAHMTVEEIYKDR	AIMAHM[147]TVEEIYKDR	R	Q	15	3	2539.6703	1821.8816	1821.8757	608.3011	608.2992	1821.8752	608.2990	0.0004	0.00865964300000	19.7500	17.6300	0.9803	2	1	110	124	0.0000	6M(15.9949)							true	sp|O08917|FLOT1_MOUSE	O08917	FLOT1_MOUSE	Flot1	Flotillin-1
2017_01_19_MB1-4_Glyco_rep1_Frac1.08708.08708.3	interact.pep.xml	AIMAHMTVEEIYKDR	AIMAHM[147]TVEEIYKDR	R	Q	15	3	2539.9752	1821.8816	1821.8757	608.3011	608.2992	1821.8752	608.2990	0.0004	0.00000002074005	28.6010	26.4150	1.0000	2	1	110	124	0.0000	6M(15.9949)							true	sp|O08917|FLOT1_MOUSE	O08917	FLOT1_MOUSE	Flot1	Flotillin-1
2017_01_19_MB1-4_Glyco_rep1_Frac1.08713.08713.3	interact.pep.xml	IQKPTLDKPSAETFVK		K	S	16	3	2541.9555	1801.0042	1800.9988	601.3420	601.3402	1800.9984	601.3401	0.0003	0.00000000007891	39.1930	9.8920	1.0000	2	2	242	257	0.0000								false	sp|O70503|DHB12_MOUSE	O70503	DHB12_MOUSE	Hsd17b12	Very-long-chain 3-oxoacyl-CoA reductase		sp|O70503-2|DHB12_MOUSE
2017_01_19_MB1-4_Glyco_rep1_Frac1.08714.08714.3	interact.pep.xml	QAAASATQTIAAAQHAASAPK		K	A	21	3	2542.0779	1964.0139	1964.0079	655.6786	655.6766	1964.0074	655.6764	0.0004	0.00000000000014	48.3160	12.0860	1.0000	2	0	923	943	0.0000								true	sp|P26039|TLN1_MOUSE	P26039	TLN1_MOUSE	Tln1	Talin-1
2017_01_19_MB1-4_Glyco_rep1_Frac1.08715.08715.4	interact.pep.xml	INNGGCQDLCLLTHQGHVNCSCR	INNGGCQDLCLLTHQGHVN[1737]CSCR	R	G	23	4	2542.1613	4335.7847	4335.7744	1084.9535	1084.9509	2712.1738	679.0507	1623.6005	0.00000247565000	20.6080	7.7270	1.0000	2	0	2485	2507	0.0000	10C(57.0215), 20C(57.0215), 22C(57.0215), 6C(57.0215), 19N(1622.5817)	HexNAc-4_Hex-5	-2.7918	0.0013847080072245635	INNGGCQDLCLLTHQGHVnCSCR	20.608221	20.608221	true	sp|Q91ZX7|LRP1_MOUSE	Q91ZX7	LRP1_MOUSE	Lrp1	Prolow-density lipoprotein receptor-related protein 1
2017_01_19_MB1-4_Glyco_rep1_Frac1.08716.08716.3	interact.pep.xml	SEHLVNFTVK	SEHLVN[1168]FTVK	R	A	10	3	2542.6719	2226.9985	2226.9890	743.3401	743.3369	1172.6189	391.8802	1054.3701	0.17916360000000	14.4870	10.2660	0.7595	2	0	179	188	0.0000	6N(1054.3701)	HexNAc-2_Hex-4	6.2156	0.0	SEHLVnFTVK	14.487399	14.487399	true	sp|Q80VP8|T106C_MOUSE	Q80VP8	T106C_MOUSE	Tmem106c	Transmembrane protein 106C
2017_01_19_MB1-4_Glyco_rep1_Frac1.08719.08719.3	interact.pep.xml	SEHLVNFTVK	SEHLVN[1168]FTVK	R	A	10	3	2542.9184	2226.9985	2226.9890	743.3401	743.3369	1172.6189	391.8802	1054.3701	0.00002506110000	30.9040	13.5610	0.9997	2	0	179	188	0.0000	6N(1054.3701)	HexNAc-2_Hex-4	7.2506	0.0	SEHLVnFTVK	30.904062	21.372236	true	sp|Q80VP8|T106C_MOUSE	Q80VP8	T106C_MOUSE	Tmem106c	Transmembrane protein 106C
2017_01_19_MB1-4_Glyco_rep1_Frac1.08725.08725.3	interact.pep.xml	KYMLSVDNLK	KYM[147]LSVDNLK	K	L	10	3	2545.0410	1225.6415	1225.6384	409.5544	409.5534	1225.6376	409.5531	0.0008	0.00431044900000	12.0870	8.9330	0.9968	2	0	562	571	0.0000	3M(15.9949)							false	sp|P39053-3|DYN1_MOUSE	P39053-3	DYN1_MOUSE	Dnm1	Isoform 3 of Dynamin-1		sp|P39053-4|DYN1_MOUSE, sp|P39053-5|DYN1_MOUSE, sp|P39053-6|DYN1_MOUSE, sp|P39053|DYN1_MOUSE
2017_01_19_MB1-4_Glyco_rep1_Frac1.08734.08734.4	interact.pep.xml	IQKPTLDKPSAETFVK		K	S	16	4	2547.6077	1801.0029	1800.9974	451.2580	451.2566	1800.9984	451.2569	-0.0009	0.00000000144163	39.7600	9.3780	1.0000	2	2	242	257	0.0000								false	sp|O70503|DHB12_MOUSE	O70503	DHB12_MOUSE	Hsd17b12	Very-long-chain 3-oxoacyl-CoA reductase		sp|O70503-2|DHB12_MOUSE
2017_01_19_MB1-4_Glyco_rep1_Frac1.08736.08736.4	interact.pep.xml	INNGGCQDLCLLTHQGHVNCSCR	INNGGCQDLCLLTHQGHVN[1330]CSCR	R	G	23	4	2547.9826	3928.6116	3928.6033	983.1602	983.1581	2712.1738	679.0507	1216.4294	0.00000066801870	24.3040	10.7680	1.0000	2	0	2485	2507	0.0000	10C(57.0215), 20C(57.0215), 22C(57.0215), 6C(57.0215), 19N(1216.4229)	HexNAc-2_Hex-5	-0.1303	3.8093786903356064E-4	INNGGCQDLCLLTHQGHVNCSCR	22.338776	24.304426	true	sp|Q91ZX7|LRP1_MOUSE	Q91ZX7	LRP1_MOUSE	Lrp1	Prolow-density lipoprotein receptor-related protein 1
2017_01_19_MB1-4_Glyco_rep1_Frac1.08739.08739.4	interact.pep.xml	INNGGCQDLCLLTHQGHVNCSCR	INNGGCQDLCLLTHQGHVN[1330]CSCR	R	G	23	4	2548.3118	3928.6116	3928.6033	983.1602	983.1581	2712.1738	679.0507	1216.4294	0.00000000000000	45.1060	8.0180	1.0000	2	0	2485	2507	0.0000	10C(57.0215), 20C(57.0215), 22C(57.0215), 6C(57.0215), 19N(1216.4229)	HexNAc-2_Hex-5	-0.7543	4.904880355954174E-4	INNGGCQDLCLLTHQGHVnCSCR	45.106197	42.23932	true	sp|Q91ZX7|LRP1_MOUSE	Q91ZX7	LRP1_MOUSE	Lrp1	Prolow-density lipoprotein receptor-related protein 1
2017_01_19_MB1-4_Glyco_rep1_Frac1.08741.08741.3	interact.pep.xml	QVAGTMKLELAQYR	QVAGTM[147]KLELAQYR	K	E	14	3	2549.1357	1622.8489	1622.8452	541.9569	541.9557	1622.8448	541.9555	0.0003	0.00000035226580	31.3530	9.3100	1.0000	2	1	428	441	0.0000	6M(15.9949)							true	sp|Q03265|ATPA_MOUSE	Q03265	ATPA_MOUSE	Atp5f1a	ATP synthase subunit alpha, mitochondrial
2017_01_19_MB1-4_Glyco_rep1_Frac1.08751.08751.4	interact.pep.xml	THTCACPTNFYLAADNR	THTCACPTNFYLAADN[1330]R	K	T	17	4	2551.9480	3227.3066	3227.2944	807.8339	807.8309	2010.8676	503.7242	1216.4268	0.01323871000000	14.7790	6.9410	0.9607	2	0	3295	3311	0.0000	4C(57.0215), 6C(57.0215), 16N(1216.4229)	HexNAc-2_Hex-5	-0.2208	3.8093786903356064E-4	THTCACPTNFYLAADnR	14.779764	14.779764	true	sp|Q9JI18|LRP1B_MOUSE	Q9JI18	LRP1B_MOUSE	Lrp1b	Low-density lipoprotein receptor-related protein 1B
2017_01_19_MB1-4_Glyco_rep1_Frac1.08755.08755.4	interact.pep.xml	VKHEVSGETVVFQGGGLGK		R	T	19	4	2553.3227	1927.0231	1927.0157	482.7631	482.7612	1927.0162	482.7613	-0.0004	0.00022393960000	20.2660	8.4280	0.9978	2	1	1033	1051	0.0000								false	sp|Q6PDI5-2|ECM29_MOUSE	Q6PDI5-2	ECM29_MOUSE	Ecpas	Isoform 2 of Proteasome adapter and scaffold protein ECM29		sp|Q6PDI5|ECM29_MOUSE
2017_01_19_MB1-4_Glyco_rep1_Frac1.08757.08757.5	interact.pep.xml	HSIEHFNNNTDHSHLFTLR	HSIEHFNN[2351]NTDHSHLFTLR	K	K	19	5	2553.5273	4555.8843	4555.8640	912.1841	912.1801	2318.0940	464.6261	2237.7697	0.00000009309493	23.2190	12.0270	1.0000	2	0	161	179	0.0000	8N(2236.7623)	HexNAc-4_Hex-5_NeuGc-2	-1.8347	7.731211545275908E-4	HSIEHFNnNTDHSHLFTLR	23.219036	23.219036	false	sp|O08677-2|KNG1_MOUSE	O08677-2	KNG1_MOUSE	Kng1	Isoform LMW of Kininogen-1		sp|O08677-3|KNG1_MOUSE, sp|O08677|KNG1_MOUSE
2017_01_19_MB1-4_Glyco_rep1_Frac1.08759.08759.4	interact.pep.xml	ADVGGEAAGTAINHSHMLLQR	ADVGGEAAGTAIN[1817]HSHM[147]LLQR	R	L	21	4	2554.1222	3865.6553	3865.6392	967.4211	967.4171	2163.0490	541.7695	1702.5900	0.00000007897572	31.3780	11.8930	0.9998	2	0	32	52	0.0000	17M(15.9949), 13N(1702.5814)	HexNAc-2_Hex-8	1.2446	1.939487975174554E-4	ADVGGEAAGTAInHSHMLLQR	31.37833	31.37833	true	sp|Q9DB72|BTBDH_MOUSE	Q9DB72	BTBDH_MOUSE	Btbd17	BTB/POZ domain-containing protein 17
2017_01_19_MB1-4_Glyco_rep1_Frac1.08761.08761.4	interact.pep.xml	ADVGGEAAGTAINHSHMLLQR	ADVGGEAAGTAIN[1979]HSHM[147]LLQR	R	L	21	4	2554.7337	4027.7000	4027.6907	1007.9323	1007.9300	2163.0490	541.7695	1864.6416	0.00000001718159	47.0540	14.9160	1.0000	2	0	32	52	0.0000	17M(15.9949), 13N(1864.6342)	HexNAc-2_Hex-9	0.7970	1.939487975174554E-4	ADVGGEAAGTAInHSHMLLQR	47.05419	44.38723	true	sp|Q9DB72|BTBDH_MOUSE	Q9DB72	BTBDH_MOUSE	Btbd17	BTB/POZ domain-containing protein 17
2017_01_19_MB1-4_Glyco_rep1_Frac1.08763.08763.4	interact.pep.xml	KGVAINFVTEEDKR		R	I	14	4	2555.3318	1604.8557	1604.8308	402.2212	402.2150	1604.8520	402.2203	-0.0212	0.00000001821986	26.2470	24.2750	1.0000	2	0	371	384	0.0000		Mod1: Isotopic peak error, Mod2: Deamidation (PeakApex: -0.0250)						false	sp|P10630-2|IF4A2_MOUSE	P10630-2	IF4A2_MOUSE	Eif4a2	Isoform 2 of Eukaryotic initiation factor 4A-II		sp|P10630|IF4A2_MOUSE
2017_01_19_MB1-4_Glyco_rep1_Frac1.08764.08764.3	interact.pep.xml	TVSPEKLLEK		K	A	10	3	2555.5971	1142.6572	1142.6548	381.8930	381.8922	1142.6545	381.8921	0.0002	0.00015160660000	18.3330	9.2720	0.9989	2	1	279	288	0.0000								false	sp|Q3UUG6|TBC24_MOUSE	Q3UUG6	TBC24_MOUSE	Tbc1d24	TBC1 domain family member 24		sp|Q3UUG6-2|TBC24_MOUSE
2017_01_19_MB1-4_Glyco_rep1_Frac1.08767.08767.3	interact.pep.xml	KGVAINFVTEEDKR		R	I	14	3	2555.8337	1604.8569	1604.8520	535.9596	535.9579	1604.8520	535.9579	0.0000	0.00000000000000	45.5800	8.7760	1.0000	2	0	371	384	0.0000								false	sp|P10630-2|IF4A2_MOUSE	P10630-2	IF4A2_MOUSE	Eif4a2	Isoform 2 of Eukaryotic initiation factor 4A-II		sp|P10630|IF4A2_MOUSE
2017_01_19_MB1-4_Glyco_rep1_Frac1.08768.08768.3	interact.pep.xml	RVFITDDFHDMMPK	RVFITDDFHDM[147]M[147]PK	R	Y	14	3	2555.9155	1782.8132	1782.8071	595.2783	595.2763	1782.8068	595.2762	0.0003	0.00002659193000	26.8010	7.8160	0.9999	2	0	415	428	0.0000	11M(15.9949), 12M(15.9949)							true	sp|P08113|ENPL_MOUSE	P08113	ENPL_MOUSE	Hsp90b1	Endoplasmin
[truncated: 180,092 more rows]
